# Supplementary material for: Stringent comparative sequence analysis reveals SOX10 as a putative inhibitor of glial cell differentiation
Source: BMC Genomics. 2016 Nov 7;17:887. doi: 10.1186/s12864-016-3167-3 (PMC5100263; doi:10.1186/s12864-016-3167-3)
Supplement: Additional file 1: — Monomeric SOX10 consensus sequences in the human genome provided as a UCSC Human Genome Browser (hg18) custom track. The fourth column (‘name’) shows the predicted SOX10 binding site sequence. (ZIP 222208 kb) [file 12864_2016_3167_MOESM1_ESM.zip]

Archive with 3 entries (2 files):
- Additional File 1.txt
- __MACOSX/
- __MACOSX/._Additional File 1.txt
