# Supplementary material for: Stringent comparative sequence analysis reveals SOX10 as a putative inhibitor of glial cell differentiation
Source: BMC Genomics. 2016 Nov 7;17:887. doi: 10.1186/s12864-016-3167-3 (PMC5100263; doi:10.1186/s12864-016-3167-3)
Supplement: Additional file 2: — Dimeric SOX10 consensus sequences with an intervening sequence of five to 10 base pairs in the human genome provided as a UCSC Human Genome Browser (hg18) custom track. The fourth column (‘name’) shows the predicted SOX10 binding site sequence. (TXT 22732 kb) [file 12864_2016_3167_MOESM2_ESM.txt]

track name=DimericSox10	visibility=1	description="Dimeric Sox10 consensus sequences with a 5 to 10 basepair intervening sequence"	color=10,10,100	offset=0
chr1	18501	18520	acaaaacttgtacatgtgt
chr1	23050	23070	acacaggtcacctattgtgt
chr1	31761	31780	acaaaatatattcctttgt
chr1	32354	32373	acacagaaaaactaattgt
chr1	40688	40706	acaatttactggacttgt
chr1	43093	43112	acacatgattaatatttgt
chr1	46859	46874	acaaattttaattgt
chr1	48808	48824	acaagtacaagcttgt
chr1	54181	54201	acaatttttattttaattgt
chr1	57635	57652	acaatacctccttgtgt
chr1	74864	74883	acaattccacgaaaattgt
chr1	76297	76316	acaaatgtatgtgcattgt
chr1	82765	82784	acaattctttattatgtgt
chr1	88681	88701	acaaatctgtctatttgtgt
chr1	92682	92700	acaaagtcggcaaattgt
chr1	95576	95591	acaataaacatgtgt
chr1	97055	97072	acaaaatcgaattgtgt
chr1	111788	111807	acaaagctaattgacttgt
chr1	112901	112919	acacatatgcatgtgtgt
chr1	113105	113120	acaattatggtttgt
chr1	132478	132496	acaagcaaattactgtgt
chr1	138241	138257	acaaaatgcagtgtgt
chr1	138355	138374	acaaaagatcacatattgt
chr1	139684	139701	acacaatttcattttgt
chr1	147234	147252	acacagaaaataacttgt
chr1	157977	157994	acaattcttcagtttgt
chr1	220045	220064	acaagaagccaagtattgt
chr1	221606	221623	acacaggaaggaattgt
chr1	229093	229112	acaattctttattatgtgt
chr1	235016	235036	acaaatctgtctatttgtgt
chr1	238998	239016	acaaagtcggcaaattgt
chr1	241891	241906	acaataaacatgtgt
chr1	243370	243387	acaaaatcgaattgtgt
chr1	307957	307975	acacagtaatttgcttgt
chr1	311292	311307	acaaggagcacttgt
chr1	329931	329946	acaaaccataattgt
chr1	330130	330148	acacacatgcatatgtgt
chr1	331242	331261	acaagtcaattagctttgt
chr1	343204	343224	acaaacttaaaaaaaattgt
chr1	359597	359612	acaaataataattgt
chr1	362289	362306	acaataaacatatgtgt
chr1	364465	364482	acaatttcagaccttgt
chr1	364949	364969	acacactgctataattgtgt
chr1	372981	372997	acaatacacacattgt
chr1	373390	373407	acaaagtgcaggtttgt
chr1	381345	381360	acaaaattgcattgt
chr1	381811	381826	acacatagtatttgt
chr1	388735	388754	acaatgcacatacatttgt
chr1	390168	390187	acaattttcgtggaattgt
chr1	395893	395911	acaatttgccgactttgt
chr1	399924	399944	acacaaatagacagatttgt
chr1	405928	405947	acacataataaagaattgt
chr1	409590	409608	acaaaagaatcactttgt
chr1	413672	413687	acaaatgatttttgt
chr1	419181	419196	acaataagggattgt
chr1	422171	422191	acaaaaagagcacttattgt
chr1	428930	428949	acaatcagacgcaacttgt
chr1	441726	441746	acaagtgtgtgtatgtgtgt
chr1	441940	441960	acaagtgtgtgtatgtgtgt
chr1	457785	457802	acaattccttcctgtgt
chr1	459344	459363	acaatacttggcttcttgt
chr1	521546	521566	acacacatacacacacttgt
chr1	521760	521780	acacacatacacacacttgt
chr1	533679	533698	acaagttgcgtctgattgt
chr1	542140	542160	acaataagtgctctttttgt
chr1	545136	545151	acaatcccttattgt
chr1	550643	550658	acaaaaatcatttgt
chr1	554482	554498	acacaacatattttgt
chr1	560586	560604	acaaagtgattcttttgt
chr1	564244	564263	acaattctttattatgtgt
chr1	570249	570269	acaaatctgtctatttgtgt
chr1	574286	574304	acaaagtcggcaaattgt
chr1	579994	580013	acaattccacgaaaattgt
chr1	581427	581446	acaaatgtatgtgcattgt
chr1	588357	588372	acaaatactatgtgt
chr1	588823	588838	acaatgcaattttgt
chr1	596014	596031	acaaacctgcactttgt
chr1	596424	596440	acaatgtgtgtattgt
chr1	604449	604469	acacaattatagcagtgtgt
chr1	604936	604953	acaaggtctgaaattgt
chr1	607112	607129	acacatatgtttattgt
chr1	609806	609821	acaattattatttgt
chr1	626194	626214	acaattttttttaagtttgt
chr1	638127	638146	acaaagctaattgacttgt
chr1	639238	639256	acacatatgcatgtgtgt
chr1	639442	639457	acaattatggtttgt
chr1	664865	664880	acaagtgctccttgt
chr1	668197	668215	acaagcaaattactgtgt
chr1	673930	673946	acaaaatgcagtgtgt
chr1	674044	674063	acaaaagatcacatattgt
chr1	683063	683081	acacagaaaataacttgt
chr1	693805	693822	acaattcttcagtttgt
chr1	702458	702474	acaaaactgcttttgt
chr1	704864	704884	acaaacaaatatatgtgtgt
chr1	707022	707042	acaagatacttattctttgt
chr1	711398	711418	acaagcttcttgctttgtgt
chr1	717413	717432	acaaaattgtagaatttgt
chr1	722788	722803	acaatctgtgcttgt
chr1	724486	724502	acaatagttggtttgt
chr1	729131	729149	acaaaggctgcttcttgt
chr1	730644	730664	acacaagcctcattccttgt
chr1	733574	733590	acacacaccaatgtgt
chr1	744488	744507	acaagtgattaaactttgt
chr1	745460	745475	acaatacctgcttgt
chr1	762526	762546	acaaatgagcacaaatttgt
chr1	763545	763563	acaaggaagagagattgt
chr1	765333	765352	acaataagtatggaattgt
chr1	768760	768777	acaattaagtagattgt
chr1	771577	771593	acaatctactctgtgt
chr1	774183	774201	acaaaaaacttcacttgt
chr1	780555	780573	acacacgagcatatgtgt
chr1	780719	780737	acacatatacacctgtgt
chr1	794303	794319	acaaaggctgctttgt
chr1	795938	795955	acaatgaatctttgtgt
chr1	797218	797236	acaaatgtaatgttgtgt
chr1	806330	806346	acaaactgggttttgt
chr1	806693	806713	acaaaattttcttgatttgt
chr1	808224	808242	acaaactttcactcttgt
chr1	820481	820500	acaagcacggaagctttgt
chr1	875505	875521	acacagacacgtgtgt
chr1	894583	894599	acaagtgtgtatgtgt
chr1	910710	910727	acaaagtgttccattgt
chr1	933734	933754	acacagagccagttgtttgt
chr1	942785	942803	acaaagcctccactgtgt
chr1	974648	974664	acacagacctctttgt
chr1	978315	978331	acacatgcatgtgtgt
chr1	988254	988274	acaatgagggaggtttgtgt
chr1	1000014	1000031	acacatgggccatgtgt
chr1	1000181	1000198	acacacgtgccctgtgt
chr1	1023802	1023822	acacagcagttggtctgtgt
chr1	1028085	1028104	acaagagtttcactcttgt
chr1	1036283	1036300	acacaagctctgtgtgt
chr1	1083543	1083558	acaaagggcctttgt
chr1	1093806	1093825	acaagaacaggaactttgt
chr1	1111743	1111759	acacaaaaatgtttgt
chr1	1111975	1111993	acaaataacttcatgtgt
chr1	1115412	1115429	acaaagtattcccttgt
chr1	1124461	1124477	acacacctgtcattgt
chr1	1161136	1161151	acaaactgaccttgt
chr1	1163528	1163543	acaaagaccctttgt
chr1	1231985	1232001	acacatacatgtgtgt
chr1	1232110	1232129	acacagacaggtggtgtgt
chr1	1244046	1244065	acaaacccataatctttgt
chr1	1254716	1254733	acaagtgccatgcttgt
chr1	1287245	1287261	acaaaagaaaatgtgt
chr1	1291042	1291059	acaaagcaagactttgt
chr1	1305919	1305939	acacagcagctgctctgtgt
chr1	1306814	1306834	acaatgggccctgtctgtgt
chr1	1317688	1317703	acacagccaatttgt
chr1	1346726	1346746	acaagcaggaacatgcttgt
chr1	1359715	1359732	acacagctctcccttgt
chr1	1372802	1372822	acacacccggctaattttgt
chr1	1377902	1377921	acacatggcacgtgcttgt
chr1	1404522	1404538	acacatgcagatgtgt
chr1	1405519	1405538	acacacagaccccttgtgt
chr1	1453222	1453240	acaaagtctcattcttgt
chr1	1462906	1462923	acacacaccaggtgtgt
chr1	1491164	1491184	acaagcacacttaagtttgt
chr1	1493290	1493306	acaaaatgcagtttgt
chr1	1506643	1506660	acaaggtcttgctgtgt
chr1	1539164	1539179	acacaacggatgtgt
chr1	1539704	1539720	acaaaacaacttttgt
chr1	1567406	1567421	acacacgtcctgtgt
chr1	1578480	1578497	acacagctttagtgtgt
chr1	1587244	1587262	acaagctggtgatcttgt
chr1	1590489	1590509	acacagagaaccctctgtgt
chr1	1630613	1630628	acacacgtcctgtgt
chr1	1643819	1643836	acacagctttagtgtgt
chr1	1662437	1662454	acacataaacattttgt
chr1	1688999	1689016	acaaggtctctctgtgt
chr1	1694773	1694793	acacagtggctcacacttgt
chr1	1714389	1714408	acacattgctactatgtgt
chr1	1715717	1715735	acaaaccagttagtgtgt
chr1	1716143	1716162	acacacagctaatttttgt
chr1	1724079	1724099	acaatatgaaacaaatgtgt
chr1	1724293	1724309	acaaggttaaacttgt
chr1	1725703	1725723	acaaggacaggtacctgtgt
chr1	1731931	1731946	acaagtaatcattgt
chr1	1733421	1733439	acaagcaataacatttgt
chr1	1733598	1733615	acaaatctgcacattgt
chr1	1738491	1738510	acaatacatagccatttgt
chr1	1739824	1739841	acaaagtgagaccttgt
chr1	1750201	1750220	acacacacacaatttttgt
chr1	1750976	1750996	acaaagcatgatgcttttgt
chr1	1755077	1755093	acacaactgttcttgt
chr1	1759684	1759700	acaaaaaggtttttgt
chr1	1770686	1770706	acaaaccccacaacttttgt
chr1	1772063	1772083	acaagaaatcgcttttttgt
chr1	1772832	1772849	acacagcaagactgtgt
chr1	1775693	1775711	acaaattaactttattgt
chr1	1776600	1776619	acacagcaagacactgtgt
chr1	1779662	1779677	acaaattccacttgt
chr1	1791464	1791482	acaatcttatgtttttgt
chr1	1814484	1814500	acacagcctgaattgt
chr1	1819515	1819532	acacacataagctgtgt
chr1	1825923	1825938	acaaattttttttgt
chr1	1826302	1826318	acacacattcttttgt
chr1	1833034	1833054	acacaatgaccaccttgtgt
chr1	1843610	1843626	acaaagatgaccttgt
chr1	1855534	1855554	acacacgtgtgtacgtgtgt
chr1	1855668	1855688	acacacatgtgtacgtgtgt
chr1	1855702	1855722	acacacgtgtgtacatgtgt
chr1	1855757	1855777	acacaggtgtgtatgtgtgt
chr1	1856293	1856313	acacacgtgtgtatgtgtgt
chr1	1856690	1856708	acacacgtctgtatgtgt
chr1	1867146	1867165	acaaaggctctgcgtgtgt
chr1	1872191	1872209	acacattctctcctgtgt
chr1	1880169	1880187	acacagagcagggtttgt
chr1	1908485	1908503	acacaagcagggtcttgt
chr1	1911471	1911488	acaaatgttctctgtgt
chr1	1919583	1919602	acaagaaattattaattgt
chr1	1921125	1921144	acaaaaccaaatcttttgt
chr1	1922591	1922606	acaaaatgcttgtgt
chr1	1923536	1923552	acaagtttgggattgt
chr1	1928135	1928153	acaaatgaacctaattgt
chr1	1929634	1929652	acacagattctagtttgt
chr1	1937082	1937101	acaaggaggtgggttttgt
chr1	1939930	1939948	acaatgattaaagtttgt
chr1	1956765	1956781	acaagtgctctcttgt
chr1	1961987	1962007	acaaaacaaaaatcttttgt
chr1	1975841	1975858	acacactgactctgtgt
chr1	1980210	1980225	acaaaaaatgtttgt
chr1	1987394	1987410	acaattacatctgtgt
chr1	1989092	1989111	acacagaaatggtatgtgt
chr1	1994564	1994583	acacactggtggggtttgt
chr1	2037455	2037474	acaaaggctgaatctgtgt
chr1	2053108	2053126	acaagatgttgtttttgt
chr1	2055703	2055720	acaaagcttcccattgt
chr1	2064084	2064099	acaagtgggctgtgt
chr1	2086677	2086695	acaagccaggagctgtgt
chr1	2096152	2096168	acaaaatctcgtttgt
chr1	2096314	2096331	acaaaatgagaatgtgt
chr1	2119295	2119310	acaaacataccttgt
chr1	2129025	2129044	acaaaaggccggggtttgt
chr1	2142604	2142621	acaaattagcattttgt
chr1	2180569	2180588	acaaacccaaaatatgtgt
chr1	2192143	2192159	acaagttcacatttgt
chr1	2192425	2192445	acaagcctgggctcctttgt
chr1	2217491	2217508	acaaagtgaaaccttgt
chr1	2218009	2218028	acaaagacgtcgtgattgt
chr1	2238782	2238797	acacactgtgtttgt
chr1	2264623	2264639	acaaagctgtctgtgt
chr1	2266699	2266717	acaattcggggcacttgt
chr1	2270169	2270185	acacacagccatgtgt
chr1	2296180	2296199	acaaagatattgtgtttgt
chr1	2370633	2370653	acaaaaatttatctgtgtgt
chr1	2374140	2374159	acaaaggcagtgcctttgt
chr1	2380516	2380536	acaagccctctctggcttgt
chr1	2396818	2396836	acacagggtgggctgtgt
chr1	2412971	2412989	acacaatggagtgtgtgt
chr1	2446658	2446676	acacaccgctgctcttgt
chr1	2495794	2495811	acaaacagcactattgt
chr1	2502328	2502346	acacacgtgtgtttgtgt
chr1	2515271	2515286	acacatctcctgtgt
chr1	2522028	2522047	acaaatgatatgattttgt
chr1	2539222	2539242	acacaggatcttctctttgt
chr1	2540562	2540577	acaataaatcattgt
chr1	2687821	2687840	acaatttttttttgtgtgt
chr1	2688294	2688312	acaaattgctgaatttgt
chr1	2699329	2699344	acacaacaccattgt
chr1	2700832	2700851	acacagggcatctatttgt
chr1	2717704	2717721	acaatgacctggtttgt
chr1	2724605	2724623	acacacgcacctctttgt
chr1	2729784	2729800	acacattccttattgt
chr1	2735498	2735517	acaaacagcacgtgtgtgt
chr1	2740881	2740898	acaattcagtgatttgt
chr1	2753680	2753699	acacaaaccagtaatgtgt
chr1	2776542	2776557	acaaataccctttgt
chr1	2797107	2797124	acaaagacaatcattgt
chr1	2797135	2797154	acacacactgatttattgt
chr1	2822479	2822499	acaaattcacacatacttgt
chr1	2838423	2838443	acacaggcatctggctttgt
chr1	2843192	2843211	acaattagccatgctttgt
chr1	2844670	2844688	acacacatacacttgtgt
chr1	2844852	2844868	acacaaacacatgtgt
chr1	2851770	2851786	acacatgaatgtgtgt
chr1	2855935	2855951	acaaggctgtctttgt
chr1	2872000	2872018	acaagtctgtgcctttgt
chr1	2873576	2873593	acacactgtgtcattgt
chr1	2897962	2897979	acaattttattttttgt
chr1	2904494	2904514	acaagtctccttgattttgt
chr1	2904853	2904873	acaaatgctcttcaaattgt
chr1	2918997	2919012	acaagccagctttgt
chr1	2930760	2930775	acacagttgtcttgt
chr1	2937661	2937677	acaatgcagacattgt
chr1	2940905	2940923	acacacatgtatatgtgt
chr1	2942042	2942057	acaaaatggctttgt
chr1	2948118	2948138	acaagactagccgtctttgt
chr1	2960849	2960867	acaaaaaggcaacattgt
chr1	2970961	2970978	acacatctggggtttgt
chr1	2978632	2978647	acaaaagcttattgt
chr1	2981836	2981855	acaaatgcgattggtgtgt
chr1	2984777	2984792	acacagactctgtgt
chr1	2994584	2994601	acacacaggagttttgt
chr1	3010197	3010217	acaatttttcccatttttgt
chr1	3021841	3021860	acaaatgatgggattgtgt
chr1	3030289	3030308	acaagacagagacttgtgt
chr1	3055929	3055949	acaagggtgcatacctgtgt
chr1	3062361	3062381	acacattgctaaaatattgt
chr1	3063734	3063752	acacagccagcattttgt
chr1	3068504	3068521	acacatgggctaattgt
chr1	3068531	3068548	acaaatgtaatctttgt
chr1	3075535	3075550	acaagtgtggtgtgt
chr1	3076422	3076438	acaagtcaaatattgt
chr1	3081025	3081043	acaaaggcgagtgtgtgt
chr1	3097213	3097233	acaatgattttcacatttgt
chr1	3099227	3099246	acacacccggctgccttgt
chr1	3105456	3105476	acaagtagaagcggccttgt
chr1	3105734	3105754	acaaaaataaaaccttgtgt
chr1	3124506	3124521	acaaaacactattgt
chr1	3125817	3125835	acacaagacacacattgt
chr1	3151165	3151185	acacacatagtcacatgtgt
chr1	3166924	3166940	acaagttgtggtgtgt
chr1	3203862	3203881	acacatggctaatttttgt
chr1	3208914	3208931	acaaagtatccatttgt
chr1	3212924	3212942	acacagacagacttttgt
chr1	3221983	3222002	acaagttgttgttctttgt
chr1	3227713	3227731	acacatatgtgagtgtgt
chr1	3228173	3228190	acaatgtgtgtttgtgt
chr1	3243095	3243115	acacacatatgtgtttttgt
chr1	3244313	3244333	acacacacatgggcacttgt
chr1	3252494	3252510	acaatgtgggctttgt
chr1	3257163	3257178	acaagagctttgtgt
chr1	3258283	3258300	acacactcactctgtgt
chr1	3262071	3262089	acacaccttcactcttgt
chr1	3263390	3263410	acacactgcctggactttgt
chr1	3265211	3265228	acaaagtcacagtgtgt
chr1	3265842	3265861	acacattggaagcccttgt
chr1	3266274	3266293	acaagggcttccaatgtgt
chr1	3273300	3273316	acaaagagaactttgt
chr1	3278826	3278844	acaagctctgcagtgtgt
chr1	3287923	3287938	acaagcaattcttgt
chr1	3299286	3299306	acaagaagccgcctctttgt
chr1	3302037	3302053	acacagggttccttgt
chr1	3317586	3317606	acacatgcacctgcctgtgt
chr1	3326010	3326027	acacatgcagggtgtgt
chr1	3333041	3333059	acacacatacacatgtgt
chr1	3333130	3333150	acacagagatgcacgtttgt
chr1	3341877	3341895	acaatcatatgtttttgt
chr1	3344879	3344897	acacaaatgtacttgtgt
chr1	3348106	3348121	acaagtggactttgt
chr1	3353199	3353216	acaaaatataaaattgt
chr1	3363659	3363675	acaagggcatcattgt
chr1	3374364	3374381	acaatggggctccttgt
chr1	3393958	3393974	acaaaactgcatgtgt
chr1	3394047	3394066	acacagatgtaccgtgtgt
chr1	3407468	3407483	acaagagcaccttgt
chr1	3438152	3438172	acacatgcacaaacatgtgt
chr1	3465922	3465941	acaaagagctagaccttgt
chr1	3470832	3470849	acaaaagactgcattgt
chr1	3491454	3491471	acacacgtcctgtgtgt
chr1	3491513	3491528	acacatgtcctgtgt
chr1	3491560	3491577	acacatgtcctgtgtgt
chr1	3491613	3491630	acacatgtcctatgtgt
chr1	3491754	3491773	acacatgtcctatgtgtgt
chr1	3491781	3491798	acacacgtcctgtgtgt
chr1	3491836	3491853	acacatgtcctgtgtgt
chr1	3491891	3491908	acacatgtcctgtgtgt
chr1	3491963	3491980	acacatgtcctgtgtgt
chr1	3491994	3492011	acacatgtcctgtgtgt
chr1	3492039	3492056	acacatgtcctgtgtgt
chr1	3492172	3492189	acacatgtcctgtgtgt
chr1	3492244	3492261	acacatgtcctgtgtgt
chr1	3492302	3492319	acacatgtcctgtgtgt
chr1	3492347	3492364	acacatgtcctgtgtgt
chr1	3492428	3492445	acacatgtcctgtgtgt
chr1	3492486	3492503	acacacgtgctgtgtgt
chr1	3492513	3492528	acacatgtcctgtgt
chr1	3492557	3492576	acacatgtcctgtgtgtgt
chr1	3492582	3492599	acacatgtcctgtgtgt
chr1	3492613	3492630	acacacgtgctgtgtgt
chr1	3492634	3492651	acacatgtcctgtgtgt
chr1	3520868	3520884	acaaggtttcttttgt
chr1	3523999	3524015	acacatttacctgtgt
chr1	3525789	3525807	acacatcattacatgtgt
chr1	3533770	3533789	acaagccgttttccattgt
chr1	3535640	3535660	acaattaacccaagttgtgt
chr1	3540149	3540168	acacaggcagcaaatgtgt
chr1	3542249	3542265	acaaagctcaacttgt
chr1	3548462	3548482	acaaacagttaaaagtttgt
chr1	3560059	3560078	acaatgctttggtttttgt
chr1	3562155	3562172	acacaaaacacacttgt
chr1	3566734	3566750	acaagggcaattttgt
chr1	3568126	3568145	acacacacatgtattttgt
chr1	3609167	3609187	acacacatgtaggcacttgt
chr1	3610813	3610832	acacacccccaccctgtgt
chr1	3621529	3621547	acacaaggcagtctgtgt
chr1	3634881	3634898	acaatgaagccatgtgt
chr1	3647680	3647698	acaaatcagactgattgt
chr1	3649569	3649585	acacaaacttgcttgt
chr1	3656235	3656252	acacaacgtatgtgtgt
chr1	3663657	3663674	acaagttgattcattgt
chr1	3665039	3665056	acaaggtctcattttgt
chr1	3688593	3688613	acaatgcagcagatacttgt
chr1	3705421	3705439	acaaagctgactctttgt
chr1	3710825	3710843	acaatggttttagcttgt
chr1	3718464	3718484	acaaattactttttaattgt
chr1	3733091	3733110	acacaccccagttctttgt
chr1	3741569	3741589	acacaacttgaaggctttgt
chr1	3758808	3758824	acaaatccaatcttgt
chr1	3777620	3777636	acaataactaccttgt
chr1	3782870	3782888	acacacagataagtgtgt
chr1	3793079	3793096	acaaagaaagagtgtgt
chr1	3793388	3793406	acaaatacactcttttgt
chr1	3797410	3797426	acaagatgtcctttgt
chr1	3814585	3814603	acaaggtctgtaccttgt
chr1	3824588	3824608	acaaggcatgtgtcatgtgt
chr1	3827185	3827204	acacatggctaatttttgt
chr1	3907262	3907277	acaatagattattgt
chr1	3931568	3931584	acaattcccaaattgt
chr1	3941584	3941602	acaagatgtgaaatttgt
chr1	3965153	3965173	acacaagttcctccctgtgt
chr1	3984507	3984523	acacaagagaacttgt
chr1	3988423	3988441	acacaattaaaaaattgt
chr1	4002843	4002863	acacatttaaagcagtgtgt
chr1	4019561	4019579	acacatgcacacgtgtgt
chr1	4033390	4033407	acacactgctaccttgt
chr1	4036426	4036444	acacaaggaccctcttgt
chr1	4040332	4040351	acaaaaacctaatttgtgt
chr1	4043494	4043511	acaatcggctattgtgt
chr1	4044238	4044256	acaatgtaaatagtgtgt
chr1	4050706	4050721	acaaaggacccttgt
chr1	4054786	4054801	acacacttggattgt
chr1	4064499	4064519	acacacacacgtatgtttgt
chr1	4072100	4072116	acaaggaagggtgtgt
chr1	4075918	4075938	acaatttctccacgaattgt
chr1	4108268	4108288	acaaaaaactggtttattgt
chr1	4121794	4121813	acacactatgtgtgtgtgt
chr1	4128874	4128890	acacaattcaacttgt
chr1	4133576	4133591	acaaatcatctttgt
chr1	4148817	4148837	acaaatatacaatgatgtgt
chr1	4152826	4152843	acaaactcaatttttgt
chr1	4158367	4158384	acaagaaaagagcttgt
chr1	4159843	4159859	acacatgcatatttgt
chr1	4162565	4162580	acaatcagatcttgt
chr1	4165450	4165469	acaaggatccctggattgt
chr1	4176793	4176808	acacaaggagattgt
chr1	4177158	4177177	acaatggaagcttatgtgt
chr1	4186001	4186016	acaatttaccattgt
chr1	4187816	4187835	acacaagataaatctgtgt
chr1	4192105	4192124	acaaaggggcatgatgtgt
chr1	4202515	4202535	acacagtagtattccattgt
chr1	4204755	4204772	acaataaacatatgtgt
chr1	4219988	4220006	acaagtgatttaatttgt
chr1	4220138	4220153	acaatgaatatttgt
chr1	4231190	4231208	acaaacagctccccttgt
chr1	4232732	4232750	acacatagaattttgtgt
chr1	4235870	4235886	acaatagattcattgt
chr1	4245982	4245998	acacatgcaggtttgt
chr1	4248959	4248976	acacacttttagtttgt
chr1	4251837	4251852	acaatggccttttgt
chr1	4270026	4270045	acaaacgtgtggtctgtgt
chr1	4281020	4281039	acacagagggaaatcttgt
chr1	4291315	4291333	acaaaatagaaattgtgt
chr1	4297561	4297578	acaaggctgtgtcttgt
chr1	4297849	4297867	acaaaagaagaaacttgt
chr1	4320802	4320822	acaagaattggggccattgt
chr1	4323826	4323842	acaagcctattcttgt
chr1	4339173	4339190	acaatcacaatgtttgt
chr1	4339785	4339800	acaataaaattgtgt
chr1	4346037	4346052	acaattcccacttgt
chr1	4365614	4365633	acacacctggcaattttgt
chr1	4382343	4382361	acacaaaggttattttgt
chr1	4387437	4387456	acacatgtatatgatgtgt
chr1	4403586	4403601	acaatagacttttgt
chr1	4405210	4405226	acacacatacatttgt
chr1	4407202	4407219	acaatgcaaccatttgt
chr1	4409900	4409915	acaaataaaaattgt
chr1	4415709	4415728	acaatgtgtggtcctttgt
chr1	4433853	4433873	acaatcatgcttctgtgtgt
chr1	4434450	4434466	acaaatagaggattgt
chr1	4436089	4436105	acaaatttatgtgtgt
chr1	4436299	4436318	acaattctaagtcccttgt
chr1	4438161	4438179	acacatgcattcctgtgt
chr1	4447277	4447297	acacagcctcctccctgtgt
chr1	4448792	4448808	acaaatgcatccttgt
chr1	4450584	4450599	acaataaacatttgt
chr1	4455310	4455329	acacagcctgtgtatgtgt
chr1	4486105	4486125	acacatcacagcctccttgt
chr1	4495188	4495207	acaagcccagtctaattgt
chr1	4498387	4498406	acacaaaaatcaattgtgt
chr1	4502315	4502334	acacacctagaccctgtgt
chr1	4509967	4509987	acaagtgcagctttaattgt
chr1	4516375	4516391	acaatgaaccaattgt
chr1	4525997	4526017	acacaccagcataagattgt
chr1	4529081	4529098	acaatattgatttttgt
chr1	4531761	4531780	acaaagtctgctctcttgt
chr1	4532600	4532618	acaagtgactttttttgt
chr1	4535809	4535826	acacaaaatgtctttgt
chr1	4541781	4541801	acaatatacggaatatttgt
chr1	4547901	4547919	acaaaaaggtcaacttgt
chr1	4548753	4548768	acaagagtgctgtgt
chr1	4551629	4551648	acacaaaatgtcagcttgt
chr1	4580664	4580680	acaaaatcagctttgt
chr1	4581904	4581923	acacactgcatgcccttgt
chr1	4589675	4589691	acacattgacatgtgt
chr1	4604124	4604144	acaaaacaacaaaattgtgt
chr1	4607887	4607902	acaataaattattgt
chr1	4608579	4608598	acaagaaattgacctttgt
chr1	4616613	4616633	acacatctagtgaacattgt
chr1	4622664	4622680	acacacaagccattgt
chr1	4629582	4629601	acaatatgtaaccttttgt
chr1	4633350	4633368	acaagagctcatgcttgt
chr1	4641046	4641061	acaaaatccctttgt
chr1	4656771	4656790	acacaagatgtgtttgtgt
chr1	4656936	4656955	acacatggtgtgtgtgtgt
chr1	4666148	4666164	acaaatatgtctgtgt
chr1	4670451	4670471	acacagcttccttcctttgt
chr1	4706573	4706588	acaatgaaaaattgt
chr1	4714205	4714223	acacaggcaggggtgtgt
chr1	4721940	4721957	acaagtccaccccttgt
chr1	4736728	4736748	acaaggaaacatctctgtgt
chr1	4742961	4742980	acacacacactttttttgt
chr1	4746753	4746769	acacaccttcttttgt
chr1	4749361	4749380	acaagttaattagttttgt
chr1	4752042	4752057	acaaggagcacttgt
chr1	4769074	4769090	acaagcaaaccattgt
chr1	4771770	4771785	acaattagctcttgt
chr1	4772779	4772798	acaaaaatgagttctttgt
chr1	4774991	4775007	acaaataaaagtgtgt
chr1	4783507	4783527	acacacatatatatatgtgt
chr1	4784507	4784523	acaaagagtgttttgt
chr1	4793633	4793648	acaagaagagcttgt
chr1	4795356	4795373	acaagtccaccccttgt
chr1	4801011	4801031	acaattgccaccccttgtgt
chr1	4804689	4804707	acaagattctacctttgt
chr1	4805253	4805272	acaattacatttgaattgt
chr1	4808857	4808874	acaagaggggattgtgt
chr1	4831568	4831587	acacacactcctcttttgt
chr1	4842106	4842125	acaatgagacatagtgtgt
chr1	4847783	4847798	acaaagtctctgtgt
chr1	4857669	4857684	acaagagctgattgt
chr1	4862461	4862478	acaagagacaccattgt
chr1	4875469	4875488	acacatttgcagcctgtgt
chr1	4875826	4875846	acaagaaagaggtgatgtgt
chr1	4886433	4886450	acacatttggtgtgtgt
chr1	4889157	4889176	acaaaagccgtgcatgtgt
chr1	4903907	4903922	acaattttctcttgt
chr1	4904541	4904560	acaaaaaaaaagtctttgt
chr1	4904681	4904700	acaagttgtacttctgtgt
chr1	4906143	4906163	acacatttatttatgcttgt
chr1	4912589	4912604	acaaaatataattgt
chr1	4915032	4915049	acaaaacttggtcttgt
chr1	4920673	4920689	acacatgctttcttgt
chr1	4921491	4921509	acaatagcaatgttttgt
chr1	4928794	4928813	acacagagctcataattgt
chr1	4934860	4934880	acaaggtaacatatttgtgt
chr1	4938021	4938038	acaaaagtgggtcttgt
chr1	4942809	4942825	acaaacatgtatttgt
chr1	4943232	4943248	acacattgactcttgt
chr1	4944808	4944827	acaaggccttgccatgtgt
chr1	4945669	4945686	acaatacctcaatgtgt
chr1	4951415	4951434	acaaattattctaccttgt
chr1	4956772	4956788	acaaactgcggtgtgt
chr1	4957033	4957051	acaatgaaggatccttgt
chr1	4959109	4959124	acaaggtgcccttgt
chr1	4962711	4962730	acaataaaaatctcattgt
chr1	4965120	4965135	acacaaaatcattgt
chr1	4965402	4965420	acaaggtggctactttgt
chr1	4966093	4966111	acaaagagctaaaattgt
chr1	4978311	4978326	acacagaaactgtgt
chr1	4984870	4984888	acaatgacagaaaattgt
chr1	4990370	4990388	acaatattgtatatttgt
chr1	5007882	5007901	acaagccttacaagtttgt
chr1	5016303	5016320	acacaaatgtttattgt
chr1	5017470	5017487	acaaaacaagaatttgt
chr1	5020216	5020235	acacaaaaacatcccttgt
chr1	5028015	5028033	acaaatacaatatattgt
chr1	5028342	5028357	acaaagataatgtgt
chr1	5032121	5032141	acaaatgtcttgagaattgt
chr1	5036385	5036404	acaaagtctttcttattgt
chr1	5037328	5037343	acaaaacatcattgt
chr1	5039733	5039750	acaaggcttagctttgt
chr1	5046267	5046286	acacacacacacaccttgt
chr1	5050558	5050577	acaaatgcagacatattgt
chr1	5059260	5059280	acaaaagcctccctgtgtgt
chr1	5064422	5064440	acaaaaatgttgctgtgt
chr1	5088961	5088981	acaaatttgaaaaccattgt
chr1	5092455	5092472	acaaattataaatgtgt
chr1	5098271	5098289	acaatgggcattctgtgt
chr1	5110254	5110271	acacagggctgctttgt
chr1	5131729	5131748	acaagtcacattgatttgt
chr1	5133622	5133638	acaaggtatcatttgt
chr1	5143806	5143824	acaattaatggtttttgt
chr1	5149396	5149416	acaattgttcatttaattgt
chr1	5150519	5150538	acaaatgtattttctttgt
chr1	5152167	5152182	acaagtgaagtttgt
chr1	5175470	5175487	acaaaagatttgtgtgt
chr1	5175862	5175882	acacagctttacgcatttgt
chr1	5176530	5176549	acaattttagtggctttgt
chr1	5176638	5176658	acacacacacacacacttgt
chr1	5176820	5176838	acacatgtgtatgtgtgt
chr1	5178664	5178684	acacaacggagctgctttgt
chr1	5190476	5190496	acaatttttcattatcttgt
chr1	5190907	5190925	acacaaattgaatattgt
chr1	5198847	5198864	acaagagcactgtgtgt
chr1	5199799	5199817	acaatagcccttcattgt
chr1	5208880	5208899	acaattattttctgtgtgt
chr1	5210317	5210334	acaaagcccccttttgt
chr1	5212090	5212105	acaaatatggtttgt
chr1	5217722	5217741	acaagttctcttctcttgt
chr1	5219222	5219240	acaaaggattgtctttgt
chr1	5223503	5223518	acaattcctgtgtgt
chr1	5229960	5229978	acacagggcgggacttgt
chr1	5233325	5233342	acaatgagtcactgtgt
chr1	5247465	5247484	acaattctcccagccttgt
chr1	5260470	5260490	acaaaacatttttcatttgt
chr1	5263241	5263260	acaaacctgtgcagcttgt
chr1	5263289	5263309	acacagggccaagtatttgt
chr1	5266327	5266345	acaaatgttttgttttgt
chr1	5280260	5280276	acaattctaaatgtgt
chr1	5280519	5280536	acacaaggaacatgtgt
chr1	5282876	5282895	acaaagaaatcatgtttgt
chr1	5285628	5285644	acaaaactgagcttgt
chr1	5292887	5292906	acacatggctaatttttgt
chr1	5295705	5295723	acaattactcagttttgt
chr1	5309024	5309040	acacatctactcttgt
chr1	5334731	5334751	acacacacaaaaccatgtgt
chr1	5395335	5395354	acaatgcattgtcacttgt
chr1	5398084	5398099	acacatctgctgtgt
chr1	5417225	5417244	acacagccagtgactttgt
chr1	5422771	5422788	acaagaagttcatgtgt
chr1	5423300	5423315	acacatttaatttgt
chr1	5423489	5423506	acacagtaccatattgt
chr1	5429094	5429109	acaagcagatcttgt
chr1	5429466	5429484	acaagccagttcctgtgt
chr1	5430292	5430311	acaattgctgttacattgt
chr1	5433114	5433132	acacacctatggtcttgt
chr1	5438043	5438058	acaatgtttatttgt
chr1	5444908	5444923	acaataggacattgt
chr1	5448142	5448159	acaagtctgttttgtgt
chr1	5454326	5454344	acaagtaaatggttttgt
chr1	5477858	5477874	acaaatgaatttgtgt
chr1	5482510	5482525	acacaggggacttgt
chr1	5499064	5499082	acaaagcactgcatttgt
chr1	5500053	5500070	acaataaaacactttgt
chr1	5500854	5500869	acaaaagaggtttgt
chr1	5504450	5504467	acaaaatctcactgtgt
chr1	5515495	5515510	acaagtcattattgt
chr1	5518343	5518360	acaatgctatcttgtgt
chr1	5521945	5521960	acaattattgtgtgt
chr1	5524306	5524324	acaaacccacatatttgt
chr1	5525558	5525573	acaataatttattgt
chr1	5528717	5528736	acaatataccaaaacttgt
chr1	5534367	5534385	acaaggacctggaattgt
chr1	5539590	5539607	acaatgtttcaatgtgt
chr1	5547607	5547627	acaaagcccatgctgtttgt
chr1	5552422	5552442	acaattaacttgtatattgt
chr1	5559393	5559409	acacagagtcatttgt
chr1	5564221	5564236	acacagagagattgt
chr1	5567797	5567816	acacagtttagagatgtgt
chr1	5569063	5569082	acacatcacagaactgtgt
chr1	5569629	5569649	acaaagagtaccttgtgtgt
chr1	5577703	5577719	acacatggccttgtgt
chr1	5589193	5589208	acaaattatttttgt
chr1	5590847	5590863	acacaaagtggtttgt
chr1	5592406	5592423	acaaacctgcacattgt
chr1	5594655	5594674	acaagttacatgcttttgt
chr1	5596607	5596622	acacagcatctttgt
chr1	5604812	5604830	acaatcatggttttttgt
chr1	5606602	5606619	acaaaatgattctttgt
chr1	5607708	5607723	acaaaatttaattgt
chr1	5607740	5607759	acaaacaatacacaattgt
chr1	5614963	5614981	acacagggagaatattgt
chr1	5615643	5615661	acacactccatcctgtgt
chr1	5616196	5616214	acacatgcatatgtgtgt
chr1	5616820	5616840	acacatgtgtatatctgtgt
chr1	5616894	5616914	acacatgcatatctctgtgt
chr1	5617126	5617145	acaatttcatcatatgtgt
chr1	5621163	5621183	acaaagtcccgttagcttgt
chr1	5626794	5626814	acacagccctgagtttgtgt
chr1	5631105	5631124	acaatggacatgactgtgt
chr1	5637597	5637615	acaaactttatcaattgt
chr1	5653124	5653144	acacagtcctgtgtgtttgt
chr1	5653809	5653828	acacagaaggggggcttgt
chr1	5663820	5663836	acaaactggcatgtgt
chr1	5682554	5682573	acacagttcaatcctgtgt
chr1	5683515	5683532	acacaatttttacttgt
chr1	5686516	5686534	acaaaggcaaggctttgt
chr1	5714118	5714134	acacatgcaggtttgt
chr1	5720248	5720267	acacatagcacctctttgt
chr1	5727904	5727920	acacacgtgtgtgtgt
chr1	5735145	5735165	acaagagctccctcctttgt
chr1	5756479	5756498	acaattggctctgacttgt
chr1	5759501	5759516	acaattattatttgt
chr1	5766617	5766634	acaaagctgcactttgt
chr1	5766917	5766935	acaagtttgcttgtttgt
chr1	5768778	5768796	acaaaccagtacttttgt
chr1	5770405	5770422	acacagaaagaatttgt
chr1	5788792	5788812	acacatacgtgtatatgtgt
chr1	5801148	5801163	acaagtcccatgtgt
chr1	5808062	5808081	acacacgtatgtttattgt
chr1	5816974	5816991	acaaacctgccctttgt
chr1	5820956	5820973	acacacggttatattgt
chr1	5826221	5826236	acaagggattattgt
chr1	5835695	5835710	acaaactccatgtgt
chr1	5835940	5835958	acaagcaaggaaatgtgt
chr1	5872088	5872108	acaagcgtaacggcacttgt
chr1	5883383	5883400	acaaatgttacatttgt
chr1	5911157	5911177	acaaacacatatgtttgtgt
chr1	5918862	5918877	acaaaaaatctgtgt
chr1	5951720	5951740	acaaggcaggtaccttttgt
chr1	5957368	5957383	acaagccttctgtgt
chr1	5958342	5958357	acacatctgaattgt
chr1	5966107	5966127	acacaacatttcacgtgtgt
chr1	5966375	5966392	acacatttagagattgt
chr1	5970286	5970306	acacacgttcttaattttgt
chr1	5971596	5971612	acacatgctggtttgt
chr1	5977607	5977622	acacatcatctgtgt
chr1	5986822	5986841	acaaaagaaggttgtttgt
chr1	6009861	6009880	acacagtgtgtgtgtgtgt
chr1	6021149	6021165	acaaatgtctctgtgt
chr1	6032644	6032663	acaaactcctgccccttgt
chr1	6033539	6033556	acaagcagggaatgtgt
chr1	6039064	6039079	acacagcccctgtgt
chr1	6056986	6057003	acaaaaagccagcttgt
chr1	6058049	6058069	acacagtgatggacatgtgt
chr1	6080194	6080214	acaaggaggttagaatgtgt
chr1	6084492	6084511	acaaagtaaaggtgattgt
chr1	6097158	6097178	acacacacacatttttttgt
chr1	6100613	6100629	acacaaaaaaatgtgt
chr1	6108706	6108726	acacattacacatactgtgt
chr1	6120107	6120123	acaagctcaattgtgt
chr1	6147702	6147717	acaaaaacatattgt
chr1	6151219	6151238	acaaacagaattgccttgt
chr1	6158958	6158978	acacatctagggccaattgt
chr1	6162982	6162999	acacatgcccggattgt
chr1	6167890	6167905	acaagtagaatttgt
chr1	6190662	6190682	acaagtgctgagcaatgtgt
chr1	6196095	6196112	acacagtgagaccttgt
chr1	6210784	6210804	acacaaataaataattttgt
chr1	6219891	6219910	acacagggtctcactgtgt
chr1	6225503	6225521	acacagaagccggtttgt
chr1	6241990	6242008	acaattcatccccattgt
chr1	6261225	6261240	acaaactgtatttgt
chr1	6269588	6269608	acaagaagctaattttttgt
chr1	6276067	6276086	acacagaggacccacttgt
chr1	6283866	6283882	acaattaaccccttgt
chr1	6285514	6285529	acacaatgcctgtgt
chr1	6287509	6287525	acaaaactgccattgt
chr1	6296991	6297009	acaagccctctggattgt
chr1	6301040	6301059	acaagagcctcaagtgtgt
chr1	6304111	6304127	acacatgtgggtgtgt
chr1	6309635	6309654	acaaaaacaaattccttgt
chr1	6325573	6325592	acacaaaagatgaccttgt
chr1	6353030	6353049	acaaaattaatctccttgt
chr1	6363743	6363758	acaattattatgtgt
chr1	6371925	6371942	acacaaaaaaaccttgt
chr1	6373232	6373247	acaatatgcaattgt
chr1	6376982	6377001	acaatgcacatagatttgt
chr1	6385655	6385670	acacagccactgtgt
chr1	6388541	6388556	acaaatcgtaattgt
chr1	6391148	6391166	acaagagcgaaactttgt
chr1	6396585	6396604	acaaaggttcgtgttttgt
chr1	6397156	6397174	acaagacaccacgtgtgt
chr1	6416993	6417011	acacagacagatgtgtgt
chr1	6427560	6427577	acaaagtccacgtgtgt
chr1	6427610	6427628	acaaaagcacacacttgt
chr1	6429941	6429959	acaaagggctctttgtgt
chr1	6435159	6435179	acacacccccaccagcttgt
chr1	6453138	6453157	acacacacgcccaccttgt
chr1	6461769	6461789	acaaaaccccatagaattgt
chr1	6477236	6477253	acaatgttattctttgt
chr1	6489926	6489944	acaaggaatagaacttgt
chr1	6499566	6499586	acacacatgtacacttttgt
chr1	6510592	6510612	acaaaaaagtccttgattgt
chr1	6515484	6515502	acaaatggatgcatttgt
chr1	6518219	6518237	acacataaattaatgtgt
chr1	6522502	6522522	acaaaggataagtattgtgt
chr1	6524767	6524782	acaatgtccatttgt
chr1	6527426	6527446	acaaaaacctagcaatgtgt
chr1	6545232	6545251	acaagcctgctatccttgt
chr1	6545767	6545783	acaaaatcttgattgt
chr1	6548242	6548259	acaagggcgttttttgt
chr1	6549135	6549150	acaaggagagtgtgt
chr1	6584235	6584251	acaagcagctacttgt
chr1	6585967	6585982	acaatggctttttgt
chr1	6599449	6599468	acaaattctgcacctttgt
chr1	6601100	6601117	acaaggtctcactgtgt
chr1	6609502	6609518	acaaaacaaacattgt
chr1	6630507	6630524	acacatcacccccttgt
chr1	6662279	6662298	acacaggagccaaacttgt
chr1	6662784	6662800	acaaataacttattgt
chr1	6683342	6683359	acacaagataagtttgt
chr1	6689002	6689022	acacacacacatcacattgt
chr1	6696203	6696220	acaaagtgagaacttgt
chr1	6697622	6697638	acaaaaccgccattgt
chr1	6712836	6712855	acaatcttccatcacttgt
chr1	6717306	6717323	acaattatttttcttgt
chr1	6719619	6719636	acaaaacatgattttgt
chr1	6728072	6728091	acaatatttgtcctcttgt
chr1	6729224	6729241	acacaggattcttttgt
chr1	6734770	6734787	acaaaaaattagcttgt
chr1	6753207	6753224	acacaagcttctcttgt
chr1	6760223	6760243	acaaaggcagagatttttgt
chr1	6762859	6762874	acaagttttcattgt
chr1	6773670	6773687	acaagtgatgtgtgtgt
chr1	6773968	6773987	acaaggcattgcttcttgt
chr1	6776292	6776309	acaaggtgtatttgtgt
chr1	6778707	6778722	acacaatatttttgt
chr1	6780663	6780681	acaaagtcttgctcttgt
chr1	6791500	6791520	acacacacatgcaattttgt
chr1	6793730	6793749	acaaatgaacattctgtgt
chr1	6797580	6797599	acaatgaatgtgcctgtgt
chr1	6801088	6801103	acaatagtgttttgt
chr1	6803764	6803780	acaagaaggggattgt
chr1	6804692	6804707	acacatatattttgt
chr1	6808242	6808259	acaatgtgaatttttgt
chr1	6820262	6820281	acacatctttcagctgtgt
chr1	6833265	6833285	acaaaatagtgaagatttgt
chr1	6837844	6837863	acacaaattccaaatttgt
chr1	6840228	6840247	acaaggacatgtgttttgt
chr1	6841307	6841324	acaatgattttgtgtgt
chr1	6843161	6843179	acaaaattaccacattgt
chr1	6845708	6845727	acaatgtaatttgatgtgt
chr1	6851322	6851337	acaaattgagtttgt
chr1	6853761	6853781	acaaaacaaaaaacccttgt
chr1	6855287	6855305	acaatgcatttttattgt
chr1	6861013	6861032	acaagacgtgtggttttgt
chr1	6864151	6864167	acaaggaggcctgtgt
chr1	6866970	6866990	acacacacacacaattttgt
chr1	6874801	6874819	acaattttcacattttgt
chr1	6882876	6882893	acacagaggtggtgtgt
chr1	6892407	6892422	acaattaatctgtgt
chr1	6892675	6892690	acaatgtgccattgt
chr1	6915901	6915921	acaaatattttctcctgtgt
chr1	6918234	6918250	acaaatgcagatttgt
chr1	6921745	6921761	acacactcacatgtgt
chr1	6925330	6925350	acaaaccatgggctctttgt
chr1	6937138	6937153	acacaatgattttgt
chr1	6951127	6951144	acaaatgtttactgtgt
chr1	6952782	6952798	acaaatgtatttttgt
chr1	6956911	6956931	acaaaacaatacagttgtgt
chr1	6957531	6957550	acaaatatcaagtatttgt
chr1	6965541	6965560	acaattgggcctggtttgt
chr1	6975372	6975387	acaatcagatcttgt
chr1	6990529	6990549	acaaagcccctagagcttgt
chr1	7000009	7000024	acaatatgattttgt
chr1	7002962	7002981	acacatacttaccatgtgt
chr1	7003157	7003177	acacatttctcagaatgtgt
chr1	7007212	7007230	acaaaagcatctgtgtgt
chr1	7011489	7011505	acaatacgcaaattgt
chr1	7019731	7019747	acacatcaagcattgt
chr1	7021362	7021378	acaatacagatattgt
chr1	7029845	7029861	acaagtggctttttgt
chr1	7030905	7030920	acaaggagaaattgt
chr1	7031439	7031454	acacagtctgtgtgt
chr1	7038654	7038670	acaaggagggctgtgt
chr1	7057036	7057051	acacatactaattgt
chr1	7059738	7059757	acacaattaccttgtttgt
chr1	7063138	7063156	acacatcagtgagattgt
chr1	7066833	7066853	acacacatatatacatttgt
chr1	7067795	7067812	acacacgtgccttgtgt
chr1	7083269	7083288	acacatgcttcttgtgtgt
chr1	7084427	7084444	acacacaatacatgtgt
chr1	7087030	7087050	acacacacagcttcctgtgt
chr1	7101534	7101549	acaagctgtgtttgt
chr1	7114721	7114740	acacacactccaattttgt
chr1	7124554	7124572	acaaaaccaggggcttgt
chr1	7126590	7126609	acaaagccactctgtgtgt
chr1	7140461	7140481	acaagtggaggtatttttgt
chr1	7148436	7148453	acaatacatggcattgt
chr1	7149125	7149140	acaagtggagtgtgt
chr1	7171206	7171226	acaagtatttgtccttttgt
chr1	7173004	7173024	acacatatctctgtatgtgt
chr1	7178004	7178021	acacattctctgcttgt
chr1	7182730	7182745	acaagtaccatttgt
chr1	7184515	7184530	acaaaagttctgtgt
chr1	7196711	7196729	acacacatgtgcatgtgt
chr1	7199739	7199754	acaatccccatgtgt
chr1	7208933	7208949	acaatcatctgcttgt
chr1	7218253	7218270	acaaagcgagactttgt
chr1	7223763	7223778	acaaaattcaattgt
chr1	7230629	7230644	acacaaaccaattgt
chr1	7232709	7232726	acaaaccctgggtgtgt
chr1	7237132	7237152	acacagtgttgctgatgtgt
chr1	7248563	7248580	acaagggtagggcttgt
chr1	7253351	7253371	acacagttatgtgctcttgt
chr1	7253465	7253481	acaatggtaaatgtgt
chr1	7284754	7284772	acaaaattatgcatttgt
chr1	7286562	7286582	acaagtcctaaaagctttgt
chr1	7292313	7292330	acaatttttagtattgt
chr1	7293678	7293698	acaagattgtttttctttgt
chr1	7302431	7302449	acaaagcgtaaagtttgt
chr1	7318471	7318490	acacagaacacgggtttgt
chr1	7320544	7320561	acaaatttgggatttgt
chr1	7322804	7322824	acaaatggatgtggctgtgt
chr1	7335081	7335101	acaaaggcccgacatcttgt
chr1	7345941	7345961	acacattgaaatcactttgt
chr1	7347073	7347089	acacaggttcccttgt
chr1	7357034	7357051	acacaaaagggaattgt
chr1	7359926	7359943	acaagtaataaatgtgt
chr1	7362057	7362075	acaatttgaatccattgt
chr1	7364258	7364276	acacatgtgtgcatgtgt
chr1	7373970	7373989	acacagtgtgtgtgtgtgt
chr1	7376224	7376239	acacaggataattgt
chr1	7376270	7376289	acacatgtatacattgtgt
chr1	7378030	7378050	acacagatttatttctgtgt
chr1	7379093	7379108	acaatgtgagtttgt
chr1	7382240	7382257	acaatagtaattattgt
chr1	7382782	7382802	acaagtcctataagctttgt
chr1	7394447	7394464	acaatgtgcaggtttgt
chr1	7397562	7397582	acacactgctttgaatgtgt
chr1	7406286	7406304	acaagggtcaaactgtgt
chr1	7413677	7413696	acaattcttctaaccttgt
chr1	7460934	7460949	acaaaactcacttgt
chr1	7471856	7471872	acacactcccatttgt
chr1	7480173	7480189	acaaatcagcctttgt
chr1	7484320	7484336	acaattgatttattgt
chr1	7508649	7508664	acaaaaaaaaattgt
chr1	7509260	7509277	acaaagcatgagtgtgt
chr1	7522080	7522097	acaagtgggccatgtgt
chr1	7525480	7525499	acacagtgtgtgtgtgtgt
chr1	7566752	7566767	acaattctgtattgt
chr1	7572600	7572617	acaaggcggggttgtgt
chr1	7580624	7580641	acaatgtgcaggtttgt
chr1	7581031	7581048	acaataaacatatgtgt
chr1	7583597	7583613	acaaaaccaccattgt
chr1	7598572	7598587	acaatagctctttgt
chr1	7618856	7618873	acaatccctacatttgt
chr1	7621401	7621420	acaaacttgtcagtattgt
chr1	7622703	7622723	acacatatcagcttatgtgt
chr1	7642711	7642730	acaaataattttgttttgt
chr1	7659551	7659569	acaaatagagttatttgt
chr1	7682026	7682043	acaatgtatggacttgt
chr1	7683682	7683699	acaaaaaaatcctttgt
chr1	7699920	7699939	acaaaaatgatagctgtgt
chr1	7701044	7701064	acaattcctgctcactttgt
chr1	7709041	7709060	acaaaagtttggtcattgt
chr1	7714614	7714629	acaatttttttttgt
chr1	7721912	7721932	acaaggagagggaggtgtgt
chr1	7725839	7725854	acaaaaacgaattgt
chr1	7730089	7730105	acaatgcctaatttgt
chr1	7742192	7742207	acacaatagctgtgt
chr1	7743267	7743283	acacagtggtgtgtgt
chr1	7748092	7748112	acaatgttatttaaatttgt
chr1	7759421	7759441	acaatgtgcctgtagattgt
chr1	7771940	7771955	acaattcccatgtgt
chr1	7772569	7772588	acacattttcaacctttgt
chr1	7783797	7783817	acacacaccccagggtgtgt
chr1	7789506	7789523	acacaatttagttttgt
chr1	7791830	7791847	acacagaatatttttgt
chr1	7797019	7797036	acaaagacaagaattgt
chr1	7797978	7797993	acaagaacccattgt
chr1	7802289	7802306	acaagacctaattttgt
chr1	7809439	7809459	acaataggagttttacttgt
chr1	7810857	7810873	acaatttaacgattgt
chr1	7811584	7811603	acaaaaaaaaactacttgt
chr1	7817479	7817498	acaaatagttttgttttgt
chr1	7819353	7819368	acaagaactttttgt
chr1	7820698	7820717	acaaataattcgtgtgtgt
chr1	7824699	7824717	acacagtgttacttgtgt
chr1	7827846	7827864	acaaatctttgaatgtgt
chr1	7828096	7828113	acaagatctgactgtgt
chr1	7829114	7829129	acacaagtcgtgtgt
chr1	7830099	7830118	acaaaagtttaacttttgt
chr1	7843193	7843209	acaatctaaactgtgt
chr1	7854098	7854118	acaatgtgctgtgaatttgt
chr1	7871355	7871371	acaaacccagttgtgt
chr1	7874357	7874373	acacatcatgctgtgt
chr1	7879097	7879116	acaattttaatatttgtgt
chr1	7883969	7883985	acacactgggatttgt
chr1	7889900	7889918	acaaaaacaaaaaattgt
chr1	7893872	7893889	acaattgcaggatgtgt
chr1	7897504	7897521	acaaggtctcactttgt
chr1	7906528	7906545	acacatacagaacttgt
chr1	7907301	7907320	acaaaaaccagttaattgt
chr1	7907601	7907616	acaatgtgcttgtgt
chr1	7913876	7913891	acacatgttccttgt
chr1	7919517	7919537	acacaggacaagccatttgt
chr1	7922001	7922021	acaaaaaaaccagatattgt
chr1	7936059	7936075	acaatggcggttttgt
chr1	7939928	7939946	acacatctgaccacttgt
chr1	7940428	7940447	acacactcaccatcattgt
chr1	7947712	7947729	acacagggcagctgtgt
chr1	7951013	7951029	acaatttccgttttgt
chr1	7951702	7951722	acaaatacatatatccttgt
chr1	7957315	7957332	acacactagcagtgtgt
chr1	7968863	7968882	acaatgcaaacacatgtgt
chr1	7981208	7981227	acaatttttttacctgtgt
chr1	7987098	7987115	acaaagccacattgtgt
chr1	7989626	7989645	acaattcatgtttttttgt
chr1	7994867	7994886	acacaaggccagcttgtgt
chr1	7999541	7999561	acacaggtttttttttttgt
chr1	8000699	8000717	acaatagtgtctttgtgt
chr1	8011078	8011098	acaatacagttgtaatttgt
chr1	8015073	8015091	acaaagaaagggctgtgt
chr1	8020500	8020519	acaattggctaatgtttgt
chr1	8020689	8020709	acacatgaccattcctgtgt
chr1	8027496	8027513	acaagtatgcagtgtgt
chr1	8029552	8029569	acaaaaaaaagttttgt
chr1	8030285	8030303	acacaattccaattgtgt
chr1	8031811	8031828	acaatgtgcaggtttgt
chr1	8038603	8038620	acaaggtctcactgtgt
chr1	8041717	8041737	acacaaccaaataaatgtgt
chr1	8054697	8054712	acaaaatcactttgt
chr1	8071112	8071131	acaatttgtactcatttgt
chr1	8075399	8075417	acaaaagagagtgtgtgt
chr1	8076271	8076288	acaatcaggcagtttgt
chr1	8081756	8081775	acaatttatctaaatttgt
chr1	8090179	8090199	acaaaacaaaacaaaattgt
chr1	8091467	8091484	acaaattaaagttttgt
chr1	8097348	8097366	acacagcgagactcttgt
chr1	8098259	8098274	acacagtctatgtgt
chr1	8103713	8103730	acaattacccctattgt
chr1	8106127	8106145	acacagagtcgactgtgt
chr1	8107219	8107239	acacatgcggtggcatttgt
chr1	8109090	8109109	acaagagaagagagcttgt
chr1	8121654	8121673	acaagaaaattaaacttgt
chr1	8122898	8122917	acaaatctaggagtcttgt
chr1	8128678	8128696	acaaatagctgagtttgt
chr1	8140114	8140134	acaattcaactggcaattgt
chr1	8140186	8140203	acaaataagttatttgt
chr1	8157118	8157134	acaaagttaatcttgt
chr1	8158287	8158306	acaaacgaaaaacctttgt
chr1	8159224	8159243	acaatatttactgttttgt
chr1	8160484	8160504	acaaataacaactgtcttgt
chr1	8168545	8168563	acaattaggatattgtgt
chr1	8168864	8168881	acaaagtgagaccttgt
chr1	8191527	8191547	acacacactggaggatgtgt
chr1	8195750	8195766	acacactgaaatttgt
chr1	8196391	8196410	acaaaaggaagatgtttgt
chr1	8216301	8216321	acacacacacatatatgtgt
chr1	8225159	8225176	acaaaggcatcatttgt
chr1	8227147	8227167	acacagctgcgcccatttgt
chr1	8230494	8230512	acaatcaagtgagtttgt
chr1	8241525	8241544	acaattcaaagccatgtgt
chr1	8243833	8243850	acaaggttttgttttgt
chr1	8262540	8262557	acaaggactcgctgtgt
chr1	8268544	8268562	acacatcaaaatgtgtgt
chr1	8268985	8269003	acaagaatatcaaattgt
chr1	8274438	8274454	acaattctttctttgt
chr1	8275731	8275748	acaaatctgaggtgtgt
chr1	8275929	8275946	acacaggcctactttgt
chr1	8280663	8280682	acaaaaatttccctcttgt
chr1	8293011	8293028	acaaagcaaaatcttgt
chr1	8293068	8293085	acaatatcaaattgtgt
chr1	8309323	8309340	acacaaaaaactcttgt
chr1	8309643	8309661	acaaacaccaactcttgt
chr1	8312446	8312466	acacatgtggtcggctgtgt
chr1	8317898	8317916	acaatgccctgaatttgt
chr1	8320052	8320071	acaattttaaattgcttgt
chr1	8329170	8329187	acaatcggttcctgtgt
chr1	8336715	8336731	acaatcaagtgtgtgt
chr1	8344210	8344228	acacacagtaatgtttgt
chr1	8344807	8344824	acacaatgttttcttgt
chr1	8364458	8364475	acacacgtgttttttgt
chr1	8379479	8379496	acaatggcattctttgt
chr1	8382019	8382039	acaatcttattttattttgt
chr1	8382184	8382204	acaagtcttatctcatttgt
chr1	8382828	8382843	acaaatcagttttgt
chr1	8384672	8384689	acacagcaaatttttgt
chr1	8385011	8385029	acacacagccatttgtgt
chr1	8389335	8389354	acacacaaaataaatttgt
chr1	8395160	8395175	acaaagtgtgtgtgt
chr1	8411001	8411021	acaagtccttttctgtttgt
chr1	8417106	8417125	acaaaatctttacatttgt
chr1	8424581	8424596	acacacactttttgt
chr1	8432773	8432793	acacagtcagtactcattgt
chr1	8434921	8434939	acaaattttcaattgtgt
chr1	8435112	8435127	acaaatgctgtttgt
chr1	8436900	8436919	acaaaaggacactgtgtgt
chr1	8444687	8444704	acaaggtcttgctgtgt
chr1	8449659	8449678	acacaaagattggctttgt
chr1	8451006	8451022	acaagcagacatttgt
chr1	8451882	8451901	acaaaaaccacttatgtgt
chr1	8456597	8456613	acacatctgcaattgt
chr1	8457323	8457340	acacatcaaaatattgt
chr1	8469158	8469174	acaaatcaaaatttgt
chr1	8470234	8470250	acaaaaactgcattgt
chr1	8485266	8485282	acaatggcggttttgt
chr1	8499621	8499639	acaaagggagagctttgt
chr1	8503722	8503741	acacatgcacctagtgtgt
chr1	8503952	8503969	acaatccctagcattgt
chr1	8507126	8507145	acaaggaatttctccttgt
chr1	8517491	8517506	acaaataagaattgt
chr1	8519488	8519508	acaatctcttagtagtttgt
chr1	8519856	8519875	acaaaaaaataagttttgt
chr1	8529154	8529170	acacaaatcaatgtgt
chr1	8539263	8539282	acaagtaaaaaaaatttgt
chr1	8544903	8544921	acaattctagaagcttgt
chr1	8550333	8550348	acaattcattcttgt
chr1	8551932	8551952	acaaaatttgacatttttgt
chr1	8554829	8554849	acaaatgtatagagttgtgt
chr1	8558675	8558693	acaaaagccaaaatgtgt
chr1	8573682	8573701	acaagcttcccaaatgtgt
chr1	8577009	8577029	acaaactacataaaatgtgt
chr1	8578728	8578748	acacagtcatgctcatttgt
chr1	8584625	8584644	acaaaagtgcaccctttgt
chr1	8586262	8586282	acaaattatacctaatttgt
chr1	8588648	8588665	acaaggtctttctttgt
chr1	8601342	8601357	acaaagagtatgtgt
chr1	8607566	8607586	acaatttgccattacattgt
chr1	8609834	8609852	acaatttacattccttgt
chr1	8609891	8609911	acaattactatcaatcttgt
chr1	8610898	8610917	acaaaacttacagttttgt
chr1	8611822	8611842	acacatgataactaatgtgt
chr1	8615067	8615087	acaattcacaatgcgtgtgt
chr1	8623619	8623634	acaaatcactcttgt
chr1	8625249	8625264	acaagactaatttgt
chr1	8627121	8627139	acacattgccctttgtgt
chr1	8627572	8627587	acacaggttatttgt
chr1	8627668	8627683	acaaaccagctgtgt
chr1	8629861	8629880	acacacagccacattgtgt
chr1	8634182	8634199	acaaaggatgttattgt
chr1	8642602	8642622	acaaaatccagtatatgtgt
chr1	8647347	8647364	acaaattatctcattgt
chr1	8657334	8657354	acaaacttcctcaattttgt
chr1	8673111	8673131	acaatttctttactgattgt
chr1	8679921	8679939	acaaaaagaaaaaattgt
chr1	8683606	8683623	acaaaagcttgtcttgt
chr1	8694835	8694854	acacagggtggtttcttgt
chr1	8699979	8699996	acacaataacgccttgt
chr1	8706363	8706378	acaaacaggctgtgt
chr1	8710563	8710578	acaaagaccacttgt
chr1	8723225	8723245	acacaacacgaatacattgt
chr1	8723253	8723272	acaaagatattttatttgt
chr1	8728791	8728809	acaatcagaattatttgt
chr1	8741581	8741596	acacaataaatgtgt
chr1	8748091	8748111	acaaaaaacaattgaattgt
chr1	8748817	8748836	acaaaatttctaattttgt
chr1	8752121	8752140	acacatcattttggtttgt
chr1	8758378	8758393	acacatggtgtgtgt
chr1	8766677	8766697	acaataaatgtctgttgtgt
chr1	8805804	8805820	acaaaccctagtttgt
chr1	8813826	8813845	acacacttgtgttgattgt
chr1	8820496	8820512	acaaatatctttttgt
chr1	8824463	8824479	acaaaggaaactgtgt
chr1	8839674	8839693	acacagcctggctctgtgt
chr1	8864312	8864330	acaatgagctatgattgt
chr1	8867444	8867463	acacagtgagactctgtgt
chr1	8870873	8870890	acacagcaagaccttgt
chr1	8876559	8876578	acacagaacacttcattgt
chr1	8878437	8878452	acacattatatttgt
chr1	8879752	8879772	acaaacagtccaggttttgt
chr1	8883703	8883720	acaaagtctcactttgt
chr1	8893363	8893381	acaaaatactgaatgtgt
chr1	8894950	8894966	acaatggcggttttgt
chr1	8903567	8903582	acaaacagctcttgt
chr1	8910007	8910022	acaaacagctcttgt
chr1	8916516	8916531	acacatgggaattgt
chr1	8918648	8918663	acaattgtattttgt
chr1	8924685	8924703	acaatagcctttctgtgt
chr1	8928237	8928255	acaatggctgcactgtgt
chr1	8930249	8930265	acaatgaagtccttgt
chr1	8946766	8946784	acaaatccctgctcttgt
chr1	8973417	8973432	acaaacatcaattgt
chr1	8973646	8973665	acaaaaaatggtagtgtgt
chr1	8975306	8975324	acacagggaacccattgt
chr1	8978432	8978451	acacacagtcttgctttgt
chr1	8979023	8979038	acaattctactgtgt
chr1	8983669	8983686	acaatagctgtcattgt
chr1	9011019	9011036	acaaagtgttgctgtgt
chr1	9028115	9028130	acaattctgtattgt
chr1	9029806	9029825	acacagggtttcactgtgt
chr1	9035124	9035144	acaagtcattacgcatttgt
chr1	9047771	9047786	acaaacaccgtttgt
chr1	9057161	9057180	acacagagtagctacttgt
chr1	9061930	9061947	acaaggtgcctatgtgt
chr1	9063951	9063970	acaaaacccacacttttgt
chr1	9071855	9071875	acaattacctgtctccttgt
chr1	9076376	9076392	acacaatctctcttgt
chr1	9080962	9080980	acacagctggctctgtgt
chr1	9095722	9095738	acaaatacatgtgtgt
chr1	9103189	9103207	acaatggacacttattgt
chr1	9109718	9109735	acaaagcctcactgtgt
chr1	9122949	9122969	acaatgtttgttctttttgt
chr1	9123046	9123065	acaaaatattccattgtgt
chr1	9129957	9129973	acaatttgtattttgt
chr1	9146273	9146288	acacacgggccttgt
chr1	9156845	9156863	acacagccacgtttgtgt
chr1	9159788	9159807	acaattgtgtggtatttgt
chr1	9162850	9162868	acaagaaaacttccttgt
chr1	9176376	9176391	acacaatataattgt
chr1	9184849	9184868	acaaacttatactctttgt
chr1	9201668	9201687	acaatatttgtctttttgt
chr1	9205461	9205480	acacagacgtcctctgtgt
chr1	9211332	9211352	acacacatatatgcctgtgt
chr1	9211373	9211392	acaaacggccatatattgt
chr1	9214784	9214804	acaaagttttcgatttttgt
chr1	9226302	9226319	acaaatacttggtgtgt
chr1	9256545	9256561	acacacatatttttgt
chr1	9268145	9268165	acaatggtagaaaggtgtgt
chr1	9298037	9298053	acaaagcttcttgtgt
chr1	9298082	9298097	acacacacaccttgt
chr1	9299010	9299029	acaagggaggggcatgtgt
chr1	9324975	9324994	acaagtccagaaactgtgt
chr1	9330107	9330125	acaatcattaaccattgt
chr1	9330528	9330547	acacacacccacagtgtgt
chr1	9333206	9333225	acacagtgtacacgtgtgt
chr1	9345012	9345032	acaaaggctccacgttgtgt
chr1	9372268	9372285	acaaggaaattccttgt
chr1	9378907	9378923	acaaacacacatttgt
chr1	9385549	9385564	acacaggatctgtgt
chr1	9417077	9417095	acaaaggctgctctttgt
chr1	9418344	9418364	acacaacaacaaccctttgt
chr1	9431551	9431566	acaaacctgctgtgt
chr1	9434415	9434430	acaaagacattttgt
chr1	9473301	9473318	acacatgtgtgtattgt
chr1	9481252	9481268	acaatcgtgtgtgtgt
chr1	9497094	9497111	acacaggttatttgtgt
chr1	9503768	9503787	acacattttctttttttgt
chr1	9509711	9509728	acacaatccaagcttgt
chr1	9515520	9515537	acacattccagccttgt
chr1	9517267	9517284	acaaagattctcattgt
chr1	9524757	9524772	acaatttttctttgt
chr1	9534833	9534851	acacaaggacttcattgt
chr1	9536992	9537009	acaaaatgtttgtttgt
chr1	9542521	9542541	acaagggtacaggcttttgt
chr1	9546890	9546910	acaatatttaacttttttgt
chr1	9547973	9547992	acacagtgaaaccctgtgt
chr1	9554658	9554673	acacaccagttttgt
chr1	9573093	9573113	acacagcacctccgttgtgt
chr1	9580916	9580933	acacagtgggcatttgt
chr1	9591716	9591735	acacacctcatccctgtgt
chr1	9604499	9604515	acaaggtcaggattgt
chr1	9615871	9615887	acaaaccccaatttgt
chr1	9632644	9632664	acaagagaaaaaccatgtgt
chr1	9641787	9641805	acacacactggggcttgt
chr1	9662432	9662452	acaatgcaatggttttttgt
chr1	9665749	9665766	acaaagggagacattgt
chr1	9666114	9666134	acaaaaaaaacgagccttgt
chr1	9677456	9677472	acaagccaggtattgt
chr1	9680655	9680672	acacagccagaccttgt
chr1	9686249	9686266	acacatattttttttgt
chr1	9690355	9690372	acacaatgaaatattgt
chr1	9703272	9703287	acacagcgagtgtgt
chr1	9719346	9719366	acaaattttcagcaatgtgt
chr1	9730168	9730185	acaaagtctagctttgt
chr1	9736085	9736101	acacactcaggattgt
chr1	9738089	9738109	acaaagcaggggcactgtgt
chr1	9741440	9741460	acaatcattttccactgtgt
chr1	9742260	9742280	acacagacatgctcatttgt
chr1	9749608	9749625	acacacacatgccttgt
chr1	9753279	9753295	acaaatttatatttgt
chr1	9754310	9754329	acaaatgctgtgtgtgtgt
chr1	9767176	9767193	acaagagtgtgatgtgt
chr1	9785348	9785368	acaatggcaacttcacttgt
chr1	9827689	9827708	acaagtcctcgctctgtgt
chr1	9837680	9837695	acaaaaatcaattgt
chr1	9844707	9844726	acacacacatgacctttgt
chr1	9875819	9875839	acaaaccctggagggtttgt
chr1	9881147	9881164	acacagcgagactgtgt
chr1	9893430	9893446	acacaccggtctgtgt
chr1	9895420	9895435	acaaactgaatgtgt
chr1	9906926	9906946	acaataaaacacttaattgt
chr1	9934487	9934502	acaaaaatctcttgt
chr1	9938027	9938045	acaagagcgagactttgt
chr1	9938455	9938472	acacacttaccaattgt
chr1	9941642	9941661	acaagcaaatgaaaattgt
chr1	9965594	9965613	acaaaaattagctgtgtgt
chr1	9966683	9966699	acaatgatcctattgt
chr1	9967031	9967049	acaaagaacaagctttgt
chr1	10003941	10003959	acaagtgtggccccttgt
chr1	10018925	10018942	acacatgtaacctttgt
chr1	10019111	10019130	acaaataatattcgtttgt
chr1	10025418	10025434	acaatcagatatgtgt
chr1	10030538	10030554	acaaggtattttttgt
chr1	10035459	10035476	acacagcagcaatttgt
chr1	10039926	10039946	acacaattaacaatttttgt
chr1	10040639	10040655	acacaaggactcttgt
chr1	10048186	10048202	acacaattgaatgtgt
chr1	10051372	10051390	acaaagccattctcttgt
chr1	10053918	10053934	acaagctttagtgtgt
chr1	10073748	10073763	acacacctcacttgt
chr1	10075760	10075779	acaatttgtaattatgtgt
chr1	10083882	10083900	acacatttcatgtcttgt
chr1	10099505	10099523	acaatatttttgttttgt
chr1	10109913	10109933	acaattttatctttatgtgt
chr1	10132663	10132683	acaaattgtgaaagttttgt
chr1	10139486	10139504	acacacaaaaaaatgtgt
chr1	10141350	10141367	acacaagcgaagattgt
chr1	10144273	10144290	acaagaatttgatttgt
chr1	10155185	10155203	acaaagaaccatgcttgt
chr1	10155321	10155337	acaatagaagcattgt
chr1	10155739	10155755	acacatgactgtgtgt
chr1	10160817	10160832	acaatagtggattgt
chr1	10163652	10163672	acaagtataagactttttgt
chr1	10172706	10172726	acacaggtttctccctttgt
chr1	10177399	10177417	acaaacacagtcaattgt
chr1	10179808	10179827	acaaactgtatccttttgt
chr1	10187040	10187059	acacatttaccaaatgtgt
chr1	10194904	10194924	acaaaatctagttcttgtgt
chr1	10195027	10195046	acacataggttggtattgt
chr1	10209162	10209182	acaaaagaaaaaagttttgt
chr1	10209631	10209648	acaaaaaaatacattgt
chr1	10221005	10221023	acaagagcaaaactttgt
chr1	10231922	10231938	acaagaactgctgtgt
chr1	10240648	10240663	acaaagcctaattgt
chr1	10243532	10243547	acacacacactttgt
chr1	10245093	10245109	acaattaaatctttgt
chr1	10254299	10254319	acacagctacatacatttgt
chr1	10255107	10255124	acacagtttgactttgt
chr1	10267521	10267540	acaaaaataatgtgcttgt
chr1	10269228	10269243	acaaatgttctgtgt
chr1	10271585	10271602	acaagtcctttctgtgt
chr1	10281362	10281377	acaataatgccttgt
chr1	10283195	10283215	acaattcttagaatacttgt
chr1	10288108	10288123	acaaaaaacttgtgt
chr1	10306896	10306914	acacactctgacatttgt
chr1	10314363	10314381	acaagtgtctgtctttgt
chr1	10317375	10317395	acaaactgtggggagtttgt
chr1	10322078	10322093	acaaaatgacattgt
chr1	10331127	10331143	acacatctccctttgt
chr1	10342295	10342310	acaaatggtatttgt
chr1	10345174	10345191	acaatgaatacctgtgt
chr1	10380015	10380031	acaatgtttgaattgt
chr1	10402526	10402543	acacacagtttatttgt
chr1	10419557	10419572	acaaaaaagcattgt
chr1	10419779	10419797	acaaatttattttcttgt
chr1	10421715	10421730	acaagcagatattgt
chr1	10421923	10421938	acaaagtacctgtgt
chr1	10423276	10423295	acaatttgcctgtttttgt
chr1	10423646	10423666	acaagagcaggggcttttgt
chr1	10428821	10428838	acaaggtctcactttgt
chr1	10432862	10432877	acaagatgccattgt
chr1	10433080	10433099	acacacggctcaactttgt
chr1	10440866	10440882	acacacaccactttgt
chr1	10451733	10451748	acaaatggcaattgt
chr1	10481173	10481189	acacattcgtgtttgt
chr1	10481838	10481856	acacatctgctcacttgt
chr1	10490480	10490496	acaaattcctcattgt
chr1	10497062	10497080	acaatatacagtgtttgt
chr1	10497757	10497773	acaattcatactgtgt
chr1	10514551	10514571	acaatgtgcaggtcttttgt
chr1	10515447	10515466	acaaaagcgtgttgtgtgt
chr1	10518746	10518762	acaatagtatgcttgt
chr1	10519469	10519485	acaaattcaatattgt
chr1	10527197	10527214	acacatatttaatgtgt
chr1	10537780	10537799	acacaccaacctgctgtgt
chr1	10540766	10540781	acacactgtatttgt
chr1	10542075	10542095	acacattatttctattttgt
chr1	10544072	10544089	acacattctgcatttgt
chr1	10544717	10544734	acaaggtcttactgtgt
chr1	10545234	10545254	acacaggagtggtattgtgt
chr1	10549859	10549877	acaatgggctaaatttgt
chr1	10553820	10553838	acacaattttcactttgt
chr1	10555660	10555680	acacaatggtacatatttgt
chr1	10557082	10557102	acaaattcttcaagctttgt
chr1	10574273	10574292	acacactgtgtgtgtgtgt
chr1	10596873	10596888	acaagacagaattgt
chr1	10613311	10613329	acacatgttcatttgtgt
chr1	10646637	10646652	acaatcaccttgtgt
chr1	10667543	10667558	acacatggaatgtgt
chr1	10680377	10680393	acaaagctccttttgt
chr1	10694250	10694266	acaaacaaaaccttgt
chr1	10707605	10707623	acaaattacttaatgtgt
chr1	10717274	10717291	acacagagggtttttgt
chr1	10761731	10761747	acaaaagaaagtttgt
chr1	10762894	10762912	acaaatattcccatttgt
chr1	10769044	10769064	acaaaatgcagaatctgtgt
chr1	10784210	10784229	acaaagcatcagatcttgt
chr1	10806589	10806605	acacacacatacttgt
chr1	10812400	10812418	acacagcatgccgtttgt
chr1	10823641	10823661	acacaggggcacatgtgtgt
chr1	10831929	10831948	acaaggactatgtctgtgt
chr1	10838462	10838478	acaaatgaatgcttgt
chr1	10852611	10852630	acaagcctggggagcttgt
chr1	10867126	10867144	acaatggcatcattttgt
chr1	10867266	10867283	acaatttgtttgtttgt
chr1	10869461	10869481	acacagtgatgtatgattgt
chr1	10887308	10887323	acacacttggtgtgt
chr1	10893849	10893869	acacacatgcacacctgtgt
chr1	10899410	10899430	acaaggacacgcccttgtgt
chr1	10907755	10907774	acacaactgatatttgtgt
chr1	10907821	10907837	acaaatgataaattgt
chr1	10908999	10909018	acacaaatgacttgattgt
chr1	10909163	10909182	acacaatcctgttttttgt
chr1	10963669	10963685	acaagccagctattgt
chr1	10971075	10971092	acaagccatcacattgt
chr1	10972644	10972663	acaagagaagagagcttgt
chr1	10974190	10974209	acacagcagcagtctttgt
chr1	10994391	10994408	acaagttagcattttgt
chr1	10999101	10999120	acaaaagttgtgtatttgt
chr1	11014919	11014938	acacatgtgaattgtgtgt
chr1	11046624	11046643	acaaacagaaaaacattgt
chr1	11047866	11047885	acaagataggagcctgtgt
chr1	11051858	11051878	acaaacaaaattctgtgtgt
chr1	11053357	11053373	acaatatcaatcttgt
chr1	11059952	11059967	acaaggtagctgtgt
chr1	11062482	11062497	acacactcaacttgt
chr1	11071677	11071696	acacagaaagaccctgtgt
chr1	11076536	11076553	acacagcaagacattgt
chr1	11085855	11085870	acacatattgtgtgt
chr1	11098271	11098290	acacagcacgctcccttgt
chr1	11102673	11102690	acacagtgagactttgt
chr1	11107843	11107859	acaatttctcacttgt
chr1	11111398	11111414	acacacactgccttgt
chr1	11111422	11111437	acacagcatgcttgt
chr1	11121618	11121638	acaaatctgctcttttttgt
chr1	11136172	11136187	acaagatatgattgt
chr1	11152530	11152548	acacagtgatatgcttgt
chr1	11163035	11163053	acaaagagtgggttttgt
chr1	11179533	11179551	acaaagatgtttttgtgt
chr1	11182098	11182115	acaagagaaggctgtgt
chr1	11188851	11188870	acaagatgggtttgtgtgt
chr1	11191737	11191754	acaaaaggacattttgt
chr1	11209921	11209938	acaaagtgagactttgt
chr1	11221955	11221970	acaaagagtctgtgt
chr1	11224485	11224504	acaattactgtagatttgt
chr1	11226372	11226390	acaatatcacagaattgt
chr1	11230307	11230323	acaaattaaggattgt
chr1	11239035	11239054	acaaacacagaatgcttgt
chr1	11241082	11241098	acaaaggtgagtgtgt
chr1	11251288	11251306	acacacagagtttcttgt
chr1	11254563	11254580	acaagcgacttatttgt
chr1	11274413	11274429	acaaagtggatcttgt
chr1	11276000	11276019	acaaaagcatagcatgtgt
chr1	11290104	11290121	acaatatacacgtttgt
chr1	11294402	11294417	acacaatgaatttgt
chr1	11324487	11324503	acacatagttcattgt
chr1	11344845	11344865	acacactggcttccttgtgt
chr1	11350411	11350431	acaaatagccaaacctgtgt
chr1	11358691	11358707	acacatcatcctgtgt
chr1	11380850	11380869	acaatcagtggtactgtgt
chr1	11387037	11387057	acaattactactctttttgt
chr1	11394524	11394544	acaatatctccaaggtgtgt
chr1	11412267	11412283	acaagtgtgaatttgt
chr1	11429948	11429965	acacatctattttttgt
chr1	11431016	11431032	acaaaaagggttgtgt
chr1	11457520	11457538	acaagggggccgtcttgt
chr1	11458698	11458716	acaaaaagtgagatgtgt
chr1	11460123	11460140	acaaatcttttccttgt
chr1	11492151	11492167	acaatcggggcattgt
chr1	11528186	11528206	acacaggaaggggaatttgt
chr1	11545824	11545841	acaagctttgggtgtgt
chr1	11549316	11549331	acaaattagacttgt
chr1	11568345	11568362	acacagaaagcaattgt
chr1	11568497	11568512	acaataatgctttgt
chr1	11576687	11576707	acaagcatccctccctgtgt
chr1	11584712	11584731	acacaggagtggattgtgt
chr1	11594935	11594954	acacacacatccactgtgt
chr1	11595565	11595580	acacacaggttgtgt
chr1	11599145	11599163	acaatagctgtcctttgt
chr1	11603640	11603657	acaatcgtagtaattgt
chr1	11607302	11607320	acacagacacatatgtgt
chr1	11607399	11607418	acacacacacatttattgt
chr1	11624666	11624685	acaattaattggcttttgt
chr1	11630847	11630863	acaatcccagctttgt
chr1	11635124	11635144	acaagggcattctgaattgt
chr1	11635955	11635974	acacaactccccacattgt
chr1	11640394	11640414	acaaaaaaaaagatttgtgt
chr1	11683894	11683914	acaagaaccatgtcctgtgt
chr1	11684150	11684170	acaattacgattgcttttgt
chr1	11702379	11702397	acaagccgggcgatttgt
chr1	11704832	11704847	acacatgctgtgtgt
chr1	11705972	11705990	acaaagcttctgttttgt
chr1	11710816	11710836	acacaaatactcatcattgt
chr1	11717959	11717975	acaatagcttgtgtgt
chr1	11746174	11746189	acaaatgggctttgt
chr1	11747069	11747084	acaaggagaatgtgt
chr1	11778910	11778929	acaaagcggaagaatgtgt
chr1	11785213	11785231	acaatctcactgctttgt
chr1	11792996	11793016	acacagtctatttatattgt
chr1	11795296	11795315	acaaagtatgtttgtgtgt
chr1	11796457	11796477	acaaataatcctaattttgt
chr1	11809734	11809750	acaagagagactttgt
chr1	11821768	11821787	acaaatatgatttcattgt
chr1	11844785	11844805	acaagcttgtgagactttgt
chr1	11846690	11846710	acacaagtgtgtgtgtgtgt
chr1	11847690	11847710	acaaatgtcctgaacattgt
chr1	11847759	11847779	acaaaaagcagaaaatgtgt
chr1	11849463	11849479	acaatcacttgattgt
chr1	11850786	11850805	acacagggtcttgctgtgt
chr1	11852275	11852293	acaattctcatagtttgt
chr1	11887743	11887762	acaatctatgcctttttgt
chr1	11892942	11892960	acaagagaaaggttttgt
chr1	11900860	11900878	acaaatgattcactgtgt
chr1	11906784	11906802	acacacacacaactttgt
chr1	11909383	11909402	acacacacaacaactttgt
chr1	11910780	11910795	acaatgggtgattgt
chr1	11911967	11911984	acaaggggatattgtgt
chr1	11947105	11947123	acaaataggcccatgtgt
chr1	11959281	11959301	acacaagcctgtgtgtgtgt
chr1	11975945	11975964	acaattgtgcttgtattgt
chr1	11983276	11983291	acaagaagctattgt
chr1	11995808	11995828	acaattccaatggattttgt
chr1	12026350	12026366	acaatggcggttttgt
chr1	12029622	12029638	acacacacatccttgt
chr1	12029860	12029880	acacactccctcacatgtgt
chr1	12032289	12032307	acaagagtgagactttgt
chr1	12036493	12036513	acacagatgtgtacgtgtgt
chr1	12081530	12081548	acacaaattttactttgt
chr1	12082227	12082244	acaatttttttgtgtgt
chr1	12082471	12082490	acacaatgtgagtatttgt
chr1	12095697	12095713	acaaatcattctttgt
chr1	12122929	12122948	acacaggcaacccccttgt
chr1	12175050	12175065	acaagttcggattgt
chr1	12196002	12196017	acaaggatcccttgt
chr1	12197443	12197458	acaagtatgtattgt
chr1	12204646	12204661	acaatatcattttgt
chr1	12218817	12218836	acaatgctttttcttttgt
chr1	12220474	12220492	acaaaaaaagttcattgt
chr1	12223514	12223531	acaaataaattgattgt
chr1	12227458	12227475	acacagagttttcttgt
chr1	12236649	12236668	acaatatatagtgctttgt
chr1	12248788	12248805	acaaagcaagaccttgt
chr1	12255090	12255107	acaattagtattcttgt
chr1	12267776	12267793	acaaacatttttattgt
chr1	12277531	12277546	acaatgtacttttgt
chr1	12282821	12282837	acaaatgagaatgtgt
chr1	12284159	12284175	acacagaagcttttgt
chr1	12299765	12299785	acaatctagtactagtgtgt
chr1	12300753	12300768	acaatctccgtgtgt
chr1	12303371	12303388	acaattgggttttgtgt
chr1	12305480	12305495	acacagtttaattgt
chr1	12311878	12311896	acaagagtcttgctttgt
chr1	12313204	12313224	acaagcatttttttgtttgt
chr1	12316595	12316612	acaatcaagtagtgtgt
chr1	12320207	12320226	acaaaattgttggctttgt
chr1	12332256	12332276	acaagattagaagtttgtgt
chr1	12355377	12355392	acaaagattacttgt
chr1	12357994	12358014	acaaatatacatatgtgtgt
chr1	12364767	12364785	acaaagtgtcgctcttgt
chr1	12365476	12365496	acaaatagtaaaggctttgt
chr1	12368287	12368303	acaaacaattttttgt
chr1	12372000	12372017	acaagtccaccctttgt
chr1	12372266	12372283	acaattgcagtccttgt
chr1	12387991	12388006	acaaaacacatgtgt
chr1	12394773	12394791	acaattaaacattattgt
chr1	12400139	12400154	acacacttttcttgt
chr1	12410660	12410677	acaagaataattcttgt
chr1	12417550	12417566	acaatgttaattttgt
chr1	12419940	12419959	acaaactaagggtccttgt
chr1	12421073	12421092	acaaatttctgctgtttgt
chr1	12425081	12425100	acaaacttatattgtgtgt
chr1	12434037	12434054	acaagtatggcatgtgt
chr1	12438727	12438747	acaagtggtgaacaccttgt
chr1	12451692	12451707	acaaaaaacttttgt
chr1	12451998	12452017	acacaatgtatgatattgt
chr1	12453439	12453455	acaaaattgcatttgt
chr1	12458580	12458595	acaagaatggtgtgt
chr1	12459517	12459532	acaaggaaaccttgt
chr1	12467609	12467629	acacacacgtgtgtgtgtgt
chr1	12471566	12471586	acaattgtaaagcgccttgt
chr1	12499024	12499041	acaaggtcttgctttgt
chr1	12501368	12501384	acacacagaactttgt
chr1	12511325	12511343	acacacttcaaccattgt
chr1	12537864	12537881	acaaggtctccctgtgt
chr1	12538698	12538716	acaaatttattaatttgt
chr1	12539234	12539251	acaaacacagcttgtgt
chr1	12547224	12547239	acaagggacatttgt
chr1	12563832	12563847	acaagtttttcttgt
chr1	12581601	12581620	acacaccaggctgatgtgt
chr1	12589764	12589780	acaaggacaattttgt
chr1	12590375	12590390	acaaaagtgtcttgt
chr1	12591796	12591814	acaaggagagaaccttgt
chr1	12595872	12595891	acaagagaatacattttgt
chr1	12598255	12598273	acaatcacatgcaattgt
chr1	12606589	12606609	acaaagacccaggtttttgt
chr1	12611046	12611061	acaagattgatttgt
chr1	12634751	12634767	acaagtcagagcttgt
chr1	12652755	12652773	acaagttgctgcatttgt
chr1	12656243	12656262	acaatgtttgcttgtttgt
chr1	12656557	12656574	acaatgttaaggtttgt
chr1	12660047	12660067	acacatttttaggtttttgt
chr1	12667598	12667615	acaatcagctcccttgt
chr1	12673295	12673314	acaatgatagaacatttgt
chr1	12673338	12673358	acaaaaacaatgcaatgtgt
chr1	12681782	12681797	acaattgaattttgt
chr1	12699680	12699696	acaaaatattttttgt
chr1	12704368	12704387	acaaaaacaaacccattgt
chr1	12705923	12705939	acaaggtaaaaattgt
chr1	12712376	12712394	acaatgaaaatcttttgt
chr1	12719591	12719607	acaaatatgtaattgt
chr1	12726322	12726339	acaaactctctttgtgt
chr1	12728251	12728271	acaaagacagaattctttgt
chr1	12730241	12730261	acaaatgtacttggccttgt
chr1	12738707	12738723	acaaacagtgttgtgt
chr1	12738937	12738953	acaattattaacttgt
chr1	12744008	12744028	acacatggcatttcctttgt
chr1	12750158	12750175	acaatctttaagattgt
chr1	12762188	12762206	acaaggttaatgatttgt
chr1	12763108	12763126	acaaattaaagggcttgt
chr1	12763485	12763504	acacaattttattatttgt
chr1	12778073	12778089	acaaacttgtgtttgt
chr1	12779405	12779422	acaaaatctcagtttgt
chr1	12782376	12782392	acaaatctaagcttgt
chr1	12787789	12787807	acacagctttagctgtgt
chr1	12791149	12791165	acaaaggagagtgtgt
chr1	12798889	12798909	acacactgctttgaatgtgt
chr1	12807903	12807920	acacagttagttattgt
chr1	12816905	12816923	acaaggaaaggattttgt
chr1	12817550	12817569	acacacagctagtttttgt
chr1	12819594	12819611	acacattttatgcttgt
chr1	12821906	12821925	acacagagtctcacattgt
chr1	12827421	12827437	acaatttaagcattgt
chr1	12832347	12832363	acaatttaagccttgt
chr1	12835792	12835811	acacaatcacaaaaattgt
chr1	12844870	12844887	acaaaatctcagtttgt
chr1	12847834	12847850	acaaatctgagcttgt
chr1	12853423	12853443	acacactgctttgaatgtgt
chr1	12862468	12862485	acacagttagttattgt
chr1	12871663	12871681	acaaggaaaggattttgt
chr1	12872308	12872327	acacacaactagtttttgt
chr1	12881852	12881868	acaatttaggccttgt
chr1	12883123	12883143	acaaaagcattccaacttgt
chr1	12883156	12883171	acacacccactttgt
chr1	12885620	12885636	acaatggcagttttgt
chr1	12887315	12887334	acacaatcacaagaattgt
chr1	12890633	12890653	acacattcaaagcagtgtgt
chr1	12897846	12897865	acaatacaaccagatgtgt
chr1	12899406	12899425	acacacttagttgtattgt
chr1	12908257	12908274	acaataaagcggcttgt
chr1	12921608	12921625	acacagttagttattgt
chr1	12933049	12933067	acaaggaaaggattttgt
chr1	12933693	12933712	acacacagctagtttttgt
chr1	12944177	12944195	acaaactcaaccaattgt
chr1	12952303	12952318	acaaagtggatgtgt
chr1	12966788	12966808	acacactgctttgaatgtgt
chr1	13031941	13031958	acacagttagttattgt
chr1	13043380	13043398	acaaggaaaggattttgt
chr1	13057209	13057224	acaaagtggatgtgt
chr1	13067053	13067070	acaataactaactgtgt
chr1	13073783	13073802	acaataaaaatctctgtgt
chr1	13080241	13080259	acacattctcctctgtgt
chr1	13084507	13084525	acaaagcaatatttttgt
chr1	13089368	13089387	acaataccgctaagtgtgt
chr1	13099372	13099388	acaatttaagcattgt
chr1	13104144	13104160	acaaactgtcctgtgt
chr1	13105079	13105094	acaaaaatacattgt
chr1	13108072	13108088	acaatttaagccttgt
chr1	13109335	13109355	acaaaagcattccaacttgt
chr1	13111189	13111208	acacaatcacaaaaattgt
chr1	13117496	13117515	acacacttagcggtattgt
chr1	13122361	13122379	acaaaaatattgctttgt
chr1	13126603	13126621	acacagaggagaatgtgt
chr1	13133074	13133093	acacagagatttttattgt
chr1	13139791	13139808	acacagttagttattgt
chr1	13195584	13195604	acacattcaaagcagtgtgt
chr1	13210068	13210083	acacatccactttgt
chr1	13218218	13218236	acaattggttgagtttgt
chr1	13228700	13228719	acaaaaactagctgtgtgt
chr1	13229345	13229363	acaaaatcctttccttgt
chr1	13240786	13240803	acaataactaactgtgt
chr1	13254126	13254143	acaagccgctttattgt
chr1	13262963	13262982	acaatacaactaagtgtgt
chr1	13264512	13264531	acacatctggttgtattgt
chr1	13271743	13271763	acacactgctttgaatgtgt
chr1	13275070	13275089	acaattcttgtgattgtgt
chr1	13276767	13276783	acaaaactgccattgt
chr1	13279232	13279247	acaaagtgggtgtgt
chr1	13279260	13279280	acaagttggaatgcttttgt
chr1	13280534	13280550	acaaggcctaaattgt
chr1	13290076	13290095	acaaaaactagctgtgtgt
chr1	13290722	13290740	acaaaatcctttccttgt
chr1	13299912	13299929	acaataactaactgtgt
chr1	13307758	13307774	acaatggcggttttgt
chr1	13311567	13311587	acacatttaaagcagtgtgt
chr1	13316978	13316994	acaagctcagatttgt
chr1	13319941	13319958	acaaactgagattttgt
chr1	13321279	13321295	acaaacacaagtttgt
chr1	13336042	13336061	acaaataataaaattgtgt
chr1	13336420	13336438	acaagccctttaatttgt
chr1	13356397	13356412	acacaccctctttgt
chr1	13362504	13362522	acaattggttgagtttgt
chr1	13370777	13370797	acacaggtgggtttttttgt
chr1	13372959	13372975	acaaaaccgccattgt
chr1	13384226	13384245	acaattcttgtgattgtgt
chr1	13385790	13385805	acaaagtgggtgtgt
chr1	13385818	13385838	acaagttggaatgtttttgt
chr1	13387100	13387116	acaatgcttaaattgt
chr1	13389694	13389710	acaattgcggttttgt
chr1	13397655	13397674	acaagataattttttttgt
chr1	13401548	13401563	acaagaatcgcttgt
chr1	13404419	13404437	acaaataaattggattgt
chr1	13407263	13407279	acaatcttcattttgt
chr1	13413964	13413982	acaaggagctgtaattgt
chr1	13420030	13420047	acacagcgagactgtgt
chr1	13426052	13426069	acaagatatccctttgt
chr1	13429375	13429394	acaaacccaagtgttgtgt
chr1	13483748	13483767	acaatacaactaagtgtgt
chr1	13485309	13485328	acacatctggttgtattgt
chr1	13492540	13492560	acacactgctttgaatgtgt
chr1	13495867	13495886	acaattcttgtgattgtgt
chr1	13497564	13497580	acaaaactgccattgt
chr1	13500029	13500044	acaaagtgggtgtgt
chr1	13500057	13500077	acaagttggaatgcttttgt
chr1	13501331	13501347	acaaggcctaaattgt
chr1	13510873	13510892	acaaaaactagctgtgtgt
chr1	13511519	13511537	acaaaatcctttccttgt
chr1	13520709	13520726	acaataactaactgtgt
chr1	13528601	13528617	acaatggcggttttgt
chr1	13532410	13532430	acacatttaaagcagtgtgt
chr1	13537833	13537849	acaagctcagatttgt
chr1	13540796	13540813	acaaactgagattttgt
chr1	13542134	13542150	acaaacacaagtttgt
chr1	13556878	13556897	acaaataataaaattgtgt
chr1	13557256	13557274	acaagccctttaatttgt
chr1	13577229	13577244	acacaccctctttgt
chr1	13583335	13583353	acaattggttgagtttgt
chr1	13591611	13591631	acacaggtgggtttttttgt
chr1	13593791	13593807	acaaaaccgccattgt
chr1	13605056	13605075	acaattcttgtgattgtgt
chr1	13606630	13606645	acaaagtgggtgtgt
chr1	13606658	13606678	acaagttagaatgtttttgt
chr1	13607941	13607957	acaatgcttaaattgt
chr1	13610535	13610551	acaattgcggttttgt
chr1	13618515	13618534	acaagataattttttttgt
chr1	13622408	13622423	acaagaatcgcttgt
chr1	13625279	13625297	acaaataaattggattgt
chr1	13628123	13628139	acaatcttcattttgt
chr1	13634823	13634841	acaaggagctgtaattgt
chr1	13640889	13640906	acacagcgagactgtgt
chr1	13647446	13647465	acaaacattcatagattgt
chr1	13650287	13650304	acaagatatccctttgt
chr1	13653618	13653637	acaaacccaagtgttgtgt
chr1	13654922	13654941	acaaacagaaggaacttgt
chr1	13661269	13661288	acaaagaaccactgattgt
chr1	13668393	13668413	acaataaagtttgcgtgtgt
chr1	13668438	13668453	acaaagataccttgt
chr1	13681894	13681914	acaaaacatactagccttgt
chr1	13691246	13691264	acaatatttgtcctttgt
chr1	13694892	13694907	acaagtcccctgtgt
chr1	13716386	13716404	acacaattgcgactttgt
chr1	13722447	13722466	acaaagcattagtatgtgt
chr1	13723250	13723269	acaaggcaaatacatttgt
chr1	13724128	13724146	acaataataaaagtgtgt
chr1	13733781	13733800	acaatatgtggccttttgt
chr1	13751618	13751633	acaaacatcaattgt
chr1	13755779	13755796	acaaaaggatgccttgt
chr1	13765586	13765602	acaaacaattgcttgt
chr1	13771790	13771807	acaaggggagggattgt
chr1	13776494	13776513	acacattcattcagattgt
chr1	13785492	13785510	acaatttaaaaaatgtgt
chr1	13788306	13788325	acaaaaaatagcatcttgt
chr1	13788702	13788721	acacagacacggagcttgt
chr1	13790684	13790703	acaatatgtggccttttgt
chr1	13803434	13803453	acaattggggatctcttgt
chr1	13803923	13803942	acaagtcatacatttttgt
chr1	13807554	13807569	acacactaagcttgt
chr1	13808308	13808323	acaaggctagcttgt
chr1	13810343	13810360	acaagctttttttttgt
chr1	13812128	13812145	acaaatactcaccttgt
chr1	13816037	13816053	acaaaaatcaatttgt
chr1	13817038	13817058	acaatgagtcagacttttgt
chr1	13818016	13818033	acaaggaaccatattgt
chr1	13823351	13823371	acaaactcctctttttgtgt
chr1	13826218	13826233	acaatgatcctttgt
chr1	13844716	13844731	acaaaaacaatttgt
chr1	13852234	13852250	acaaaactcaatttgt
chr1	13857674	13857690	acaatggcggttttgt
chr1	13862790	13862810	acacagacacaccaatttgt
chr1	13874417	13874437	acaatatgtggcttttgtgt
chr1	13889124	13889143	acaagagaagagaacttgt
chr1	13907037	13907055	acaaagcttgagatttgt
chr1	13908907	13908926	acaatgtagaattttttgt
chr1	13914006	13914023	acaagaaataattttgt
chr1	13918188	13918208	acaattaaacaagatcttgt
chr1	13928816	13928833	acaaagcatttgtgtgt
chr1	13930741	13930760	acaaaccaggcgcgtgtgt
chr1	13932050	13932068	acaatcattttaatgtgt
chr1	13938886	13938901	acaaaatcaatttgt
chr1	13942714	13942730	acacatttcaaattgt
chr1	13949440	13949458	acaaatacaggtttgtgt
chr1	13951311	13951327	acacagttcatattgt
chr1	13958282	13958299	acaatcttttttcttgt
chr1	13961113	13961128	acaatttagatttgt
chr1	13964910	13964929	acaatctattacagattgt
chr1	13980922	13980942	acaaacatatcctggcttgt
chr1	13986992	13987009	acaagagtggtgtttgt
chr1	13997191	13997211	acacagcgccctgcatgtgt
chr1	14013755	14013773	acacattaccaagtgtgt
chr1	14014351	14014367	acaattttttttttgt
chr1	14016597	14016616	acacaactgcattcattgt
chr1	14039088	14039106	acacacacattatcttgt
chr1	14041128	14041147	acaagtgttttgtaattgt
chr1	14069096	14069112	acaagtacaggtttgt
chr1	14070692	14070712	acacacccatgctgatttgt
chr1	14090030	14090045	acaagcaccatgtgt
chr1	14099634	14099654	acacagtggtctcagcttgt
chr1	14099904	14099923	acaatgagtcattatgtgt
chr1	14107614	14107630	acaaaagttcctttgt
chr1	14110117	14110134	acacacttttgttttgt
chr1	14114180	14114196	acacacatgcatgtgt
chr1	14116210	14116225	acaaatttcatttgt
chr1	14118103	14118119	acaaacttatctttgt
chr1	14130082	14130101	acaagtctgtcttatgtgt
chr1	14140716	14140732	acaagcacagctgtgt
chr1	14140865	14140882	acaaaactcatgtgtgt
chr1	14140999	14141016	acaattgcaacctgtgt
chr1	14148340	14148357	acaaagtggcgttttgt
chr1	14151892	14151907	acaattgtgctgtgt
chr1	14153351	14153370	acaaaaccgcatcatgtgt
chr1	14154723	14154740	acaaaccacaggtgtgt
chr1	14160750	14160770	acaattttctactactttgt
chr1	14162088	14162108	acaaattggggccagtttgt
chr1	14172870	14172885	acaaatgggctgtgt
chr1	14180749	14180768	acaaagcaagaggtcttgt
chr1	14186721	14186738	acaagacatcacattgt
chr1	14187827	14187844	acaaaagtagctattgt
chr1	14190753	14190768	acaagtaataattgt
chr1	14193036	14193054	acaaatgagtctttttgt
chr1	14193659	14193675	acaaaacagtctttgt
chr1	14196627	14196647	acacagcatgagaactttgt
chr1	14199201	14199217	acaaagaggagcttgt
chr1	14208137	14208157	acacagtattttatttttgt
chr1	14208948	14208968	acacaggtgggagggtgtgt
chr1	14209119	14209137	acacatcaacaattttgt
chr1	14217256	14217276	acaagacttttataatgtgt
chr1	14218833	14218849	acaaagagtgttgtgt
chr1	14222383	14222400	acacagcgagaccttgt
chr1	14223075	14223092	acacagtaaaaccttgt
chr1	14224538	14224558	acaaagaagacaagctttgt
chr1	14225557	14225577	acaatggccctgctgcttgt
chr1	14230397	14230412	acaaataatttttgt
chr1	14232148	14232164	acaaaaagacatttgt
chr1	14233597	14233614	acaatttagttctttgt
chr1	14240954	14240973	acaattctgaaggtattgt
chr1	14249271	14249291	acacatatgtgcacatgtgt
chr1	14263806	14263825	acaatgctggtgcttttgt
chr1	14272845	14272863	acaaatgtgccacattgt
chr1	14275595	14275613	acaataaattctgattgt
chr1	14280792	14280810	acacatagacacttgtgt
chr1	14282221	14282236	acaaaacctaattgt
chr1	14283025	14283040	acaaacatggtgtgt
chr1	14284413	14284433	acaaacgtatgtagtcttgt
chr1	14291568	14291588	acacatattttcacatgtgt
chr1	14291891	14291908	acaagtaagtgttgtgt
chr1	14292672	14292691	acaattgggacattcttgt
chr1	14315260	14315276	acaaggaaccaattgt
chr1	14315287	14315303	acaatggggaaattgt
chr1	14322230	14322248	acaattccatggttgtgt
chr1	14335067	14335087	acaataattggcattcttgt
chr1	14342710	14342727	acaattatacctcttgt
chr1	14346222	14346237	acacaaaatatgtgt
chr1	14348919	14348938	acaagatgcatatttttgt
chr1	14355838	14355857	acaaatcattgggtcttgt
chr1	14365809	14365829	acaattcacttactaattgt
chr1	14370120	14370139	acaaggtgtggtcttttgt
chr1	14371160	14371180	acaagttgctttaaatttgt
chr1	14377035	14377055	acacaaatatcttgaattgt
chr1	14385179	14385196	acaatttgggaatttgt
chr1	14394973	14394991	acaaataaatttatgtgt
chr1	14403610	14403630	acaaggagaaacaaatttgt
chr1	14411823	14411843	acaaagctgattatatttgt
chr1	14413894	14413913	acaattgcaagtgcattgt
chr1	14428330	14428345	acaaaacaaatttgt
chr1	14431600	14431616	acaaggtcccctttgt
chr1	14437875	14437894	acacagcactgacgtgtgt
chr1	14442021	14442037	acaaggatacgtttgt
chr1	14442213	14442232	acacacacacatactgtgt
chr1	14442675	14442692	acaataccgtactgtgt
chr1	14444401	14444421	acacaaaagagtgaatttgt
chr1	14445894	14445910	acaatattatgtgtgt
chr1	14462365	14462383	acaaaaatcagttcttgt
chr1	14462420	14462438	acaagcagggttgtgtgt
chr1	14463707	14463727	acaagatgctggtaccttgt
chr1	14467490	14467506	acaagaagatttttgt
chr1	14471208	14471224	acacaaagtgctgtgt
chr1	14476070	14476085	acaattgtcctttgt
chr1	14479751	14479768	acaataatttctcttgt
chr1	14481488	14481504	acacagaagccattgt
chr1	14485324	14485343	acacacttcttctgtgtgt
chr1	14486095	14486110	acaattgagttttgt
chr1	14487920	14487940	acacactgctttaaatgtgt
chr1	14489223	14489240	acaattatgtgtcttgt
chr1	14505946	14505962	acaagataagatttgt
chr1	14507230	14507249	acaattaattgcaatgtgt
chr1	14517484	14517500	acaaggagattcttgt
chr1	14518540	14518560	acacatagatgtctttgtgt
chr1	14520260	14520276	acaaaatttggtttgt
chr1	14521833	14521853	acaagccatcactatcttgt
chr1	14529909	14529925	acaaaactatatgtgt
chr1	14546716	14546733	acaatgagtccatttgt
chr1	14551220	14551237	acaagtataaacattgt
chr1	14573006	14573026	acaaaatccctcccatttgt
chr1	14584552	14584572	acacactgctttgaatgtgt
chr1	14588610	14588629	acaagatcctgtcatttgt
chr1	14589329	14589348	acaaaaaacaggctcttgt
chr1	14594339	14594358	acaagaaagaagtctgtgt
chr1	14605140	14605156	acaataacttcattgt
chr1	14605910	14605929	acacactcacactctttgt
chr1	14611550	14611565	acaaaaatcaattgt
chr1	14623132	14623151	acaaattccacttgcttgt
chr1	14623271	14623289	acacacctcacagattgt
chr1	14626138	14626157	acaagacctgtaaaattgt
chr1	14629378	14629397	acacatgtttgctgtgtgt
chr1	14640683	14640698	acacaaattaattgt
chr1	14640878	14640894	acaaaaaagaaattgt
chr1	14650044	14650061	acaagatctggctgtgt
chr1	14655551	14655567	acaagatatgtattgt
chr1	14658387	14658403	acaagcccatgtgtgt
chr1	14671411	14671430	acaaacattttactcttgt
chr1	14674510	14674526	acacagtagtcattgt
chr1	14677683	14677700	acaagccataaatttgt
chr1	14678215	14678234	acacatccaggctgtgtgt
chr1	14682515	14682532	acaaaagggcagcttgt
chr1	14689428	14689446	acacagtttaatttttgt
chr1	14691924	14691943	acacaccatacccatgtgt
chr1	14698612	14698627	acaatggtgcattgt
chr1	14700506	14700522	acaagatcaatcttgt
chr1	14703229	14703248	acaaagtatcacggtttgt
chr1	14709508	14709524	acaaaatcttttttgt
chr1	14710551	14710568	acaaagaagccctgtgt
chr1	14710843	14710860	acaaagtcagatcttgt
chr1	14712521	14712541	acaaaacccaacaagcttgt
chr1	14718471	14718488	acaaagaaaggacttgt
chr1	14721899	14721918	acaagtatcagatctttgt
chr1	14724535	14724555	acaaatgagcatgcttgtgt
chr1	14731594	14731611	acaatgtgcaggtttgt
chr1	14737290	14737309	acaaattacttttctgtgt
chr1	14739613	14739628	acacagaaagtgtgt
chr1	14740861	14740880	acaagaaaaagacatttgt
chr1	14742747	14742766	acaagattatgagtcttgt
chr1	14744757	14744772	acaaagttgtattgt
chr1	14747917	14747935	acacaggcacggaattgt
chr1	14756688	14756708	acaaaaccaatagggtgtgt
chr1	14763288	14763304	acaatgttccctttgt
chr1	14763970	14763988	acaagtgattatttttgt
chr1	14764361	14764376	acacaaagtgtttgt
chr1	14766595	14766612	acaaaccttgaacttgt
chr1	14767885	14767905	acaaagtctgggatacttgt
chr1	14767971	14767986	acaaacactgattgt
chr1	14771375	14771390	acaaaggctgtgtgt
chr1	14782430	14782449	acacatgaatgctccttgt
chr1	14782897	14782914	acaagctagacatttgt
chr1	14783746	14783765	acaaagtttttgctcttgt
chr1	14790460	14790476	acacatattctcttgt
chr1	14792365	14792384	acaaggaagatgaatttgt
chr1	14808532	14808549	acaaaaagcaaccttgt
chr1	14816559	14816576	acaaacctttgatttgt
chr1	14827147	14827162	acaaaatcagtgtgt
chr1	14833213	14833233	acaaggagttatgtgtgtgt
chr1	14835643	14835660	acacatctcacctgtgt
chr1	14836352	14836368	acaataatatttgtgt
chr1	14865322	14865342	acaaagcattatggtcttgt
chr1	14866766	14866785	acaatgatacctcctgtgt
chr1	14874057	14874074	acaaaatcttactgtgt
chr1	14875778	14875797	acaaaaggccatatattgt
chr1	14877008	14877023	acacagatagcttgt
chr1	14901632	14901648	acaatccctgttttgt
chr1	14905679	14905694	acaattattgtgtgt
chr1	14910255	14910272	acaaagccagaccttgt
chr1	14911962	14911982	acaataaagagcatctgtgt
chr1	14914948	14914968	acaaggttccgggctcttgt
chr1	14917541	14917557	acaatatcctttttgt
chr1	14931390	14931407	acacaagttccatttgt
chr1	14938350	14938368	acaaatggtttccattgt
chr1	14953380	14953400	acacagcctttaaactttgt
chr1	14955889	14955906	acaattaatctctttgt
chr1	14956644	14956664	acaatttatggagagtgtgt
chr1	14958871	14958886	acaatgagtatgtgt
chr1	14960584	14960599	acaatgagtgtttgt
chr1	14973574	14973591	acaagatctcgctgtgt
chr1	14975844	14975863	acaatctgctttgttttgt
chr1	15003465	15003482	acaagcctctggcttgt
chr1	15005971	15005987	acaatcccactcttgt
chr1	15010538	15010555	acaattaaatgccttgt
chr1	15015390	15015409	acaaggctgcaatccttgt
chr1	15029052	15029071	acacatgagccttctttgt
chr1	15078804	15078820	acaatttgaattgtgt
chr1	15079580	15079600	acaaggctgggatagcttgt
chr1	15085932	15085952	acacacacgtgtgtatgtgt
chr1	15112432	15112452	acacatttttgcttgtttgt
chr1	15115976	15115992	acaagcaagaccttgt
chr1	15124811	15124831	acaaggccccctattcttgt
chr1	15128063	15128083	acacactgatttgaatttgt
chr1	15132735	15132752	acaaggtttcactgtgt
chr1	15141921	15141938	acaagagatttccttgt
chr1	15143797	15143817	acaataaaacccaccattgt
chr1	15159146	15159161	acaagttctgtttgt
chr1	15172886	15172905	acaaagatccatttcttgt
chr1	15173679	15173697	acaaactggtaatattgt
chr1	15189640	15189660	acacagccatgcccatttgt
chr1	15190416	15190433	acaaagagactctgtgt
chr1	15196343	15196361	acaaagtttcactcttgt
chr1	15198744	15198764	acaagaaccccggcatttgt
chr1	15219426	15219446	acaaactgaatatactgtgt
chr1	15228686	15228701	acaaaggccatttgt
chr1	15230841	15230857	acaatcagcgtattgt
chr1	15239134	15239153	acaatattttagtcattgt
chr1	15250622	15250640	acaatcgctaatatttgt
chr1	15275954	15275971	acaaggacccaccttgt
chr1	15292723	15292743	acaatcagatatgcatttgt
chr1	15297255	15297273	acaatatctaaattttgt
chr1	15316990	15317009	acacacaaaggcattttgt
chr1	15317524	15317543	acaagtcccctccccttgt
chr1	15331653	15331672	acacacacacacaatttgt
chr1	15339656	15339674	acaaagccacgcctttgt
chr1	15357062	15357079	acaaggtctctgtgtgt
chr1	15365074	15365091	acaaaaaagtattttgt
chr1	15374153	15374173	acaagttcttctccatttgt
chr1	15387961	15387978	acaaagatgatgtttgt
chr1	15390405	15390425	acaagagaatacctttgtgt
chr1	15395449	15395468	acaaatctgggctgtgtgt
chr1	15401493	15401508	acacacatttattgt
chr1	15404369	15404389	acaatgcaccgacagcttgt
chr1	15410456	15410474	acaatttttgctccttgt
chr1	15412305	15412320	acaagaaatatttgt
chr1	15418307	15418324	acaaggctgctgtgtgt
chr1	15419680	15419699	acacatcaccccattttgt
chr1	15427620	15427639	acaagtcaagtatgtgtgt
chr1	15430811	15430830	acaaacacacatactgtgt
chr1	15463577	15463596	acaaaataaatgattttgt
chr1	15464596	15464615	acacaaggcagaggcttgt
chr1	15469462	15469480	acaagccaggtgacttgt
chr1	15471220	15471235	acacactagctgtgt
chr1	15481403	15481418	acacaaagaatgtgt
[truncated: 547,082 more rows]
