# Supplementary material for: Stringent comparative sequence analysis reveals SOX10 as a putative inhibitor of glial cell differentiation
Source: BMC Genomics. 2016 Nov 7;17:887. doi: 10.1186/s12864-016-3167-3 (PMC5100263; doi:10.1186/s12864-016-3167-3)
Supplement: Additional file 3: — Genomic segments at least five base pairs long and conserved between human, mouse, and chicken provided as a UCSC Human Genome Browser (hg18) custom track. The fourth column (‘name’) shows the position and length of the conserved segment. (TXT 87756 kb) [file 12864_2016_3167_MOESM3_ESM.txt]

track name=EP5_HG18	visibility=1	description="Human (HG18) sequences 5 basepairs or longer and conserved with Mouse and Chicken"	color=10,10,100	offset=1
chr1	884278	884283	884279-884283:5
chr1	884293	884301	884294-884301:8
chr1	884322	884327	884323-884327:5
chr1	884477	884483	884478-884483:6
chr1	884506	884514	884507-884514:8
chr1	884516	884521	884517-884521:5
chr1	885788	885793	885789-885793:5
chr1	885808	885814	885809-885814:6
chr1	886583	886588	886584-886588:5
chr1	886596	886603	886597-886603:7
chr1	886619	886624	886620-886624:5
chr1	886631	886639	886632-886639:8
chr1	886640	886645	886641-886645:5
chr1	886646	886654	886647-886654:8
chr1	886675	886684	886676-886684:9
chr1	886685	886690	886686-886690:5
chr1	886700	886711	886701-886711:11
chr1	886712	886717	886713-886717:5
chr1	886725	886736	886726-886736:11
chr1	886748	886754	886749-886754:6
chr1	886760	886765	886761-886765:5
chr1	886766	886771	886767-886771:5
chr1	886772	886800	886773-886800:28
chr1	886867	886880	886868-886880:13
chr1	886881	886895	886882-886895:14
chr1	886899	886904	886900-886904:5
chr1	886905	886910	886906-886910:5
chr1	886911	886916	886912-886916:5
chr1	886917	886922	886918-886922:5
chr1	886939	886946	886940-886946:7
chr1	886953	886958	886954-886958:5
chr1	886962	886967	886963-886967:5
chr1	886968	886985	886969-886985:17
chr1	886989	886994	886990-886994:5
chr1	887082	887087	887083-887087:5
chr1	887100	887105	887101-887105:5
chr1	887118	887129	887119-887129:11
chr1	887145	887150	887146-887150:5
chr1	887151	887165	887152-887165:14
chr1	887175	887180	887176-887180:5
chr1	887187	887192	887188-887192:5
chr1	887193	887198	887194-887198:5
chr1	887199	887204	887200-887204:5
chr1	887205	887211	887206-887211:6
chr1	887222	887228	887223-887228:6
chr1	887232	887246	887233-887246:14
chr1	887251	887258	887252-887258:7
chr1	887259	887267	887260-887267:8
chr1	887286	887291	887287-887291:5
chr1	887469	887474	887470-887474:5
chr1	887593	887598	887594-887598:5
chr1	887599	887604	887600-887604:5
chr1	887611	887616	887612-887616:5
chr1	887620	887625	887621-887625:5
chr1	887629	887634	887630-887634:5
chr1	887635	887643	887636-887643:8
chr1	887650	887655	887651-887655:5
chr1	887665	887673	887666-887673:8
chr1	887698	887706	887699-887706:8
chr1	887761	887766	887762-887766:5
chr1	887948	887956	887949-887956:8
chr1	887960	887968	887961-887968:8
chr1	887970	887980	887971-887980:10
chr1	887981	887986	887982-887986:5
chr1	887997	888004	887998-888004:7
chr1	888035	888043	888036-888043:8
chr1	888050	888061	888051-888061:11
chr1	888067	888073	888068-888073:6
chr1	888075	888085	888076-888085:10
chr1	888128	888133	888129-888133:5
chr1	888141	888148	888142-888148:7
chr1	888149	888157	888150-888157:8
chr1	888358	888366	888359-888366:8
chr1	888370	888375	888371-888375:5
chr1	888379	888384	888380-888384:5
chr1	888394	888402	888395-888402:8
chr1	888406	888411	888407-888411:5
chr1	888412	888417	888413-888417:5
chr1	888419	888435	888420-888435:16
chr1	888469	888475	888470-888475:6
chr1	888487	888500	888488-888500:13
chr1	888582	888587	888583-888587:5
chr1	888588	888596	888589-888596:8
chr1	888606	888617	888607-888617:11
chr1	888636	888641	888637-888641:5
chr1	888645	888650	888646-888650:5
chr1	888651	888662	888652-888662:11
chr1	888669	888677	888670-888677:8
chr1	888693	888698	888694-888698:5
chr1	888726	888731	888727-888731:5
chr1	888735	888740	888736-888740:5
chr1	888741	888749	888742-888749:8
chr1	888994	889000	888995-889000:6
chr1	889174	889179	889175-889179:5
chr1	889180	889185	889181-889185:5
chr1	889192	889197	889193-889197:5
chr1	889204	889219	889205-889219:15
chr1	889237	889242	889238-889242:5
chr1	889249	889257	889250-889257:8
chr1	889353	889358	889354-889358:5
chr1	889377	889385	889378-889385:8
chr1	889395	889400	889396-889400:5
chr1	889407	889424	889408-889424:17
chr1	889616	889628	889617-889628:12
chr1	889650	889661	889651-889661:11
chr1	889680	889685	889681-889685:5
chr1	889689	889694	889690-889694:5
chr1	889695	889703	889696-889703:8
chr1	889704	889709	889705-889709:5
chr1	889740	889745	889741-889745:5
chr1	889749	889754	889750-889754:5
chr1	889755	889763	889756-889763:8
chr1	889764	889774	889765-889774:10
chr1	890205	890210	890206-890210:5
chr1	890214	890231	890215-890231:17
chr1	890241	890246	890242-890246:5
chr1	890247	890252	890248-890252:5
chr1	890265	890276	890266-890276:11
chr1	890277	890285	890278-890285:8
chr1	890286	890300	890287-890300:14
chr1	890304	890321	890305-890321:17
chr1	890325	890339	890326-890339:14
chr1	890343	890351	890344-890351:8
chr1	890358	890363	890359-890363:5
chr1	890364	890372	890365-890372:8
chr1	890373	890381	890374-890381:8
chr1	890382	890387	890383-890387:5
chr1	890394	890399	890395-890399:5
chr1	890403	890408	890404-890408:5
chr1	890412	890420	890413-890420:8
chr1	890424	890429	890425-890429:5
chr1	891406	891412	891407-891412:6
chr1	891414	891420	891415-891420:6
chr1	891773	891783	891774-891783:10
chr1	891791	891796	891792-891796:5
chr1	891797	891802	891798-891802:5
chr1	891820	891826	891821-891826:6
chr1	891933	891938	891934-891938:5
chr1	892030	892038	892031-892038:8
chr1	895545	895556	895546-895556:11
chr1	895575	895580	895576-895580:5
chr1	895605	895613	895606-895613:8
chr1	895633	895640	895634-895640:7
chr1	895653	895659	895654-895659:6
chr1	895660	895667	895661-895667:7
chr1	895771	895779	895772-895779:8
chr1	895798	895803	895799-895803:5
chr1	895804	895813	895805-895813:9
chr1	895840	895845	895841-895845:5
chr1	896147	896152	896148-896152:5
chr1	896164	896169	896165-896169:5
chr1	896176	896181	896177-896181:5
chr1	896185	896193	896186-896193:8
chr1	896194	896199	896195-896199:5
chr1	896426	896431	896427-896431:5
chr1	896432	896437	896433-896437:5
chr1	896438	896443	896439-896443:5
chr1	896447	896452	896448-896452:5
chr1	896592	896597	896593-896597:5
chr1	896643	896648	896644-896648:5
chr1	897527	897532	897528-897532:5
chr1	897537	897543	897538-897543:6
chr1	897544	897554	897545-897554:10
chr1	897570	897575	897571-897575:5
chr1	897585	897590	897586-897590:5
chr1	897594	897599	897595-897599:5
chr1	897645	897650	897646-897650:5
chr1	924525	924531	924526-924531:6
chr1	924577	924582	924578-924582:5
chr1	924591	924597	924592-924597:6
chr1	924640	924645	924641-924645:5
chr1	924809	924825	924810-924825:16
chr1	947451	947456	947452-947456:5
chr1	947466	947474	947467-947474:8
chr1	947508	947513	947509-947513:5
chr1	947514	947519	947515-947519:5
chr1	947526	947531	947527-947531:5
chr1	947535	947541	947536-947541:6
chr1	947544	947549	947545-947549:5
chr1	947550	947558	947551-947558:8
chr1	947559	947564	947560-947564:5
chr1	947568	947576	947569-947576:8
chr1	947583	947591	947584-947591:8
chr1	947592	947597	947593-947597:5
chr1	947611	947618	947612-947618:7
chr1	947619	947624	947620-947624:5
chr1	947635	947654	947636-947654:19
chr1	947655	947666	947656-947666:11
chr1	947673	947681	947674-947681:8
chr1	947682	947691	947683-947691:9
chr1	947700	947707	947701-947707:7
chr1	950732	950737	950733-950737:5
chr1	959862	959869	959863-959869:7
chr1	959875	959881	959876-959881:6
chr1	959890	959895	959891-959895:5
chr1	959923	959931	959924-959931:8
chr1	959932	959939	959933-959939:7
chr1	959941	959948	959942-959948:7
chr1	960562	960568	960563-960568:6
chr1	965938	965943	965939-965943:5
chr1	965974	965979	965975-965979:5
chr1	965983	965993	965984-965993:10
chr1	965998	966003	965999-966003:5
chr1	966016	966021	966017-966021:5
chr1	966037	966045	966038-966045:8
chr1	966046	966054	966047-966054:8
chr1	966058	966063	966059-966063:5
chr1	966073	966080	966074-966080:7
chr1	966081	966087	966082-966087:6
chr1	966421	966430	966422-966430:9
chr1	966437	966442	966438-966442:5
chr1	966443	966448	966444-966448:5
chr1	966510	966515	966511-966515:5
chr1	966542	966547	966543-966547:5
chr1	966557	966564	966558-966564:7
chr1	966569	966575	966570-966575:6
chr1	966590	966595	966591-966595:5
chr1	966602	966608	966603-966608:6
chr1	966617	966625	966618-966625:8
chr1	966717	966726	966718-966726:9
chr1	966728	966733	966729-966733:5
chr1	966757	966762	966758-966762:5
chr1	966763	966771	966764-966771:8
chr1	966868	966873	966869-966873:5
chr1	966910	966915	966911-966915:5
chr1	966916	966924	966917-966924:8
chr1	966931	966937	966932-966937:6
chr1	967304	967311	967305-967311:7
chr1	967355	967360	967356-967360:5
chr1	967385	967391	967386-967391:6
chr1	967400	967406	967401-967406:6
chr1	968478	968483	968479-968483:5
chr1	968518	968526	968519-968526:8
chr1	968536	968544	968537-968544:8
chr1	968599	968607	968600-968607:8
chr1	968620	968627	968621-968627:7
chr1	968632	968640	968633-968640:8
chr1	968649	968655	968650-968655:6
chr1	968776	968783	968777-968783:7
chr1	968791	968797	968792-968797:6
chr1	968799	968804	968800-968804:5
chr1	968811	968818	968812-968818:7
chr1	968820	968825	968821-968825:5
chr1	968835	968844	968836-968844:9
chr1	968863	968870	968864-968870:7
chr1	968874	968880	968875-968880:6
chr1	968952	968957	968953-968957:5
chr1	968974	968980	968975-968980:6
chr1	969114	969119	969115-969119:5
chr1	969123	969131	969124-969131:8
chr1	969132	969140	969133-969140:8
chr1	969175	969182	969176-969182:7
chr1	969195	969200	969196-969200:5
chr1	969219	969225	969220-969225:6
chr1	969249	969257	969250-969257:8
chr1	969367	969372	969368-969372:5
chr1	969376	969381	969377-969381:5
chr1	969394	969405	969395-969405:11
chr1	969412	969417	969413-969417:5
chr1	969430	969435	969431-969435:5
chr1	969436	969441	969437-969441:5
chr1	969457	969462	969458-969462:5
chr1	969463	969471	969464-969471:8
chr1	969493	969498	969494-969498:5
chr1	969572	969577	969573-969577:5
chr1	969581	969586	969582-969586:5
chr1	969596	969601	969597-969601:5
chr1	969608	969613	969609-969613:5
chr1	969617	969626	969618-969626:9
chr1	969632	969637	969633-969637:5
chr1	969668	969679	969669-969679:11
chr1	970440	970445	970441-970445:5
chr1	970464	970471	970465-970471:7
chr1	970472	970478	970473-970478:6
chr1	970497	970502	970498-970502:5
chr1	970603	970610	970604-970610:7
chr1	970611	970619	970612-970619:8
chr1	970623	970628	970624-970628:5
chr1	970644	970649	970645-970649:5
chr1	970659	970671	970660-970671:12
chr1	970674	970682	970675-970682:8
chr1	970694	970700	970695-970700:6
chr1	970701	970727	970702-970727:26
chr1	970731	970736	970732-970736:5
chr1	970737	970745	970738-970745:8
chr1	970764	970771	970765-970771:7
chr1	970972	970978	970973-970978:6
chr1	971006	971014	971007-971014:8
chr1	971015	971026	971016-971026:11
chr1	971063	971068	971064-971068:5
chr1	971072	971080	971073-971080:8
chr1	971094	971099	971095-971099:5
chr1	971105	971114	971106-971114:9
chr1	971117	971122	971118-971122:5
chr1	971243	971248	971244-971248:5
chr1	971279	971284	971280-971284:5
chr1	971291	971296	971292-971296:5
chr1	971310	971317	971311-971317:7
chr1	971324	971332	971325-971332:8
chr1	971440	971454	971441-971454:14
chr1	971458	971463	971459-971463:5
chr1	971684	971692	971685-971692:8
chr1	971901	971906	971902-971906:5
chr1	971907	971912	971908-971912:5
chr1	971956	971965	971957-971965:9
chr1	971976	971984	971977-971984:8
chr1	972111	972119	972112-972119:8
chr1	972126	972132	972127-972132:6
chr1	972144	972152	972145-972152:8
chr1	972153	972158	972154-972158:5
chr1	972159	972164	972160-972164:5
chr1	972188	972194	972189-972194:6
chr1	972198	972205	972199-972205:7
chr1	972383	972389	972384-972389:6
chr1	972436	972443	972437-972443:7
chr1	972570	972575	972571-972575:5
chr1	972579	972584	972580-972584:5
chr1	972615	972620	972616-972620:5
chr1	972621	972632	972622-972632:11
chr1	972636	972659	972637-972659:23
chr1	972666	972674	972667-972674:8
chr1	972678	972686	972679-972686:8
chr1	972687	972693	972688-972693:6
chr1	972812	972822	972813-972822:10
chr1	972826	972831	972827-972831:5
chr1	972832	972837	972833-972837:5
chr1	972844	972849	972845-972849:5
chr1	972877	972884	972878-972884:7
chr1	972895	972900	972896-972900:5
chr1	972903	972912	972904-972912:9
chr1	972916	972927	972917-972927:11
chr1	973015	973021	973016-973021:6
chr1	973061	973067	973062-973067:6
chr1	973111	973117	973112-973117:6
chr1	973128	973135	973129-973135:7
chr1	973136	973142	973137-973142:6
chr1	973249	973258	973250-973258:9
chr1	973318	973326	973319-973326:8
chr1	973343	973348	973344-973348:5
chr1	973528	973533	973529-973533:5
chr1	973535	973540	973536-973540:5
chr1	973563	973572	973564-973572:9
chr1	973576	973583	973577-973583:7
chr1	973597	973605	973598-973605:8
chr1	974475	974480	974476-974480:5
chr1	974537	974545	974538-974545:8
chr1	974586	974594	974587-974594:8
chr1	974637	974643	974638-974643:6
chr1	974646	974651	974647-974651:5
chr1	974693	974698	974694-974698:5
chr1	974728	974733	974729-974733:5
chr1	974835	974842	974836-974842:7
chr1	974847	974852	974848-974852:5
chr1	974868	974877	974869-974877:9
chr1	974925	974930	974926-974930:5
chr1	974946	974952	974947-974952:6
chr1	974958	974969	974959-974969:11
chr1	974982	974987	974983-974987:5
chr1	974993	974999	974994-974999:6
chr1	975005	975010	975006-975010:5
chr1	975665	975671	975666-975671:6
chr1	975690	975696	975691-975696:6
chr1	975708	975713	975709-975713:5
chr1	975724	975731	975725-975731:7
chr1	975732	975743	975733-975743:11
chr1	975747	975752	975748-975752:5
chr1	975756	975761	975757-975761:5
chr1	975768	975773	975769-975773:5
chr1	975804	975809	975805-975809:5
chr1	975810	975815	975811-975815:5
chr1	975816	975821	975817-975821:5
chr1	975829	975835	975830-975835:6
chr1	975964	975972	975965-975972:8
chr1	975974	975979	975975-975979:5
chr1	975993	975998	975994-975998:5
chr1	976025	976030	976026-976030:5
chr1	976076	976081	976077-976081:5
chr1	976270	976281	976271-976281:11
chr1	976282	976289	976283-976289:7
chr1	976509	976517	976510-976517:8
chr1	976518	976526	976519-976526:8
chr1	976536	976541	976537-976541:5
chr1	976551	976565	976552-976565:14
chr1	976716	976722	976717-976722:6
chr1	976769	976774	976770-976774:5
chr1	976805	976810	976806-976810:5
chr1	976862	976867	976863-976867:5
chr1	976874	976885	976875-976885:11
chr1	976886	976892	976887-976892:6
chr1	976977	976983	976978-976983:6
chr1	977010	977015	977011-977015:5
chr1	977031	977038	977032-977038:7
chr1	977046	977051	977047-977051:5
chr1	977053	977062	977054-977062:9
chr1	977220	977229	977221-977229:9
chr1	977230	977235	977231-977235:5
chr1	977243	977255	977244-977255:12
chr1	978863	978868	978864-978868:5
chr1	978995	979000	978996-979000:5
chr1	979012	979024	979013-979024:12
chr1	979025	979031	979026-979031:6
chr1	979049	979054	979050-979054:5
chr1	979091	979096	979092-979096:5
chr1	979106	979111	979107-979111:5
chr1	979112	979117	979113-979117:5
chr1	979145	979151	979146-979151:6
chr1	979163	979168	979164-979168:5
chr1	979169	979174	979170-979174:5
chr1	979182	979194	979183-979194:12
chr1	980100	980108	980101-980108:8
chr1	980127	980132	980128-980132:5
chr1	980137	980145	980138-980145:8
chr1	980163	980168	980164-980168:5
chr1	980173	980183	980174-980183:10
chr1	980247	980276	980248-980276:29
chr1	981321	981326	981322-981326:5
chr1	981332	981343	981333-981343:11
chr1	981344	981351	981345-981351:7
chr1	990671	990679	990672-990679:8
chr1	990687	990692	990688-990692:5
chr1	993919	993924	993920-993924:5
chr1	997158	997166	997159-997166:8
chr1	997167	997172	997168-997172:5
chr1	997226	997232	997227-997232:6
chr1	997311	997318	997312-997318:7
chr1	997323	997328	997324-997328:5
chr1	997380	997385	997381-997385:5
chr1	997386	997394	997387-997394:8
chr1	997454	997460	997455-997460:6
chr1	997505	997511	997506-997511:6
chr1	997574	997580	997575-997580:6
chr1	997584	997589	997585-997589:5
chr1	997611	997616	997612-997616:5
chr1	997617	997622	997618-997622:5
chr1	997627	997634	997628-997634:7
chr1	997647	997658	997648-997658:11
chr1	997665	997673	997666-997673:8
chr1	999595	999602	999596-999602:7
chr1	1137877	1137887	1137878-1137887:10
chr1	1142757	1142762	1142758-1142762:5
chr1	1142781	1142788	1142782-1142788:7
chr1	1142793	1142801	1142794-1142801:8
chr1	1142802	1142808	1142803-1142808:6
chr1	1142814	1142819	1142815-1142819:5
chr1	1142828	1142834	1142829-1142834:6
chr1	1142847	1142852	1142848-1142852:5
chr1	1142874	1142879	1142875-1142879:5
chr1	1142901	1142906	1142902-1142906:5
chr1	1142910	1142915	1142911-1142915:5
chr1	1142919	1142924	1142920-1142924:5
chr1	1143697	1143702	1143698-1143702:5
chr1	1143703	1143708	1143704-1143708:5
chr1	1143730	1143735	1143731-1143735:5
chr1	1143739	1143744	1143740-1143744:5
chr1	1143748	1143756	1143749-1143756:8
chr1	1143757	1143762	1143758-1143762:5
chr1	1143764	1143774	1143765-1143774:10
chr1	1143775	1143780	1143776-1143780:5
chr1	1143787	1143795	1143788-1143795:8
chr1	1143805	1143813	1143806-1143813:8
chr1	1143835	1143843	1143836-1143843:8
chr1	1144008	1144013	1144009-1144013:5
chr1	1144033	1144038	1144034-1144038:5
chr1	1144045	1144050	1144046-1144050:5
chr1	1144056	1144065	1144057-1144065:9
chr1	1144083	1144089	1144084-1144089:6
chr1	1144132	1144137	1144133-1144137:5
chr1	1144147	1144152	1144148-1144152:5
chr1	1144159	1144171	1144160-1144171:12
chr1	1148490	1148495	1148491-1148495:5
chr1	1148550	1148555	1148551-1148555:5
chr1	1148559	1148567	1148560-1148567:8
chr1	1148574	1148579	1148575-1148579:5
chr1	1148583	1148588	1148584-1148588:5
chr1	1149081	1149092	1149082-1149092:11
chr1	1149126	1149134	1149127-1149134:8
chr1	1149147	1149155	1149148-1149155:8
chr1	1149156	1149162	1149157-1149162:6
chr1	1149163	1149173	1149164-1149173:10
chr1	1153706	1153726	1153707-1153726:20
chr1	1153727	1153733	1153728-1153733:6
chr1	1153763	1153768	1153764-1153768:5
chr1	1153814	1153819	1153815-1153819:5
chr1	1153826	1153836	1153827-1153836:10
chr1	1153841	1153846	1153842-1153846:5
chr1	1153856	1153861	1153857-1153861:5
chr1	1153867	1153873	1153868-1153873:6
chr1	1153880	1153885	1153881-1153885:5
chr1	1153919	1153924	1153920-1153924:5
chr1	1153937	1153948	1153938-1153948:11
chr1	1157692	1157699	1157693-1157699:7
chr1	1157700	1157705	1157701-1157705:5
chr1	1157729	1157740	1157730-1157740:11
chr1	1157748	1157756	1157749-1157756:8
chr1	1157757	1157762	1157758-1157762:5
chr1	1157796	1157801	1157797-1157801:5
chr1	1157808	1157813	1157809-1157813:5
chr1	1157829	1157836	1157830-1157836:7
chr1	1157853	1157859	1157854-1157859:6
chr1	1157869	1157876	1157870-1157876:7
chr1	1157883	1157888	1157884-1157888:5
chr1	1157902	1157909	1157903-1157909:7
chr1	1157919	1157924	1157920-1157924:5
chr1	1157928	1157935	1157929-1157935:7
chr1	1157968	1157974	1157969-1157974:6
chr1	1157979	1157984	1157980-1157984:5
chr1	1157985	1157990	1157986-1157990:5
chr1	1158061	1158077	1158062-1158077:16
chr1	1158123	1158129	1158124-1158129:6
chr1	1158132	1158137	1158133-1158137:5
chr1	1158138	1158152	1158139-1158152:14
chr1	1158168	1158173	1158169-1158173:5
chr1	1158189	1158197	1158190-1158197:8
chr1	1158201	1158206	1158202-1158206:5
chr1	1158219	1158225	1158220-1158225:6
chr1	1158231	1158236	1158232-1158236:5
chr1	1158252	1158257	1158253-1158257:5
chr1	1158260	1158269	1158261-1158269:9
chr1	1158290	1158296	1158291-1158296:6
chr1	1158300	1158305	1158301-1158305:5
chr1	1158306	1158311	1158307-1158311:5
chr1	1158357	1158362	1158358-1158362:5
chr1	1158369	1158378	1158370-1158378:9
chr1	1158384	1158389	1158385-1158389:5
chr1	1158426	1158431	1158427-1158431:5
chr1	1158444	1158449	1158445-1158449:5
chr1	1158456	1158462	1158457-1158462:6
chr1	1158477	1158482	1158478-1158482:5
chr1	1158483	1158488	1158484-1158488:5
chr1	1158504	1158510	1158505-1158510:6
chr1	1171752	1171759	1171753-1171759:7
chr1	1171913	1171918	1171914-1171918:5
chr1	1179208	1179214	1179209-1179214:6
chr1	1180442	1180447	1180443-1180447:5
chr1	1180457	1180462	1180458-1180462:5
chr1	1180463	1180468	1180464-1180468:5
chr1	1180472	1180480	1180473-1180480:8
chr1	1180481	1180486	1180482-1180486:5
chr1	1180490	1180501	1180491-1180501:11
chr1	1180502	1180510	1180503-1180510:8
chr1	1180511	1180527	1180512-1180527:16
chr1	1180540	1180546	1180541-1180546:6
chr1	1180555	1180564	1180556-1180564:9
chr1	1180601	1180606	1180602-1180606:5
chr1	1180643	1180648	1180644-1180648:5
chr1	1180661	1180666	1180662-1180666:5
chr1	1180700	1180717	1180701-1180717:17
chr1	1180718	1180726	1180719-1180726:8
chr1	1181283	1181292	1181284-1181292:9
chr1	1181293	1181301	1181294-1181301:8
chr1	1181308	1181313	1181309-1181313:5
chr1	1181314	1181328	1181315-1181328:14
chr1	1181329	1181334	1181330-1181334:5
chr1	1181364	1181369	1181365-1181369:5
chr1	1182246	1182254	1182247-1182254:8
chr1	1182258	1182269	1182259-1182269:11
chr1	1182276	1182284	1182277-1182284:8
chr1	1182291	1182296	1182292-1182296:5
chr1	1182312	1182317	1182313-1182317:5
chr1	1182318	1182323	1182319-1182323:5
chr1	1182330	1182335	1182331-1182335:5
chr1	1182342	1182353	1182343-1182353:11
chr1	1182354	1182359	1182355-1182359:5
chr1	1182363	1182368	1182364-1182368:5
chr1	1182444	1182451	1182445-1182451:7
chr1	1182458	1182466	1182459-1182466:8
chr1	1182482	1182487	1182483-1182487:5
chr1	1182491	1182496	1182492-1182496:5
chr1	1182497	1182502	1182498-1182502:5
chr1	1182509	1182523	1182510-1182523:14
chr1	1182527	1182535	1182528-1182535:8
chr1	1182536	1182554	1182537-1182554:18
chr1	1188585	1188591	1188586-1188591:6
chr1	1188592	1188597	1188593-1188597:5
chr1	1188613	1188618	1188614-1188618:5
chr1	1188619	1188624	1188620-1188624:5
chr1	1188625	1188630	1188626-1188630:5
chr1	1193098	1193105	1193099-1193105:7
chr1	1193121	1193129	1193122-1193129:8
chr1	1193133	1193141	1193134-1193141:8
chr1	1193142	1193150	1193143-1193150:8
chr1	1193154	1193165	1193155-1193165:11
chr1	1193166	1193177	1193167-1193177:11
chr1	1193193	1193198	1193194-1193198:5
chr1	1193211	1193217	1193212-1193217:6
chr1	1193227	1193236	1193228-1193236:9
chr1	1211300	1211311	1211301-1211311:11
chr1	1211350	1211355	1211351-1211355:5
chr1	1211402	1211407	1211403-1211407:5
chr1	1212175	1212180	1212176-1212180:5
chr1	1212202	1212207	1212203-1212207:5
chr1	1212208	1212217	1212209-1212217:9
chr1	1212506	1212511	1212507-1212511:5
chr1	1213060	1213065	1213061-1213065:5
chr1	1213184	1213189	1213185-1213189:5
chr1	1213216	1213221	1213217-1213221:5
chr1	1213268	1213273	1213269-1213273:5
chr1	1213275	1213281	1213276-1213281:6
chr1	1215524	1215532	1215525-1215532:8
chr1	1215533	1215538	1215534-1215538:5
chr1	1215542	1215547	1215543-1215547:5
chr1	1215601	1215606	1215602-1215606:5
chr1	1215780	1215787	1215781-1215787:7
chr1	1215903	1215908	1215904-1215908:5
chr1	1215915	1215920	1215916-1215920:5
chr1	1215934	1215939	1215935-1215939:5
chr1	1216346	1216353	1216347-1216353:7
chr1	1216515	1216521	1216516-1216521:6
chr1	1216539	1216545	1216540-1216545:6
chr1	1218830	1218841	1218831-1218841:11
chr1	1218860	1218865	1218861-1218865:5
chr1	1218923	1218928	1218924-1218928:5
chr1	1218938	1218943	1218939-1218943:5
chr1	1218947	1218952	1218948-1218952:5
chr1	1219073	1219078	1219074-1219078:5
chr1	1219094	1219099	1219095-1219099:5
chr1	1219109	1219115	1219110-1219115:6
chr1	1219126	1219131	1219127-1219131:5
chr1	1219136	1219143	1219137-1219143:7
chr1	1219151	1219156	1219152-1219156:5
chr1	1219157	1219164	1219158-1219164:7
chr1	1219169	1219176	1219170-1219176:7
chr1	1219326	1219333	1219327-1219333:7
chr1	1219367	1219375	1219368-1219375:8
chr1	1219386	1219393	1219387-1219393:7
chr1	1219403	1219408	1219404-1219408:5
chr1	1219409	1219414	1219410-1219414:5
chr1	1219415	1219420	1219416-1219420:5
chr1	1219421	1219427	1219422-1219427:6
chr1	1219430	1219438	1219431-1219438:8
chr1	1219439	1219444	1219440-1219444:5
chr1	1219641	1219646	1219642-1219646:5
chr1	1219693	1219703	1219694-1219703:10
chr1	1219716	1219721	1219717-1219721:5
chr1	1219755	1219760	1219756-1219760:5
chr1	1219782	1219790	1219783-1219790:8
chr1	1219812	1219817	1219813-1219817:5
chr1	1219848	1219856	1219849-1219856:8
chr1	1219868	1219873	1219869-1219873:5
chr1	1219952	1219960	1219953-1219960:8
chr1	1219961	1219966	1219962-1219966:5
chr1	1219973	1219984	1219974-1219984:11
chr1	1220015	1220023	1220016-1220023:8
chr1	1220042	1220047	1220043-1220047:5
chr1	1220054	1220061	1220055-1220061:7
chr1	1220686	1220692	1220687-1220692:6
chr1	1220720	1220725	1220721-1220725:5
chr1	1220726	1220734	1220727-1220734:8
chr1	1220735	1220743	1220736-1220743:8
chr1	1220753	1220764	1220754-1220764:11
chr1	1220765	1220770	1220766-1220770:5
chr1	1220773	1220779	1220774-1220779:6
chr1	1220971	1220981	1220972-1220981:10
chr1	1221036	1221041	1221037-1221041:5
chr1	1221053	1221058	1221054-1221058:5
chr1	1221067	1221076	1221068-1221076:9
chr1	1221083	1221091	1221084-1221091:8
chr1	1221135	1221140	1221136-1221140:5
chr1	1221144	1221152	1221145-1221152:8
chr1	1221154	1221164	1221155-1221164:10
chr1	1221171	1221182	1221172-1221182:11
chr1	1221268	1221273	1221269-1221273:5
chr1	1221274	1221280	1221275-1221280:6
chr1	1221295	1221303	1221296-1221303:8
chr1	1221307	1221318	1221308-1221318:11
chr1	1221327	1221333	1221328-1221333:6
chr1	1221337	1221342	1221338-1221342:5
chr1	1221343	1221353	1221344-1221353:10
chr1	1221465	1221473	1221466-1221473:8
chr1	1221474	1221482	1221475-1221482:8
chr1	1221501	1221512	1221502-1221512:11
chr1	1221519	1221524	1221520-1221524:5
chr1	1221664	1221674	1221665-1221674:10
chr1	1221678	1221689	1221679-1221689:11
chr1	1221693	1221698	1221694-1221698:5
chr1	1221707	1221722	1221708-1221722:15
chr1	1221723	1221728	1221724-1221728:5
chr1	1221732	1221737	1221733-1221737:5
chr1	1221741	1221746	1221742-1221746:5
chr1	1221750	1221756	1221751-1221756:6
chr1	1221758	1221764	1221759-1221764:6
chr1	1221771	1221779	1221772-1221779:8
chr1	1221813	1221818	1221814-1221818:5
chr1	1221837	1221842	1221838-1221842:5
chr1	1221864	1221872	1221865-1221872:8
chr1	1223091	1223096	1223092-1223096:5
chr1	1223103	1223111	1223104-1223111:8
chr1	1223118	1223123	1223119-1223123:5
chr1	1223139	1223150	1223140-1223150:11
chr1	1223151	1223168	1223152-1223168:17
chr1	1223169	1223178	1223170-1223178:9
chr1	1223252	1223259	1223253-1223259:7
chr1	1223275	1223288	1223276-1223288:13
chr1	1223293	1223298	1223294-1223298:5
chr1	1223299	1223304	1223300-1223304:5
chr1	1223326	1223331	1223327-1223331:5
chr1	1223335	1223343	1223336-1223343:8
chr1	1223344	1223349	1223345-1223349:5
chr1	1223351	1223358	1223352-1223358:7
chr1	1223609	1223614	1223610-1223614:5
chr1	1223621	1223629	1223622-1223629:8
chr1	1223630	1223644	1223631-1223644:14
chr1	1223648	1223659	1223649-1223659:11
chr1	1223811	1223819	1223812-1223819:8
chr1	1223820	1223825	1223821-1223825:5
chr1	1223829	1223837	1223830-1223837:8
chr1	1223838	1223849	1223839-1223849:11
chr1	1223850	1223855	1223851-1223855:5
chr1	1223856	1223861	1223857-1223861:5
chr1	1223862	1223867	1223863-1223867:5
chr1	1223888	1223897	1223889-1223897:9
chr1	1223904	1223909	1223905-1223909:5
chr1	1223910	1223915	1223911-1223915:5
chr1	1223916	1223924	1223917-1223924:8
chr1	1225067	1225074	1225068-1225074:7
chr1	1225076	1225081	1225077-1225081:5
chr1	1225091	1225096	1225092-1225096:5
chr1	1225098	1225108	1225099-1225108:10
chr1	1225115	1225120	1225116-1225120:5
chr1	1225121	1225126	1225122-1225126:5
chr1	1225130	1225135	1225131-1225135:5
chr1	1225136	1225146	1225137-1225146:10
chr1	1225209	1225217	1225210-1225217:8
chr1	1225224	1225241	1225225-1225241:17
chr1	1225266	1225281	1225267-1225281:15
chr1	1225285	1225292	1225286-1225292:7
chr1	1225293	1225313	1225294-1225313:20
chr1	1225412	1225432	1225413-1225432:20
chr1	1225436	1225447	1225437-1225447:11
chr1	1225748	1225753	1225749-1225753:5
chr1	1225760	1225765	1225761-1225765:5
chr1	1225784	1225789	1225785-1225789:5
chr1	1225817	1225822	1225818-1225822:5
chr1	1225829	1225834	1225830-1225834:5
chr1	1225837	1225842	1225838-1225842:5
chr1	1225850	1225855	1225851-1225855:5
chr1	1225860	1225866	1225861-1225866:6
chr1	1225873	1225878	1225874-1225878:5
chr1	1225879	1225885	1225880-1225885:6
chr1	1225892	1225903	1225893-1225903:11
chr1	1225904	1225909	1225905-1225909:5
chr1	1225916	1225927	1225917-1225927:11
chr1	1227227	1227234	1227228-1227234:7
chr1	1227235	1227240	1227236-1227240:5
chr1	1227247	1227258	1227248-1227258:11
chr1	1227271	1227291	1227272-1227291:20
chr1	1228170	1228175	1228171-1228175:5
chr1	1228182	1228187	1228183-1228187:5
chr1	1228191	1228196	1228192-1228196:5
chr1	1228401	1228409	1228402-1228409:8
chr1	1228424	1228433	1228425-1228433:9
chr1	1228449	1228454	1228450-1228454:5
chr1	1228478	1228484	1228479-1228484:6
chr1	1228491	1228496	1228492-1228496:5
chr1	1236147	1236152	1236148-1236152:5
chr1	1236196	1236203	1236197-1236203:7
chr1	1236222	1236229	1236223-1236229:7
chr1	1236291	1236296	1236292-1236296:5
chr1	1236312	1236318	1236313-1236318:6
chr1	1237139	1237145	1237140-1237145:6
chr1	1237256	1237265	1237257-1237265:9
chr1	1237266	1237274	1237267-1237274:8
chr1	1237287	1237292	1237288-1237292:5
chr1	1237299	1237304	1237300-1237304:5
chr1	1237331	1237337	1237332-1237337:6
chr1	1237356	1237361	1237357-1237361:5
chr1	1237362	1237367	1237363-1237367:5
chr1	1237377	1237382	1237378-1237382:5
chr1	1237470	1237475	1237471-1237475:5
chr1	1237536	1237547	1237537-1237547:11
chr1	1237566	1237574	1237567-1237574:8
chr1	1237578	1237583	1237579-1237583:5
chr1	1237584	1237589	1237585-1237589:5
chr1	1237596	1237601	1237597-1237601:5
chr1	1237602	1237607	1237603-1237607:5
chr1	1237688	1237693	1237689-1237693:5
chr1	1237700	1237705	1237701-1237705:5
chr1	1237724	1237729	1237725-1237729:5
chr1	1237850	1237855	1237851-1237855:5
chr1	1237860	1237865	1237861-1237865:5
chr1	1237881	1237886	1237882-1237886:5
chr1	1237908	1237913	1237909-1237913:5
chr1	1237914	1237919	1237915-1237919:5
chr1	1237923	1237931	1237924-1237931:8
chr1	1238033	1238041	1238034-1238041:8
chr1	1238045	1238051	1238046-1238051:6
chr1	1238057	1238065	1238058-1238065:8
chr1	1238066	1238071	1238067-1238071:5
chr1	1238102	1238107	1238103-1238107:5
chr1	1238119	1238131	1238120-1238131:12
chr1	1238132	1238140	1238133-1238140:8
chr1	1238153	1238158	1238154-1238158:5
chr1	1238159	1238167	1238160-1238167:8
chr1	1238168	1238173	1238169-1238173:5
chr1	1238174	1238182	1238175-1238182:8
chr1	1238186	1238193	1238187-1238193:7
chr1	1238289	1238294	1238290-1238294:5
chr1	1238319	1238324	1238320-1238324:5
chr1	1238325	1238330	1238326-1238330:5
chr1	1238340	1238345	1238341-1238345:5
chr1	1238355	1238369	1238356-1238369:14
chr1	1238748	1238753	1238749-1238753:5
chr1	1238754	1238759	1238755-1238759:5
chr1	1238769	1238774	1238770-1238774:5
chr1	1238780	1238786	1238781-1238786:6
chr1	1238787	1238795	1238788-1238795:8
chr1	1238808	1238813	1238809-1238813:5
chr1	1238823	1238836	1238824-1238836:13
chr1	1238971	1238976	1238972-1238976:5
chr1	1238980	1238985	1238981-1238985:5
chr1	1238992	1238997	1238993-1238997:5
chr1	1239013	1239021	1239014-1239021:8
chr1	1239025	1239039	1239026-1239039:14
chr1	1239040	1239045	1239041-1239045:5
chr1	1239052	1239057	1239053-1239057:5
chr1	1239058	1239069	1239059-1239069:11
chr1	1239070	1239078	1239071-1239078:8
chr1	1239081	1239087	1239082-1239087:6
chr1	1239088	1239096	1239089-1239096:8
chr1	1239097	1239102	1239098-1239102:5
chr1	1239109	1239114	1239110-1239114:5
chr1	1239115	1239120	1239116-1239120:5
chr1	1239121	1239126	1239122-1239126:5
chr1	1239150	1239156	1239151-1239156:6
chr1	1239160	1239166	1239161-1239166:6
chr1	1239540	1239547	1239541-1239547:7
chr1	1239560	1239565	1239561-1239565:5
chr1	1239605	1239610	1239606-1239610:5
chr1	1240062	1240068	1240063-1240068:6
chr1	1240093	1240101	1240094-1240101:8
chr1	1240102	1240107	1240103-1240107:5
chr1	1240119	1240125	1240120-1240125:6
chr1	1240126	1240131	1240127-1240131:5
chr1	1240153	1240158	1240154-1240158:5
chr1	1240159	1240164	1240160-1240164:5
chr1	1240176	1240182	1240177-1240182:6
chr1	1240183	1240188	1240184-1240188:5
chr1	1240189	1240197	1240190-1240197:8
chr1	1240198	1240203	1240199-1240203:5
chr1	1240639	1240647	1240640-1240647:8
chr1	1240656	1240662	1240657-1240662:6
chr1	1240663	1240674	1240664-1240674:11
chr1	1240675	1240682	1240676-1240682:7
chr1	1240762	1240767	1240763-1240767:5
chr1	1240774	1240779	1240775-1240779:5
chr1	1240795	1240809	1240796-1240809:14
chr1	1240810	1240833	1240811-1240833:23
chr1	1240834	1240842	1240835-1240842:8
chr1	1240843	1240851	1240844-1240851:8
chr1	1240852	1240857	1240853-1240857:5
chr1	1240858	1240863	1240859-1240863:5
chr1	1244535	1244540	1244536-1244540:5
chr1	1244544	1244549	1244545-1244549:5
chr1	1244553	1244558	1244554-1244558:5
chr1	1244559	1244564	1244560-1244564:5
chr1	1244565	1244570	1244566-1244570:5
chr1	1244574	1244579	1244575-1244579:5
chr1	1244580	1244585	1244581-1244585:5
chr1	1244589	1244594	1244590-1244594:5
chr1	1244601	1244609	1244602-1244609:8
chr1	1244622	1244627	1244623-1244627:5
chr1	1244645	1244651	1244646-1244651:6
chr1	1244667	1244677	1244668-1244677:10
chr1	1244688	1244693	1244689-1244693:5
chr1	1244697	1244702	1244698-1244702:5
chr1	1244706	1244714	1244707-1244714:8
chr1	1244715	1244720	1244716-1244720:5
chr1	1244724	1244729	1244725-1244729:5
chr1	1244730	1244738	1244731-1244738:8
chr1	1244748	1244755	1244749-1244755:7
chr1	1244757	1244768	1244758-1244768:11
chr1	1245700	1245714	1245701-1245714:14
chr1	1245718	1245723	1245719-1245723:5
chr1	1245745	1245750	1245746-1245750:5
chr1	1245754	1245762	1245755-1245762:8
chr1	1245763	1245768	1245764-1245768:5
chr1	1245839	1245844	1245840-1245844:5
chr1	1246231	1246237	1246232-1246237:6
chr1	1246248	1246261	1246249-1246261:13
chr1	1246265	1246270	1246266-1246270:5
chr1	1246280	1246285	1246281-1246285:5
chr1	1246292	1246297	1246293-1246297:5
chr1	1246303	1246312	1246304-1246312:9
chr1	1246322	1246327	1246323-1246327:5
chr1	1249820	1249825	1249821-1249825:5
chr1	1249845	1249850	1249846-1249850:5
chr1	1252493	1252500	1252494-1252500:7
chr1	1252505	1252512	1252506-1252512:7
chr1	1252513	1252518	1252514-1252518:5
chr1	1252522	1252527	1252523-1252527:5
chr1	1252545	1252555	1252546-1252555:10
chr1	1252595	1252600	1252596-1252600:5
chr1	1252601	1252608	1252602-1252608:7
chr1	1252613	1252618	1252614-1252618:5
chr1	1252619	1252624	1252620-1252624:5
chr1	1252629	1252639	1252630-1252639:10
chr1	1252657	1252662	1252658-1252662:5
chr1	1252669	1252675	1252670-1252675:6
chr1	1252684	1252689	1252685-1252689:5
chr1	1252708	1252713	1252709-1252713:5
chr1	1252714	1252719	1252715-1252719:5
chr1	1252720	1252725	1252721-1252725:5
chr1	1252732	1252737	1252733-1252737:5
chr1	1252769	1252774	1252770-1252774:5
chr1	1252782	1252788	1252783-1252788:6
chr1	1252793	1252800	1252794-1252800:7
chr1	1252811	1252816	1252812-1252816:5
chr1	1252837	1252848	1252838-1252848:11
chr1	1252869	1252875	1252870-1252875:6
chr1	1252882	1252887	1252883-1252887:5
chr1	1252913	1252920	1252914-1252920:7
chr1	1252986	1252992	1252987-1252992:6
chr1	1252993	1253003	1252994-1253003:10
chr1	1256484	1256498	1256485-1256498:14
chr1	1256686	1256692	1256687-1256692:6
chr1	1256776	1256781	1256777-1256781:5
chr1	1256876	1256882	1256877-1256882:6
chr1	1256913	1256918	1256914-1256918:5
chr1	1256931	1256942	1256932-1256942:11
chr1	1256970	1256978	1256971-1256978:8
chr1	1257000	1257005	1257001-1257005:5
chr1	1257072	1257083	1257073-1257083:11
chr1	1257087	1257092	1257088-1257092:5
chr1	1257105	1257110	1257106-1257110:5
chr1	1257126	1257131	1257127-1257131:5
chr1	1257156	1257170	1257157-1257170:14
chr1	1257177	1257182	1257178-1257182:5
chr1	1257262	1257273	1257263-1257273:11
chr1	1257316	1257321	1257317-1257321:5
chr1	1257334	1257339	1257335-1257339:5
chr1	1257388	1257397	1257389-1257397:9
chr1	1257427	1257432	1257428-1257432:5
chr1	1257475	1257483	1257476-1257483:8
chr1	1257490	1257498	1257491-1257498:8
chr1	1257631	1257637	1257632-1257637:6
chr1	1257655	1257660	1257656-1257660:5
chr1	1257679	1257685	1257680-1257685:6
chr1	1257688	1257694	1257689-1257694:6
chr1	1257970	1257975	1257971-1257975:5
chr1	1257999	1258004	1258000-1258004:5
chr1	1258042	1258050	1258043-1258050:8
chr1	1258568	1258577	1258569-1258577:9
chr1	1258578	1258583	1258579-1258583:5
chr1	1258587	1258593	1258588-1258593:6
chr1	1258780	1258790	1258781-1258790:10
chr1	1258797	1258802	1258798-1258802:5
chr1	1258815	1258820	1258816-1258820:5
chr1	1258842	1258847	1258843-1258847:5
chr1	1258944	1258949	1258945-1258949:5
chr1	1259098	1259103	1259099-1259103:5
chr1	1259188	1259195	1259189-1259195:7
chr1	1259285	1259294	1259286-1259294:9
chr1	1259322	1259328	1259323-1259328:6
chr1	1259374	1259381	1259375-1259381:7
chr1	1259418	1259424	1259419-1259424:6
chr1	1259460	1259467	1259461-1259467:7
chr1	1259526	1259531	1259527-1259531:5
chr1	1260522	1260534	1260523-1260534:12
chr1	1260537	1260554	1260538-1260554:17
chr1	1260558	1260570	1260559-1260570:12
chr1	1260571	1260579	1260572-1260579:8
chr1	1261383	1261395	1261384-1261395:12
chr1	1261399	1261404	1261400-1261404:5
chr1	1261411	1261416	1261412-1261416:5
chr1	1261417	1261422	1261418-1261422:5
chr1	1261423	1261428	1261424-1261428:5
chr1	1261429	1261440	1261430-1261440:11
chr1	1261441	1261446	1261442-1261446:5
chr1	1261600	1261607	1261601-1261607:7
chr1	1261651	1261656	1261652-1261656:5
chr1	1261666	1261674	1261667-1261674:8
chr1	1261744	1261749	1261745-1261749:5
chr1	1261750	1261755	1261751-1261755:5
chr1	1262253	1262260	1262254-1262260:7
chr1	1262282	1262295	1262283-1262295:13
chr1	1262296	1262301	1262297-1262301:5
chr1	1262313	1262320	1262314-1262320:7
chr1	1263216	1263222	1263217-1263222:6
chr1	1263226	1263231	1263227-1263231:5
chr1	1263232	1263237	1263233-1263237:5
chr1	1263241	1263246	1263242-1263246:5
chr1	1263259	1263264	1263260-1263264:5
chr1	1263265	1263270	1263266-1263270:5
chr1	1263271	1263276	1263272-1263276:5
chr1	1263295	1263300	1263296-1263300:5
chr1	1263307	1263312	1263308-1263312:5
chr1	1263313	1263321	1263314-1263321:8
chr1	1263334	1263342	1263335-1263342:8
chr1	1263376	1263381	1263377-1263381:5
chr1	1263401	1263414	1263402-1263414:13
chr1	1263527	1263532	1263528-1263532:5
chr1	1263536	1263547	1263537-1263547:11
chr1	1263551	1263559	1263552-1263559:8
chr1	1263560	1263565	1263561-1263565:5
chr1	1263569	1263576	1263570-1263576:7
chr1	1263584	1263589	1263585-1263589:5
chr1	1263599	1263607	1263600-1263607:8
chr1	1263608	1263613	1263609-1263613:5
chr1	1263617	1263624	1263618-1263624:7
chr1	1263632	1263640	1263633-1263640:8
chr1	1263641	1263655	1263642-1263655:14
chr1	1263656	1263664	1263657-1263664:8
chr1	1263674	1263680	1263675-1263680:6
chr1	1263771	1263778	1263772-1263778:7
chr1	1263780	1263785	1263781-1263785:5
chr1	1263786	1263791	1263787-1263791:5
chr1	1263794	1263800	1263795-1263800:6
chr1	1263807	1263812	1263808-1263812:5
chr1	1263822	1263832	1263823-1263832:10
chr1	1263833	1263842	1263834-1263842:9
chr1	1263857	1263863	1263858-1263863:6
chr1	1263864	1263872	1263865-1263872:8
chr1	1264522	1264528	1264523-1264528:6
chr1	1264545	1264550	1264546-1264550:5
chr1	1264551	1264562	1264552-1264562:11
chr1	1264565	1264571	1264566-1264571:6
chr1	1264608	1264613	1264609-1264613:5
chr1	1264656	1264661	1264657-1264661:5
chr1	1264677	1264684	1264678-1264684:7
chr1	1264817	1264826	1264818-1264826:9
chr1	1264833	1264839	1264834-1264839:6
chr1	1264855	1264866	1264856-1264866:11
chr1	1264867	1264872	1264868-1264872:5
chr1	1264995	1265000	1264996-1265000:5
chr1	1265004	1265009	1265005-1265009:5
chr1	1265019	1265039	1265020-1265039:20
chr1	1265049	1265056	1265050-1265056:7
chr1	1265277	1265285	1265278-1265285:8
chr1	1265288	1265294	1265289-1265294:6
chr1	1265319	1265324	1265320-1265324:5
chr1	1265325	1265330	1265326-1265330:5
chr1	1265334	1265339	1265335-1265339:5
chr1	1265346	1265354	1265347-1265354:8
chr1	1265355	1265360	1265356-1265360:5
chr1	1265370	1265375	1265371-1265375:5
chr1	1265376	1265384	1265377-1265384:8
chr1	1265385	1265390	1265386-1265390:5
chr1	1265391	1265399	1265392-1265399:8
chr1	1265400	1265405	1265401-1265405:5
chr1	1265486	1265498	1265487-1265498:12
chr1	1265499	1265504	1265500-1265504:5
chr1	1265517	1265531	1265518-1265531:14
chr1	1265538	1265549	1265539-1265549:11
chr1	1265550	1265555	1265551-1265555:5
chr1	1265648	1265653	1265649-1265653:5
chr1	1265660	1265665	1265661-1265665:5
chr1	1265694	1265702	1265695-1265702:8
chr1	1265724	1265729	1265725-1265729:5
chr1	1265730	1265741	1265731-1265741:11
chr1	1266932	1266937	1266933-1266937:5
chr1	1266941	1266949	1266942-1266949:8
chr1	1266956	1266961	1266957-1266961:5
chr1	1266983	1266988	1266984-1266988:5
chr1	1267031	1267037	1267032-1267037:6
chr1	1278822	1278830	1278823-1278830:8
chr1	1278858	1278865	1278859-1278865:7
chr1	1279087	1279093	1279088-1279093:6
chr1	1279143	1279173	1279144-1279173:30
chr1	1279278	1279284	1279279-1279284:6
chr1	1279339	1279350	1279340-1279350:11
chr1	1279590	1279597	1279591-1279597:7
chr1	1279644	1279656	1279645-1279656:12
chr1	1279669	1279677	1279670-1279677:8
chr1	1279678	1279689	1279679-1279689:11
chr1	1279711	1279716	1279712-1279716:5
chr1	1279920	1279925	1279921-1279925:5
chr1	1280030	1280035	1280031-1280035:5
chr1	1280036	1280041	1280037-1280041:5
chr1	1280045	1280062	1280046-1280062:17
chr1	1280084	1280090	1280085-1280090:6
chr1	1280108	1280116	1280109-1280116:8
chr1	1280165	1280170	1280166-1280170:5
chr1	1280176	1280185	1280177-1280185:9
chr1	1280198	1280203	1280199-1280203:5
chr1	1280207	1280215	1280208-1280215:8
chr1	1280216	1280227	1280217-1280227:11
chr1	1280231	1280236	1280232-1280236:5
chr1	1280248	1280254	1280249-1280254:6
chr1	1280258	1280263	1280259-1280263:5
chr1	1280291	1280296	1280292-1280296:5
chr1	1280306	1280311	1280307-1280311:5
chr1	1280358	1280365	1280359-1280365:7
chr1	1280369	1280377	1280370-1280377:8
chr1	1280528	1280546	1280529-1280546:18
chr1	1280705	1280716	1280706-1280716:11
chr1	1280774	1280779	1280775-1280779:5
chr1	1280840	1280848	1280841-1280848:8
chr1	1280855	1280863	1280856-1280863:8
chr1	1280873	1280878	1280874-1280878:5
chr1	1280882	1280896	1280883-1280896:14
chr1	1280954	1280959	1280955-1280959:5
chr1	1299061	1299066	1299062-1299066:5
chr1	1299073	1299078	1299074-1299078:5
chr1	1299111	1299121	1299112-1299121:10
chr1	1299127	1299135	1299128-1299135:8
chr1	1299239	1299245	1299240-1299245:6
chr1	1299314	1299319	1299315-1299319:5
chr1	1299323	1299328	1299324-1299328:5
chr1	1299338	1299348	1299339-1299348:10
chr1	1299349	1299355	1299350-1299355:6
chr1	1299359	1299364	1299360-1299364:5
chr1	1299428	1299433	1299429-1299433:5
chr1	1299506	1299514	1299507-1299514:8
chr1	1299539	1299549	1299540-1299549:10
chr1	1311736	1311743	1311737-1311743:7
chr1	1311802	1311818	1311803-1311818:16
chr1	1311819	1311824	1311820-1311824:5
chr1	1311826	1311834	1311827-1311834:8
chr1	1311834	1311844	1311835-1311844:10
chr1	1311852	1311859	1311853-1311859:7
chr1	1311862	1311868	1311863-1311868:6
chr1	1311870	1311878	1311871-1311878:8
chr1	1311898	1311903	1311899-1311903:5
chr1	1311953	1311962	1311954-1311962:9
chr1	1311969	1311978	1311970-1311978:9
chr1	1312003	1312011	1312004-1312011:8
chr1	1312026	1312039	1312027-1312039:13
chr1	1312051	1312066	1312052-1312066:15
chr1	1312099	1312108	1312100-1312108:9
chr1	1312138	1312146	1312139-1312146:8
chr1	1312481	1312493	1312482-1312493:12
chr1	1312494	1312499	1312495-1312499:5
chr1	1312500	1312505	1312501-1312505:5
chr1	1312509	1312514	1312510-1312514:5
chr1	1312545	1312550	1312546-1312550:5
chr1	1312566	1312571	1312567-1312571:5
chr1	1312572	1312577	1312573-1312577:5
chr1	1312578	1312589	1312579-1312589:11
chr1	1312608	1312613	1312609-1312613:5
chr1	1312718	1312724	1312719-1312724:6
chr1	1312755	1312760	1312756-1312760:5
chr1	1312766	1312771	1312767-1312771:5
chr1	1312785	1312793	1312786-1312793:8
chr1	1312815	1312826	1312816-1312826:11
chr1	1313060	1313065	1313061-1313065:5
chr1	1313192	1313197	1313193-1313197:5
chr1	1313204	1313209	1313205-1313209:5
chr1	1313270	1313275	1313271-1313275:5
chr1	1313282	1313288	1313283-1313288:6
chr1	1313291	1313296	1313292-1313296:5
chr1	1315506	1315511	1315507-1315511:5
chr1	1315551	1315556	1315552-1315556:5
chr1	1315557	1315562	1315558-1315562:5
chr1	1315593	1315598	1315594-1315598:5
chr1	1315607	1315616	1315608-1315616:9
chr1	1315696	1315706	1315697-1315706:10
chr1	1315716	1315724	1315717-1315724:8
chr1	1315731	1315736	1315732-1315736:5
chr1	1315737	1315742	1315738-1315742:5
chr1	1315752	1315757	1315753-1315757:5
chr1	1315764	1315769	1315765-1315769:5
chr1	1315775	1315784	1315776-1315784:9
chr1	1315785	1315793	1315786-1315793:8
chr1	1316005	1316012	1316006-1316012:7
chr1	1316023	1316028	1316024-1316028:5
chr1	1316038	1316043	1316039-1316043:5
chr1	1316047	1316052	1316048-1316052:5
chr1	1316056	1316061	1316057-1316061:5
chr1	1316071	1316076	1316072-1316076:5
chr1	1316086	1316091	1316087-1316091:5
chr1	1316095	1316103	1316096-1316103:8
chr1	1316104	1316109	1316105-1316109:5
chr1	1316381	1316388	1316382-1316388:7
chr1	1316391	1316399	1316392-1316399:8
chr1	1316400	1316408	1316401-1316408:8
chr1	1316420	1316426	1316421-1316426:6
chr1	1316427	1316434	1316428-1316434:7
chr1	1316764	1316770	1316765-1316770:6
chr1	1316796	1316801	1316797-1316801:5
chr1	1316817	1316828	1316818-1316828:11
chr1	1316829	1316834	1316830-1316834:5
chr1	1316908	1316914	1316909-1316914:6
chr1	1316948	1316953	1316949-1316953:5
chr1	1317865	1317871	1317866-1317871:6
chr1	1317917	1317924	1317918-1317924:7
chr1	1317925	1317933	1317926-1317933:8
chr1	1317934	1317942	1317935-1317942:8
chr1	1317947	1317956	1317948-1317956:9
chr1	1317966	1317973	1317967-1317973:7
chr1	1317981	1317992	1317982-1317992:11
chr1	1317997	1318002	1317998-1318002:5
chr1	1318003	1318053	1318004-1318053:50
chr1	1318054	1318081	1318055-1318081:27
chr1	1318083	1318091	1318084-1318091:8
chr1	1318108	1318116	1318109-1318116:8
chr1	1318117	1318128	1318118-1318128:11
chr1	1318132	1318137	1318133-1318137:5
chr1	1318512	1318518	1318513-1318518:6
chr1	1318562	1318569	1318563-1318569:7
chr1	1318595	1318602	1318596-1318602:7
chr1	1318603	1318613	1318604-1318613:10
chr1	1318617	1318622	1318618-1318622:5
chr1	1318628	1318634	1318629-1318634:6
chr1	1318635	1318641	1318636-1318641:6
chr1	1318643	1318660	1318644-1318660:17
chr1	1318661	1318666	1318662-1318666:5
chr1	1318667	1318672	1318668-1318672:5
chr1	1318673	1318678	1318674-1318678:5
chr1	1318679	1318712	1318680-1318712:33
chr1	1318723	1318730	1318724-1318730:7
chr1	1318753	1318759	1318754-1318759:6
chr1	1318770	1318776	1318771-1318776:6
chr1	1320633	1320638	1320634-1320638:5
chr1	1320639	1320644	1320640-1320644:5
chr1	1320645	1320650	1320646-1320650:5
chr1	1320651	1320656	1320652-1320656:5
chr1	1320666	1320674	1320667-1320674:8
chr1	1320693	1320698	1320694-1320698:5
chr1	1320699	1320704	1320700-1320704:5
chr1	1320705	1320713	1320706-1320713:8
chr1	1320726	1320734	1320727-1320734:8
chr1	1320741	1320746	1320742-1320746:5
chr1	1320750	1320755	1320751-1320755:5
chr1	1323472	1323479	1323473-1323479:7
chr1	1323492	1323497	1323493-1323497:5
chr1	1323507	1323512	1323508-1323512:5
chr1	1323528	1323533	1323529-1323533:5
chr1	1323537	1323542	1323538-1323542:5
chr1	1323549	1323554	1323550-1323554:5
chr1	1323555	1323560	1323556-1323560:5
chr1	1323564	1323569	1323565-1323569:5
chr1	1323570	1323575	1323571-1323575:5
chr1	1323576	1323581	1323577-1323581:5
chr1	1323582	1323589	1323583-1323589:7
chr1	1323596	1323601	1323597-1323601:5
chr1	1323836	1323847	1323837-1323847:11
chr1	1323851	1323856	1323852-1323856:5
chr1	1323860	1323865	1323861-1323865:5
chr1	1323872	1323877	1323873-1323877:5
chr1	1323878	1323883	1323879-1323883:5
chr1	1323889	1323895	1323890-1323895:6
chr1	1323899	1323907	1323900-1323907:8
chr1	1324258	1324266	1324259-1324266:8
chr1	1324267	1324281	1324268-1324281:14
chr1	1324282	1324287	1324283-1324287:5
chr1	1324288	1324308	1324289-1324308:20
chr1	1324312	1324317	1324313-1324317:5
chr1	1324324	1324329	1324325-1324329:5
chr1	1324338	1324350	1324339-1324350:12
chr1	1324353	1324362	1324354-1324362:9
chr1	1324363	1324368	1324364-1324368:5
chr1	1324384	1324389	1324385-1324389:5
chr1	1324390	1324398	1324391-1324398:8
chr1	1324405	1324410	1324406-1324410:5
chr1	1324411	1324416	1324412-1324416:5
chr1	1324420	1324425	1324421-1324425:5
chr1	1324435	1324445	1324436-1324445:10
chr1	1324554	1324559	1324555-1324559:5
chr1	1324610	1324615	1324611-1324615:5
chr1	1324638	1324643	1324639-1324643:5
chr1	1324680	1324685	1324681-1324685:5
chr1	1327334	1327339	1327335-1327339:5
chr1	1327346	1327351	1327347-1327351:5
chr1	1327355	1327360	1327356-1327360:5
chr1	1327364	1327369	1327365-1327369:5
chr1	1327405	1327410	1327406-1327410:5
chr1	1327421	1327426	1327422-1327426:5
chr1	1327439	1327447	1327440-1327447:8
chr1	1327454	1327461	1327455-1327461:7
chr1	1327474	1327480	1327475-1327480:6
chr1	1327484	1327496	1327485-1327496:12
chr1	1331047	1331055	1331048-1331055:8
chr1	1331087	1331095	1331088-1331095:8
chr1	1331120	1331130	1331121-1331130:10
chr1	1332145	1332150	1332146-1332150:5
chr1	1332166	1332171	1332167-1332171:5
chr1	1332232	1332240	1332233-1332240:8
chr1	1332244	1332252	1332245-1332252:8
chr1	1332259	1332264	1332260-1332264:5
chr1	1332366	1332373	1332367-1332373:7
chr1	1332385	1332396	1332386-1332396:11
chr1	1332427	1332435	1332428-1332435:8
chr1	1332454	1332459	1332455-1332459:5
chr1	1362064	1362071	1362065-1362071:7
chr1	1362210	1362220	1362211-1362220:10
chr1	1362223	1362229	1362224-1362229:6
chr1	1362242	1362247	1362243-1362247:5
chr1	1362347	1362352	1362348-1362352:5
chr1	1362416	1362424	1362417-1362424:8
chr1	1362451	1362457	1362452-1362457:6
chr1	1362480	1362495	1362481-1362495:15
chr1	1362500	1362505	1362501-1362505:5
chr1	1362509	1362514	1362510-1362514:5
chr1	1362515	1362523	1362516-1362523:8
chr1	1362524	1362529	1362525-1362529:5
chr1	1362533	1362541	1362534-1362541:8
chr1	1362557	1362563	1362558-1362563:6
chr1	1362569	1362575	1362570-1362575:6
chr1	1362590	1362604	1362591-1362604:14
chr1	1362621	1362630	1362622-1362630:9
chr1	1362635	1362641	1362636-1362641:6
chr1	1362653	1362664	1362654-1362664:11
chr1	1362665	1362676	1362666-1362676:11
chr1	1362677	1362685	1362678-1362685:8
chr1	1362692	1362697	1362693-1362697:5
chr1	1362704	1362710	1362705-1362710:6
chr1	1364370	1364377	1364371-1364377:7
chr1	1364384	1364389	1364385-1364389:5
chr1	1364414	1364419	1364415-1364419:5
chr1	1364543	1364548	1364544-1364548:5
chr1	1364549	1364555	1364550-1364555:6
chr1	1364679	1364686	1364680-1364686:7
chr1	1364706	1364713	1364707-1364713:7
chr1	1364744	1364749	1364745-1364749:5
chr1	1364778	1364785	1364779-1364785:7
chr1	1364826	1364834	1364827-1364834:8
chr1	1364888	1364896	1364889-1364896:8
chr1	1364897	1364902	1364898-1364902:5
chr1	1375919	1375928	1375920-1375928:9
chr1	1375931	1375936	1375932-1375936:5
chr1	1375952	1375960	1375953-1375960:8
chr1	1375961	1375969	1375962-1375969:8
chr1	1375970	1375976	1375971-1375976:6
chr1	1375989	1375996	1375990-1375996:7
chr1	1377284	1377293	1377285-1377293:9
chr1	1377296	1377301	1377297-1377301:5
chr1	1377628	1377642	1377629-1377642:14
chr1	1377646	1377655	1377647-1377655:9
chr1	1377667	1377672	1377668-1377672:5
chr1	1377673	1377678	1377674-1377678:5
chr1	1379583	1379594	1379584-1379594:11
chr1	1379607	1379612	1379608-1379612:5
chr1	1379628	1379636	1379629-1379636:8
chr1	1379688	1379693	1379689-1379693:5
chr1	1379694	1379699	1379695-1379699:5
chr1	1379712	1379717	1379713-1379717:5
chr1	1379740	1379745	1379741-1379745:5
chr1	1380660	1380666	1380661-1380666:6
chr1	1380729	1380736	1380730-1380736:7
chr1	1380758	1380763	1380759-1380763:5
chr1	1380820	1380825	1380821-1380825:5
chr1	1381029	1381034	1381030-1381034:5
chr1	1381044	1381049	1381045-1381049:5
chr1	1381062	1381067	1381063-1381067:5
chr1	1381071	1381076	1381072-1381076:5
chr1	1381086	1381092	1381087-1381092:6
chr1	1381140	1381145	1381141-1381145:5
chr1	1381149	1381160	1381150-1381160:11
chr1	1381438	1381443	1381439-1381443:5
chr1	1381464	1381469	1381465-1381469:5
chr1	1381481	1381492	1381482-1381492:11
chr1	1381493	1381507	1381494-1381507:14
chr1	1381520	1381525	1381521-1381525:5
chr1	1381526	1381537	1381527-1381537:11
chr1	1381541	1381546	1381542-1381546:5
chr1	1381547	1381552	1381548-1381552:5
chr1	1381565	1381573	1381566-1381573:8
chr1	1381577	1381582	1381578-1381582:5
chr1	1382367	1382374	1382368-1382374:7
chr1	1382380	1382394	1382381-1382394:14
chr1	1382422	1382429	1382423-1382429:7
chr1	1384420	1384425	1384421-1384425:5
chr1	1384441	1384446	1384442-1384446:5
chr1	1384459	1384467	1384460-1384467:8
chr1	1385995	1386000	1385996-1386000:5
chr1	1386022	1386030	1386023-1386030:8
chr1	1386034	1386039	1386035-1386039:5
chr1	1386040	1386047	1386041-1386047:7
chr1	1386061	1386066	1386062-1386066:5
chr1	1386076	1386081	1386077-1386081:5
chr1	1386091	1386096	1386092-1386096:5
chr1	1386106	1386111	1386107-1386111:5
chr1	1386112	1386118	1386113-1386118:6
chr1	1386136	1386141	1386137-1386141:5
chr1	1386142	1386150	1386143-1386150:8
chr1	1397126	1397131	1397127-1397131:5
chr1	1397132	1397144	1397133-1397144:12
chr1	1397250	1397281	1397251-1397281:31
chr1	1397285	1397293	1397286-1397293:8
chr1	1397300	1397305	1397301-1397305:5
chr1	1397306	1397311	1397307-1397311:5
chr1	1402523	1402528	1402524-1402528:5
chr1	1402544	1402552	1402545-1402552:8
chr1	1402553	1402561	1402554-1402561:8
chr1	1402562	1402568	1402563-1402568:6
chr1	1402581	1402588	1402582-1402588:7
chr1	1403883	1403890	1403884-1403890:7
chr1	1403903	1403908	1403904-1403908:5
chr1	1403921	1403926	1403922-1403926:5
chr1	1403975	1403980	1403976-1403980:5
chr1	1404293	1404298	1404294-1404298:5
chr1	1404320	1404328	1404321-1404328:8
chr1	1404347	1404352	1404348-1404352:5
chr1	1406105	1406114	1406106-1406114:9
chr1	1406117	1406122	1406118-1406122:5
chr1	1406123	1406129	1406124-1406129:6
chr1	1406153	1406164	1406154-1406164:11
chr1	1406165	1406170	1406166-1406170:5
chr1	1407377	1407383	1407378-1407383:6
chr1	1407387	1407392	1407388-1407392:5
chr1	1407393	1407405	1407394-1407405:12
chr1	1407453	1407461	1407454-1407461:8
chr1	1407468	1407479	1407469-1407479:11
chr1	1407480	1407488	1407481-1407488:8
chr1	1407492	1407497	1407493-1407497:5
chr1	1407504	1407509	1407505-1407509:5
chr1	1407513	1407518	1407514-1407518:5
chr1	1407522	1407527	1407523-1407527:5
chr1	1407532	1407539	1407533-1407539:7
chr1	1407784	1407789	1407785-1407789:5
chr1	1407808	1407822	1407809-1407822:14
chr1	1407826	1407835	1407827-1407835:9
chr1	1407847	1407852	1407848-1407852:5
chr1	1407853	1407858	1407854-1407858:5
chr1	1410254	1410265	1410255-1410265:11
chr1	1410278	1410283	1410279-1410283:5
chr1	1410299	1410307	1410300-1410307:8
chr1	1410359	1410364	1410360-1410364:5
chr1	1410365	1410370	1410366-1410370:5
chr1	1410383	1410388	1410384-1410388:5
chr1	1410411	1410416	1410412-1410416:5
chr1	1411048	1411055	1411049-1411055:7
chr1	1411077	1411082	1411078-1411082:5
chr1	1411348	1411353	1411349-1411353:5
chr1	1411363	1411368	1411364-1411368:5
chr1	1411381	1411386	1411382-1411386:5
chr1	1411387	1411392	1411388-1411392:5
chr1	1411405	1411411	1411406-1411411:6
chr1	1411436	1411443	1411437-1411443:7
chr1	1411459	1411464	1411460-1411464:5
chr1	1411468	1411479	1411469-1411479:11
chr1	1411757	1411762	1411758-1411762:5
chr1	1411783	1411788	1411784-1411788:5
chr1	1411800	1411811	1411801-1411811:11
chr1	1411812	1411826	1411813-1411826:14
chr1	1411839	1411844	1411840-1411844:5
chr1	1411845	1411856	1411846-1411856:11
chr1	1411860	1411865	1411861-1411865:5
chr1	1411866	1411871	1411867-1411871:5
chr1	1411884	1411892	1411885-1411892:8
chr1	1411896	1411901	1411897-1411901:5
chr1	1413101	1413108	1413102-1413108:7
chr1	1413118	1413131	1413119-1413131:13
chr1	1413156	1413163	1413157-1413163:7
chr1	1413177	1413182	1413178-1413182:5
chr1	1415502	1415507	1415503-1415507:5
chr1	1415529	1415537	1415530-1415537:8
chr1	1415547	1415552	1415548-1415552:5
chr1	1415568	1415573	1415569-1415573:5
chr1	1415583	1415588	1415584-1415588:5
chr1	1415598	1415603	1415599-1415603:5
chr1	1415613	1415618	1415614-1415618:5
chr1	1415623	1415630	1415624-1415630:7
chr1	1415643	1415648	1415644-1415648:5
chr1	1415649	1415657	1415650-1415657:8
chr1	1415809	1415814	1415810-1415814:5
chr1	1415815	1415831	1415816-1415831:16
chr1	1415841	1415846	1415842-1415846:5
chr1	1415865	1415870	1415866-1415870:5
chr1	1415871	1415876	1415872-1415876:5
chr1	1415877	1415882	1415878-1415882:5
chr1	1415883	1415888	1415884-1415888:5
chr1	1415892	1415897	1415893-1415897:5
chr1	1415907	1415915	1415908-1415915:8
chr1	1434464	1434469	1434465-1434469:5
chr1	1434488	1434493	1434489-1434493:5
chr1	1434518	1434527	1434519-1434527:9
chr1	1434529	1434534	1434530-1434534:5
chr1	1434542	1434547	1434543-1434547:5
chr1	1437510	1437515	1437511-1437515:5
chr1	1437516	1437530	1437517-1437530:14
chr1	1437635	1437665	1437636-1437665:30
chr1	1437669	1437677	1437670-1437677:8
chr1	1437684	1437689	1437685-1437689:5
chr1	1437690	1437695	1437691-1437695:5
chr1	1441261	1441266	1441262-1441266:5
chr1	1441282	1441290	1441283-1441290:8
chr1	1441291	1441299	1441292-1441299:8
chr1	1441300	1441306	1441301-1441306:6
chr1	1441319	1441326	1441320-1441326:7
chr1	1442550	1442557	1442551-1442557:7
chr1	1442570	1442575	1442571-1442575:5
chr1	1442588	1442593	1442589-1442593:5
chr1	1442642	1442647	1442643-1442647:5
chr1	1442960	1442965	1442961-1442965:5
chr1	1442987	1442995	1442988-1442995:8
chr1	1443014	1443019	1443015-1443019:5
chr1	1444159	1444168	1444160-1444168:9
chr1	1444171	1444176	1444172-1444176:5
chr1	1444177	1444183	1444178-1444183:6
chr1	1444207	1444218	1444208-1444218:11
chr1	1444219	1444224	1444220-1444224:5
chr1	1445379	1445386	1445380-1445386:7
chr1	1445390	1445395	1445391-1445395:5
chr1	1445396	1445408	1445397-1445408:12
chr1	1445456	1445464	1445457-1445464:8
chr1	1445471	1445482	1445472-1445482:11
chr1	1445483	1445491	1445484-1445491:8
chr1	1445495	1445500	1445496-1445500:5
chr1	1445507	1445512	1445508-1445512:5
chr1	1445516	1445521	1445517-1445521:5
chr1	1445525	1445530	1445526-1445530:5
chr1	1445535	1445542	1445536-1445542:7
chr1	1445787	1445792	1445788-1445792:5
chr1	1445811	1445825	1445812-1445825:14
chr1	1445829	1445843	1445830-1445843:14
chr1	1445850	1445855	1445851-1445855:5
chr1	1445856	1445861	1445857-1445861:5
chr1	1447982	1447993	1447983-1447993:11
chr1	1448006	1448011	1448007-1448011:5
chr1	1448027	1448035	1448028-1448035:8
chr1	1448087	1448092	1448088-1448092:5
chr1	1448093	1448098	1448094-1448098:5
chr1	1448111	1448116	1448112-1448116:5
chr1	1448777	1448784	1448778-1448784:7
chr1	1448803	1448811	1448804-1448811:8
chr1	1449077	1449082	1449078-1449082:5
chr1	1449092	1449097	1449093-1449097:5
chr1	1449110	1449115	1449111-1449115:5
chr1	1449116	1449124	1449117-1449124:8
chr1	1449134	1449140	1449135-1449140:6
chr1	1449143	1449148	1449144-1449148:5
chr1	1449152	1449157	1449153-1449157:5
chr1	1449161	1449169	1449162-1449169:8
chr1	1449188	1449193	1449189-1449193:5
chr1	1449197	1449208	1449198-1449208:11
chr1	1449512	1449517	1449513-1449517:5
chr1	1449529	1449540	1449530-1449540:11
chr1	1449541	1449555	1449542-1449555:14
chr1	1449568	1449573	1449569-1449573:5
chr1	1449574	1449585	1449575-1449585:11
chr1	1449589	1449594	1449590-1449594:5
chr1	1449595	1449600	1449596-1449600:5
chr1	1449613	1449621	1449614-1449621:8
chr1	1449625	1449630	1449626-1449630:5
chr1	1450478	1450485	1450479-1450485:7
chr1	1450491	1450505	1450492-1450505:14
chr1	1450533	1450540	1450534-1450540:7
chr1	1450601	1450607	1450602-1450607:6
chr1	1451720	1451725	1451721-1451725:5
chr1	1451741	1451746	1451742-1451746:5
chr1	1451759	1451767	1451760-1451767:8
chr1	1452933	1452939	1452934-1452939:6
chr1	1452940	1452945	1452941-1452945:5
chr1	1452958	1452963	1452959-1452963:5
chr1	1452967	1452975	1452968-1452975:8
chr1	1452979	1452984	1452980-1452984:5
chr1	1452985	1452996	1452986-1452996:11
chr1	1453006	1453011	1453007-1453011:5
chr1	1453021	1453026	1453022-1453026:5
chr1	1453051	1453056	1453052-1453056:5
chr1	1453057	1453068	1453058-1453068:11
chr1	1453081	1453086	1453082-1453086:5
chr1	1453087	1453095	1453088-1453095:8
chr1	1454469	1454474	1454470-1454474:5
chr1	1454475	1454491	1454476-1454491:16
chr1	1454501	1454506	1454502-1454506:5
chr1	1454525	1454530	1454526-1454530:5
chr1	1454531	1454536	1454532-1454536:5
chr1	1454537	1454542	1454538-1454542:5
chr1	1454543	1454548	1454544-1454548:5
chr1	1454552	1454557	1454553-1454557:5
chr1	1454567	1454575	1454568-1454575:8
chr1	1459185	1459190	1459186-1459190:5
chr1	1459209	1459214	1459210-1459214:5
chr1	1459239	1459248	1459240-1459248:9
chr1	1459250	1459260	1459251-1459260:10
chr1	1459263	1459268	1459264-1459268:5
chr1	1460320	1460325	1460321-1460325:5
chr1	1460330	1460335	1460331-1460335:5
chr1	1460701	1460706	1460702-1460706:5
chr1	1460835	1460840	1460836-1460840:5
chr1	1460847	1460855	1460848-1460855:8
chr1	1460880	1460894	1460881-1460894:14
chr1	1460895	1460900	1460896-1460900:5
chr1	1460901	1460906	1460902-1460906:5
chr1	1460913	1460920	1460914-1460920:7
chr1	1460925	1460933	1460926-1460933:8
chr1	1460937	1460945	1460938-1460945:8
chr1	1460946	1460954	1460947-1460954:8
chr1	1460964	1460981	1460965-1460981:17
chr1	1460987	1460996	1460988-1460996:9
chr1	1460997	1461002	1460998-1461002:5
chr1	1461003	1461008	1461004-1461008:5
chr1	1461021	1461026	1461022-1461026:5
chr1	1461033	1461041	1461034-1461041:8
chr1	1464919	1464926	1464920-1464926:7
chr1	1464927	1464942	1464928-1464942:15
chr1	1464949	1464954	1464950-1464954:5
chr1	1464967	1464972	1464968-1464972:5
chr1	1464973	1464981	1464974-1464981:8
chr1	1464993	1465001	1464994-1465001:8
chr1	1465006	1465023	1465007-1465023:17
chr1	1465030	1465035	1465031-1465035:5
chr1	1465036	1465042	1465037-1465042:6
chr1	1465529	1465534	1465530-1465534:5
chr1	1465547	1465552	1465548-1465552:5
chr1	1465553	1465561	1465554-1465561:8
chr1	1465562	1465573	1465563-1465573:11
chr1	1465578	1465588	1465579-1465588:10
chr1	1465666	1465671	1465667-1465671:5
chr1	1467186	1467191	1467187-1467191:5
chr1	1467234	1467242	1467235-1467242:8
chr1	1467314	1467322	1467315-1467322:8
chr1	1467329	1467334	1467330-1467334:5
chr1	1467341	1467346	1467342-1467346:5
chr1	1467347	1467352	1467348-1467352:5
chr1	1467359	1467364	1467360-1467364:5
chr1	1467367	1467373	1467368-1467373:6
chr1	1467386	1467394	1467387-1467394:8
chr1	1467398	1467406	1467399-1467406:8
chr1	1469108	1469125	1469109-1469125:17
chr1	1469126	1469131	1469127-1469131:5
chr1	1469141	1469146	1469142-1469146:5
chr1	1469150	1469155	1469151-1469155:5
chr1	1469159	1469164	1469160-1469164:5
chr1	1469165	1469170	1469166-1469170:5
chr1	1469171	1469184	1469172-1469184:13
chr1	1469189	1469194	1469190-1469194:5
chr1	1469195	1469200	1469196-1469200:5
chr1	1469204	1469209	1469205-1469209:5
chr1	1469213	1469221	1469214-1469221:8
chr1	1470102	1470108	1470103-1470108:6
chr1	1470118	1470123	1470119-1470123:5
chr1	1470124	1470129	1470125-1470129:5
chr1	1470130	1470135	1470131-1470135:5
chr1	1470142	1470149	1470143-1470149:7
chr1	1470151	1470156	1470152-1470156:5
chr1	1470164	1470177	1470165-1470177:13
chr1	1470190	1470198	1470191-1470198:8
chr1	1470202	1470215	1470203-1470215:13
chr1	1470216	1470228	1470217-1470228:12
chr1	1470229	1470234	1470230-1470234:5
chr1	1470235	1470240	1470236-1470240:5
chr1	1489958	1489963	1489959-1489963:5
chr1	1490007	1490031	1490008-1490031:24
chr1	1490038	1490052	1490039-1490052:14
chr1	1490053	1490061	1490054-1490061:8
chr1	1490062	1490070	1490063-1490070:8
chr1	1490071	1490082	1490072-1490082:11
chr1	1490083	1490091	1490084-1490091:8
chr1	1490095	1490106	1490096-1490106:11
chr1	1490110	1490115	1490111-1490115:5
chr1	1490116	1490121	1490117-1490121:5
chr1	1490122	1490136	1490123-1490136:14
chr1	1490137	1490142	1490138-1490142:5
chr1	1490143	1490148	1490144-1490148:5
chr1	1490155	1490161	1490156-1490161:6
chr1	1499716	1499727	1499717-1499727:11
chr1	1499728	1499733	1499729-1499733:5
chr1	1499737	1499745	1499738-1499745:8
chr1	1499749	1499757	1499750-1499757:8
chr1	1499758	1499772	1499759-1499772:14
chr1	1499773	1499778	1499774-1499778:5
chr1	1499782	1499787	1499783-1499787:5
chr1	1499794	1499802	1499795-1499802:8
chr1	1499837	1499842	1499838-1499842:5
chr1	1524622	1524659	1524623-1524659:37
chr1	1524661	1524672	1524662-1524672:11
chr1	1524673	1524684	1524674-1524684:11
chr1	1524691	1524705	1524692-1524705:14
chr1	1524706	1524711	1524707-1524711:5
chr1	1524724	1524729	1524725-1524729:5
chr1	1524738	1524746	1524739-1524746:8
chr1	1524822	1524828	1524823-1524828:6
chr1	1524832	1524839	1524833-1524839:7
chr1	1524856	1524861	1524857-1524861:5
chr1	1524862	1524870	1524863-1524870:8
chr1	1524885	1524890	1524886-1524890:5
chr1	1524898	1524909	1524899-1524909:11
chr1	1524925	1524933	1524926-1524933:8
chr1	1524936	1524942	1524937-1524942:6
chr1	1524978	1524987	1524979-1524987:9
chr1	1524991	1524998	1524992-1524998:7
chr1	1525000	1525007	1525001-1525007:7
chr1	1525093	1525101	1525094-1525101:8
chr1	1525144	1525152	1525145-1525152:8
chr1	1546170	1546175	1546171-1546175:5
chr1	1548694	1548700	1548695-1548700:6
chr1	1548703	1548709	1548704-1548709:6
chr1	1548719	1548726	1548720-1548726:7
chr1	1548730	1548735	1548731-1548735:5
chr1	1548749	1548759	1548750-1548759:10
chr1	1548760	1548766	1548761-1548766:6
chr1	1548769	1548774	1548770-1548774:5
chr1	1548799	1548804	1548800-1548804:5
chr1	1548820	1548828	1548821-1548828:8
chr1	1548850	1548855	1548851-1548855:5
chr1	1548856	1548864	1548857-1548864:8
chr1	1548877	1548885	1548878-1548885:8
chr1	1548910	1548915	1548911-1548915:5
chr1	1548928	1548933	1548929-1548933:5
chr1	1549032	1549055	1549033-1549055:23
chr1	1549071	1549076	1549072-1549076:5
chr1	1549077	1549086	1549078-1549086:9
chr1	1549098	1549103	1549099-1549103:5
chr1	1549104	1549109	1549105-1549109:5
chr1	1549110	1549115	1549111-1549115:5
chr1	1549116	1549121	1549117-1549121:5
chr1	1549122	1549128	1549123-1549128:6
chr1	1549129	1549139	1549130-1549139:10
chr1	1549152	1549157	1549153-1549157:5
chr1	1549161	1549166	1549162-1549166:5
chr1	1549167	1549172	1549168-1549172:5
chr1	1550112	1550117	1550113-1550117:5
chr1	1550118	1550126	1550119-1550126:8
chr1	1550127	1550132	1550128-1550132:5
chr1	1550139	1550145	1550140-1550145:6
chr1	1550237	1550242	1550238-1550242:5
chr1	1550252	1550260	1550253-1550260:8
chr1	1550267	1550287	1550268-1550287:20
chr1	1550294	1550305	1550295-1550305:11
chr1	1550318	1550323	1550319-1550323:5
chr1	1550324	1550329	1550325-1550329:5
chr1	1550336	1550341	1550337-1550341:5
chr1	1550348	1550356	1550349-1550356:8
chr1	1550360	1550365	1550361-1550365:5
chr1	1550393	1550398	1550394-1550398:5
chr1	1550399	1550407	1550400-1550407:8
chr1	1550414	1550421	1550415-1550421:7
chr1	1550529	1550534	1550530-1550534:5
chr1	1550542	1550547	1550543-1550547:5
chr1	1550574	1550581	1550575-1550581:7
chr1	1550586	1550591	1550587-1550591:5
chr1	1550601	1550611	1550602-1550611:10
chr1	1550628	1550633	1550629-1550633:5
chr1	1550637	1550642	1550638-1550642:5
chr1	1550646	1550654	1550647-1550654:8
chr1	1550661	1550666	1550662-1550666:5
chr1	1550667	1550672	1550668-1550672:5
chr1	1550781	1550789	1550782-1550789:8
chr1	1550808	1550813	1550809-1550813:5
chr1	1550817	1550822	1550818-1550822:5
chr1	1550847	1550853	1550848-1550853:6
chr1	1550862	1550870	1550863-1550870:8
chr1	1550871	1550876	1550872-1550876:5
chr1	1550892	1550897	1550893-1550897:5
chr1	1551903	1551908	1551904-1551908:5
chr1	1551918	1551923	1551919-1551923:5
chr1	1551945	1551953	1551946-1551953:8
chr1	1551966	1551971	1551967-1551971:5
chr1	1551975	1551980	1551976-1551980:5
chr1	1551987	1551992	1551988-1551992:5
chr1	1551996	1552002	1551997-1552002:6
chr1	1552153	1552158	1552154-1552158:5
chr1	1552171	1552176	1552172-1552176:5
chr1	1552237	1552244	1552238-1552244:7
chr1	1552312	1552317	1552313-1552317:5
chr1	1552350	1552357	1552351-1552357:7
chr1	1552440	1552445	1552441-1552445:5
chr1	1552447	1552454	1552448-1552454:7
chr1	1552545	1552551	1552546-1552551:6
chr1	1552651	1552656	1552652-1552656:5
chr1	1552666	1552674	1552667-1552674:8
chr1	1552915	1552920	1552916-1552920:5
chr1	1552936	1552941	1552937-1552941:5
chr1	1552985	1552992	1552986-1552992:7
chr1	1553026	1553031	1553027-1553031:5
chr1	1553041	1553046	1553042-1553046:5
chr1	1553053	1553058	1553054-1553058:5
chr1	1553059	1553065	1553060-1553065:6
chr1	1553272	1553277	1553273-1553277:5
chr1	1553278	1553283	1553279-1553283:5
chr1	1553332	1553337	1553333-1553337:5
chr1	1553338	1553343	1553339-1553343:5
chr1	1553349	1553356	1553350-1553356:7
chr1	1553386	1553391	1553387-1553391:5
chr1	1553418	1553423	1553419-1553423:5
chr1	1553512	1553517	1553513-1553517:5
chr1	1553524	1553532	1553525-1553532:8
chr1	1553572	1553577	1553573-1553577:5
chr1	1553584	1553589	1553585-1553589:5
chr1	1553599	1553604	1553600-1553604:5
chr1	1553617	1553622	1553618-1553622:5
chr1	1553638	1553643	1553639-1553643:5
chr1	1553733	1553741	1553734-1553741:8
chr1	1553805	1553813	1553806-1553813:8
chr1	1553856	1553861	1553857-1553861:5
chr1	1553865	1553870	1553866-1553870:5
chr1	1553898	1553903	1553899-1553903:5
chr1	1553963	1553969	1553964-1553969:6
chr1	1554377	1554382	1554378-1554382:5
chr1	1554470	1554475	1554471-1554475:5
chr1	1554494	1554499	1554495-1554499:5
chr1	1554621	1554629	1554622-1554629:8
chr1	1554684	1554689	1554685-1554689:5
chr1	1554696	1554701	1554697-1554701:5
chr1	1554735	1554746	1554736-1554746:11
chr1	1554747	1554752	1554748-1554752:5
chr1	1554753	1554761	1554754-1554761:8
chr1	1554786	1554792	1554787-1554792:6
chr1	1554798	1554810	1554799-1554810:12
chr1	1554894	1554905	1554895-1554905:11
chr1	1555530	1555535	1555531-1555535:5
chr1	1555541	1555548	1555542-1555548:7
chr1	1555587	1555597	1555588-1555597:10
chr1	1555603	1555610	1555604-1555610:7
chr1	1555611	1555621	1555612-1555621:10
chr1	1555625	1555639	1555626-1555639:14
chr1	1555643	1555651	1555644-1555651:8
chr1	1555670	1555678	1555671-1555678:8
chr1	1555721	1555735	1555722-1555735:14
chr1	1555742	1555747	1555743-1555747:5
chr1	1555757	1555765	1555758-1555765:8
chr1	1555829	1555834	1555830-1555834:5
chr1	1557565	1557571	1557566-1557571:6
chr1	1557612	1557617	1557613-1557617:5
chr1	1558101	1558106	1558102-1558106:5
chr1	1558128	1558145	1558129-1558145:17
chr1	1558228	1558236	1558229-1558236:8
chr1	1558261	1558266	1558262-1558266:5
chr1	1558291	1558299	1558292-1558299:8
chr1	1558312	1558317	1558313-1558317:5
chr1	1558348	1558353	1558349-1558353:5
chr1	1558357	1558363	1558358-1558363:6
chr1	1558430	1558436	1558431-1558436:6
chr1	1558445	1558450	1558446-1558450:5
chr1	1558451	1558456	1558452-1558456:5
chr1	1558472	1558483	1558473-1558483:11
chr1	1558505	1558510	1558506-1558510:5
chr1	1558514	1558522	1558515-1558522:8
chr1	1558552	1558562	1558553-1558562:10
chr1	1558586	1558594	1558587-1558594:8
chr1	1558993	1558998	1558994-1558998:5
chr1	1559005	1559010	1559006-1559010:5
chr1	1559011	1559016	1559012-1559016:5
chr1	1559050	1559058	1559051-1559058:8
chr1	1559074	1559083	1559075-1559083:9
chr1	1559131	1559136	1559132-1559136:5
chr1	1559261	1559266	1559262-1559266:5
chr1	1559300	1559305	1559301-1559305:5
chr1	1559330	1559335	1559331-1559335:5
chr1	1559440	1559449	1559441-1559449:9
chr1	1559489	1559494	1559490-1559494:5
chr1	1559513	1559518	1559514-1559518:5
chr1	1559522	1559529	1559523-1559529:7
chr1	1559537	1559546	1559538-1559546:9
chr1	1559555	1559560	1559556-1559560:5
chr1	1559561	1559566	1559562-1559566:5
chr1	1559685	1559694	1559686-1559694:9
chr1	1559710	1559715	1559711-1559715:5
chr1	1559756	1559766	1559757-1559766:10
chr1	1559836	1559842	1559837-1559842:6
chr1	1560834	1560855	1560835-1560855:21
chr1	1560991	1561005	1560992-1561005:14
chr1	1561036	1561044	1561037-1561044:8
chr1	1561063	1561068	1561064-1561068:5
chr1	1561078	1561083	1561079-1561083:5
chr1	1561167	1561172	1561168-1561172:5
chr1	1561176	1561181	1561177-1561181:5
chr1	1561182	1561187	1561183-1561187:5
chr1	1561203	1561208	1561204-1561208:5
chr1	1561212	1561217	1561213-1561217:5
chr1	1561233	1561238	1561234-1561238:5
chr1	1561239	1561244	1561240-1561244:5
chr1	1561251	1561259	1561252-1561259:8
chr1	1561260	1561265	1561261-1561265:5
chr1	1561272	1561277	1561273-1561277:5
chr1	1561278	1561283	1561279-1561283:5
chr1	1561284	1561292	1561285-1561292:8
chr1	1561296	1561301	1561297-1561301:5
chr1	1561554	1561564	1561555-1561564:10
chr1	1561571	1561576	1561572-1561576:5
chr1	1561603	1561609	1561604-1561609:6
chr1	1561613	1561618	1561614-1561618:5
chr1	1561619	1561624	1561620-1561624:5
chr1	1561637	1561648	1561638-1561648:11
chr1	1561652	1561657	1561653-1561657:5
chr1	1561667	1561672	1561668-1561672:5
chr1	1561673	1561684	1561674-1561684:11
chr1	1561685	1561690	1561686-1561690:5
chr1	1561697	1561702	1561698-1561702:5
chr1	1561903	1561908	1561904-1561908:5
chr1	1561921	1561929	1561922-1561929:8
chr1	1561936	1561944	1561937-1561944:8
chr1	1561948	1561953	1561949-1561953:5
chr1	1561957	1561962	1561958-1561962:5
chr1	1561993	1562004	1561994-1562004:11
chr1	1562017	1562024	1562018-1562024:7
chr1	1562118	1562123	1562119-1562123:5
chr1	1562127	1562135	1562128-1562135:8
chr1	1562151	1562156	1562152-1562156:5
chr1	1562175	1562180	1562176-1562180:5
chr1	1562302	1562307	1562303-1562307:5
chr1	1562311	1562316	1562312-1562316:5
chr1	1562326	1562331	1562327-1562331:5
chr1	1562332	1562337	1562333-1562337:5
chr1	1562353	1562358	1562354-1562358:5
chr1	1562362	1562367	1562363-1562367:5
chr1	1562368	1562373	1562369-1562373:5
chr1	1562404	1562411	1562405-1562411:7
chr1	1562416	1562421	1562417-1562421:5
chr1	1562630	1562635	1562631-1562635:5
chr1	1562648	1562653	1562649-1562653:5
chr1	1562657	1562662	1562658-1562662:5
chr1	1562666	1562674	1562667-1562674:8
chr1	1562687	1562695	1562688-1562695:8
chr1	1562702	1562707	1562703-1562707:5
chr1	1562711	1562716	1562712-1562716:5
chr1	1562992	1563000	1562993-1563000:8
chr1	1563052	1563060	1563053-1563060:8
chr1	1563061	1563066	1563062-1563066:5
chr1	1563067	1563081	1563068-1563081:14
chr1	1563085	1563090	1563086-1563090:5
chr1	1563091	1563099	1563092-1563099:8
chr1	1563100	1563110	1563101-1563110:10
chr1	1563731	1563736	1563732-1563736:5
chr1	1563737	1563748	1563738-1563748:11
chr1	1563749	1563754	1563750-1563754:5
chr1	1563773	1563783	1563774-1563783:10
chr1	1563785	1563790	1563786-1563790:5
chr1	1563791	1563799	1563792-1563799:8
chr1	1563812	1563817	1563813-1563817:5
chr1	1565497	1565502	1565498-1565502:5
chr1	1565518	1565523	1565519-1565523:5
chr1	1565560	1565565	1565561-1565565:5
chr1	1565569	1565577	1565570-1565577:8
chr1	1565635	1565640	1565636-1565640:5
chr1	1565647	1565652	1565648-1565652:5
chr1	1565665	1565672	1565666-1565672:7
chr1	1565679	1565685	1565680-1565685:6
chr1	1566267	1566274	1566268-1566274:7
chr1	1566299	1566304	1566300-1566304:5
chr1	1566305	1566319	1566306-1566319:14
chr1	1566329	1566342	1566330-1566342:13
chr1	1566879	1566885	1566880-1566885:6
chr1	1566889	1566894	1566890-1566894:5
chr1	1566902	1566912	1566903-1566912:10
chr1	1566913	1566918	1566914-1566918:5
chr1	1567081	1567086	1567082-1567086:5
chr1	1567125	1567132	1567126-1567132:7
chr1	1567136	1567141	1567137-1567141:5
chr1	1567145	1567150	1567146-1567150:5
chr1	1567157	1567162	1567158-1567162:5
chr1	1567163	1567168	1567164-1567168:5
chr1	1567169	1567177	1567170-1567177:8
chr1	1567202	1567207	1567203-1567207:5
chr1	1567211	1567222	1567212-1567222:11
chr1	1567606	1567612	1567607-1567612:6
chr1	1567658	1567666	1567659-1567666:8
chr1	1567667	1567673	1567668-1567673:6
chr1	1567721	1567729	1567722-1567729:8
chr1	1570346	1570352	1570347-1570352:6
chr1	1570407	1570414	1570408-1570414:7
chr1	1570422	1570433	1570423-1570433:11
chr1	1570470	1570477	1570471-1570477:7
chr1	1576682	1576689	1576683-1576689:7
chr1	1576690	1576695	1576691-1576695:5
chr1	1578699	1578722	1578700-1578722:23
chr1	1578726	1578731	1578727-1578731:5
chr1	1578732	1578740	1578733-1578740:8
chr1	1578741	1578746	1578742-1578746:5
chr1	1578750	1578758	1578751-1578758:8
chr1	1578762	1578779	1578763-1578779:17
chr1	1578780	1578798	1578781-1578798:18
chr1	1578799	1578804	1578800-1578804:5
chr1	1587116	1587121	1587117-1587121:5
chr1	1587176	1587181	1587177-1587181:5
chr1	1587194	1587199	1587195-1587199:5
chr1	1587251	1587256	1587252-1587256:5
chr1	1587257	1587262	1587258-1587262:5
chr1	1587266	1587271	1587267-1587271:5
chr1	1587281	1587289	1587282-1587289:8
chr1	1587302	1587307	1587303-1587307:5
chr1	1587311	1587316	1587312-1587316:5
chr1	1589625	1589632	1589626-1589632:7
chr1	1589633	1589638	1589634-1589638:5
chr1	1589651	1589656	1589652-1589656:5
chr1	1589657	1589662	1589658-1589662:5
chr1	1589681	1589686	1589682-1589686:5
chr1	1589730	1589737	1589731-1589737:7
chr1	1589747	1589752	1589748-1589752:5
chr1	1589759	1589764	1589760-1589764:5
chr1	1589771	1589776	1589772-1589776:5
chr1	1591001	1591006	1591002-1591006:5
chr1	1591016	1591024	1591017-1591024:8
chr1	1591031	1591039	1591032-1591039:8
chr1	1591390	1591400	1591391-1591400:10
chr1	1591406	1591412	1591407-1591412:6
chr1	1591419	1591424	1591420-1591424:5
chr1	1591428	1591433	1591429-1591433:5
chr1	1591434	1591439	1591435-1591439:5
chr1	1591446	1591454	1591447-1591454:8
chr1	1592801	1592806	1592802-1592806:5
chr1	1592812	1592817	1592813-1592817:5
chr1	1592854	1592862	1592855-1592862:8
chr1	1592893	1592898	1592894-1592898:5
chr1	1592899	1592904	1592900-1592904:5
chr1	1592905	1592910	1592906-1592910:5
chr1	1592920	1592927	1592921-1592927:7
chr1	1596765	1596770	1596766-1596770:5
chr1	1596771	1596776	1596772-1596776:5
chr1	1596780	1596797	1596781-1596797:17
chr1	1596816	1596821	1596817-1596821:5
chr1	1596828	1596833	1596829-1596833:5
chr1	1596834	1596839	1596835-1596839:5
chr1	1596846	1596854	1596847-1596854:8
chr1	1596860	1596866	1596861-1596866:6
chr1	1596873	1596881	1596874-1596881:8
chr1	1596882	1596890	1596883-1596890:8
chr1	1597360	1597369	1597361-1597369:9
chr1	1597376	1597381	1597377-1597381:5
chr1	1597382	1597387	1597383-1597387:5
chr1	1597400	1597411	1597401-1597411:11
chr1	1597424	1597429	1597425-1597429:5
chr1	1597439	1597444	1597440-1597444:5
chr1	1597445	1597450	1597446-1597450:5
chr1	1597484	1597489	1597485-1597489:5
chr1	1597496	1597502	1597497-1597502:6
[truncated: 998,000+ more rows]
