# Supplementary material for: Stringent comparative sequence analysis reveals SOX10 as a putative inhibitor of glial cell differentiation
Source: BMC Genomics. 2016 Nov 7;17:887. doi: 10.1186/s12864-016-3167-3 (PMC5100263; doi:10.1186/s12864-016-3167-3)
Supplement: Additional file 4: — Genomic coordinates (hg18; UCSC Human Genome Browser) of 238 SOX10 consensus sequences that are conserved between human, mouse, and chicken and that map to non-coding sequences near a RefSeq gene. Columns are labeled in the file. (XLSX 29 kb) [file 12864_2016_3167_MOESM4_ESM.xlsx]

## Sheet: Sheet1
Coordinates (hg18)	Gene	Prioritized for activity assay
chr1:2981837-2981855	PRDM16
chr1:3076423-3076438	PRDM16
chr1:10497758-10497773	PEX14
chr1:10646638-10646652	CASZ1
chr1:10707606-10707623	CASZ1
chr1:10717275-10717291	CASZ1
chr1:18854775-18854793	PAX7	X
chr1:48885707-48885721	AGBL4
chr1:49177719-49177733	AGBL4
chr1:50442004-50442023	ELAVL4
chr1:50797822-50797841	FAF1
chr1:61419394-61419408	NFIA	X
chr1:61482462-61482477	NFIA	X
chr1:61686011-61686028	NFIA	X
chr1:63513173-63513192	LOC199899
chr1:87375131-87375145	LOC339524
chr1:109042057-109042076	PRPF38B
chr1:196530961-196530978	NEK7
chr1:212238971-212238987	PROX1
chr1:212245712-212245728	PROX1
chr1:213955675-213955691	USH2A
chr1:214185872-214185890	USH2A
chr1:215918764-215918778	SPATA17
chr1:215968967-215968982	SPATA17
chr1:215980500-215980519	SPATA17
chr1:241623070-241623089	SDCCAG8
chr1:241943596-241943614	AKT3	X
chr1:242190030-242190045	LOC339529
chr10:28530973-28530987	MPP7	X
chr10:77382080-77382098	C10orf11
chr10:77501454-77501471	C10orf11
chr10:77503780-77503795	C10orf11
chr10:77727873-77727892	C10orf11
chr10:100968171-100968185	HPSE2
chr10:103188973-103188989	BTRC
chr10:103362739-103362758	FBXW4
chr10:103543353-103543371	MGEA5
chr10:114809424-114809439	TCF7L2	X
chr10:114895623-114895642	TCF7L2	X
chr10:118711687-118711701	KIAA1598
chr10:120066760-120066776	C10orf84
chr10:121329581-121329596	TIAL1
chr10:131336514-131336532	MGMT
chr10:131533469-131533483	EBF3
chr10:131581332-131581346	EBF3
chr10:134330910-134330926	INPP5A
chr11:16100024-16100041	SOX6	X
chr11:16268686-16268703	SOX6	X
chr11:16273200-16273219	SOX6	X
chr11:16334770-16334784	SOX6	X
chr11:16383202-16383216	SOX6	X
chr11:16420070-16420089	SOX6	X
chr11:20351220-20351236	HTATIP2	X
chr11:30960913-30960932	DCDC5
chr11:31743004-31743023	ELP4
chr11:31800441-31800460	DKFZp686K1684
chr11:31800593-31800608	DKFZp686K1684
chr11:78403118-78403137	DKFZp686K1684
chr11:82872984-82873001	DLG2
chr11:95627086-95627101	MAML2
chr11:113605117-113605135	ZBTB16
chr11:125354124-125354139	CDON
chr11:130816649-130816666	NTM	X
chr12:24059369-24059383	SOX5	X
chr12:24059690-24059706	SOX5	X
chr12:24064860-24064874	SOX5	X
chr12:40117574-40117590	PDZRN4
chr13:34971419-34971437	NBEA
chr13:70961310-70961324	DACH1
chr13:71019097-71019116	DACH1
chr13:99321944-99321963	CLYBL
chr14:32959350-32959364	NPAS3
chr14:36809733-36809749	MIPOL1
chr14:36846760-36846774	MIPOL1
chr14:75571365-75571379	BCYRN1
chr14:79071327-79071343	NRXN3
chr14:79390253-79390269	NRXN3
chr15:34739647-34739665	C15orf41
chr15:34753818-34753834	C15orf41
chr15:34974807-34974821	Meis2
chr15:35117391-35117406	Meis2
chr15:35157300-35157319	Meis2
chr15:35159518-35159532	Meis2
chr15:65548054-65548068	IQCH
chr15:65573573-65573592	IQCH
chr15:65848662-65848679	MAP2K5
chr15:97239000-97239016	IGF1R	X
chr16:48244283-48244299	ZNF423
chr16:48244366-48244381	ZNF423
chr16:48293219-48293234	ZNF423
chr16:49735715-49735734	SALL1
chr16:51088874-51088890	TOX3
chr16:51170756-51170771	LOC643714
chr16:71426881-71426895	ZFHX3	X
chr17:56264319-56264334	BCAS3	X
chr17:56684300-56684319	BCAS3	X
chr17:77569742-77569757	ASPSCR1_STRA13
chr18:20924128-20924147	ZNF521
chr18:33340241-33340259	CELF4	X
chr18:51243899-51243915	TCF4	X
chr18:70590071-70590087	ZNF407
chr18:70697599-70697615	ZNF407
chr18:74842727-74842743	SALL3
chr18:75369040-75369056	NFATC1
chr19:35553940-35553959	ZFP536	X
chr19:35584776-35584790	ZFP536	X
chr19:36498480-36498499	TSHZ3
chr19:38981121-38981139	KCTD15
chr2:44053320-44053338	LRPPRC	X
chr2:44787524-44787542	CAMKMT
chr2:45533627-45533644	SRBD1
chr2:58711656-58711675	FLJ30838
chr2:58714173-58714188	FLJ30838
chr2:59086954-59086968	FLJ30838
chr2:63084090-63084109	EHBP1	X
chr2:63115439-63115454	EHBP1	X
chr2:72620003-72620018	EXOC6B
chr2:73028584-73028603	SFXN5
chr2:105040999-105041017	MRPS9
chr2:143832369-143832386	ARHGAP15
chr2:144020255-144020272	ARHGAP15
chr2:144153913-144153930	ARHGAP15
chr2:144431912-144431927	GTDC1
chr2:144479446-144479464	GTDC1
chr2:144542672-144542689	GTDC1
chr2:144542912-144542931	GTDC1
chr2:144876413-144876428	ZEB2	X
chr2:144901337-144901354	ZEB2	X
chr2:144944488-144944503	ZEB2	X
chr2:144974426-144974443	ZEB2	X
chr2:144989287-144989301	ZEB2	X
chr2:161946833-161946849	PSMD14
chr2:171279921-171279941	SP5
chr2:172529074-172529092	HAT1	X
chr2:178108959-178108973	AGPS
chr2:199883214-199883230	SATB2
chr2:222845537-222845551	PAX3	X
chr20:51277589-51277605	TSHZ2
chr21:35112703-35112718	RUNX1
chr22:27156256-27156272	TTC28
chr3:17423760-17423778	TBC1D5
chr3:54266410-54266429	CACNA2D3
chr3:60159035-60159049	FHIT
chr3:62463207-62463221	CADPS
chr3:71182836-71182854	FOXP1	X
chr3:71373672-71373689	FOXP1	X
chr3:71441368-71441382	FOXP1	X
chr3:77704024-77704038	ROBO2	X
chr3:115516080-115516099	MIR568
chr3:115516212-115516232	MIR568
chr3:115766796-115766812	ZBTB20
chr3:148608670-148608689	ZIC4_ZIC1
chr3:159586300-159586314	RSRC1
chr3:170443730-170443744	MECOM
chr3:170706666-170706684	MECOM
chr3:170743046-170743062	MECOM
chr3:170808601-170808620	MECOM
chr3:175390233-175390248	NLGN1
chr3:182910950-182910967	SOX2OT
chr4:4568720-4568737	STX18
chr4:20089435-20089450	SLIT2	X
chr4:23484868-23484883	PPARGC1A	X
chr4:54574550-54574566	CHIC2
chr4:81337653-81337667	PRDM8
chr4:113481951-113481967	ALPK1
chr4:147042319-147042334	ZNF827
chr4:147404599-147404615	SLC10A7
chr4:151496935-151496949	LRBA	X
chr4:186930630-186930648	SORBS2	X
chr5:3566426-3566444	LOC285577
chr5:76971468-76971486	OTP
chr5:158086073-158086091	EBF1
chr5:158092217-158092231	EBF1
chr5:158135640-158135657	EBF1
chr5:158281146-158281162	EBF1
chr5:167048166-167048184	ODZ2
chr5:167598471-167598486	ODZ2
chr5:170392111-170392126	RANBP17
chr5:170516367-170516386	RANBP17
chr6:1723260-1723275	GMDS
chr6:51624480-51624499	PKHD1
chr6:70105482-70105498	BAI3
chr6:106640059-106640075	PRDM1
chr6:107920516-107920533	SOBP
chr6:108608328-108608345	NR2E1
chr7:14216206-14216221	DGKB
chr7:14346509-14346523	DGKB
chr7:18686957-18686974	HDAC9
chr7:27133225-27133243	HOXA3
chr7:31608516-31608534	CCDC129
chr7:69174723-69174740	AUTS2
chr7:69458818-69458832	AUTS2
chr7:69733700-69733719	AUTS2
chr7:95603996-95604013	SLC25A13
chr7:106882048-106882062	COG5
chr7:113841892-113841906	FOXP2	X
chr7:113853299-113853316	FOXP2	X
chr7:113860155-113860173	FOXP2	X
chr7:113930144-113930163	FOXP2	X
chr7:114082515-114082532	FOXP2	X
chr7:114402526-114402543	MDFIC
chr7:138709657-138709673	LUC7L2
chr8:53370593-53370610	ST18	X
chr8:59908290-59908308	TOX
chr8:60028511-60028527	TOX
chr8:60034915-60034934	TOX
chr8:60061868-60061885	TOX
chr8:60079411-60079426	TOX
chr8:65820109-65820124	CYP7B1
chr8:77740316-77740334	LOC100192378
chr8:77749852-77749868	LOC100192378
chr8:77915147-77915161	ZFHX4
chr8:93090580-93090594	RUNX1T1
chr8:93096682-93096700	RUNX1T1
chr8:100783959-100783973	VPS13B
chr8:106716749-106716763	ZFPM2
chr8:116501026-116501042	TRPS1
chr8:116530874-116530892	TRPS1
chr8:126300973-126300989	NSMCE2
chr8:126354924-126354940	NSMCE2
chr9:917281-917297	DMRT1
chr9:14293790-14293808	NFIB	X
chr9:14299588-14299605	NFIB	X
chr9:14302132-14302147	NFIB	X
chr9:15962784-15962802	C9orf93
chr9:16762876-16762893	BNC2
chr9:17440493-17440507	CNTLN	X
chr9:81473524-81473540	TLE4	X
chr9:124651024-124651039	RC3H2
chr9:125663685-125663700	DENND1A
chr9:127436100-127436119	MAPKAP1
chr9:127449191-127449208	MAPKAP1
chr9:127714630-127714648	PBX3
chr9:130176694-130176710	URM1
chr9:134635188-134635204	AK8
chrX:24774937-24774951	POLA1	X
chrX:70681893-70681907	OGT
chrX:85764149-85764164	DACH2
