# Supplementary material for: Stringent comparative sequence analysis reveals SOX10 as a putative inhibitor of glial cell differentiation
Source: BMC Genomics. 2016 Nov 7;17:887. doi: 10.1186/s12864-016-3167-3 (PMC5100263; doi:10.1186/s12864-016-3167-3)
Supplement: Additional file 5: — Genomic coordinates (hg18; UCSC Human Genome Browser) and primer sequences for 57 genomic segments studied in luciferase assays presented in Fig. 1. Columns are labeled in the file. (XLSX 44 kb) [file 12864_2016_3167_MOESM5_ESM.xlsx]

## Sheet: Sheet1
Element ID	Locus	Coordinates (hg18)	Size (bp)	SOX10 Consensus	Forward Primer	Reverse Primer
SOX10-CCS-01	PAX7	chr1:18,854,300-18,855,055	756	acaaactcattaaacttgt	ATTCCAGTTTCCACGGTCAG	GCTCAAGTCTGATGCTGCAA
SOX10-CCS-02	ZEB2	chr2:144,875,965-144,876,906	942	acacagggaggtttgt	AGCCCAGTTTTTCCTGAGGT	GAGAACAGCTCATGTAAATTATTCCA
SOX10-CCS-03	ZEB2	chr2:144,900,863-144,901,802	940	acacaaaactttgattgt	GCTCAATGTGTGAAAATGAAACA	TGGCTATTTGGACCAAGAAACT
SOX10-CCS-04	ZEB2	chr2:144,944,023-144,944,960	938	acacagtgatatttgt	GAGTTGCAAGCAACCTGTGA	TGAAGAACAACAGGCTTTGG
SOX10-CCS-05	ZEB2	chr2:144,973,970-144,974,917	948	acaatttttttctattgt	TATGGCAGCATTTGTTCAGC	GAGCAATCCTTCCATTTCCA
SOX10-CCS-06	ZEB2	chr2:144,988,817-144,989,623	807	acacaaagcttttgt	AAGCAATGGACAGGCTTGAT	TCCCCAAGATTCAGTTCAGG
SOX10-CCS-07	PAX3	chr2:222,845,095-222,845,899	805	acaaattaaacttgt	CGCCACTGTTTATCCCAG	GAGAAACCTGGCAAGGG
SOX10-CCS-08	SLIT2	chr4:20,088,937-20,089,889	953	acaatttctcttttgt	TGCCCCTTCATATGAGTAACC	CCTTGATGTCATGCAAATGG
SOX10-CCS-09	PPARGC1A	chr4:23,484,443-23,485,333	891	acaatttcatgcttgt	CAACAAGAAAGCTTGCCAGAG	AGTGTGTGCCTGTGTATGTG
SOX10-CCS-10	SOX6	chr11:16,099,680-16,100,466	787	acaaatgcataatcttgt	CCAGTTTTCAGCTTACTTTGG	CTGGAAATAAGACAGGGTGG
SOX10-CCS-11	SOX6	chr11:16,268,203-16,269,201	999	acacaaaacgtgttttgt	CGGTTACTACCCTCAGAATGGA	TTATTGGTGGCCAAAGCACT
SOX10-CCS-12	SOX6	chr11:16,272,728-16,273,714	987	acaaaattgatcattattgt	TGAAGTTGCCAGTTTTAATGC	GGGAGTTCTGTTTTGGGACA
SOX10-CCS-13	SOX6	chr11:16,334,301-16,335,278	978	acaatcaagcattgt	TGACACCTTCCCAAATCACA	TTCGTGCCAATGATGACCT
SOX10-CCS-14	SOX6	chr11:16,382,713-16,383,658	946	acaaaaggaaattgt	CAACCAGGTTTCACCATCAA	CTGGCTGAGAGTGTTCTGGA
SOX10-CCS-15	SOX6	chr11:16,419,585-16,420,519	935	acaaactttaaataatttgt	GGTCAGCACCTCTCCAACAT	TTCCAGAGGCAGGTTTCATT
SOX10-CCS-16	HTATIP2	chr11:20,350,779-20,351,724	946	acaatatttagctttgt	TGTCTGTCCACATGGTTAGG	AGCAAGATTGATTGGAAGG
SOX10-CCS-17	NTM	chr11:130,816,285-130,817,036	752	acaagataagtgccttgt	ACAGCTCTTTTTGGTCATGCAG	TTTTCTCCAGGCCTCCAGTG
SOX10-CCS-18	SOX5	chr12:24,058,988-24,059,872	885	acaaaaatgtattgt	GACTCCTTAAATTCACAATCTGG	GGCCCTGCTACTTTATCAGC
SOX10-CCS-19	SOX5	chr12:24,059,397-24,060,164	768	acacagaacattattgt	AAGCGAGTGTCGCCTAGGTA	TCCTCCCTCTGTGCTGTCTT
SOX10-CCS-20	SOX5	chr12:24,064,421-24,065,373	953	acaaaaggaaattgt	CATTAACCAACCCCTGATGC	TCCATGCACTTCCTTTGTGT
SOX10-CCS-21	IGF1R	chr15:97,238,558-97,239,353	796	acacaggcctgccttgt	TTCCTGGTAAACAGTTCTGCTG	CCCCAGTACTGTGAGCAACA
SOX10-CCS-22	TCF4	chr18:51,243,509-51,244,258	750	acaaaaagcagatgtgt	TCTTAGCATGGGCCCTATC	GGGTTGTATCCATCTCAGAGC
SOX10-CCS-23	AKT3	chr1:241,943,244-241,944,344	1101	acaataataacttctttgt	ACATGAATAAGGGAGAGAAGAGGA	TGTGCCTTAACTTAGAAACACTCC
SOX10-CCS-24	FOXP1	chr3:71,181,977-71,183,215	1239	acaataatcatttctttgt	GCCACTCCCTTCCCAAACTC	CCTGGAGTCCTGTTGAGCAG
SOX10-CCS-25	FOXP1	chr3:71,373,215-71,374,005	791	acaaatacccaattttgt	GTCTGACTTAGGGGCGAGTG	TGCTTGTTCGAGACAGGTCA
SOX10-CCS-26	FOXP1	chr3:71,441,201-71,441,519	319	acacaaaagatgtgt	ACACACTGTTGACTTCACAAGT	ACTGCATTGTGTAAATTTGCTGTG
SOX10-CCS-27	FOXP2	chr7:113,841,332-113,842,324	993	acaaattgtcattgt	AGTCAGTTCTTGCAATAGGAGG	CTTTGGTGTGCAACGTGAGG
SOX10-CCS-28	FOXP2	chr7:113,852,613-113,853,735	1123	acaaaattttaattttgt	CACAGCCAGGTTGTTTCTGC	CAAGATGTCCCTCTCTGCCA
SOX10-CCS-29	FOXP2	chr7:113,859,912-113,860,503	592	acaaaacagatggtattgt	AGAAATGGGAAAATGTGGCATCT	ATGGACTAGGACACAAATGCTCA
SOX10-CCS-30	FOXP2	chr7:113,929,584-113,930,458	875	acacatatgattctatttgt	AGAAACTGACAGTGTTTTGGAAGT	TGCTTGAGGAGAAAGGGGATC
SOX10-CCS-31	FOXP2	chr7:114,082,350-114,083,553	1204	acaagacagaataattgt	AGACATGTATCTTTTTGAATCTGACA	TGGCACATTCAGAACCCAGA
SOX10-CCS-32	LRPPRC	chr2:44,053,183-44,053,867	685	acaattagggaatacttgt	TGTGGTTCCAAAACACTGGGT	TGGTCATTTTCTTTGTGGGCC
SOX10-CCS-33	NFIA	chr1:61,419,236-61,419,765	530	acaatggataattgt	CGGGGCTGGCATATAAGAGC	TCCATCTTACAGACTTTCACAATGA
SOX10-CCS-34	NFIA	chr1:61,482,314-61,482,776	463	acaaaatctgttttgt	TGGGGTGTATGTGTATGCTGG	ACAGCTAAACCCCTAGCCCT
SOX10-CCS-35	NFIA	chr1:61,685,814-61,686,119	306	acaaaatgtaatcattgt	CACCCAGAAAATCCGGCAGT	TTCTGGAGCCGCTTATGACG
SOX10-CCS-36	ROBO2	chr3:77,703,835-77,704,225	391	acaagctattattgt	CACTGAAGTGTGCAAGTGTGC	TGAAATAAGGCAACCAAGAGGC
SOX10-CCS-37	ST18	chr8:53,370,162-53,370,714	553	acaaaatggatcatttgt	TACCTCTAAGGAGCCTGCCA	AGGGGGAAGTCAGAGATATGTCA
SOX10-CCS-38	TCF7L2	chr10:114,809,055-114,809,611	557	acaatgtctcaattgt	GCTTTCAAGGCTGGACCACT	AGGAGAAAACAATCTGCTCTTTTCC
SOX10-CCS-39	TCF7L2	chr10:114,894,980-114,895,808	829	acaatccccaagatttttgt	TGAACATGAGCTTGTGACCCA	GGGGTGTCTGAATCCTCCTG
SOX10-CCS-40	ZFP536	chr19:35,553,294-35,554,399	1106	acaatctgccacctctttgt	ATCCAGGCAAAACAGAGGGG	ATACAGCAGGGAGGCAGATG
SOX10-CCS-41	ZFP536	chr19:35,584,495-35,585,327	833	acaaattccaattgt	TTTGTGGGTGGTAGGTGTGT	GCTGGGAGAGGTAGAACAGG
SOX10-CCS-42	BCAS3	chr17:56,264,175-56,264,859	685	acaaagataaatgtgt	GTCATTTGTCAAACGAAGCAGC	GCACACTTTAAGATCCAAATTCTCC
SOX10-CCS-43	BCAS3	chr17:56,683,905-56,684,657	753	acacattaataacgttttgt	AGACTGCTAGGTTCCCAGCT	CTCTGGAGCCCTGGGTTATG
SOX10-CCS-44	CELF4	chr18:33,340,118-33,340,363	246	acaagaagaaactaattgt	TGCCTTCGTGTCTTGAAGCC	CCATGGGCTTGACCTACAGG
SOX10-CCS-45	CNTLN	chr9:17,440,149-17,440,784	636	acaatattattttgt	CAGATTGGCATTTTCAGACCCA	TCTGAAAAATCCACTGAGTTACTGC
SOX10-CCS-46	EHBP1	chr2:63,083,637-63,084,587	951	acaagaattgtcaagtgtgt	TCCTACAAGTTGCATTCTGAACT	CAGCATCAAGATGGTATTGTCTCAC
SOX10-CCS-47	EHBP1	chr2:63,114,958-63,115,973	1016	acaatgttcatcttgt	ATGGCTTTCAATATTGTATGTCTTGAA	AGGACACATTACTCATTGCTTCAC
SOX10-CCS-48	HAT1	chr2:172,528,652-172,529,540	889	acacaaagtgttcttgtgt	TGTGAATGAGTTGCAAGGACTG	GTGACACAATTCTTACAGACCTGG
SOX10-CCS-49	LRBA	chr4:151,496,516-151,497,064	549	acaaattgtttgtgt	CCATGTAATACGGCCTTCTTCC	TGCTAAAGTAACTCAGATTCACTGC
SOX10-CCS-50	NFIB	chr9:14,293,449-14,293,925	477	acaaaatggcggttcttgt	CCCAAGAATCATTGGACGTCT	ATGTCTCCCTGCACTTCACC
SOX10-CCS-51	NFIB	chr9:14,299,332-14,299,796	465	acaatctgttctttgtgt	GGAAGGAGTACATGTCCCATCC	GGAAGTGAGTTTCCAAAGCACA
SOX10-CCS-52	NFIB	chr9:14,301,911-14,302,364	454	acaataaaaaatgtgt	CCAGCCGATGGGTAATATTAATGG	AAGTGTCAGCCAGTCTTGGG
SOX10-CCS-53	POLA1	chrX:24,774,505-24,775,184	680	acaaagcatttgtgt	CCCTGGTCCTTGTTGGTTCC	TGTGGCTGCTTCTTGGATGG
SOX10-CCS-54	SORBS2	chr4:186,930,490-186,930,820	331	acaaaatgttactgtttgt	TGCTTGCAATGTTCCCTTGG	GTTTGTAGCCGTGGGATCGA
SOX10-CCS-55	TLE4	chr9:81,473,416-81,473,843	428	acaaaatactcttttgt	TGACAGGCATGACGTTGAGG	ACAATCCTAAGCCAGGGAGAC
SOX10-CCS-56	ZFHX3	chr16:71,426,545-71,427,021	477	acaagttttaattgt	GGAGGGTGGGATGTTTGAGG	TTTCCCACCTGCTTCAGTGG
SOX10-CCS-57	MPP7	chr10:28,530,884-28,531,299	416	acaaggctgttttgt	ATACAGAGCCAGCTCACCAC	TTGGCATGTTCCAGCTGTCA
