# Supplementary material for: Stringent comparative sequence analysis reveals SOX10 as a putative inhibitor of glial cell differentiation
Source: BMC Genomics. 2016 Nov 7;17:887. doi: 10.1186/s12864-016-3167-3 (PMC5100263; doi:10.1186/s12864-016-3167-3)
Supplement: Additional file 9: — Genomic coordinates and custom tracks (rn5; UCSC Rat Genome Browser) for SOX10 ChIP-seq peaks that map to both a DNase hypersensitivity site and at least one SOX10 monomeric consensus sequence that is conserved between human, mouse, and chicken. Columns are labeled in the file. (XLSX 23 kb) [file 12864_2016_3167_MOESM9_ESM.xlsx]

## Sheet: gene and element
rn5 custom track				rn5 coordinates	nearest RefSeq
chr1	11427402	11427552		chr1:11427402-11427552	NMBR
chr1	22431905	22432055		chr1:22431905-22432055	Epb4.1l2
chr1	36191370	36191520		chr1:36191370-36191520	Adamts16
chr1	49345083	49345233		chr1:49345083-49345233	PACRG
chr1	52658054	52658204		chr1:52658054-52658204	4930452A19Rik
chr1	58946279	58946429		chr1:58946279-58946429	RGMB
chr1	94844823	94844973		chr1:94844823-94844973	ZNF536
chr1	94854696	94854846		chr1:94854696-94854846	ZNF536
chr1	133139161	133139311		chr1:133139161-133139311	NR2F2
chr1	138921797	138921947		chr1:138921797-138921947	Agbl1
chr1	182880545	182880695		chr1:182880545-182880695	Eif4g2
chr1	184195217	184195367		chr1:184195217-184195367	MICALCL
chr1	184596461	184596611		chr1:184596461-184596611	Tead1
chr1	184611691	184611841		chr1:184611691-184611841	Tead1
chr1	191896103	191896253		chr1:191896103-191896253	Nucb2
chr1	192591724	192591874		chr1:192591724-192591874	Sox6
chr1	192693361	192693511		chr1:192693361-192693511	Sox6
chr1	192832012	192832162		chr1:192832012-192832162	Sox6
chr1	192890958	192891108		chr1:192890958-192891108	Sox6
chr1	192968581	192968731		chr1:192968581-192968731	Sox6
chr1	193011724	193011874		chr1:193011724-193011874	Sox6
chr1	218801331	218801481		chr1:218801331-218801481	Inpp5a
chr1	225239475	225239625		chr1:225239475-225239625	Rmt1
chr1	226453903	226454053		chr1:226453903-226454053	Kdm2a
chr1	281321329	281321479		chr1:281321329-281321479	Add3
chr1	284024621	284024771		chr1:284024621-284024771	TCF7L2
chr2	3829709	3829859		chr2:3829709-3829859	MCTP1
chr2	5547558	5547708		chr2:5547558-5547708	Nr2f1
chr2	6226095	6226245		chr2:6226095-6226245	Nr2f1
chr2	11619482	11619632		chr2:11619482-11619632	Mef2c
chr2	19127554	19127704		chr2:19127554-19127704	Tmem167
chr2	62730090	62730240		chr2:62730090-62730240	MAP3K1
chr2	62793388	62793538		chr2:62793388-62793538	MAP3K1
chr2	82976641	82976791		chr2:82976641-82976791	LOC499541
chr2	140572967	140573117		chr2:140572967-140573117	SOX2-OT
chr2	144310567	144310717		chr2:144310567-144310717	Gm20755
chr2	164593182	164593332		chr2:164593182-164593332	NBEA
chr2	217584129	217584279		chr2:217584129-217584279	Gm9054
chr2	227554511	227554661		chr2:227554511-227554661	Kcnd3
chr2	245971078	245971228		chr2:245971078-245971228	Bcar3
chr2	251375335	251375485		chr2:251375335-251375485	Alpk1
chr2	270057958	270058108		chr2:270057958-270058108	Cyr61
chr3	8905307	8905457		chr3:8905307-8905457	Nacc2
chr3	9307917	9308067		chr3:9307917-9308067	Notch1
chr3	9308550	9308700		chr3:9308550-9308700	Notch1
chr3	11932791	11932941		chr3:11932791-11932941	Col5a1
chr3	13149128	13149278		chr3:13149128-13149278	NTNG2
chr3	14358948	14359098		chr3:14358948-14359098	Ppp2r4
chr3	18574105	18574255		chr3:18574105-18574255	Pbx3
chr3	34290581	34290731		chr3:34290581-34290731	ARHGAP15
chr3	35367920	35368070		chr3:35367920-35368070	Zeb2
chr3	39830320	39830470		chr3:39830320-39830470	Kif5c
chr3	41774533	41774683		chr3:41774533-41774683	Rnd3
chr3	51954823	51954973		chr3:51954823-51954973	Rbms1
chr3	56841296	56841446		chr3:56841296-56841446	Fign
chr3	57104964	57105114		chr3:57104964-57105114	Fign
chr3	93336740	93336890		chr3:93336740-93336890	Lrrc4c
chr3	113645859	113646009		chr3:113645859-113646009	3110099E03Rik
chr3	115199191	115199341		chr3:115199191-115199341	D330050G23Rik
chr3	136541258	136541408		chr3:136541258-136541408	Slx4ip
chr3	137210146	137210296		chr3:137210146-137210296	BTBD3
chr3	146946907	146947057		chr3:146946907-146947057	Ralgapa2
chr3	172587453	172587603		chr3:172587453-172587603	Tshz2
chr3	173208141	173208291		chr3:173208141-173208291	Zfp217
chr3	174103052	174103202		chr3:174103052-174103202	Bcas1
chr4	49657714	49657864		chr4:49657714-49657864	Ptprz1
chr4	58320441	58320591		chr4:58320441-58320591	2210408F21Rik
chr4	146597839	146597989		chr4:146597839-146597989	Skap2
chr4	148441314	148441464		chr4:148441314-148441464	Creb5
chr4	164851443	164851593		chr4:164851443-164851593	Atoh8
chr4	181181061	181181211		chr4:181181061-181181211	Exoc6b
chr4	190441339	190441489		chr4:190441339-190441489	Magi1
chr4	190938968	190939118		chr4:190938968-190939118	Magi1
chr4	191523054	191523204		chr4:191523054-191523204	Kbtbd8
chr4	195942268	195942418		chr4:195942268-195942418	Foxp1
chr4	208342408	208342558		chr4:208342408-208342558	Setd5
chr4	210090115	210090265		chr4:210090115-210090265	Vgll4
chr4	219663569	219663719		chr4:219663569-219663719	Wnk1
chr4	220642085	220642235		chr4:220642085-220642235	Mical3
chr4	242487596	242487746		chr4:242487596-242487746	Sox5
chr4	242603263	242603413		chr4:242603263-242603413	Sox5
chr4	243383201	243383351		chr4:243383201-243383351	Bcat1
chr5	26522317	26522467		chr5:26522317-26522467	Chd7
chr5	52131983	52132133		chr5:52131983-52132133	Bach2
chr5	52269099	52269249		chr5:52269099-52269249	Bach2
chr5	53086595	53086745		chr5:53086595-53086745	Pnrc1
chr5	54931275	54931425		chr5:54931275-54931425	Zfp292
chr5	75848891	75849041		chr5:75848891-75849041	Zfp462
chr5	120691475	120691625		chr5:120691475-120691625	Nfia
chr5	121879225	121879375		chr5:121879225-121879375	Foxd3
chr5	122121408	122121558		chr5:122121408-122121558	Foxd3
chr5	122133152	122133302		chr5:122133152-122133302	Foxd3
chr5	122133555	122133705		chr5:122133555-122133705	Foxd3
chr5	128568649	128568799		chr5:128568649-128568799	Ppap2b
chr5	137368098	137368248		chr5:137368098-137368248	Foxd2
chr5	141033797	141033947		chr5:141033797-141033947	Med8
chr5	144891677	144891827		chr5:144891677-144891827	Macf1
chr5	148849882	148850032		chr5:148849882-148850032	Sfpq
chr5	155642984	155643134		chr5:155642984-155643134	Arid1a
chr5	170087231	170087381		chr5:170087231-170087381	Lzic
chr5	175371092	175371242		chr5:175371092-175371242	Prdm16
chr6	7270285	7270435		chr6:7270285-7270435	4933433H22Rik
chr6	22006163	22006313		chr6:22006163-22006313	Foxn2
chr6	50744435	50744585		chr6:50744435-50744585	Fam49a
chr6	51230171	51230321		chr6:51230171-51230321	Mycn
chr6	51230326	51230476		chr6:51230326-51230476	Mycn
chr6	51792542	51792692		chr6:51792542-51792692	Greb1
chr6	53091142	53091292		chr6:53091142-53091292	Id2
chr6	111731818	111731968		chr6:111731818-111731968	Dcaf5
chr6	114276123	114276273		chr6:114276123-114276273	Sipa1l1
chr6	116356453	116356603		chr6:116356453-116356603	Tmed10
chr6	119164284	119164434		chr6:119164284-119164434	Ttll5
chr7	30086029	30086179		chr7:30086029-30086179	Gas2l3
chr7	30159470	30159620		chr7:30159470-30159620	Nr1h4
chr7	37703720	37703870		chr7:37703720-37703870	Btg1
chr7	65390794	65390944		chr7:65390794-65390944	Hmga2
chr7	65428306	65428456		chr7:65428306-65428456	Hmga2
chr7	96184974	96185124		chr7:96184974-96185124	Sntb1
chr7	96808720	96808870		chr7:96808720-96808870	Has2
chr7	120397779	120397929		chr7:120397779-120397929	Sox10
chr7	120423064	120423214		chr7:120423064-120423214	Sox10
chr7	126066302	126066452		chr7:126066302-126066452	Atxn10
chr8	33190071	33190221		chr8:33190071-33190221	Arhgap32
chr8	33829737	33829887		chr8:33829737-33829887	ETS1
chr8	45821213	45821363		chr8:45821213-45821363	Arhgef12
chr8	52882447	52882597		chr8:52882447-52882597	Ncam1
chr8	66249854	66250004		chr8:66249854-66250004	Tle3
chr8	74601198	74601348		chr8:74601198-74601348	Tcf12
chr8	123784887	123785037		chr8:123784887-123785037	Tgfbr2
chr8	124551315	124551465		chr8:124551315-124551465	Rbms3
chr9	28296771	28296921		chr9:28296771-28296921	Mir30a
chr9	28376654	28376804		chr9:28376654-28376804	Mir30a
chr9	44621576	44621726		chr9:44621576-44621726	Aff3
chr9	44751140	44751290		chr9:44751140-44751290	Aff3
chr9	63566918	63567068		chr9:63566918-63567068	Satb2
chr9	67762084	67762234		chr9:67762084-67762234	Icos
chr9	69347096	69347246		chr9:69347096-69347246	Nrp2
chrX	30021016	30021166		chrX:30021016-30021166	Gpm6b
chr10	14810730	14810880		chr10:14810730-14810880	Lmf1
chr10	20274444	20274594		chr10:20274444-20274594	Slit3
chr10	72896658	72896808		chr10:72896658-72896808	Bcas3
chr10	73112711	73112861		chr10:73112711-73112861	Bcas3
chr10	94732884	94733034		chr10:94732884-94733034	Ddx5
chr10	94999565	94999715		chr10:94999565-94999715	Bptf
chr11	3279892	3280042		chr11:3279892-3280042	Vgll3
chr11	3292871	3293021		chr11:3292871-3293021	Vgll3
chr11	19490790	19490940		chr11:19490790-19490940	Mir99a
chr11	36389930	36390080		chr11:36389930-36390080	Runx1
chr11	61192875	61193025		chr11:61192875-61193025	Zbtb20
chr11	77415590	77415740		chr11:77415590-77415740	Hes1
chr11	86614833	86614983		chr11:86614833-86614983	Ephb3
chr11	91742535	91742685		chr11:91742535-91742685	Fgd4
chr12	9169266	9169416		chr12:9169266-9169416	Hmgb1
chr12	13346859	13347009		chr12:13346859-13347009	Arpc1a
chr12	18919293	18919443		chr12:18919293-18919443	Mafk
chr12	25363225	25363375		chr12:25363225-25363375	Cux1
chr12	40769642	40769792		chr12:40769642-40769792	Setd1b
chr12	48750020	48750170		chr12:48750020-48750170	Msi1
chr12	52273576	52273726		chr12:52273576-52273726	Miat
chr13	31354534	31354684		chr13:31354534-31354684	Phlpp1
chr13	37592348	37592498		chr13:37592348-37592498	Cdh19
chr13	40168703	40168853		chr13:40168703-40168853	Gli2
chr13	55425486	55425636		chr13:55425486-55425636	Sox13
chr13	56683511	56683661		chr13:56683511-56683661	Ppp1r12b
chr13	74971050	74971200		chr13:74971050-74971200	Rgl1
chr13	90428833	90428983		chr13:90428833-90428983	Rxrg
chr13	99800428	99800578		chr13:99800428-99800578	Akt3
chr14	35616595	35616745		chr14:35616595-35616745	Chic2
chr14	42644616	42644766		chr14:42644616-42644766	Limch1
chr14	44980699	44980849		chr14:44980699-44980849	Klf3
chr14	77430443	77430593		chr14:77430443-77430593	Stx18
chr15	29784041	29784191		chr15:29784041-29784191	Exoc5
chr15	43601313	43601463		chr15:43601313-43601463	Cab39l
chr15	46403229	46403379		chr15:46403229-46403379	Validated
chr15	62346550	62346700		chr15:62346550-62346700	Tsc22d1
chr15	88158587	88158737		chr15:88158587-88158737	Klf12
chr15	93263681	93263831		chr15:93263681-93263831	TCEAL8
chr15	109042179	109042329		chr15:109042179-109042329	Mbnl2
chr16	19117367	19117517		chr16:19117367-19117517	Klf2
chr16	35595458	35595608		chr16:35595458-35595608	Galntl6
chr16	58915328	58915478		chr16:58915328-58915478	Dlc1
chr17	8199936	8200086		chr17:8199936-8200086	Ntrk2
chr17	9112101	9112251		chr17:9112101-9112251	Hnrnpa0
chr17	11488677	11488827		chr17:11488677-11488827	Txndc15
chr17	14509717	14509867		chr17:14509717-14509867	Auh
chr17	18701787	18701937		chr17:18701787-18701937	Id4
chr17	29086596	29086746		chr17:29086596-29086746	Bmp6
chr17	36033327	36033477		chr17:36033327-36033477	Foxf2
chr17	45494940	45495090		chr17:45494940-45495090	Hist1h1c
chr17	63304595	63304745		chr17:63304595-63304745	Wac
chr17	92331605	92331755		chr17:92331605-92331755	Gpr137b
chr18	5169317	5169467		chr18:5169317-5169467	Zfp521
chr18	22435267	22435417		chr18:22435267-22435417	Pik3c3
chr18	28362353	28362503		chr18:28362353-28362503	Cxxc5
chr18	48280863	48281013		chr18:48280863-48281013	Csnk1g3
chr18	49347084	49347234		chr18:49347084-49347234	Zfp608
chr18	51524459	51524609		chr18:51524459-51524609	Megf10
chr18	77052367	77052517		chr18:77052367-77052517	Sall3
chr19	2378133	2378283		chr19:2378133-2378283	Cdh11
chr19	28529790	28529940		chr19:28529790-28529940	Chd9
chr19	29634329	29634479		chr19:29634329-29634479	Tox3
chr19	29704936	29705086		chr19:29704936-29705086	Tox3
chr19	41771620	41771770		chr19:41771620-41771770	Gab1
chr19	50439510	50439660		chr19:50439510-50439660	Wwp2
chr19	53530975	53531125		chr19:53530975-53531125	Zfhx3
chr19	59270637	59270787		chr19:59270637-59270787	Maf
chr19	65858160	65858310		chr19:65858160-65858310	Zfpm1
chr19	71092491	71092641		chr19:71092491-71092641	Pard3
chr20	22242310	22242460		chr20:22242310-22242460	Ank3
chr20	24517984	24518134		chr20:24517984-24518134	Ado
chr20	24518396	24518546		chr20:24518396-24518546	Ado
chr20	35860192	35860342		chr20:35860192-35860342	Slc35f1
chr20	45437687	45437837		chr20:45437687-45437837	Lama4
chr20	45786438	45786588		chr20:45786438-45786588	Lama4
