# Supplementary material for: Stringent comparative sequence analysis reveals SOX10 as a putative inhibitor of glial cell differentiation
Source: BMC Genomics. 2016 Nov 7;17:887. doi: 10.1186/s12864-016-3167-3 (PMC5100263; doi:10.1186/s12864-016-3167-3)
Supplement: Additional file 11: — SOX10 ChIP-seq peaks in the rat genome using HOMER analysis. The data are provided as a UCSC Rat Genome Browser (rn5) custom track. (TXT 1526 kb) [file 12864_2016_3167_MOESM11_ESM.txt]

chr4	142116374	142116524
chr3	43371	43521
chr4	142121556	142121706
chr4	209839473	209839623
chr19	67048300	67048450
chr6	7270285	7270435
chr7	140723566	140723716
chr20	33229560	33229710
chr3	16927712	16927862
chr10	88284670	88284820
chr12	39812503	39812653
chr16	19576152	19576302
chr7	128376561	128376711
chr1	264670804	264670954
chr7	22491869	22492019
chr8	114451173	114451323
chr10	14757247	14757397
chr1	102597274	102597424
chr10	78005073	78005223
chr13	38641103	38641253
chr14	88495742	88495892
chr16	58915328	58915478
chr18	31845457	31845607
chr20	45437687	45437837
chr4	142120951	142121101
chr12	45143844	45143994
chr14	83023037	83023187
chr17	1205439	1205589
chr4	209838932	209839082
chr7	11575469	11575619
chr7	22488731	22488881
chr7	133024859	133025009
chr10	82582587	82582737
chr1	229860452	229860602
chr4	6892277	6892427
chr5	151441865	151442015
chr8	129623833	129623983
chr9	50052212	50052362
chr9	105196652	105196802
chr10	53890987	53891137
chr17	79613016	79613166
chr19	27313939	27314089
chr1	125968350	125968500
chr1	187766002	187766152
chr1	187911163	187911313
chr2	238645844	238645994
chr4	209835397	209835547
chr5	78766838	78766988
chr6	65453879	65454029
chr8	113437079	113437229
chr8	129177616	129177766
chr10	15705713	15705863
chr10	102237850	102238000
chr11	35895755	35895905
chr13	94151571	94151721
chr15	8691368	8691518
chr20	31765944	31766094
chr1	54212015	54212165
chr1	74799463	74799613
chr3	43645609	43645759
chr4	38746810	38746960
chr4	186914785	186914935
chr5	141033797	141033947
chr7	73165441	73165591
chr8	115725289	115725439
chr8	116115485	116115635
chr10	101630448	101630598
chr12	49573228	49573378
chr16	54125896	54126046
chr18	50180305	50180455
chr18	64476605	64476755
chr19	36833172	36833322
chr20	31552869	31553019
chr1	171876614	171876764
chr1	272219961	272220111
chr2	242883591	242883741
chr3	115199191	115199341
chr3	149664098	149664248
chr4	179874568	179874718
chr4	191523054	191523204
chr4	234683325	234683475
chr5	159603975	159604125
chr8	64746312	64746462
chr9	69347096	69347246
chr10	73112711	73112861
chr10	86106175	86106325
chr10	101372232	101372382
chr10	108353756	108353906
chr13	75688327	75688477
chr16	45781426	45781576
chr17	16061460	16061610
chr18	35761303	35761453
chr19	10038140	10038290
chr19	10540621	10540771
chr1	37770349	37770499
chr1	126098370	126098520
chr1	128212688	128212838
chr1	191735937	191736087
chr1	224065508	224065658
chr2	58535701	58535851
chr2	75399945	75400095
chr4	214759138	214759288
chr7	2980879	2981029
chr8	35831328	35831478
chr8	110204074	110204224
chr8	131701304	131701454
chr10	46421239	46421389
chr12	590606	590756
chr13	38640150	38640300
chr15	93263681	93263831
chr16	20517389	20517539
chr17	19832097	19832247
chr19	60995198	60995348
chr1	100136804	100136954
chr1	154949611	154949761
chr4	186876613	186876763
chr4	209837487	209837637
chr5	79070999	79071149
chr5	157488037	157488187
chr5	163593667	163593817
chr5	170757463	170757613
chr6	45336562	45336712
chr6	51792542	51792692
chr7	98446568	98446718
chr7	141752128	141752278
chr8	66225339	66225489
chr8	110610756	110610906
chr8	114940514	114940664
chr16	19863573	19863723
chr17	76894264	76894414
chr18	63964960	63965110
chr18	69335185	69335335
chrX	43987730	43987880
chr1	54231569	54231719
chr1	187878182	187878332
chr1	188152548	188152698
chr1	188154299	188154449
chr1	226664434	226664584
chr2	20207639	20207789
chr2	97885795	97885945
chr2	162370006	162370156
chr3	154706127	154706277
chr3	176909881	176910031
chr5	78093295	78093445
chr5	157747846	157747996
chr5	175367659	175367809
chr6	22006163	22006313
chr7	120384984	120385134
chr8	32909083	32909233
chr8	121094216	121094366
chr10	94966591	94966741
chr11	38945056	38945206
chr12	1488742	1488892
chr13	53276937	53277087
chr13	57568726	57568876
chr13	94928811	94928961
chr15	37486856	37487006
chr16	73655386	73655536
chr17	23049023	23049173
chr17	89599293	89599443
chr18	31036614	31036764
chr20	15300996	15301146
chr1	4444702	4444852
chr1	83412335	83412485
chr1	89808202	89808352
chr1	90665411	90665561
chr1	101546105	101546255
chr1	137199174	137199324
chr1	152778703	152778853
chr1	205174167	205174317
chr1	223221921	223222071
chr1	223387953	223388103
chr1	232194494	232194644
chr1	249290118	249290268
chr1	271453357	271453507
chr1	278041406	278041556
chr2	205896602	205896752
chr2	219668955	219669105
chr2	250264159	250264309
chr3	124612691	124612841
chr3	158163893	158164043
chr4	225151021	225151171
chr4	234687757	234687907
chr4	238379625	238379775
chr5	16231817	16231967
chr6	83165046	83165196
chr7	98452245	98452395
chr7	120397779	120397929
chr8	81953896	81954046
chr8	128234205	128234355
chr10	7176510	7176660
chr10	20210360	20210510
chr10	82616086	82616236
chr10	90532744	90532894
chr10	101362352	101362502
chr10	110473725	110473875
chr12	9052966	9053116
chr12	9909432	9909582
chr12	13346859	13347009
chr12	38515248	38515398
chr12	40650654	40650804
chr14	36371824	36371974
chr14	107295577	107295727
chr15	55967435	55967585
chr16	7708929	7709079
chr17	87757192	87757342
chr1	13561003	13561153
chr1	135978898	135979048
chr1	137822422	137822572
chr1	144112274	144112424
chr1	154952256	154952406
chr1	225999863	226000013
chr1	227196137	227196287
chr1	228137017	228137167
chr1	232979022	232979172
chr1	287113914	287114064
chr2	20291632	20291782
chr2	135092256	135092406
chr2	160912986	160913136
chr3	14390990	14391140
chr3	17599956	17600106
chr3	101435216	101435366
chr3	129858114	129858264
chr3	137903074	137903224
chr3	170615341	170615491
chr4	179841943	179842093
chr4	182489151	182489301
chr4	183481373	183481523
chr4	209838293	209838443
chr4	216563498	216563648
chr5	54570862	54571012
chr5	128685588	128685738
chr5	170087231	170087381
chr6	20734433	20734583
chr6	43375612	43375762
chr7	30086029	30086179
chr7	95745818	95745968
chr7	120423064	120423214
chr7	135323430	135323580
chr8	47435448	47435598
chr8	77710231	77710381
chr10	3528387	3528537
chr10	30711053	30711203
chr10	48664173	48664323
chr10	49313306	49313456
chr10	61307852	61308002
chr10	86667728	86667878
chr10	90972314	90972464
chr10	96000659	96000809
chr10	105162328	105162478
chr10	109014448	109014598
chr11	54354978	54355128
chr12	26459242	26459392
chr12	38791393	38791543
chr13	38668307	38668457
chr13	56116146	56116296
chr13	57654571	57654721
chr13	84780547	84780697
chr14	46821590	46821740
chr16	21979372	21979522
chr16	82848361	82848511
chr17	63304595	63304745
chr18	15687447	15687597
chr18	27010649	27010799
chr19	52719942	52720092
chr20	16239732	16239882
chr20	24407508	24407658
chrX	12522769	12522919
chr1	25986367	25986517
chr1	33555347	33555497
chr1	100136451	100136601
chr1	102615050	102615200
chr1	152887308	152887458
chr1	169344360	169344510
chr1	172650923	172651073
chr1	187599492	187599642
chr1	187765473	187765623
chr1	187894266	187894416
chr1	188256606	188256756
chr1	284024621	284024771
chr2	46344470	46344620
chr2	123916747	123916897
chr2	204611665	204611815
chr2	250905344	250905494
chr3	2529042	2529192
chr3	17547898	17548048
chr3	78829074	78829224
chr3	78958104	78958254
chr3	107698938	107699088
chr3	128777810	128777960
chr3	167554257	167554407
chr3	180401414	180401564
chr4	27601562	27601712
chr4	177004260	177004410
chr4	179424834	179424984
chr4	194947283	194947433
chr4	238902598	238902748
chr5	40521825	40521975
chr5	120760684	120760834
chr5	121318870	121319020
chr5	128824435	128824585
chr5	130374594	130374744
chr5	152662632	152662782
chr5	158158884	158159034
chr5	162836162	162836312
chr5	172314181	172314331
chr6	60368384	60368534
chr6	115727400	115727550
chr6	115848324	115848474
chr6	135707199	135707349
chr7	23796536	23796686
chr7	25359799	25359949
chr7	95826068	95826218
chr7	96184974	96185124
chr7	100881872	100882022
chr7	140717865	140718015
chr8	13774795	13774945
chr8	21910080	21910230
chr8	33122988	33123138
chr8	33928460	33928610
chr8	47083056	47083206
chr8	57894665	57894815
chr8	66016850	66017000
chr8	104102827	104102977
chr8	110613176	110613326
chr9	84187686	84187836
chr9	96616930	96617080
chr10	13043242	13043392
chr10	17334676	17334826
chr10	65216270	65216420
chr10	110505392	110505542
chr11	19985556	19985706
chr11	86304805	86304955
chr12	40489249	40489399
chr12	45692583	45692733
chr13	54529245	54529395
chr13	57611987	57612137
chr13	114510819	114510969
chr14	48161418	48161568
chr15	23923682	23923832
chr15	28063262	28063412
chr15	28839771	28839921
chr15	46309240	46309390
chr15	56440181	56440331
chr15	109898722	109898872
chr16	72987046	72987196
chr17	59269752	59269902
chr17	65290889	65291039
chr17	82502777	82502927
chr18	51524459	51524609
chr18	51874138	51874288
chr18	60602032	60602182
chr19	68488560	68488710
chr19	69008068	69008218
chr20	6460359	6460509
chr1	10896523	10896673
chr1	17689943	17690093
chr1	33878855	33879005
chr1	131243445	131243595
chr1	154949190	154949340
chr1	187715109	187715259
chr1	187862203	187862353
chr1	188037885	188038035
chr1	191277016	191277166
chr1	204866444	204866594
chr1	204961433	204961583
chr1	221273107	221273257
chr1	227952985	227953135
chr1	227981235	227981385
chr1	246617985	246618135
chr1	249398570	249398720
chr2	19127554	19127704
chr2	64512694	64512844
chr2	73857322	73857472
chr2	83866558	83866708
chr2	207140021	207140171
chr2	239162382	239162532
chr3	8905307	8905457
chr3	9348069	9348219
chr3	20117983	20118133
chr3	28256063	28256213
chr3	120551192	120551342
chr3	153337785	153337935
chr4	27757065	27757215
chr4	55871611	55871761
chr4	215020377	215020527
chr4	238233499	238233649
chr4	238964326	238964476
chr5	145991152	145991302
chr5	146473765	146473915
chr5	156390602	156390752
chr5	168484190	168484340
chr5	176144029	176144179
chr6	2863266	2863416
chr6	53091142	53091292
chr6	85162563	85162713
chr6	102149143	102149293
chr6	143443504	143443654
chr7	11749389	11749539
chr7	12148290	12148440
chr7	37622869	37623019
chr7	77537621	77537771
chr7	99427674	99427824
chr7	100882241	100882391
chr7	113895570	113895720
chr7	119195235	119195385
chr7	120437599	120437749
chr7	129532954	129533104
chr7	133060973	133061123
chr8	46376914	46377064
chr8	46492876	46493026
chr8	52882447	52882597
chr8	101582225	101582375
chr9	16715778	16715928
chr9	42859016	42859166
chr9	44354420	44354570
chr10	53823151	53823301
chr10	56110609	56110759
chr10	59586758	59586908
chr10	61341614	61341764
chr10	62363020	62363170
chr10	105278491	105278641
chr11	71924584	71924734
chr11	80784175	80784325
chr12	1329799	1329949
chr12	1489570	1489720
chr12	9017915	9018065
chr12	44540815	44540965
chr12	50068702	50068852
chr13	14360617	14360767
chr13	41502737	41502887
chr13	55547821	55547971
chr13	57642453	57642603
chr13	83747544	83747694
chr13	90356056	90356206
chr14	2700045	2700195
chr14	8564110	8564260
chr14	17113770	17113920
chr14	17409612	17409762
chr14	82406834	82406984
chr14	85095231	85095381
chr15	28776093	28776243
chr15	52524475	52524625
chr15	73620993	73621143
chr15	81288461	81288611
chr15	90388136	90388286
chr17	838990	839140
chr17	55055702	55055852
chr17	66542931	66543081
chr17	92320627	92320777
chr18	12657828	12657978
chr18	28362353	28362503
chr18	47930793	47930943
chr18	58094929	58095079
chr19	26861158	26861308
chr19	41707916	41708066
chr19	53784244	53784394
chr20	9782314	9782464
chr20	24678652	24678802
chrX	12910057	12910207
chrX	115828834	115828984
chr1	22431905	22432055
chr1	22647494	22647644
chr1	23269386	23269536
chr1	86595398	86595548
chr1	86899547	86899697
chr1	125949975	125950125
chr1	133140629	133140779
chr1	142150830	142150980
chr1	187819303	187819453
chr1	187892104	187892254
chr1	187936991	187937141
chr1	188135146	188135296
chr1	225399928	225400078
chr1	225874747	225874897
chr1	226453903	226454053
chr1	239818163	239818313
chr1	266913231	266913381
chr1	286145620	286145770
chr2	8620332	8620482
chr2	51883352	51883502
chr2	82327633	82327783
chr2	113982198	113982348
chr2	160530698	160530848
chr2	243117005	243117155
chr3	9307917	9308067
chr3	28523033	28523183
chr3	120852885	120853035
chr3	154667494	154667644
chr3	154696695	154696845
chr3	177563197	177563347
chr4	11595799	11595949
chr4	134672260	134672410
chr4	142935916	142936066
chr4	149076707	149076857
chr4	180453506	180453656
chr4	186486402	186486552
chr4	198322007	198322157
chr4	205218007	205218157
chr4	224996263	224996413
chr4	235743169	235743319
chr4	241378989	241379139
chr5	29285722	29285872
chr5	52269099	52269249
chr5	121366017	121366167
chr5	123055599	123055749
chr5	140478650	140478800
chr6	7172290	7172440
chr6	20873950	20874100
chr6	116356453	116356603
chr6	118987527	118987677
chr6	120035496	120035646
chr6	120242388	120242538
chr7	22490560	22490710
chr7	64931070	64931220
chr7	75952105	75952255
chr7	77474377	77474527
chr7	117243558	117243708
chr7	117377862	117378012
chr7	140973566	140973716
chr8	62026799	62026949
chr8	64082768	64082918
chr8	72160615	72160765
chr8	88203578	88203728
chr8	105996209	105996359
chr8	123747039	123747189
chr8	126987227	126987377
chr9	10018069	10018219
chr9	10093965	10094115
chr9	12326876	12327026
chr9	29762495	29762645
chr9	42856596	42856746
chr9	94939693	94939843
chr10	9393065	9393215
chr10	14358223	14358373
chr10	32115125	32115275
chr10	40381792	40381942
chr10	61406954	61407104
chr10	66762416	66762566
chr10	72095050	72095200
chr10	82889415	82889565
chr10	88973143	88973293
chr10	93422868	93423018
chr10	108796063	108796213
chr10	109597146	109597296
chr11	29173540	29173690
chr11	30706057	30706207
chr11	67684831	67684981
chr11	67730395	67730545
chr11	67750835	67750985
chr11	69027920	69028070
chr11	90274516	90274666
chr12	5792193	5792343
chr12	46963630	46963780
chr12	50187036	50187186
chr13	31843033	31843183
chr13	38613135	38613285
chr13	38639476	38639626
chr13	57539081	57539231
chr13	109766694	109766844
chr14	7315464	7315614
chr14	42644616	42644766
chr14	80999781	80999931
chr14	107450898	107451048
chr14	108082863	108083013
chr15	8900312	8900462
chr15	12034319	12034469
chr15	29089996	29090146
chr15	91243213	91243363
chr16	7726224	7726374
chr16	49395118	49395268
chr16	54789546	54789696
chr16	81664737	81664887
chr16	82749783	82749933
chr17	52174003	52174153
chr18	15688368	15688518
chr18	29343316	29343466
chr18	35953127	35953277
chr18	38071009	38071159
chr18	51661290	51661440
chr18	75033881	75034031
chr19	30254102	30254252
chr19	48792442	48792592
chr19	51681182	51681332
chr19	66674242	66674392
chr19	68327937	68328087
chr20	7968487	7968637
chr20	14292345	14292495
chr20	21216920	21217070
chr20	28620111	28620261
chr20	42617164	42617314
chr20	44579367	44579517
chr20	45786438	45786588
chr20	47335355	47335505
chrX	75195390	75195540
chr1	23507402	23507552
chr1	33209967	33210117
chr1	35098777	35098927
chr1	49269281	49269431
chr1	51827355	51827505
chr1	79260960	79261110
chr1	85525130	85525280
chr1	129787828	129787978
chr1	132494741	132494891
chr1	143567294	143567444
chr1	167937318	167937468
chr1	172165167	172165317
chr1	187662322	187662472
chr1	187979477	187979627
chr1	188183507	188183657
chr1	188984267	188984417
chr1	192832012	192832162
chr1	212726131	212726281
chr1	225491243	225491393
chr1	246645852	246646002
chr1	249647086	249647236
chr1	273528107	273528257
chr1	283567803	283567953
chr1	285152425	285152575
chr2	18803262	18803412
chr2	45149249	45149399
chr2	51873337	51873487
chr2	58045036	58045186
chr2	83960591	83960741
chr2	114860716	114860866
chr2	116433551	116433701
chr2	141480177	141480327
chr2	144625583	144625733
chr2	145154063	145154213
chr2	163413209	163413359
chr2	198247346	198247496
chr2	202443531	202443681
chr2	208171623	208171773
chr2	217427714	217427864
chr2	219662381	219662531
chr2	230852144	230852294
chr2	231112716	231112866
chr2	238837164	238837314
chr2	259480006	259480156
chr2	261653037	261653187
chr2	261964413	261964563
chr3	2471848	2471998
chr3	28493250	28493400
chr3	37095104	37095254
chr3	41693378	41693528
chr3	43605934	43606084
chr3	64931717	64931867
chr3	69146210	69146360
chr3	127965864	127966014
chr3	167018767	167018917
chr3	167561655	167561805
chr3	170536004	170536154
chr3	181752653	181752803
chr4	6665623	6665773
chr4	25839891	25840041
chr4	29353844	29353994
chr4	30390481	30390631
chr4	42993576	42993726
chr4	57468145	57468295
chr4	66727697	66727847
chr4	134076284	134076434
chr4	142078600	142078750
chr4	145909824	145909974
chr4	190441339	190441489
chr4	194875650	194875800
chr4	210174008	210174158
chr4	216395698	216395848
chr4	227186492	227186642
chr4	232874497	232874647
chr4	232939636	232939786
chr4	232962121	232962271
chr4	242642056	242642206
chr5	19392119	19392269
chr5	29763393	29763543
chr5	30680234	30680384
chr5	40932364	40932514
chr5	117961097	117961247
chr5	138775194	138775344
chr5	139491737	139491887
chr5	139816571	139816721
chr5	144450081	144450231
chr5	145946604	145946754
chr5	152716770	152716920
chr5	154156097	154156247
chr5	170200661	170200811
chr6	7110563	7110713
chr6	33339231	33339381
chr6	40509980	40510130
chr6	51230326	51230476
chr6	53023896	53024046
chr6	101678687	101678837
chr6	102509752	102509902
chr6	111731818	111731968
chr6	133444053	133444203
chr6	155958695	155958845
chr7	2982439	2982589
chr7	3303250	3303400
chr7	12399007	12399157
chr7	13074529	13074679
chr7	51528137	51528287
chr7	76187426	76187576
chr7	120332530	120332680
chr7	121292680	121292830
chr7	121468560	121468710
chr7	123063817	123063967
chr7	123480885	123481035
chr7	125592427	125592577
chr7	137261853	137262003
chr8	12833658	12833808
chr8	21972056	21972206
chr8	22392269	22392419
chr8	57396711	57396861
chr8	62509459	62509609
chr8	66566219	66566369
chr8	71951135	71951285
chr8	77397412	77397562
chr8	85391377	85391527
chr8	128021276	128021426
chr9	67458667	67458817
chr9	72912426	72912576
chr9	96893936	96894086
chr10	13261969	13262119
chr10	16152186	16152336
chr10	37313051	37313201
chr10	40373574	40373724
chr10	55765189	55765339
chr10	65220006	65220156
chr10	83693877	83694027
chr10	85151630	85151780
chr10	101169899	101170049
chr10	103702543	103702693
chr10	106632537	106632687
chr11	19490790	19490940
chr11	35767408	35767558
chr11	84418243	84418393
chr11	86580287	86580437
chr12	644019	644169
chr12	19442437	19442587
chr12	46751880	46752030
chr12	52139728	52139878
chr13	39381973	39382123
chr13	50391829	50391979
chr13	54263931	54264081
chr13	54325647	54325797
chr13	60641865	60642015
chr13	75294347	75294497
chr13	90086555	90086705
chr13	94147249	94147399
chr13	95210729	95210879
chr13	106492573	106492723
chr13	115283038	115283188
chr14	21065563	21065713
chr14	46822806	46822956
chr14	60555806	60555956
chr14	80374174	80374324
chr14	88182106	88182256
chr14	104109882	104110032
chr14	113867734	113867884
chr14	114449858	114450008
chr15	32190042	32190192
chr15	32191923	32192073
chr15	44868633	44868783
chr15	45426504	45426654
chr15	45727604	45727754
chr15	46403229	46403379
chr15	49861111	49861261
chr15	59145724	59145874
chr15	61599300	61599450
chr15	65436444	65436594
chr15	111509995	111510145
chr16	1649157	1649307
chr16	7473020	7473170
chr16	18986897	18987047
chr16	20204584	20204734
chr16	20241816	20241966
chr16	20545098	20545248
chr16	59864813	59864963
chr16	74008982	74009132
chr16	82751379	82751529
chr17	832851	833001
chr17	12168892	12169042
chr17	14509717	14509867
chr17	39589424	39589574
chr17	92217703	92217853
chr18	3346035	3346185
chr18	28858396	28858546
chr18	31077016	31077166
chr18	78468406	78468556
chr19	2432768	2432918
chr19	10062501	10062651
chr19	28019163	28019313
chr19	48692335	48692485
chr20	7152942	7153092
chr20	7683764	7683914
chr20	11377397	11377547
chr20	23423252	23423402
chr20	45252574	45252724
chr20	47893143	47893293
chrX	36773530	36773680
chrX	36777413	36777563
chr1	4921460	4921610
chr1	17078147	17078297
chr1	19938171	19938321
chr1	48703894	48704044
chr1	56941161	56941311
chr1	82188977	82189127
chr1	88617352	88617502
chr1	92617023	92617173
chr1	105881698	105881848
chr1	160638927	160639077
chr1	163647489	163647639
chr1	163816915	163817065
chr1	167985761	167985911
chr1	184837401	184837551
chr1	187509372	187509522
chr1	187661786	187661936
chr1	187742739	187742889
chr1	187913854	187914004
chr1	187935795	187935945
chr1	188166101	188166251
chr1	188229726	188229876
chr1	197852411	197852561
chr1	205278180	205278330
chr1	205440979	205441129
chr1	211698336	211698486
chr1	226244498	226244648
chr1	231895765	231895915
chr1	231972015	231972165
chr1	233140516	233140666
chr1	236754429	236754579
chr1	243639660	243639810
chr1	248193475	248193625
chr1	258964170	258964320
chr1	266921453	266921603
chr1	271773520	271773670
chr1	285197074	285197224
chr2	2681743	2681893
chr2	62757619	62757769
chr2	63312311	63312461
chr2	71542508	71542658
chr2	75856789	75856939
chr2	100341078	100341228
chr2	124549980	124550130
chr2	133386864	133387014
chr2	134036534	134036684
chr2	161094933	161095083
chr2	167059803	167059953
chr2	173117416	173117566
chr2	173926783	173926933
chr2	203217924	203218074
chr2	208000747	208000897
chr2	208134941	208135091
chr2	215900902	215901052
chr2	216092543	216092693
chr2	219965198	219965348
chr2	219970831	219970981
chr2	230546131	230546281
chr2	270385892	270386042
chr3	12404079	12404229
chr3	17154360	17154510
chr3	17294786	17294936
chr3	19618131	19618281
chr3	20916758	20916908
chr3	28265505	28265655
chr3	58601383	58601533
chr3	63791918	63792068
chr3	66720668	66720818
chr3	77550654	77550804
chr3	87078790	87078940
chr3	124474440	124474590
chr3	124525737	124525887
chr3	125699377	125699527
chr3	128513341	128513491
chr3	130525476	130525626
chr3	147440268	147440418
chr3	160449686	160449836
chr3	177728266	177728416
chr4	9557852	9558002
chr4	52143248	52143398
chr4	56057556	56057706
chr4	139670765	139670915
chr4	179424063	179424213
chr4	187721604	187721754
chr4	189213264	189213414
chr4	208315697	208315847
chr4	219934158	219934308
chr4	224886538	224886688
chr5	62379253	62379403
chr5	63378539	63378689
chr5	92606892	92607042
chr5	121802000	121802150
chr5	142112437	142112587
chr5	156265847	156265997
chr5	157394627	157394777
chr5	159173309	159173459
chr5	162872427	162872577
chr5	169780819	169780969
chr6	1310030	1310180
chr6	7063517	7063667
chr6	30945020	30945170
chr6	36833920	36834070
chr6	52564837	52564987
chr6	52865035	52865185
chr6	65607561	65607711
chr6	85159809	85159959
chr6	102468019	102468169
chr6	104157814	104157964
chr6	108843819	108843969
chr6	108897296	108897446
chr6	135065365	135065515
chr6	144806343	144806493
chr6	146128028	146128178
chr6	146971006	146971156
chr6	156082352	156082502
chr7	2851315	2851465
chr7	11890227	11890377
chr7	18717644	18717794
chr7	24465739	24465889
chr7	37858020	37858170
chr7	64386653	64386803
chr7	99629547	99629697
chr7	114622592	114622742
chr7	118853751	118853901
chr7	120152996	120153146
chr7	120454866	120455016
chr7	123042688	123042838
chr7	123238953	123239103
chr7	129525402	129525552
chr7	130068716	130068866
chr7	131885374	131885524
chr7	139939304	139939454
chr7	141177313	141177463
chr7	142572157	142572307
chr8	11887916	11888066
chr8	12247723	12247873
chr8	21904748	21904898
chr8	39526362	39526512
chr8	45991426	45991576
chr8	52246007	52246157
chr8	52974698	52974848
chr8	54940374	54940524
chr8	65871755	65871905
chr8	66071389	66071539
chr8	74327707	74327857
chr8	75751691	75751841
chr8	76308336	76308486
chr8	77075483	77075633
chr8	82135472	82135622
chr8	105928236	105928386
chr8	107244103	107244253
chr8	117972042	117972192
chr8	118612477	118612627
chr8	128327699	128327849
chr8	128798523	128798673
chr8	129625651	129625801
chr9	42894084	42894234
chr9	44758256	44758406
chr9	46344707	46344857
chr9	61142977	61143127
chr9	65570076	65570226
chr9	71178237	71178387
chr9	93340543	93340693
chr9	98974377	98974527
chr9	99009570	99009720
chr10	5878879	5879029
chr10	12927272	12927422
chr10	13352869	13353019
chr10	15309291	15309441
chr10	33950379	33950529
chr10	35474675	35474825
chr10	43533095	43533245
chr10	47872039	47872189
chr10	49319304	49319454
chr10	55765600	55765750
chr10	57036540	57036690
chr10	57383692	57383842
chr10	59506547	59506697
chr10	64228834	64228984
chr10	73196081	73196231
chr10	75827709	75827859
chr10	76029665	76029815
chr10	76030032	76030182
chr10	84753371	84753521
chr10	88012633	88012783
chr10	93545797	93545947
chr10	97889193	97889343
chr10	105907540	105907690
chr11	17817015	17817165
chr11	23416232	23416382
chr11	27830463	27830613
chr11	72209241	72209391
chr11	77363525	77363675
chr12	1490476	1490626
chr12	19674717	19674867
chr12	21240995	21241145
chr12	48496507	48496657
chr12	53161543	53161693
chr13	41258901	41259051
chr13	54222466	54222616
chr13	57048302	57048452
chr13	57544758	57544908
chr13	72765765	72765915
chr13	78629291	78629441
chr13	94247842	94247992
chr13	100553992	100554142
chr13	104464461	104464611
chr13	106817408	106817558
chr13	113453223	113453373
chr14	7045655	7045805
chr14	7592293	7592443
chr14	13370177	13370327
chr14	34597283	34597433
chr14	46826893	46827043
chr14	83913404	83913554
chr14	84915106	84915256
chr14	104706949	104707099
chr14	113245133	113245283
chr15	8983343	8983493
chr15	14204205	14204355
chr15	22461339	22461489
chr15	22849379	22849529
chr15	23996510	23996660
chr15	31571671	31571821
chr15	32128112	32128262
chr15	38806507	38806657
chr15	41937765	41937915
chr15	44699220	44699370
chr15	45734326	45734476
chr15	65536366	65536516
chr16	1726642	1726792
chr16	1989197	1989347
chr16	6476219	6476369
chr16	14030234	14030384
chr16	19247781	19247931
chr16	19627473	19627623
chr16	20697473	20697623
chr16	41064120	41064270
chr16	48702320	48702470
chr16	48937950	48938100
chr16	53851127	53851277
chr16	71288703	71288853
chr16	82976217	82976367
chr17	1437713	1437863
chr17	10632155	10632305
chr17	25084189	25084339
chr17	25744371	25744521
chr17	43198451	43198601
chr17	63406782	63406932
chr17	76718506	76718656
chr17	77634694	77634844
chr17	79492349	79492499
chr17	81935354	81935504
chr18	8124140	8124290
chr18	31020451	31020601
chr18	31252956	31253106
chr18	43115414	43115564
chr18	50452897	50453047
chr18	51086076	51086226
chr18	51412200	51412350
chr18	67502913	67503063
chr19	27252030	27252180
chr19	48534665	48534815
chr19	63133609	63133759
chr19	65485500	65485650
chr19	67244306	67244456
chr19	70175423	70175573
chr19	70448680	70448830
chr20	6904456	6904606
chr20	7110267	7110417
chr20	7599974	7600124
chr20	10484845	10484995
chr20	11463332	11463482
chr20	13005060	13005210
chr20	14137056	14137206
chr20	23938314	23938464
chr20	29215832	29215982
chr20	29303976	29304126
chr20	40064695	40064845
chr20	52977729	52977879
chrX	119295691	119295841
chr1	8472942	8473092
chr1	22304523	22304673
chr1	40146240	40146390
chr1	49266451	49266601
chr1	49345083	49345233
chr1	49592577	49592727
chr1	53723257	53723407
chr1	54076710	54076860
chr1	56863276	56863426
chr1	56942642	56942792
chr1	57952222	57952372
chr1	80099721	80099871
chr1	81478940	81479090
chr1	81538354	81538504
chr1	86588449	86588599
chr1	91388754	91388904
chr1	95980359	95980509
chr1	108396160	108396310
chr1	118297181	118297331
chr1	130132152	130132302
chr1	132828644	132828794
chr1	143979752	143979902
chr1	154953851	154954001
chr1	160208727	160208877
chr1	160681349	160681499
chr1	169459829	169459979
chr1	187453647	187453797
chr1	187677361	187677511
chr1	187679749	187679899
chr1	187919161	187919311
chr1	188037442	188037592
chr1	188164954	188165104
chr1	188198432	188198582
chr1	188741973	188742123
chr1	192967914	192968064
chr1	197841147	197841297
chr1	199119956	199120106
chr1	207210700	207210850
chr1	208548907	208549057
chr1	211854587	211854737
chr1	214804140	214804290
chr1	226240211	226240361
chr1	228106439	228106589
chr1	228142275	228142425
chr1	228201134	228201284
chr1	228212653	228212803
chr1	228246379	228246529
chr1	228644109	228644259
chr1	233201482	233201632
chr1	233269463	233269613
chr1	233603313	233603463
chr1	238413885	238414035
chr1	240381388	240381538
chr1	246619244	246619394
chr1	249364393	249364543
chr1	255229619	255229769
chr1	255235970	255236120
chr1	258139302	258139452
chr1	268906797	268906947
chr1	273511564	273511714
chr1	277853825	277853975
chr1	283280494	283280644
chr1	283442750	283442900
chr1	285206343	285206493
chr2	11749884	11750034
chr2	18489450	18489600
chr2	48211839	48211989
chr2	48865128	48865278
chr2	48865579	48865729
chr2	55609693	55609843
chr2	57986691	57986841
chr2	68457957	68458107
chr2	82452737	82452887
chr2	117027874	117028024
chr2	129110381	129110531
chr2	132312911	132313061
chr2	138979438	138979588
chr2	141244596	141244746
chr2	143594967	143595117
chr2	143757730	143757880
chr2	146820753	146820903
chr2	147357602	147357752
chr2	160181953	160182103
chr2	160891029	160891179
chr2	164170398	164170548
chr2	167228372	167228522
chr2	180238368	180238518
chr2	180243529	180243679
chr2	197670486	197670636
chr2	197992879	197993029
chr2	204609385	204609535
chr2	206321313	206321463
chr2	207252432	207252582
chr2	207942224	207942374
chr2	208398653	208398803
chr2	209546705	209546855
chr2	216581118	216581268
chr2	217898014	217898164
chr2	226529184	226529334
chr2	230827645	230827795
chr2	245947413	245947563
chr2	251718253	251718403
chr2	262078442	262078592
chr2	268247924	268248074
chr2	269271068	269271218
chr3	9142542	9142692
chr3	11338666	11338816
chr3	11731800	11731950
chr3	13984258	13984408
chr3	14477505	14477655
chr3	15629010	15629160
chr3	16740801	16740951
chr3	27712125	27712275
chr3	40915159	40915309
chr3	50581629	50581779
chr3	57104964	57105114
chr3	57824577	57824727
chr3	64923993	64924143
chr3	69161606	69161756
chr3	78747320	78747470
chr3	86136730	86136880
chr3	86277598	86277748
chr3	86550260	86550410
chr3	87990751	87990901
chr3	93336740	93336890
chr3	100673097	100673247
chr3	104475514	104475664
chr3	107948289	107948439
chr3	116080389	116080539
chr3	117564377	117564527
chr3	123724699	123724849
chr3	126604403	126604553
chr3	128382838	128382988
chr3	130991749	130991899
chr3	144876541	144876691
chr3	156241601	156241751
chr3	156694630	156694780
chr3	167561069	167561219
chr3	169612398	169612548
chr3	170984240	170984390
chr3	172758730	172758880
chr3	177309947	177310097
chr3	181083134	181083284
chr4	337324	337474
chr4	9162419	9162569
chr4	27774815	27774965
chr4	39868440	39868590
chr4	56392744	56392894
chr4	57748974	57749124
chr4	64709821	64709971
chr4	141140573	141140723
chr4	142018371	142018521
chr4	144670646	144670796
chr4	146111988	146112138
chr4	147579514	147579664
chr4	155672654	155672804
chr4	162813067	162813217
chr4	164084661	164084811
chr4	164326727	164326877
chr4	165171854	165172004
chr4	180862548	180862698
chr4	182891182	182891332
chr4	185608460	185608610
chr4	186549442	186549592
chr4	203325867	203326017
chr4	209834751	209834901
chr4	210090115	210090265
chr4	211181595	211181745
chr4	219663569	219663719
chr4	224199300	224199450
chr4	235022247	235022397
chr4	240931936	240932086
chr4	241536429	241536579
chr5	12717037	12717187
chr5	41110927	41111077
chr5	53085749	53085899
chr5	54808328	54808478
chr5	64065652	64065802
chr5	74561553	74561703
chr5	82444063	82444213
chr5	126714618	126714768
chr5	128568649	128568799
chr5	130219971	130220121
chr5	132710186	132710336
chr5	133202894	133203044
chr5	139195401	139195551
chr5	148055261	148055411
chr5	151983427	151983577
chr5	155670845	155670995
chr5	155719354	155719504
chr5	157645505	157645655
chr5	158345724	158345874
chr5	159498070	159498220
chr5	170110492	170110642
chr5	171954968	171955118
chr5	174734262	174734412
chr5	176973173	176973323
chr6	7586899	7587049
chr6	20935045	20935195
chr6	22189801	22189951
chr6	37578669	37578819
chr6	47183663	47183813
chr6	50744435	50744585
chr6	52289277	52289427
chr6	52874456	52874606
chr6	55569550	55569700
chr6	58882836	58882986
chr6	60315922	60316072
chr6	73858694	73858844
chr6	82312022	82312172
chr6	101269327	101269477
chr6	101680010	101680160
chr6	102408953	102409103
chr6	103878677	103878827
chr6	109511870	109512020
chr6	109926984	109927134
chr6	116379094	116379244
chr6	119264168	119264318
chr6	120291025	120291175
chr6	133446497	133446647
chr6	134008243	134008393
chr6	144266066	144266216
chr7	11328975	11329125
chr7	12443486	12443636
chr7	12892893	12893043
chr7	24997037	24997187
chr7	27340211	27340361
chr7	35193732	35193882
chr7	39986615	39986765
chr7	77475314	77475464
chr7	78512056	78512206
chr7	100521692	100521842
chr7	117660383	117660533
chr7	117834380	117834530
chr7	117931242	117931392
chr7	119157739	119157889
chr7	120442766	120442916
chr7	121827572	121827722
chr7	123168768	123168918
chr7	124919773	124919923
chr7	125651972	125652122
chr7	126248598	126248748
chr7	126467211	126467361
chr7	126676806	126676956
chr7	129413550	129413700
chr7	135618715	135618865
chr7	137153083	137153233
chr7	138859560	138859710
chr7	140712473	140712623
chr8	7379038	7379188
chr8	12264335	12264485
chr8	13800824	13800974
chr8	17494859	17495009
chr8	28352193	28352343
chr8	35790188	35790338
chr8	44166108	44166258
chr8	53717293	53717443
chr8	54513230	54513380
chr8	60320844	60320994
chr8	61349380	61349530
chr8	67452010	67452160
chr8	67602228	67602378
chr8	70320622	70320772
chr8	80014330	80014480
chr8	82700952	82701102
chr8	90342314	90342464
chr8	111501043	111501193
chr8	114495416	114495566
chr8	118143935	118144085
chr8	118804345	118804495
chr8	119028570	119028720
chr8	130136473	130136623
chr8	132062130	132062280
chr9	3526898	3527048
chr9	9714607	9714757
chr9	9760615	9760765
chr9	16705740	16705890
chr9	38077875	38078025
chr9	40192796	40192946
chr9	40943414	40943564
chr9	42792588	42792738
chr9	42859995	42860145
chr9	43533392	43533542
chr9	65565649	65565799
chr9	71930319	71930469
chr9	73615129	73615279
chr9	81008703	81008853
chr9	81019702	81019852
chr9	81432577	81432727
chr9	92774486	92774636
chr9	97219186	97219336
chr9	99561879	99562029
chr9	100367983	100368133
chr9	118411958	118412108
chr10	5945145	5945295
chr10	12743565	12743715
chr10	13903877	13904027
chr10	14115275	14115425
chr10	14452826	14452976
chr10	14974829	14974979
chr10	14978276	14978426
chr10	17349280	17349430
chr10	40784380	40784530
chr10	49302836	49302986
chr10	55982718	55982868
chr10	55983021	55983171
chr10	62238951	62239101
chr10	63616014	63616164
chr10	65089288	65089438
chr10	66129867	66130017
chr10	66573727	66573877
chr10	72028118	72028268
chr10	72475136	72475286
chr10	75724216	75724366
chr10	76234186	76234336
chr10	76291998	76292148
chr10	81859944	81860094
chr10	81865344	81865494
chr10	85729025	85729175
chr10	86466821	86466971
chr10	86804587	86804737
chr10	89034151	89034301
chr10	93354007	93354157
chr10	97875478	97875628
chr10	102008211	102008361
chr10	102970732	102970882
chr10	103779578	103779728
chr10	106420644	106420794
chr10	109232625	109232775
chr11	782340	782490
chr11	34709352	34709502
chr11	34792395	34792545
chr11	35325323	35325473
chr11	35778293	35778443
chr11	36155597	36155747
chr11	56839465	56839615
chr11	61192875	61193025
chr11	67248030	67248180
chr11	67468371	67468521
chr11	67837009	67837159
chr11	69052079	69052229
chr11	74596020	74596170
chr11	75624196	75624346
chr11	76151933	76152083
chr11	79710761	79710911
chr11	81607574	81607724
chr12	1352724	1352874
chr12	8485658	8485808
chr12	13214010	13214160
chr12	14682805	14682955
chr12	15837117	15837267
chr12	18402547	18402697
chr12	19445193	19445343
chr12	25051909	25052059
chr12	26044585	26044735
chr12	26235905	26236055
chr12	26256773	26256923
chr12	26321833	26321983
chr12	27220664	27220814
chr12	31238349	31238499
chr12	40850369	40850519
chr12	45672349	45672499
chr12	48604235	48604385
chr12	48889023	48889173
chr12	49180098	49180248
chr12	49469471	49469621
chr12	50445085	50445235
chr12	53387867	53388017
chr12	53646504	53646654
chr13	38710114	38710264
chr13	49228210	49228360
chr13	54615936	54616086
chr13	55801053	55801203
chr13	57044319	57044469
chr13	74875573	74875723
chr13	78130739	78130889
chr13	82866440	82866590
chr13	93639172	93639322
chr13	94220400	94220550
chr13	94754603	94754753
chr13	95253732	95253882
chr13	107973587	107973737
chr13	108931797	108931947
chr14	1464414	1464564
chr14	2009025	2009175
chr14	2906540	2906690
chr14	3355098	3355248
chr14	3778808	3778958
chr14	9179636	9179786
chr14	16202122	16202272
chr14	23128825	23128975
chr14	36683624	36683774
chr14	45831355	45831505
chr14	72393838	72393988
chr14	73111409	73111559
chr14	73751440	73751590
chr14	80662761	80662911
chr14	84256437	84256587
chr14	105211793	105211943
chr14	108782114	108782264
chr15	2356210	2356360
chr15	22583053	22583203
chr15	27805882	27806032
chr15	36858055	36858205
chr15	41655876	41656026
chr15	49804146	49804296
chr16	1725231	1725381
chr16	5657623	5657773
chr16	7692959	7693109
chr16	19086079	19086229
chr16	20343664	20343814
chr16	20508456	20508606
chr16	20677252	20677402
chr16	64402857	64403007
chr16	76641833	76641983
chr16	80862955	80863105
chr17	12821734	12821884
chr17	17956114	17956264
chr17	26632005	26632155
chr17	35747078	35747228
chr17	37544156	37544306
chr17	51920293	51920443
chr17	52863985	52864135
chr17	62723654	62723804
chr17	62994303	62994453
chr17	63277359	63277509
chr17	65674700	65674850
chr17	80461366	80461516
chr17	82500503	82500653
chr17	91074956	91075106
chr17	92287832	92287982
chr18	26151790	26151940
chr18	26355664	26355814
chr18	27272036	27272186
chr18	27647582	27647732
chr18	28110709	28110859
chr18	28463329	28463479
chr18	30916309	30916459
chr18	31500488	31500638
chr18	31950177	31950327
chr18	39778030	39778180
chr18	39933950	39934100
chr18	40244319	40244469
chr18	55686086	55686236
chr18	56972352	56972502
chr18	57821235	57821385
chr18	59474493	59474643
chr18	60393641	60393791
chr18	63299011	63299161
chr18	64544304	64544454
chr18	78332187	78332337
chr18	78455327	78455477
chr19	10016378	10016528
chr19	26666517	26666667
chr19	35568825	35568975
chr19	36287218	36287368
chr19	36831810	36831960
chr19	42771998	42772148
chr19	48805952	48806102
chr19	50038793	50038943
chr19	50164574	50164724
chr19	54705350	54705500
chr19	57597879	57598029
chr19	63189553	63189703
chr19	65908110	65908260
chr19	66076169	66076319
chr19	66729711	66729861
chr19	66759066	66759216
chr19	70562225	70562375
chr20	5908552	5908702
chr20	6691081	6691231
chr20	7781131	7781281
chr20	9109732	9109882
chr20	9207312	9207462
chr20	10006568	10006718
chr20	14306903	14307053
chr20	15962665	15962815
chr20	16016614	16016764
chr20	24222121	24222271
chr20	29653367	29653517
chr20	42615061	42615211
chr20	51877029	51877179
chr20	57777702	57777852
chrX	34012994	34013144
chrX	38105793	38105943
chrX	106953970	106954120
chrX	114692626	114692776
chrX	116205210	116205360
chrX	140178013	140178163
chr1	4414629	4414779
chr1	4462958	4463108
chr1	17541008	17541158
chr1	22639540	22639690
chr1	25766220	25766370
chr1	29774031	29774181
chr1	30190658	30190808
chr1	39347108	39347258
chr1	42224605	42224755
chr1	48557020	48557170
chr1	49354588	49354738
chr1	51806867	51807017
chr1	56445242	56445392
chr1	56446072	56446222
chr1	56953537	56953687
chr1	57365539	57365689
chr1	57962462	57962612
chr1	58418235	58418385
chr1	58746984	58747134
chr1	63441328	63441478
chr1	74830823	74830973
chr1	79606567	79606717
chr1	81559678	81559828
chr1	81852183	81852333
chr1	86615680	86615830
chr1	88129682	88129832
chr1	88426292	88426442
chr1	90646584	90646734
chr1	90648132	90648282
chr1	91201366	91201516
chr1	94844823	94844973
chr1	100135057	100135207
chr1	100169297	100169447
chr1	101546650	101546800
chr1	102120904	102121054
chr1	102779628	102779778
chr1	118297494	118297644
chr1	128434223	128434373
chr1	130166954	130167104
chr1	130167712	130167862
chr1	139700526	139700676
chr1	141510948	141511098
chr1	143117328	143117478
chr1	146953743	146953893
chr1	163647924	163648074
chr1	167985135	167985285
chr1	168756022	168756172
chr1	170429390	170429540
chr1	170542699	170542849
chr1	171371810	171371960
chr1	187849228	187849378
chr1	188155808	188155958
chr1	188197245	188197395
chr1	195636764	195636914
chr1	197704677	197704827
chr1	198681329	198681479
chr1	200487193	200487343
chr1	203825865	203826015
chr1	205278804	205278954
chr1	205867517	205867667
chr1	205910173	205910323
chr1	206246832	206246982
chr1	208277099	208277249
chr1	213899502	213899652
chr1	221816839	221816989
chr1	223742646	223742796
chr1	223777821	223777971
chr1	224927142	224927292
chr1	225275737	225275887
chr1	225316534	225316684
chr1	226289206	226289356
chr1	227977604	227977754
chr1	229841117	229841267
chr1	231858562	231858712
chr1	232294232	232294382
chr1	233279761	233279911
chr1	238685449	238685599
chr1	243851217	243851367
chr1	250621420	250621570
chr1	258181480	258181630
chr1	260305558	260305708
chr1	273692501	273692651
chr1	274274845	274274995
chr1	274560642	274560792
chr1	274937986	274938136
chr1	281321329	281321479
chr2	5528652	5528802
chr2	42338030	42338180
chr2	43827442	43827592
chr2	51854632	51854782
chr2	51897367	51897517
chr2	58186441	58186591
chr2	59061371	59061521
chr2	60970230	60970380
chr2	63961190	63961340
chr2	67669157	67669307
chr2	70644254	70644404
chr2	71810289	71810439
chr2	72105381	72105531
chr2	73560625	73560775
chr2	74665916	74666066
chr2	76235684	76235834
chr2	82120027	82120177
chr2	83388562	83388712
chr2	103401792	103401942
chr2	113262045	113262195
chr2	114651535	114651685
chr2	124127183	124127333
chr2	132983499	132983649
chr2	133429728	133429878
chr2	136107867	136108017
chr2	137355223	137355373
chr2	138448902	138449052
chr2	138790952	138791102
chr2	140713349	140713499
chr2	144909331	144909481
chr2	160016478	160016628
chr2	161520993	161521143
chr2	168940983	168941133
chr2	207137673	207137823
chr2	207453929	207454079
chr2	208528813	208528963
chr2	209042393	209042543
chr2	215986102	215986252
chr2	219876552	219876702
chr2	227554511	227554661
chr2	237687841	237687991
chr2	243045310	243045460
chr2	243231049	243231199
chr2	246008149	246008299
chr2	249014644	249014794
chr2	265705014	265705164
chr2	267370848	267370998
chr3	9159378	9159528
chr3	11681282	11681432
chr3	11697889	11698039
chr3	16611309	16611459
chr3	18026717	18026867
chr3	18808970	18809120
chr3	28575207	28575357
chr3	34290581	34290731
chr3	35367920	35368070
chr3	41905156	41905306
chr3	56366152	56366302
chr3	57634396	57634546
chr3	67292595	67292745
chr3	69442569	69442719
chr3	73088919	73089069
chr3	82132171	82132321
chr3	86645903	86646053
chr3	89040223	89040373
chr3	89500981	89501131
chr3	99955718	99955868
chr3	117230509	117230659
chr3	119916642	119916792
chr3	120515887	120516037
chr3	121407292	121407442
chr3	124514897	124515047
chr3	124661542	124661692
chr3	124952397	124952547
chr3	125871621	125871771
chr3	126010369	126010519
chr3	126579811	126579961
chr3	127108241	127108391
chr3	130979276	130979426
chr3	145114580	145114730
chr3	152824697	152824847
chr3	154572133	154572283
chr3	154619998	154620148
chr3	154653177	154653327
chr3	157465393	157465543
chr3	157473922	157474072
chr3	157551717	157551867
chr3	157918307	157918457
chr3	158787266	158787416
chr3	158886174	158886324
chr3	161321725	161321875
chr3	174005743	174005893
chr3	181629517	181629667
chr4	7294150	7294300
chr4	9928442	9928592
chr4	29968879	29969029
chr4	31589933	31590083
chr4	34401467	34401617
chr4	55785580	55785730
chr4	57767051	57767201
chr4	61998384	61998534
chr4	62128141	62128291
chr4	62429783	62429933
chr4	64809071	64809221
chr4	142189014	142189164
chr4	142223948	142224098
chr4	142896096	142896246
chr4	144748733	144748883
chr4	149374404	149374554
chr4	151916126	151916276
chr4	180408313	180408463
chr4	180411226	180411376
chr4	182523412	182523562
chr4	183057680	183057830
chr4	183225005	183225155
chr4	187756612	187756762
chr4	189180760	189180910
chr4	209854347	209854497
chr4	210007867	210008017
chr4	211002512	211002662
chr4	211033932	211034082
chr4	216540795	216540945
chr4	216596503	216596653
chr4	218403251	218403401
chr4	220377802	220377952
chr4	222327357	222327507
chr4	222665821	222665971
chr4	224248174	224248324
chr4	225022543	225022693
chr4	227245130	227245280
chr4	230431013	230431163
chr4	231590411	231590561
chr4	232606468	232606618
chr4	233250002	233250152
chr4	242744731	242744881
chr4	245619279	245619429
chr5	27380382	27380532
chr5	27534766	27534916
chr5	33529526	33529676
chr5	55200771	55200921
chr5	62518056	62518206
chr5	63374428	63374578
chr5	66513492	66513642
chr5	66583406	66583556
chr5	66793891	66794041
chr5	80183466	80183616
chr5	83272341	83272491
chr5	90534629	90534779
chr5	90783726	90783876
chr5	108013843	108013993
chr5	117914854	117915004
chr5	118771723	118771873
chr5	122133152	122133302
chr5	122918028	122918178
chr5	132720739	132720889
chr5	132763051	132763201
chr5	139357848	139357998
chr5	139435906	139436056
chr5	141757809	141757959
chr5	144376776	144376926
chr5	146831728	146831878
chr5	151109745	151109895
chr5	151680923	151681073
chr5	157273483	157273633
chr5	157633301	157633451
chr5	159901671	159901821
chr5	160137143	160137293
chr5	161006946	161007096
chr5	161676760	161676910
chr5	163592511	163592661
chr5	164274848	164274998
chr5	166808896	166809046
chr5	168915794	168915944
chr5	171225245	171225395
chr5	174714852	174715002
chr5	176194591	176194741
chr6	2948625	2948775
chr6	7362728	7362878
chr6	7650976	7651126
chr6	9533258	9533408
chr6	20871052	20871202
chr6	21154386	21154536
chr6	21710597	21710747
chr6	21915582	21915732
chr6	35443044	35443194
chr6	36692200	36692350
chr6	38318236	38318386
chr6	45869129	45869279
chr6	51874602	51874752
chr6	60231387	60231537
chr6	85713529	85713679
chr6	108979170	108979320
chr6	109011501	109011651
chr6	109026276	109026426
chr6	114228098	114228248
chr6	138718506	138718656
chr6	141872030	141872180
chr6	141972383	141972533
chr6	144252634	144252784
chr6	146819958	146820108
chr6	146950120	146950270
chr6	146991337	146991487
chr7	3314532	3314682
chr7	11129101	11129251
chr7	11330953	11331103
chr7	11433344	11433494
chr7	12303739	12303889
chr7	12438036	12438186
chr7	15194938	15195088
chr7	15581229	15581379
chr7	31825577	31825727
chr7	34159230	34159380
chr7	34353107	34353257
chr7	36382201	36382351
chr7	51527741	51527891
chr7	52384293	52384443
chr7	53887933	53888083
chr7	54134091	54134241
chr7	60419139	60419289
chr7	63837829	63837979
chr7	65390794	65390944
chr7	65428306	65428456
chr7	66999759	66999909
chr7	70776528	70776678
chr7	71141345	71141495
chr7	71209034	71209184
chr7	73404666	73404816
chr7	79118837	79118987
chr7	91665619	91665769
chr7	105189739	105189889
chr7	109147565	109147715
chr7	116340909	116341059
chr7	116565706	116565856
chr7	116631146	116631296
chr7	119614233	119614383
chr7	120012476	120012626
chr7	120056564	120056714
chr7	121909807	121909957
chr7	121933632	121933782
chr7	124024290	124024440
chr7	125372472	125372622
chr7	126180538	126180688
chr7	126273712	126273862
chr7	126798422	126798572
chr7	128279795	128279945
chr7	130011786	130011936
chr7	135371774	135371924
chr7	135778706	135778856
chr7	139433065	139433215
chr7	142050119	142050269
chr8	22048365	22048515
chr8	22078131	22078281
chr8	22631764	22631914
chr8	32846109	32846259
chr8	33848063	33848213
chr8	36276117	36276267
chr8	44222493	44222643
chr8	53269700	53269850
chr8	54394043	54394193
chr8	57226728	57226878
chr8	57799768	57799918
chr8	59280080	59280230
chr8	60006318	60006468
chr8	60079611	60079761
chr8	66038322	66038472
chr8	66725392	66725542
chr8	70188543	70188693
chr8	73246035	73246185
chr8	75652959	75653109
chr8	77169086	77169236
chr8	78560946	78561096
chr8	86151812	86151962
chr8	86757507	86757657
chr8	86992443	86992593
chr8	87105404	87105554
chr8	95826253	95826403
chr8	99271879	99272029
chr8	108160545	108160695
chr8	108211066	108211216
chr8	114225641	114225791
chr8	114519813	114519963
chr8	116382418	116382568
chr8	116474656	116474806
chr8	118722648	118722798
chr8	123920225	123920375
chr8	127322367	127322517
chr8	127642373	127642523
chr8	128356506	128356656
chr8	131705722	131705872
chr9	9335210	9335360
chr9	10095667	10095817
chr9	11639133	11639283
chr9	16236875	16237025
chr9	37497796	37497946
chr9	43589314	43589464
chr9	45958726	45958876
chr9	49573437	49573587
chr9	61434208	61434358
chr9	71745483	71745633
chr9	74164606	74164756
chr9	78851894	78852044
chr9	81381604	81381754
chr9	82162629	82162779
chr9	82430849	82430999
chr9	86325802	86325952
chr9	89551462	89551612
chr9	92930909	92931059
chr9	97120388	97120538
chr9	97556872	97557022
chr9	105050114	105050264
chr9	110878730	110878880
chr10	6043506	6043656
chr10	9598652	9598802
chr10	9980281	9980431
chr10	12894662	12894812
chr10	13476449	13476599
chr10	15563075	15563225
chr10	20822887	20823037
chr10	28388974	28389124
chr10	38473781	38473931
chr10	39974165	39974315
chr10	46679309	46679459
chr10	49229523	49229673
chr10	56032942	56033092
chr10	56156323	56156473
chr10	56941767	56941917
chr10	59506017	59506167
chr10	61406411	61406561
chr10	61466785	61466935
chr10	62369729	62369879
chr10	64121829	64121979
chr10	66190605	66190755
chr10	66195625	66195775
chr10	66812094	66812244
chr10	71415430	71415580
chr10	72049357	72049507
chr10	72095805	72095955
chr10	72142773	72142923
chr10	73029907	73030057
chr10	74312878	74313028
chr10	74765436	74765586
chr10	76925448	76925598
chr10	82037072	82037222
chr10	85167204	85167354
chr10	85365352	85365502
chr10	86858312	86858462
chr10	88284049	88284199
chr10	88671916	88672066
chr10	92413347	92413497
chr10	94011120	94011270
chr10	94429875	94430025
chr10	94732884	94733034
chr10	94734426	94734576
chr10	95503454	95503604
chr10	96121279	96121429
chr10	101879615	101879765
chr10	103647279	103647429
chr10	105216792	105216942
chr10	109012967	109013117
chr10	109258403	109258553
chr10	109404518	109404668
chr10	109570603	109570753
chr10	109597502	109597652
chr11	15859229	15859379
chr11	36182576	36182726
chr11	36312918	36313068
chr11	55713219	55713369
chr11	64678785	64678935
chr11	66732554	66732704
chr11	72350387	72350537
chr11	73235037	73235187
chr11	76312296	76312446
chr11	78584167	78584317
chr11	86614833	86614983
chr11	86621379	86621529
chr11	89984428	89984578
chr12	453498	453648
chr12	9083869	9084019
chr12	9914403	9914553
chr12	13585487	13585637
chr12	15746575	15746725
chr12	16069942	16070092
chr12	18697557	18697707
chr12	18983517	18983667
chr12	24245788	24245938
chr12	24763978	24764128
chr12	25951641	25951791
chr12	25986883	25987033
chr12	38711970	38712120
chr12	39041583	39041733
chr12	39351338	39351488
chr12	40508472	40508622
chr12	41102269	41102419
chr12	41761916	41762066
chr12	42304486	42304636
chr12	42762411	42762561
chr12	43343319	43343469
chr12	45809369	45809519
chr12	48592177	48592327
chr12	48653759	48653909
chr12	48654635	48654785
chr12	49013413	49013563
chr12	50324700	50324850
chr12	52860770	52860920
chr13	38608795	38608945
chr13	38732105	38732255
chr13	49560639	49560789
chr13	55983391	55983541
chr13	58292696	58292846
chr13	75218441	75218591
chr13	75292817	75292967
chr13	75520126	75520276
chr13	76354503	76354653
chr13	79713934	79714084
chr13	84775199	84775349
chr13	94246257	94246407
chr13	95211922	95212072
chr13	95212298	95212448
chr13	95726220	95726370
chr13	99617305	99617455
chr13	99800428	99800578
chr13	105822965	105823115
chr13	110436795	110436945
chr13	113255277	113255427
chr13	114264771	114264921
chr13	116661314	116661464
chr14	2043762	2043912
chr14	5169323	5169473
chr14	5190730	5190880
chr14	7837597	7837747
chr14	10394874	10395024
chr14	17039618	17039768
chr14	20528108	20528258
chr14	34402841	34402991
chr14	36723099	36723249
chr14	37742764	37742914
chr14	48160986	48161136
chr14	69808523	69808673
chr14	80666796	80666946
chr14	82425097	82425247
chr14	83046254	83046404
chr14	84305076	84305226
chr14	84460599	84460749
chr14	84843588	84843738
chr14	85017046	85017196
chr14	86287789	86287939
chr14	86423792	86423942
chr14	87376152	87376302
chr14	88485628	88485778
chr14	106464469	106464619
chr14	107214284	107214434
chr14	107843317	107843467
chr14	113437477	113437627
chr14	115047561	115047711
chr15	8500788	8500938
chr15	24130077	24130227
chr15	31848760	31848910
chr15	32217703	32217853
chr15	49693104	49693254
chr15	50481424	50481574
chr15	55560306	55560456
chr15	60516243	60516393
chr15	61934866	61935016
chr15	87539671	87539821
chr15	90547894	90548044
chr15	92976201	92976351
chr15	96691582	96691732
chr16	1195249	1195399
chr16	7706451	7706601
chr16	7710121	7710271
chr16	8748049	8748199
chr16	9072405	9072555
chr16	9150885	9151035
chr16	13968798	13968948
chr16	18988843	18988993
chr16	19886171	19886321
chr16	32249810	32249960
chr16	54693773	54693923
chr16	58638463	58638613
chr16	58879604	58879754
chr16	61042424	61042574
chr16	71192878	71193028
chr16	71224402	71224552
chr16	74752455	74752605
chr16	75865339	75865489
chr16	79386134	79386284
chr16	86043685	86043835
chr17	1819139	1819289
chr17	10459084	10459234
chr17	11666112	11666262
chr17	14874595	14874745
chr17	17961343	17961493
chr17	18701787	18701937
chr17	18799108	18799258
chr17	21696066	21696216
chr17	25544035	25544185
chr17	25679140	25679290
chr17	27415652	27415802
chr17	28724278	28724428
chr17	32626132	32626282
chr17	35454485	35454635
chr17	42194695	42194845
chr17	43957688	43957838
chr17	44108760	44108910
chr17	45047537	45047687
chr17	56689651	56689801
chr17	58182572	58182722
chr17	59073732	59073882
chr17	65149807	65149957
chr17	69296088	69296238
chr17	72288919	72289069
chr17	77635546	77635696
chr17	79300210	79300360
chr17	79300592	79300742
chr17	84939726	84939876
chr17	91135717	91135867
chr17	92246074	92246224
chr18	1889767	1889917
chr18	2190496	2190646
chr18	23903444	23903594
chr18	24974521	24974671
chr18	28405909	28406059
chr18	35938772	35938922
chr18	37077397	37077547
chr18	37370033	37370183
chr18	43689006	43689156
chr18	49479824	49479974
chr18	49984331	49984481
chr18	55600312	55600462
chr18	56162333	56162483
chr18	58265639	58265789
chr18	63999476	63999626
chr18	71091991	71092141
chr18	80761733	80761883
chr19	3971695	3971845
chr19	9044452	9044602
chr19	9956284	9956434
chr19	10015618	10015768
chr19	10432735	10432885
chr19	27998329	27998479
chr19	28114880	28115030
chr19	28500055	28500205
chr19	28764661	28764811
chr19	30436314	30436464
chr19	32181382	32181532
chr19	33576288	33576438
chr19	36287619	36287769
chr19	36901165	36901315
chr19	37009622	37009772
chr19	43973573	43973723
chr19	45238156	45238306
chr19	51538029	51538179
chr19	51746296	51746446
chr19	53919304	53919454
chr19	54241330	54241480
chr19	54746264	54746414
chr19	60249253	60249403
chr19	62161703	62161853
chr19	64150184	64150334
chr19	65862053	65862203
chr19	67750236	67750386
chr19	67766637	67766787
chr19	68363145	68363295
chr19	68481924	68482074
chr19	69687686	69687836
chr19	70165773	70165923
chr20	5527660	5527810
chr20	5535307	5535457
chr20	5617048	5617198
chr20	5898536	5898686
chr20	6898836	6898986
chr20	9410840	9410990
chr20	9414873	9415023
chr20	13153106	13153256
chr20	14320174	14320324
chr20	14528280	14528430
chr20	22433116	22433266
chr20	22694756	22694906
chr20	24102629	24102779
chr20	24557898	24558048
chr20	30726551	30726701
chr20	31314358	31314508
chr20	33649299	33649449
chr20	44015073	44015223
chr20	44694957	44695107
chr20	45947834	45947984
chr20	48143124	48143274
chr20	48468447	48468597
chr20	48692151	48692301
chr20	49156294	49156444
chr20	49893527	49893677
chr20	51051676	51051826
chrX	21599010	21599160
chrX	30021016	30021166
chrX	116136690	116136840
chr1	4313879	4314029
chr1	4513470	4513620
chr1	9354563	9354713
chr1	9705599	9705749
chr1	14514788	14514938
chr1	17344003	17344153
chr1	20879888	20880038
chr1	23254800	23254950
chr1	32350573	32350723
chr1	33973099	33973249
chr1	41883159	41883309
chr1	42324873	42325023
chr1	45213954	45214104
chr1	45348153	45348303
chr1	47995068	47995218
chr1	48449423	48449573
chr1	50170767	50170917
chr1	53271778	53271928
chr1	54243022	54243172
chr1	54729654	54729804
chr1	55640686	55640836
chr1	56913993	56914143
chr1	56925294	56925444
chr1	56946675	56946825
chr1	56947468	56947618
chr1	56951268	56951418
chr1	57203200	57203350
chr1	57236441	57236591
chr1	57678141	57678291
chr1	63139359	63139509
chr1	63737262	63737412
chr1	72544537	72544687
chr1	74814631	74814781
chr1	75648670	75648820
chr1	76073847	76073997
chr1	79130487	79130637
chr1	80180613	80180763
chr1	81172090	81172240
chr1	81896411	81896561
chr1	82185936	82186086
chr1	83448544	83448694
chr1	83834046	83834196
chr1	85536724	85536874
chr1	86601165	86601315
chr1	86684345	86684495
chr1	91469632	91469782
chr1	101708675	101708825
chr1	101910734	101910884
chr1	102028817	102028967
chr1	103499933	103500083
chr1	104194243	104194393
chr1	104266778	104266928
chr1	106231730	106231880
chr1	114250455	114250605
chr1	125925551	125925701
chr1	127368284	127368434
chr1	131151204	131151354
chr1	131597368	131597518
chr1	135545872	135546022
chr1	137653329	137653479
chr1	137799411	137799561
chr1	141977305	141977455
chr1	152344687	152344837
chr1	154731543	154731693
chr1	154953461	154953611
chr1	158402555	158402705
chr1	160148226	160148376
chr1	168576161	168576311
chr1	168938803	168938953
chr1	169492419	169492569
chr1	170304523	170304673
chr1	170522787	170522937
chr1	171090522	171090672
chr1	171879954	171880104
chr1	173182240	173182390
chr1	180522808	180522958
chr1	184441526	184441676
chr1	184596461	184596611
chr1	184667794	184667944
chr1	187445362	187445512
chr1	187446585	187446735
chr1	187483564	187483714
chr1	187662947	187663097
chr1	187685372	187685522
chr1	187851452	187851602
chr1	187863138	187863288
chr1	187878915	187879065
chr1	187936535	187936685
chr1	188178060	188178210
chr1	188183135	188183285
chr1	192444865	192445015
chr1	192968581	192968731
chr1	193011724	193011874
chr1	194050583	194050733
chr1	204406382	204406532
chr1	205083114	205083264
chr1	205099063	205099213
chr1	205212647	205212797
chr1	205683306	205683456
chr1	205794022	205794172
chr1	206182877	206183027
chr1	208401512	208401662
chr1	208417887	208418037
chr1	209939399	209939549
chr1	213838612	213838762
chr1	214834619	214834769
chr1	217318118	217318268
chr1	218745008	218745158
chr1	220853057	220853207
chr1	221292559	221292709
chr1	223201985	223202135
chr1	224677973	224678123
chr1	225026577	225026727
chr1	226730339	226730489
chr1	227799110	227799260
chr1	228100258	228100408
chr1	228375973	228376123
chr1	228451261	228451411
chr1	228647351	228647501
chr1	228723401	228723551
chr1	229188969	229189119
chr1	229225658	229225808
chr1	229397382	229397532
chr1	231895431	231895581
chr1	235509179	235509329
chr1	238744008	238744158
chr1	245744379	245744529
chr1	246016690	246016840
chr1	246131527	246131677
chr1	247236274	247236424
chr1	249102391	249102541
chr1	253859937	253860087
chr1	254349959	254350109
chr1	258078006	258078156
chr1	258276988	258277138
chr1	258649947	258650097
chr1	258945744	258945894
chr1	264394058	264394208
chr1	264915121	264915271
chr1	268632153	268632303
chr1	271503120	271503270
chr1	272113008	272113158
chr1	272195563	272195713
chr1	274128593	274128743
chr1	274572941	274573091
chr1	283323722	283323872
chr1	283868201	283868351
chr1	285538148	285538298
chr1	288164796	288164946
chr2	2553656	2553806
chr2	9844223	9844373
chr2	14555139	14555289
chr2	19774460	19774610
chr2	40715807	40715957
chr2	43211034	43211184
chr2	47060032	47060182
chr2	48760199	48760349
chr2	48975109	48975259
chr2	51916099	51916249
chr2	53111827	53111977
chr2	58045416	58045566
chr2	61893283	61893433
chr2	62549370	62549520
chr2	62588418	62588568
chr2	62878770	62878920
chr2	65585518	65585668
chr2	66635224	66635374
chr2	72445833	72445983
chr2	72859835	72859985
chr2	76785122	76785272
chr2	82120365	82120515
chr2	82660077	82660227
chr2	83721957	83722107
chr2	99846631	99846781
chr2	117360299	117360449
chr2	133129751	133129901
chr2	133130635	133130785
chr2	133321939	133322089
chr2	133839447	133839597
chr2	135060191	135060341
chr2	138389730	138389880
chr2	140067300	140067450
chr2	140683877	140684027
chr2	146955634	146955784
chr2	160660565	160660715
chr2	161384730	161384880
chr2	162562079	162562229
chr2	167101324	167101474
chr2	169673571	169673721
chr2	180910261	180910411
chr2	202863028	202863178
chr2	203180913	203181063
chr2	205919637	205919787
chr2	206662230	206662380
chr2	206737243	206737393
chr2	207363916	207364066
chr2	207424450	207424600
chr2	207905697	207905847
chr2	208130862	208131012
chr2	208849886	208850036
chr2	209060539	209060689
chr2	209177904	209178054
chr2	215163372	215163522
chr2	215649899	215650049
chr2	217799590	217799740
chr2	218170019	218170169
chr2	218188454	218188604
chr2	219422342	219422492
chr2	222748771	222748921
chr2	224909251	224909401
chr2	225816382	225816532
chr2	230308268	230308418
chr2	230519657	230519807
chr2	246940207	246940357
chr2	250221968	250222118
chr2	250629616	250629766
chr2	260462598	260462748
chr2	260642162	260642312
chr2	260812344	260812494
chr2	266699968	266700118
chr2	268504649	268504799
chr2	282457855	282458005
chr3	2318841	2318991
chr3	2554837	2554987
chr3	2608659	2608809
chr3	2708147	2708297
chr3	8957901	8958051
chr3	9252332	9252482
chr3	9454071	9454221
chr3	9692240	9692390
chr3	12127446	12127596
chr3	13233694	13233844
chr3	13842200	13842350
chr3	14042298	14042448
chr3	14358948	14359098
chr3	14535023	14535173
chr3	15946702	15946852
chr3	16954115	16954265
chr3	18193153	18193303
chr3	18329447	18329597
chr3	33978689	33978839
chr3	39830320	39830470
chr3	39894950	39895100
chr3	40050630	40050780
chr3	49608714	49608864
chr3	52530409	52530559
chr3	57481909	57482059
chr3	57580757	57580907
chr3	58940395	58940545
chr3	64911166	64911316
chr3	70925690	70925840
chr3	74402879	74403029
chr3	88048033	88048183
chr3	88306704	88306854
chr3	88644087	88644237
chr3	90006230	90006380
chr3	98523148	98523298
chr3	100322089	100322239
chr3	100374934	100375084
chr3	100925890	100926040
chr3	101147727	101147877
chr3	110346819	110346969
chr3	110667099	110667249
chr3	118241523	118241673
chr3	119333192	119333342
chr3	121227871	121228021
chr3	121280557	121280707
chr3	123727505	123727655
chr3	124417586	124417736
chr3	124575235	124575385
chr3	128654918	128655068
chr3	129204059	129204209
chr3	129901242	129901392
chr3	129918169	129918319
chr3	131010079	131010229
chr3	142920093	142920243
chr3	144710277	144710427
chr3	144762823	144762973
chr3	145797999	145798149
chr3	146946907	146947057
chr3	155043503	155043653
chr3	158668832	158668982
chr3	160863651	160863801
chr3	160868536	160868686
chr3	160878994	160879144
chr3	162899739	162899889
chr3	162990105	162990255
chr3	166426177	166426327
chr3	168758997	168759147
chr3	170326017	170326167
chr3	170425920	170426070
chr3	171104431	171104581
chr3	172576257	172576407
chr3	177285088	177285238
chr3	177361866	177362016
chr3	177802617	177802767
chr3	179803428	179803578
chr4	2686283	2686433
chr4	6665199	6665349
chr4	8261318	8261468
chr4	10989039	10989189
chr4	13346688	13346838
chr4	23052362	23052512
chr4	26377652	26377802
chr4	27717773	27717923
chr4	27869357	27869507
chr4	28021581	28021731
chr4	29551877	29552027
chr4	34598894	34599044
chr4	39964049	39964199
chr4	45204654	45204804
chr4	48669115	48669265
chr4	49990398	49990548
chr4	56314763	56314913
chr4	58448208	58448358
chr4	58645807	58645957
chr4	61268991	61269141
chr4	61665802	61665952
chr4	62389443	62389593
chr4	62503598	62503748
chr4	64166653	64166803
chr4	65241223	65241373
chr4	66102424	66102574
chr4	142073292	142073442
chr4	143670598	143670748
chr4	144000845	144000995
chr4	145470464	145470614
chr4	145801836	145801986
chr4	149422331	149422481
chr4	149428181	149428331
chr4	149535851	149536001
chr4	149775450	149775600
chr4	149800579	149800729
chr4	150094851	150095001
chr4	150401208	150401358
chr4	151679076	151679226
chr4	151819756	151819906
chr4	163373331	163373481
chr4	165024820	165024970
chr4	165394551	165394701
chr4	165427578	165427728
chr4	180130801	180130951
chr4	181691557	181691707
chr4	181813205	181813355
chr4	182541542	182541692
chr4	182698901	182699051
chr4	184223143	184223293
chr4	185630437	185630587
chr4	185912132	185912282
chr4	186025977	186026127
chr4	188411488	188411638
chr4	190813528	190813678
chr4	194817181	194817331
chr4	194994207	194994357
chr4	197267456	197267606
chr4	205169033	205169183
chr4	205177994	205178144
chr4	208246214	208246364
chr4	210095612	210095762
chr4	216155435	216155585
chr4	220642085	220642235
chr4	222111795	222111945
chr4	224443357	224443507
chr4	224572451	224572601
chr4	224697414	224697564
chr4	224800456	224800606
chr4	226073095	226073245
chr4	227201469	227201619
chr4	228221117	228221267
chr4	231908236	231908386
chr4	232686573	232686723
chr4	233920347	233920497
chr4	234735529	234735679
chr4	234765842	234765992
chr4	235021519	235021669
chr4	235257577	235257727
chr4	238136809	238136959
chr4	239031997	239032147
chr4	244178617	244178767
chr4	244864590	244864740
chr4	245631182	245631332
chr4	247997859	247998009
chr5	2676551	2676701
chr5	4916630	4916780
chr5	10307715	10307865
chr5	21619732	21619882
chr5	23832361	23832511
chr5	34301212	34301362
chr5	42692014	42692164
chr5	52073967	52074117
chr5	52451805	52451955
chr5	62445633	62445783
chr5	62930122	62930272
chr5	63000292	63000442
chr5	63001677	63001827
chr5	63973844	63973994
chr5	64226266	64226416
chr5	65167518	65167668
chr5	65430928	65431078
chr5	66841795	66841945
chr5	74317458	74317608
chr5	79592586	79592736
chr5	80949497	80949647
chr5	81135098	81135248
chr5	83183423	83183573
chr5	85515541	85515691
chr5	102415922	102416072
chr5	106135823	106135973
chr5	107574929	107575079
chr5	109087045	109087195
chr5	118388268	118388418
chr5	119113543	119113693
chr5	119167218	119167368
chr5	120907403	120907553
chr5	121379499	121379649
chr5	122121408	122121558
chr5	126280779	126280929
chr5	127152432	127152582
chr5	127764954	127765104
chr5	130364152	130364302
chr5	131293381	131293531
chr5	131524271	131524421
chr5	131584239	131584389
chr5	131771931	131772081
chr5	137368098	137368248
chr5	138753571	138753721
chr5	139148174	139148324
chr5	139796372	139796522
chr5	140515506	140515656
chr5	140538025	140538175
chr5	140597630	140597780
chr5	144381021	144381171
chr5	148049215	148049365
chr5	150654612	150654762
chr5	151160763	151160913
chr5	151984531	151984681
chr5	154370273	154370423
chr5	154985936	154986086
chr5	155739127	155739277
chr5	156165465	156165615
chr5	157970190	157970340
chr5	158005098	158005248
chr5	158412682	158412832
chr5	158597733	158597883
chr5	158785542	158785692
chr5	159051052	159051202
chr5	160090604	160090754
chr5	160417758	160417908
chr5	163164502	163164652
chr5	163191881	163192031
chr5	163713664	163713814
chr5	163814732	163814882
chr5	163889413	163889563
chr5	164009164	164009314
chr5	164064526	164064676
chr5	166489433	166489583
chr5	168571807	168571957
chr5	171529331	171529481
chr5	172668350	172668500
chr5	172726292	172726442
chr5	172906488	172906638
chr5	175145434	175145584
chr5	175197536	175197686
chr5	175454918	175455068
chr5	176083641	176083791
chr5	176697426	176697576
chr5	177016127	177016277
chr6	885610	885760
chr6	2029806	2029956
chr6	2157777	2157927
chr6	2203187	2203337
chr6	3162650	3162800
chr6	7022555	7022705
chr6	7288998	7289148
chr6	8278754	8278904
chr6	9403827	9403977
chr6	9533981	9534131
chr6	20301743	20301893
chr6	20900279	20900429
chr6	21616708	21616858
chr6	22284912	22285062
chr6	33353588	33353738
chr6	34015593	34015743
chr6	35224271	35224421
chr6	38236670	38236820
chr6	38236985	38237135
chr6	39531077	39531227
chr6	43474884	43475034
chr6	49719762	49719912
chr6	53237398	53237548
chr6	60482925	60483075
chr6	60942051	60942201
chr6	61892112	61892262
chr6	64276480	64276630
chr6	64284632	64284782
chr6	68142953	68143103
chr6	69540646	69540796
chr6	78710617	78710767
chr6	85918141	85918291
chr6	94991432	94991582
chr6	95851519	95851669
chr6	101136223	101136373
chr6	102731998	102732148
chr6	104280634	104280784
chr6	105442379	105442529
chr6	107702711	107702861
chr6	107703070	107703220
chr6	109011129	109011279
chr6	109692887	109693037
chr6	111779025	111779175
chr6	112254784	112254934
chr6	115040110	115040260
chr6	115677878	115678028
chr6	116227224	116227374
chr6	116620322	116620472
chr6	117216063	117216213
chr6	118059125	118059275
chr6	118461068	118461218
chr6	118953965	118954115
chr6	119245054	119245204
chr6	121397690	121397840
chr6	124606534	124606684
chr6	131062247	131062397
chr6	131454409	131454559
chr6	133433152	133433302
chr6	135561171	135561321
chr6	136233539	136233689
chr6	141260721	141260871
chr6	141576871	141577021
chr6	144084726	144084876
chr6	144540255	144540405
chr6	155919385	155919535
chr7	2696799	2696949
chr7	2805448	2805598
chr7	2882827	2882977
chr7	2914759	2914909
chr7	2946060	2946210
chr7	3027143	3027293
chr7	3095980	3096130
chr7	5307450	5307600
chr7	11574143	11574293
chr7	11602857	11603007
chr7	12348709	12348859
chr7	12698515	12698665
chr7	12700791	12700941
chr7	13011074	13011224
chr7	14211003	14211153
chr7	22494368	22494518
chr7	23842951	23843101
chr7	23943853	23944003
chr7	23948934	23949084
chr7	24063173	24063323
chr7	25224925	25225075
chr7	26387027	26387177
chr7	30094591	30094741
chr7	36562296	36562446
chr7	37703720	37703870
chr7	41508876	41509026
chr7	47352988	47353138
chr7	59803301	59803451
chr7	60743253	60743403
chr7	60955178	60955328
chr7	61790249	61790399
chr7	63523661	63523811
chr7	64146132	64146282
chr7	67072959	67073109
chr7	67196762	67196912
chr7	70410409	70410559
chr7	70752803	70752953
chr7	70777504	70777654
chr7	73165089	73165239
chr7	73321705	73321855
chr7	75362860	75363010
chr7	75951799	75951949
chr7	76263980	76264130
chr7	76844469	76844619
chr7	77323972	77324122
chr7	77483535	77483685
chr7	77538943	77539093
chr7	78156260	78156410
chr7	78531952	78532102
chr7	81215208	81215358
chr7	93305642	93305792
chr7	95932053	95932203
chr7	98550633	98550783
chr7	99348917	99349067
chr7	99371314	99371464
chr7	99411555	99411705
chr7	100484068	100484218
chr7	109259269	109259419
chr7	113202110	113202260
chr7	115669958	115670108
chr7	116850074	116850224
chr7	117203830	117203980
chr7	117631865	117632015
chr7	117752468	117752618
chr7	120198695	120198845
chr7	120892249	120892399
chr7	122792388	122792538
chr7	122955691	122955841
chr7	123009434	123009584
chr7	123364430	123364580
chr7	125398394	125398544
chr7	126249305	126249455
chr7	126265228	126265378
chr7	126560454	126560604
chr7	131446753	131446903
chr7	134388617	134388767
chr7	135313529	135313679
chr7	135595675	135595825
chr7	139463270	139463420
chr7	139692537	139692687
chr7	140536110	140536260
chr7	140668278	140668428
chr7	140729941	140730091
chr7	141536018	141536168
chr7	141913586	141913736
chr7	142064909	142065059
chr7	142579163	142579313
chr8	5968324	5968474
chr8	7472235	7472385
chr8	12106879	12107029
chr8	12234672	12234822
chr8	12436942	12437092
chr8	12881196	12881346
chr8	22321869	22322019
chr8	22374782	22374932
chr8	22702366	22702516
chr8	23363911	23364061
chr8	23991464	23991614
chr8	24082126	24082276
chr8	26419674	26419824
chr8	33899145	33899295
chr8	33993012	33993162
chr8	36333929	36334079
chr8	39273383	39273533
chr8	39849459	39849609
chr8	44166913	44167063
chr8	45864536	45864686
chr8	46248545	46248695
chr8	47092720	47092870
chr8	48230385	48230535
chr8	51661006	51661156
chr8	52395512	52395662
chr8	53163629	53163779
chr8	53647167	53647317
chr8	56703059	56703209
chr8	58604145	58604295
chr8	60116905	60117055
chr8	60164325	60164475
chr8	62194294	62194444
chr8	66249854	66250004
chr8	67989613	67989763
chr8	68009855	68010005
chr8	70788969	70789119
chr8	70804771	70804921
chr8	71182057	71182207
chr8	74799118	74799268
chr8	76432795	76432945
chr8	76435829	76435979
chr8	77116194	77116344
chr8	77627133	77627283
chr8	78295998	78296148
chr8	81503965	81504115
chr8	86703081	86703231
chr8	91002728	91002878
chr8	96923536	96923686
chr8	100916039	100916189
chr8	101844377	101844527
chr8	104217617	104217767
chr8	109038733	109038883
chr8	110667347	110667497
chr8	111241388	111241538
chr8	113675788	113675938
chr8	114513526	114513676
chr8	114850989	114851139
chr8	115989944	115990094
chr8	116934840	116934990
chr8	117273897	117274047
chr8	117531866	117532016
chr8	118079958	118080108
chr8	118339151	118339301
chr8	122300118	122300268
chr8	124796438	124796588
chr8	126393684	126393834
chr8	129147042	129147192
chr8	129944487	129944637
chr8	130796404	130796554
chr9	1106965	1107115
chr9	8952479	8952629
chr9	9585790	9585940
chr9	9887142	9887292
chr9	10047579	10047729
chr9	10109227	10109377
chr9	13455934	13456084
chr9	14051485	14051635
chr9	16232428	16232578
chr9	25978930	25979080
chr9	26316335	26316485
chr9	27604513	27604663
chr9	28295281	28295431
chr9	31635085	31635235
chr9	36248927	36249077
chr9	37281380	37281530
chr9	40192493	40192643
chr9	40671405	40671555
chr9	42793072	42793222
chr9	43726164	43726314
chr9	46389807	46389957
chr9	49769152	49769302
chr9	50180720	50180870
chr9	50535182	50535332
chr9	54044757	54044907
chr9	61372411	61372561
chr9	63566918	63567068
chr9	67013715	67013865
chr9	69313720	69313870
chr9	71273648	71273798
chr9	71846479	71846629
chr9	80979326	80979476
chr9	82096855	82097005
chr9	82483265	82483415
chr9	93197682	93197832
chr9	93234532	93234682
chr9	93462039	93462189
chr9	96358993	96359143
chr9	97686700	97686850
chr9	100101529	100101679
chr9	100585759	100585909
chr9	111623670	111623820
chr9	113223617	113223767
chr9	115008819	115008969
chr9	115604893	115605043
chr9	117065129	117065279
chr9	118554007	118554157
chr10	5890922	5891072
chr10	9800982	9801132
chr10	9820470	9820620
chr10	9894542	9894692
chr10	10470678	10470828
chr10	12696722	12696872
chr10	12697276	12697426
chr10	12700537	12700687
chr10	13825355	13825505
chr10	13907133	13907283
chr10	14692710	14692860
chr10	14747939	14748089
chr10	15054065	15054215
chr10	16913734	16913884
chr10	17145172	17145322
chr10	19681360	19681510
chr10	34957857	34958007
chr10	35186487	35186637
chr10	35269335	35269485
chr10	35397530	35397680
chr10	37471069	37471219
chr10	39203729	39203879
chr10	40313619	40313769
chr10	43002356	43002506
chr10	45315044	45315194
chr10	45453606	45453756
chr10	46310830	46310980
chr10	46475875	46476025
chr10	47470303	47470453
chr10	47602437	47602587
chr10	47922188	47922338
chr10	48156307	48156457
chr10	48990884	48991034
chr10	49109758	49109908
chr10	49207016	49207166
chr10	49350074	49350224
chr10	49787218	49787368
chr10	54409685	54409835
chr10	55374811	55374961
chr10	55426784	55426934
chr10	56236740	56236890
chr10	57067455	57067605
chr10	58083184	58083334
chr10	58911602	58911752
chr10	59352805	59352955
chr10	59504026	59504176
chr10	61150863	61151013
chr10	61904762	61904912
chr10	62013057	62013207
chr10	62651760	62651910
chr10	63409746	63409896
chr10	63637505	63637655
chr10	64321380	64321530
chr10	65067495	65067645
chr10	65593225	65593375
chr10	66545678	66545828
chr10	66642111	66642261
chr10	66760238	66760388
chr10	66945044	66945194
chr10	67216574	67216724
chr10	67351965	67352115
chr10	67465885	67466035
chr10	70405061	70405211
chr10	75322334	75322484
chr10	81487007	81487157
chr10	82563519	82563669
chr10	82644046	82644196
chr10	83963233	83963383
chr10	84296361	84296511
chr10	85144203	85144353
chr10	85178831	85178981
chr10	85391351	85391501
chr10	86485906	86486056
chr10	86500224	86500374
chr10	86571508	86571658
chr10	86614539	86614689
chr10	86666781	86666931
chr10	86772773	86772923
chr10	87289287	87289437
chr10	88182389	88182539
chr10	88292944	88293094
chr10	88710547	88710697
chr10	88790719	88790869
chr10	88804170	88804320
chr10	89024286	89024436
chr10	89137005	89137155
chr10	90756388	90756538
chr10	90959506	90959656
chr10	92252021	92252171
chr10	92424589	92424739
chr10	92467509	92467659
chr10	94196909	94197059
chr10	94724694	94724844
chr10	97435376	97435526
chr10	97730474	97730624
chr10	97923679	97923829
chr10	99632563	99632713
chr10	101404271	101404421
chr10	103051772	103051922
chr10	103878521	103878671
chr10	103933167	103933317
chr10	104162832	104162982
chr10	104385787	104385937
chr10	104773983	104774133
chr10	105305880	105306030
chr10	105958487	105958637
chr10	107407359	107407509
chr10	107814732	107814882
chr10	108037144	108037294
chr10	109223546	109223696
chr10	109384136	109384286
chr10	109388867	109389017
chr11	2207012	2207162
chr11	19742867	19743017
chr11	23918951	23919101
chr11	29328976	29329126
chr11	33911507	33911657
chr11	34049496	34049646
chr11	34564223	34564373
chr11	34568602	34568752
chr11	35951644	35951794
chr11	36054627	36054777
chr11	36462078	36462228
chr11	38335188	38335338
chr11	39466968	39467118
chr11	41341344	41341494
chr11	50237601	50237751
chr11	52958104	52958254
chr11	56739132	56739282
chr11	65044156	65044306
chr11	74110602	74110752
chr11	78909253	78909403
chr11	80235659	80235809
chr11	81451085	81451235
chr11	87122292	87122442
chr11	89809680	89809830
chr11	91885225	91885375
chr11	92565453	92565603
chr12	4232337	4232487
chr12	4669952	4670102
chr12	4754059	4754209
chr12	5495820	5495970
chr12	12268206	12268356
chr12	12676095	12676245
chr12	14149933	14150083
chr12	14593082	14593232
chr12	14798646	14798796
chr12	14874221	14874371
chr12	14968915	14969065
chr12	15468713	15468863
chr12	16025882	16026032
chr12	19361589	19361739
chr12	19571627	19571777
chr12	19728593	19728743
chr12	19754901	19755051
chr12	21153682	21153832
chr12	25363225	25363375
chr12	25574495	25574645
chr12	25787752	25787902
chr12	26710139	26710289
chr12	29718167	29718317
chr12	31970709	31970859
chr12	32590877	32591027
chr12	38501330	38501480
chr12	38655121	38655271
chr12	38785581	38785731
chr12	38926568	38926718
chr12	38965600	38965750
chr12	39138280	39138430
chr12	40032171	40032321
chr12	41579729	41579879
chr12	42285700	42285850
chr12	46846813	46846963
chr12	48968922	48969072
chr12	49482850	49483000
chr12	50181250	50181400
chr12	50397701	50397851
chr12	51607838	51607988
chr12	52537452	52537602
chr12	53810306	53810456
chr13	31030783	31030933
chr13	31354534	31354684
chr13	38609548	38609698
chr13	38709468	38709618
chr13	38872394	38872544
chr13	38953590	38953740
chr13	40813458	40813608
chr13	49819892	49820042
chr13	50357212	50357362
chr13	53313924	53314074
chr13	53362474	53362624
chr13	53536287	53536437
chr13	54871666	54871816
chr13	54906499	54906649
chr13	55250108	55250258
chr13	55425486	55425636
chr13	56711742	56711892
chr13	57036505	57036655
chr13	57637261	57637411
chr13	73920639	73920789
chr13	75292347	75292497
chr13	75509339	75509489
chr13	76371609	76371759
chr13	76388726	76388876
chr13	76555735	76555885
chr13	78563175	78563325
chr13	79074884	79075034
chr13	79267506	79267656
chr13	82583957	82584107
chr13	84694863	84695013
chr13	85507590	85507740
chr13	87171519	87171669
chr13	88710033	88710183
chr13	89954463	89954613
chr13	90428833	90428983
chr13	93879737	93879887
chr13	94159254	94159404
chr13	95410178	95410328
chr13	97062581	97062731
chr13	100036135	100036285
chr13	102448434	102448584
chr13	103088428	103088578
chr13	103310591	103310741
chr13	103520309	103520459
chr13	103658807	103658957
chr13	103680861	103681011
chr13	103859704	103859854
chr13	104135341	104135491
chr13	104221759	104221909
chr13	105486348	105486498
chr13	106534130	106534280
chr13	107822276	107822426
chr13	108942322	108942472
chr13	109199403	109199553
chr13	114119184	114119334
chr13	114337402	114337552
chr13	114821460	114821610
chr13	114912182	114912332
chr14	2095636	2095786
chr14	2867564	2867714
chr14	2898254	2898404
chr14	3421429	3421579
chr14	4886710	4886860
chr14	6578700	6578850
chr14	11010685	11010835
chr14	11199811	11199961
chr14	12902655	12902805
chr14	14949612	14949762
chr14	16267477	16267627
chr14	17993306	17993456
chr14	22899757	22899907
chr14	33371876	33372026
chr14	33410920	33411070
chr14	33835679	33835829
chr14	33865377	33865527
chr14	37697003	37697153
chr14	44168748	44168898
chr14	44343868	44344018
chr14	44905778	44905928
chr14	45695137	45695287
chr14	46834575	46834725
chr14	46836239	46836389
chr14	61544434	61544584
chr14	71711697	71711847
chr14	79666680	79666830
chr14	80320886	80321036
chr14	80994697	80994847
chr14	81678432	81678582
chr14	81715109	81715259
chr14	81933767	81933917
chr14	82777908	82778058
chr14	83448640	83448790
chr14	83748188	83748338
chr14	84198035	84198185
chr14	84373463	84373613
chr14	84515125	84515275
chr14	86073208	86073358
chr14	86109587	86109737
chr14	86726552	86726702
chr14	86770834	86770984
chr14	87294844	87294994
chr14	88695334	88695484
chr14	89006132	89006282
chr14	103218487	103218637
chr14	104346267	104346417
chr14	104816451	104816601
chr14	106074887	106075037
chr14	107256027	107256177
chr14	107366705	107366855
chr14	107399091	107399241
chr14	114364064	114364214
chr15	3656329	3656479
chr15	8452905	8453055
chr15	13482820	13482970
chr15	23866367	23866517
chr15	27620857	27621007
chr15	32506563	32506713
chr15	37051383	37051533
chr15	41646129	41646279
chr15	47029647	47029797
chr15	47060663	47060813
chr15	47563499	47563649
chr15	47712961	47713111
chr15	52308196	52308346
chr15	52527368	52527518
chr15	54952433	54952583
chr15	55857887	55858037
chr15	62021664	62021814
chr15	64734703	64734853
chr15	65319934	65320084
chr15	71181038	71181188
chr15	96738460	96738610
chr15	111390869	111391019
chr15	111473120	111473270
chr15	111674671	111674821
chr15	111911707	111911857
chr16	1091201	1091351
chr16	1447640	1447790
chr16	3732498	3732648
chr16	7218055	7218205
chr16	7219039	7219189
chr16	7265321	7265471
chr16	7456180	7456330
chr16	8980339	8980489
chr16	11339507	11339657
chr16	17351996	17352146
chr16	17430461	17430611
chr16	18728607	18728757
chr16	19163985	19164135
chr16	19964229	19964379
chr16	20252366	20252516
chr16	20272727	20272877
chr16	20834659	20834809
chr16	20879076	20879226
chr16	21352320	21352470
chr16	21722408	21722558
chr16	22005751	22005901
chr16	24759207	24759357
chr16	32310650	32310800
chr16	35373275	35373425
chr16	47091818	47091968
chr16	47330264	47330414
chr16	48497239	48497389
chr16	48976165	48976315
chr16	59397682	59397832
chr16	59883143	59883293
chr16	68599826	68599976
chr16	68995369	68995519
chr16	80862129	80862279
chr16	83942758	83942908
chr16	84803873	84804023
chr17	392200	392350
chr17	948574	948724
chr17	1867655	1867805
chr17	6922147	6922297
chr17	10513471	10513621
chr17	10602765	10602915
chr17	12560740	12560890
chr17	12653508	12653658
chr17	15554371	15554521
chr17	18050257	18050407
chr17	18465518	18465668
chr17	21105913	21106063
chr17	23682752	23682902
chr17	27475255	27475405
chr17	30727274	30727424
chr17	33306214	33306364
chr17	33462679	33462829
chr17	34740377	34740527
chr17	37641766	37641916
chr17	45629009	45629159
chr17	45791743	45791893
chr17	52585221	52585371
chr17	53218320	53218470
chr17	56836443	56836593
chr17	59168015	59168165
chr17	63012414	63012564
chr17	65517458	65517608
chr17	74029398	74029548
chr17	78066668	78066818
chr17	79256619	79256769
chr17	79319346	79319496
chr17	81387800	81387950
chr17	82326774	82326924
chr17	82477992	82478142
chr17	90975990	90976140
chr17	91107657	91107807
chr17	91129681	91129831
chr18	1185460	1185610
chr18	6050306	6050456
chr18	6433412	6433562
chr18	7963127	7963277
chr18	14476534	14476684
chr18	15771668	15771818
chr18	24560956	24561106
chr18	24564811	24564961
chr18	25857758	25857908
chr18	25928280	25928430
chr18	26275576	26275726
chr18	28014674	28014824
chr18	28208409	28208559
chr18	28999755	28999905
chr18	29093390	29093540
chr18	30672698	30672848
chr18	30974674	30974824
chr18	31738704	31738854
chr18	31887483	31887633
chr18	32351111	32351261
chr18	38073066	38073216
chr18	41596390	41596540
chr18	43200986	43201136
chr18	47055763	47055913
chr18	48108579	48108729
chr18	48718987	48719137
chr18	49532241	49532391
chr18	51403548	51403698
chr18	51570207	51570357
chr18	55004917	55005067
chr18	55098796	55098946
chr18	55129655	55129805
chr18	56514142	56514292
chr18	57100600	57100750
chr18	59637808	59637958
chr18	62292308	62292458
chr18	68977650	68977800
chr18	70298608	70298758
chr18	70632688	70632838
chr18	76423467	76423617
chr18	76523205	76523355
chr18	78472586	78472736
chr18	78666361	78666511
chr18	78833775	78833925
chr18	80784614	80784764
chr19	1126502	1126652
chr19	10076842	10076992
chr19	10426503	10426653
chr19	11283269	11283419
chr19	25505218	25505368
chr19	32502093	32502243
chr19	32550970	32551120
chr19	35810709	35810859
chr19	36197073	36197223
chr19	36922893	36923043
chr19	37070561	37070711
chr19	41698994	41699144
chr19	41771620	41771770
chr19	45177083	45177233
chr19	48319692	48319842
chr19	50109894	50110044
chr19	50499010	50499160
chr19	51745034	51745184
chr19	53186608	53186758
chr19	54152427	54152577
chr19	54224907	54225057
chr19	56793535	56793685
chr19	59342137	59342287
chr19	61023405	61023555
chr19	61825688	61825838
chr19	62799115	62799265
chr19	62954792	62954942
chr19	63084070	63084220
chr19	63497714	63497864
chr19	65255579	65255729
chr19	65384256	65384406
chr19	65441630	65441780
chr19	66762122	66762272
chr19	66849026	66849176
chr19	66982709	66982859
chr19	67639691	67639841
chr19	67791703	67791853
chr19	68801229	68801379
chr19	71117798	71117948
chr19	72124443	72124593
chr20	3910086	3910236
chr20	4125136	4125286
chr20	6450409	6450559
chr20	7145870	7146020
chr20	7525380	7525530
chr20	7717288	7717438
chr20	7726447	7726597
chr20	8303225	8303375
chr20	8534941	8535091
chr20	9687119	9687269
chr20	10363879	10364029
chr20	10583777	10583927
chr20	16129223	16129373
chr20	16639134	16639284
chr20	19273854	19274004
chr20	21760019	21760169
chr20	25004351	25004501
chr20	29380019	29380169
chr20	30621580	30621730
chr20	31265473	31265623
chr20	31317058	31317208
chr20	31515082	31515232
chr20	32783562	32783712
chr20	33913806	33913956
chr20	36441374	36441524
chr20	36469596	36469746
chr20	40674044	40674194
chr20	42613231	42613381
chr20	45986820	45986970
chr20	47145734	47145884
chr20	47652105	47652255
chr20	48110627	48110777
chr20	48111397	48111547
chr20	50348580	50348730
chrX	355997	356147
chrX	7440542	7440692
chrX	11762429	11762579
chrX	15113789	15113939
chrX	16386980	16387130
chrX	21615658	21615808
chrX	30217296	30217446
chrX	43930937	43931087
chrX	70481150	70481300
chrX	71083007	71083157
chrX	116313197	116313347
chrX	122079484	122079634
chrX	137790268	137790418
chr1	3419271	3419421
chr1	3856951	3857101
chr1	4503026	4503176
chr1	5768953	5769103
chr1	7027863	7028013
chr1	9651159	9651309
chr1	13500381	13500531
chr1	14970888	14971038
chr1	16324973	16325123
chr1	20937978	20938128
chr1	30072763	30072913
chr1	32350281	32350431
chr1	32415293	32415443
chr1	33559215	33559365
chr1	33590125	33590275
chr1	34239377	34239527
chr1	40639809	40639959
chr1	41207604	41207754
chr1	43346094	43346244
chr1	47451961	47452111
chr1	47607950	47608100
chr1	47743364	47743514
chr1	48140374	48140524
chr1	49267282	49267432
chr1	49308875	49309025
chr1	49343099	49343249
chr1	50850306	50850456
chr1	51818126	51818276
chr1	52104060	52104210
chr1	52718013	52718163
chr1	54037791	54037941
chr1	54264273	54264423
chr1	55346106	55346256
chr1	56926272	56926422
chr1	56933132	56933282
chr1	56941493	56941643
chr1	57235393	57235543
chr1	57253226	57253376
chr1	57778291	57778441
chr1	58419866	58420016
chr1	60057254	60057404
chr1	66332712	66332862
chr1	66375299	66375449
chr1	66498575	66498725
chr1	74814061	74814211
chr1	75912816	75912966
chr1	76195568	76195718
chr1	79187359	79187509
chr1	79499041	79499191
chr1	79585798	79585948
chr1	80047122	80047272
chr1	81158608	81158758
chr1	81749695	81749845
chr1	82100984	82101134
chr1	82231308	82231458
chr1	82716483	82716633
chr1	83735460	83735610
chr1	85513987	85514137
chr1	85529767	85529917
chr1	86616905	86617055
chr1	88055539	88055689
chr1	88185657	88185807
chr1	88372127	88372277
chr1	88645926	88646076
chr1	88823776	88823926
chr1	90538324	90538474
chr1	91234830	91234980
chr1	91342771	91342921
chr1	95769401	95769551
chr1	96305212	96305362
chr1	101820201	101820351
chr1	101916060	101916210
chr1	102161641	102161791
chr1	102766348	102766498
chr1	103100416	103100566
chr1	103923818	103923968
chr1	104238862	104239012
chr1	106191107	106191257
chr1	108383392	108383542
chr1	125750273	125750423
chr1	125953940	125954090
chr1	126048730	126048880
chr1	127516297	127516447
chr1	128118719	128118869
chr1	130046714	130046864
chr1	132255005	132255155
chr1	132495168	132495318
chr1	135911604	135911754
chr1	135912124	135912274
chr1	138355053	138355203
chr1	142075025	142075175
chr1	142546368	142546518
chr1	142975218	142975368
chr1	143086048	143086198
chr1	143167468	143167618
chr1	143321937	143322087
chr1	146499028	146499178
chr1	146725325	146725475
chr1	148784312	148784462
chr1	151579289	151579439
chr1	153137666	153137816
chr1	158734969	158735119
chr1	163738184	163738334
chr1	164057152	164057302
chr1	169816748	169816898
chr1	170383063	170383213
chr1	172612136	172612286
chr1	173172401	173172551
chr1	181861254	181861404
chr1	182140049	182140199
chr1	182863789	182863939
chr1	183834202	183834352
chr1	183917731	183917881
chr1	184655460	184655610
chr1	185007555	185007705
chr1	185523696	185523846
chr1	187490433	187490583
chr1	187807403	187807553
chr1	187818698	187818848
chr1	187863521	187863671
chr1	187869447	187869597
chr1	187869841	187869991
chr1	187886195	187886345
chr1	187892731	187892881
chr1	187897684	187897834
chr1	188165378	188165528
chr1	188945051	188945201
chr1	188959702	188959852
chr1	190704734	190704884
chr1	191078011	191078161
chr1	191349633	191349783
chr1	191633322	191633472
chr1	192354319	192354469
chr1	192693361	192693511
chr1	193979861	193980011
chr1	194199416	194199566
chr1	202739833	202739983
chr1	204882662	204882812
chr1	204976175	204976325
chr1	205072108	205072258
chr1	205389515	205389665
chr1	205559470	205559620
chr1	205693439	205693589
chr1	206187243	206187393
chr1	206988935	206989085
chr1	207053522	207053672
chr1	207450331	207450481
chr1	208269567	208269717
chr1	210648182	210648332
chr1	211697715	211697865
chr1	211709701	211709851
chr1	214644510	214644660
chr1	214883029	214883179
chr1	217090863	217091013
chr1	219277622	219277772
chr1	220583306	220583456
chr1	222493110	222493260
chr1	222533724	222533874
chr1	222956388	222956538
chr1	224971189	224971339
chr1	225141125	225141275
chr1	225255005	225255155
chr1	225362307	225362457
chr1	225805144	225805294
chr1	226017087	226017237
chr1	226129940	226130090
chr1	226218527	226218677
chr1	226283589	226283739
chr1	227174140	227174290
chr1	227735625	227735775
chr1	227767793	227767943
chr1	227796845	227796995
chr1	227827215	227827365
chr1	227878036	227878186
chr1	228020309	228020459
chr1	228098405	228098555
chr1	228236796	228236946
chr1	228661310	228661460
chr1	228700005	228700155
chr1	228851318	228851468
chr1	229198666	229198816
chr1	229220022	229220172
chr1	229508633	229508783
chr1	229657587	229657737
chr1	229721338	229721488
chr1	229733489	229733639
chr1	232014652	232014802
chr1	232022786	232022936
chr1	232078445	232078595
chr1	233019530	233019680
chr1	233200647	233200797
chr1	233396753	233396903
chr1	233549559	233549709
chr1	241804632	241804782
chr1	241849391	241849541
chr1	245741626	245741776
chr1	248494638	248494788
chr1	248567487	248567637
chr1	249304370	249304520
chr1	258991119	258991269
chr1	259004392	259004542
chr1	260438566	260438716
chr1	262442817	262442967
chr1	264920518	264920668
chr1	267973978	267974128
chr1	268824141	268824291
chr1	270714758	270714908
chr1	272183904	272184054
chr1	272239275	272239425
chr1	272337627	272337777
chr1	273483739	273483889
chr1	273531800	273531950
chr1	273687045	273687195
chr1	273687526	273687676
chr1	273960510	273960660
chr1	274748500	274748650
chr1	277528507	277528657
chr1	281163352	281163502
chr1	281221431	281221581
chr1	281290741	281290891
chr1	281483155	281483305
chr1	281866718	281866868
chr1	282038303	282038453
chr1	283412641	283412791
chr1	283705385	283705535
chr1	283799916	283800066
chr1	285118547	285118697
chr1	285574020	285574170
chr1	285857295	285857445
chr1	287378395	287378545
chr1	287401150	287401300
chr1	287401492	287401642
chr1	288630190	288630340
chr2	1170461	1170611
chr2	2670587	2670737
chr2	13552245	13552395
chr2	18459968	18460118
chr2	41134557	41134707
chr2	41336121	41336271
chr2	41398845	41398995
chr2	42878196	42878346
chr2	45129347	45129497
chr2	45459014	45459164
chr2	45569291	45569441
chr2	47525761	47525911
chr2	48626487	48626637
chr2	49499401	49499551
chr2	50975964	50976114
chr2	52582555	52582705
chr2	53383182	53383332
chr2	57468679	57468829
chr2	59460056	59460206
chr2	61500885	61501035
chr2	62547623	62547773
chr2	63643830	63643980
chr2	65515232	65515382
chr2	65584037	65584187
chr2	70663325	70663475
chr2	71371253	71371403
chr2	72891605	72891755
chr2	73708939	73709089
chr2	73979253	73979403
chr2	75856325	75856475
chr2	76898461	76898611
chr2	77851638	77851788
chr2	79486833	79486983
chr2	82388998	82389148
chr2	82523532	82523682
chr2	82656074	82656224
chr2	82866617	82866767
chr2	83441599	83441749
chr2	97840464	97840614
chr2	99042465	99042615
chr2	100459634	100459784
chr2	105328763	105328913
chr2	113618735	113618885
chr2	117991605	117991755
chr2	124401565	124401715
chr2	124551405	124551555
chr2	128957232	128957382
chr2	130684688	130684838
chr2	131106936	131107086
chr2	133393102	133393252
chr2	135723969	135724119
chr2	137304056	137304206
chr2	140771364	140771514
chr2	142897640	142897790
chr2	146005957	146006107
chr2	148061257	148061407
chr2	148062163	148062313
chr2	149459601	149459751
chr2	156466356	156466506
chr2	160042078	160042228
chr2	160599787	160599937
chr2	160965170	160965320
chr2	160967349	160967499
chr2	161727888	161728038
chr2	161871634	161871784
chr2	167060698	167060848
chr2	167102108	167102258
chr2	168808280	168808430
chr2	168914789	168914939
chr2	170220689	170220839
chr2	170273239	170273389
chr2	175314195	175314345
chr2	175592882	175593032
chr2	176165827	176165977
chr2	176187240	176187390
chr2	176738325	176738475
chr2	177532220	177532370
chr2	184095435	184095585
chr2	189968930	189969080
chr2	192514816	192514966
chr2	197333811	197333961
chr2	197523201	197523351
chr2	202712520	202712670
chr2	203875815	203875965
chr2	204721043	204721193
chr2	205433846	205433996
chr2	205547153	205547303
chr2	206678827	206678977
chr2	206737968	206738118
chr2	206829404	206829554
chr2	206913746	206913896
chr2	207132015	207132165
chr2	207265748	207265898
chr2	207956909	207957059
chr2	208833026	208833176
chr2	209060039	209060189
chr2	209359911	209360061
chr2	215676271	215676421
chr2	215888001	215888151
chr2	217273150	217273300
chr2	217294132	217294282
chr2	217674356	217674506
chr2	218188964	218189114
chr2	219309851	219310001
chr2	219692635	219692785
chr2	220637653	220637803
chr2	222210469	222210619
chr2	224098702	224098852
chr2	224100032	224100182
chr2	225697866	225698016
chr2	226123728	226123878
chr2	226444693	226444843
chr2	226964741	226964891
chr2	227604084	227604234
chr2	227608527	227608677
chr2	229427901	229428051
chr2	229503226	229503376
chr2	229557168	229557318
chr2	229557667	229557817
chr2	230390925	230391075
chr2	230822379	230822529
chr2	231112245	231112395
chr2	232540022	232540172
chr2	235145744	235145894
chr2	242849698	242849848
chr2	243043657	243043807
chr2	243889974	243890124
chr2	243908131	243908281
chr2	243928044	243928194
chr2	243977183	243977333
chr2	250646184	250646334
chr2	250791279	250791429
chr2	257335783	257335933
chr2	259145188	259145338
chr2	259145735	259145885
chr2	259486812	259486962
chr2	262309449	262309599
chr2	262355984	262356134
chr2	263687114	263687264
chr2	265621708	265621858
chr2	266429117	266429267
chr2	268027097	268027247
chr2	268769381	268769531
chr2	270134913	270135063
chr2	276031569	276031719
chr2	276154973	276155123
chr2	279262950	279263100
chr3	2374636	2374786
chr3	2375541	2375691
chr3	2383448	2383598
chr3	2598314	2598464
chr3	2632757	2632907
chr3	8838404	8838554
chr3	8956129	8956279
chr3	9355052	9355202
chr3	11060858	11061008
chr3	11304468	11304618
chr3	11661066	11661216
chr3	12126242	12126392
chr3	13878425	13878575
chr3	14155565	14155715
chr3	14382396	14382546
chr3	14529213	14529363
chr3	14894860	14895010
chr3	15141709	15141859
chr3	15478670	15478820
chr3	16772712	16772862
chr3	16937658	16937808
chr3	17105017	17105167
chr3	17346100	17346250
chr3	18264135	18264285
chr3	18265402	18265552
chr3	19252969	19253119
chr3	19359496	19359646
chr3	19713471	19713621
chr3	19855638	19855788
chr3	20202176	20202326
chr3	23141843	23141993
chr3	28079424	28079574
chr3	28519601	28519751
chr3	37610099	37610249
chr3	43214855	43215005
chr3	43629412	43629562
chr3	43948312	43948462
chr3	46838444	46838594
chr3	48192752	48192902
chr3	48194149	48194299
chr3	51850514	51850664
chr3	56364676	56364826
chr3	56580530	56580680
chr3	57156051	57156201
chr3	58990463	58990613
chr3	60653568	60653718
chr3	62727270	62727420
chr3	62759469	62759619
chr3	64565748	64565898
chr3	64729834	64729984
chr3	66269493	66269643
chr3	66619846	66619996
chr3	72378623	72378773
chr3	72689101	72689251
chr3	73043075	73043225
chr3	77592780	77592930
chr3	86021789	86021939
chr3	86206529	86206679
chr3	86404919	86405069
chr3	87666122	87666272
chr3	88045723	88045873
chr3	89435105	89435255
chr3	89749387	89749537
chr3	101054509	101054659
chr3	102040317	102040467
chr3	112090958	112091108
chr3	112213964	112214114
chr3	115125277	115125427
chr3	115350859	115351009
chr3	117157882	117158032
chr3	117565800	117565950
chr3	117834675	117834825
chr3	118850899	118851049
chr3	118980466	118980616
chr3	120099175	120099325
chr3	123424746	123424896
chr3	123567936	123568086
chr3	124462514	124462664
chr3	125661715	125661865
chr3	126138732	126138882
chr3	126394170	126394320
chr3	127200085	127200235
chr3	127840855	127841005
chr3	127901950	127902100
chr3	128418053	128418203
chr3	129170914	129171064
chr3	137716542	137716692
chr3	137804919	137805069
chr3	140474950	140475100
chr3	146384485	146384635
chr3	147642754	147642904
chr3	149632702	149632852
chr3	153051298	153051448
chr3	153963982	153964132
chr3	155457791	155457941
chr3	155834075	155834225
chr3	156260300	156260450
chr3	156783993	156784143
chr3	157002040	157002190
chr3	157129576	157129726
chr3	158137907	158138057
chr3	158250834	158250984
chr3	158641257	158641407
chr3	158677667	158677817
chr3	158764805	158764955
chr3	158786698	158786848
chr3	160252377	160252527
chr3	160712282	160712432
chr3	160754978	160755128
chr3	161097110	161097260
chr3	163156240	163156390
chr3	167722237	167722387
chr3	168281775	168281925
chr3	168302948	168303098
chr3	168350371	168350521
chr3	168696683	168696833
chr3	168731655	168731805
chr3	168732056	168732206
chr3	169490969	169491119
chr3	170185188	170185338
chr3	171537314	171537464
chr3	174023960	174024110
chr3	177082519	177082669
chr3	177102634	177102784
chr3	177568394	177568544
chr3	180807522	180807672
chr4	795195	795345
chr4	3997455	3997605
chr4	10625149	10625299
chr4	10988714	10988864
chr4	12419600	12419750
chr4	28882649	28882799
chr4	29824194	29824344
chr4	30287266	30287416
chr4	30463966	30464116
chr4	30592545	30592695
chr4	31635068	31635218
chr4	33972571	33972721
chr4	36564138	36564288
chr4	38519576	38519726
chr4	38538426	38538576
chr4	38939432	38939582
chr4	56511673	56511823
chr4	57477631	57477781
chr4	57479286	57479436
chr4	59350031	59350181
chr4	61252232	61252382
chr4	66087609	66087759
chr4	66101617	66101767
chr4	66191525	66191675
chr4	133379179	133379329
chr4	136545002	136545152
chr4	142087075	142087225
chr4	142131497	142131647
chr4	143330710	143330860
chr4	144697434	144697584
chr4	149085319	149085469
chr4	149400495	149400645
chr4	150203273	150203423
chr4	151770810	151770960
chr4	159029161	159029311
chr4	160163182	160163332
chr4	162566595	162566745
chr4	163362101	163362251
chr4	163489739	163489889
chr4	164851443	164851593
chr4	165047746	165047896
chr4	165172657	165172807
chr4	165950235	165950385
chr4	168930532	168930682
chr4	178372452	178372602
chr4	178522567	178522717
chr4	179567240	179567390
chr4	179587874	179588024
chr4	179604210	179604360
chr4	179636703	179636853
chr4	179702188	179702338
chr4	180296466	180296616
chr4	181550658	181550808
chr4	183419763	183419913
chr4	184220110	184220260
chr4	185008042	185008192
chr4	185062431	185062581
chr4	185266823	185266973
chr4	185920535	185920685
chr4	186108772	186108922
chr4	186879608	186879758
chr4	188588900	188589050
chr4	188917907	188918057
chr4	191109649	191109799
chr4	191167872	191168022
chr4	191675674	191675824
chr4	194032586	194032736
chr4	194048034	194048184
chr4	194520367	194520517
chr4	194707157	194707307
chr4	194787522	194787672
chr4	197167672	197167822
chr4	197767732	197767882
chr4	198437131	198437281
chr4	211193734	211193884
chr4	211334150	211334300
chr4	211578760	211578910
chr4	211799479	211799629
chr4	215633356	215633506
chr4	215806939	215807089
chr4	216051925	216052075
chr4	216355860	216356010
chr4	216457746	216457896
chr4	216894843	216894993
chr4	217020248	217020398
chr4	222605625	222605775
chr4	224394860	224395010
chr4	224697998	224698148
chr4	226883788	226883938
chr4	232294420	232294570
chr4	232970482	232970632
chr4	233694686	233694836
chr4	237692334	237692484
chr4	243800290	243800440
chr4	244097711	244097861
chr4	244256689	244256839
chr4	245046920	245047070
chr4	246022443	246022593
chr5	10540524	10540674
chr5	13440646	13440796
chr5	16982353	16982503
chr5	17868943	17869093
chr5	18893770	18893920
chr5	23845550	23845700
chr5	24670765	24670915
chr5	30290752	30290902
chr5	31194215	31194365
chr5	32746331	32746481
chr5	40480781	40480931
chr5	41096319	41096469
chr5	51124509	51124659
chr5	52131983	52132133
chr5	55153160	55153310
chr5	55201806	55201956
chr5	55224237	55224387
chr5	57073744	57073894
chr5	60971932	60972082
chr5	61798614	61798764
chr5	63374809	63374959
chr5	63519262	63519412
chr5	63587811	63587961
chr5	63693476	63693626
chr5	63769638	63769788
chr5	63871642	63871792
chr5	64058452	64058602
chr5	64524087	64524237
chr5	65408978	65409128
chr5	66659188	66659338
chr5	74405603	74405753
chr5	77588877	77589027
chr5	78141094	78141244
chr5	80295193	80295343
chr5	80402133	80402283
chr5	82657081	82657231
chr5	82797838	82797988
chr5	90641352	90641502
chr5	92702126	92702276
chr5	108486394	108486544
chr5	108575786	108575936
chr5	111299449	111299599
chr5	117616234	117616384
chr5	120201799	120201949
chr5	120354495	120354645
chr5	124036575	124036725
chr5	126460803	126460953
chr5	130010196	130010346
chr5	130379666	130379816
chr5	130705449	130705599
chr5	130807844	130807994
chr5	130824464	130824614
chr5	131252883	131253033
chr5	131388234	131388384
chr5	131852081	131852231
chr5	132233079	132233229
chr5	132278044	132278194
chr5	132471612	132471762
chr5	133638053	133638203
chr5	137534408	137534558
chr5	139037150	139037300
chr5	139239283	139239433
chr5	139677755	139677905
chr5	139940494	139940644
chr5	140139844	140139994
chr5	140325549	140325699
chr5	142391006	142391156
chr5	142878636	142878786
chr5	145136330	145136480
chr5	145215266	145215416
chr5	145629252	145629402
chr5	146429096	146429246
chr5	146702483	146702633
chr5	147641938	147642088
chr5	147990001	147990151
chr5	148108572	148108722
chr5	148246644	148246794
chr5	148472444	148472594
chr5	148537726	148537876
chr5	148766613	148766763
chr5	150517798	150517948
chr5	150692343	150692493
chr5	151552150	151552300
chr5	151614101	151614251
chr5	151638435	151638585
chr5	151911860	151912010
chr5	152793385	152793535
chr5	153680400	153680550
chr5	153711507	153711657
chr5	154063233	154063383
chr5	154887699	154887849
chr5	155073139	155073289
chr5	155565790	155565940
chr5	155783162	155783312
chr5	156467226	156467376
chr5	157029682	157029832
chr5	157423160	157423310
chr5	157430692	157430842
chr5	157477126	157477276
chr5	157782496	157782646
chr5	157849499	157849649
chr5	160060908	160061058
chr5	160084565	160084715
chr5	160235178	160235328
chr5	161108376	161108526
chr5	161804865	161805015
chr5	161807666	161807816
chr5	162841532	162841682
chr5	162921159	162921309
chr5	163141187	163141337
chr5	163157452	163157602
chr5	163305621	163305771
chr5	163445642	163445792
chr5	163576403	163576553
chr5	164192302	164192452
chr5	166051775	166051925
chr5	166798204	166798354
chr5	168323420	168323570
chr5	168409168	168409318
chr5	170151763	170151913
chr5	170420882	170421032
chr5	170456164	170456314
chr5	172726987	172727137
chr5	173212635	173212785
chr5	175222531	175222681
chr5	175804240	175804390
chr5	176148789	176148939
chr5	176377886	176378036
chr5	176876811	176876961
chr5	177133636	177133786
chr6	1371217	1371367
chr6	1758116	1758266
chr6	1932670	1932820
chr6	2708192	2708342
chr6	3059093	3059243
chr6	6438855	6439005
chr6	7141524	7141674
chr6	7922630	7922780
chr6	9068752	9068902
chr6	9505347	9505497
chr6	9682516	9682666
chr6	22219190	22219340
chr6	22317373	22317523
chr6	34129681	34129831
chr6	34423681	34423831
chr6	34930272	34930422
chr6	35875882	35876032
chr6	36356151	36356301
chr6	36495482	36495632
chr6	36599751	36599901
chr6	36644559	36644709
chr6	36735862	36736012
chr6	37645709	37645859
chr6	38124773	38124923
chr6	38257275	38257425
chr6	43768193	43768343
chr6	43822996	43823146
chr6	46298380	46298530
chr6	51753426	51753576
chr6	52279958	52280108
chr6	55892382	55892532
chr6	58210165	58210315
chr6	59278414	59278564
chr6	59595771	59595921
chr6	60027107	60027257
chr6	60347365	60347515
chr6	60592724	60592874
chr6	65261658	65261808
chr6	65262151	65262301
chr6	65664288	65664438
chr6	67143160	67143310
chr6	71650032	71650182
chr6	73914792	73914942
chr6	76661409	76661559
chr6	82348507	82348657
chr6	83673201	83673351
chr6	84619525	84619675
chr6	85209519	85209669
chr6	85266185	85266335
chr6	85614895	85615045
chr6	89634550	89634700
chr6	89685197	89685347
chr6	89746122	89746272
chr6	101136922	101137072
chr6	101262182	101262332
chr6	101810083	101810233
chr6	102781478	102781628
chr6	102831190	102831340
chr6	102863413	102863563
chr6	103451170	103451320
chr6	106844116	106844266
chr6	107808813	107808963
chr6	109023318	109023468
chr6	109278314	109278464
chr6	111299640	111299790
chr6	111421880	111422030
chr6	112256826	112256976
chr6	112416479	112416629
chr6	112716242	112716392
chr6	113499025	113499175
chr6	114215665	114215815
chr6	115230028	115230178
chr6	115393997	115394147
chr6	115761898	115762048
chr6	115853069	115853219
chr6	116908095	116908245
chr6	118083055	118083205
chr6	118793764	118793914
chr6	118925809	118925959
chr6	120103589	120103739
chr6	120213627	120213777
chr6	120757489	120757639
chr6	128740740	128740890
chr6	133449135	133449285
chr6	134303170	134303320
chr6	135561487	135561637
chr6	137651617	137651767
chr6	137938021	137938171
chr6	141477411	141477561
chr6	141583378	141583528
chr6	141842400	141842550
chr6	141909012	141909162
chr6	143907201	143907351
chr6	144270681	144270831
chr6	144413771	144413921
chr6	145143332	145143482
chr6	145256080	145256230
chr6	145388968	145389118
chr6	145480039	145480189
chr6	146263304	146263454
chr6	146741330	146741480
chr6	146804525	146804675
chr6	146805031	146805181
chr6	146823919	146824069
chr6	146963316	146963466
chr6	153092693	153092843
chr6	155107563	155107713
chr6	156081559	156081709
chr7	2496617	2496767
chr7	2549028	2549178
chr7	2670202	2670352
chr7	3141921	3142071
chr7	3316054	3316204
chr7	11200414	11200564
chr7	11368342	11368492
chr7	11612725	11612875
chr7	11712160	11712310
chr7	11815819	11815969
chr7	12313585	12313735
chr7	12349711	12349861
chr7	12362580	12362730
chr7	12485499	12485649
chr7	12575074	12575224
chr7	12594738	12594888
chr7	12823056	12823206
chr7	13203209	13203359
chr7	14393055	14393205
chr7	14493581	14493731
chr7	18586555	18586705
chr7	23852687	23852837
chr7	23981986	23982136
chr7	24109418	24109568
chr7	24324602	24324752
chr7	24406627	24406777
chr7	25342941	25343091
chr7	26390815	26390965
chr7	27255017	27255167
chr7	29094941	29095091
chr7	29453660	29453810
chr7	30505447	30505597
chr7	31970155	31970305
chr7	34067748	34067898
chr7	34193618	34193768
chr7	36635537	36635687
chr7	36674224	36674374
chr7	38250099	38250249
chr7	41340782	41340932
chr7	41864215	41864365
chr7	47942757	47942907
chr7	51762876	51763026
chr7	54386448	54386598
chr7	54563747	54563897
chr7	54595867	54596017
chr7	54645452	54645602
chr7	58228728	58228878
chr7	58295737	58295887
chr7	58473504	58473654
chr7	60700431	60700581
chr7	60778199	60778349
chr7	62151666	62151816
chr7	62937301	62937451
chr7	63027881	63028031
chr7	63951500	63951650
chr7	64108310	64108460
chr7	64480326	64480476
chr7	65201636	65201786
chr7	67119966	67120116
chr7	71118540	71118690
chr7	71143441	71143591
chr7	71382284	71382434
chr7	72918185	72918335
chr7	75144017	75144167
chr7	75924098	75924248
chr7	77265470	77265620
chr7	83579138	83579288
chr7	91770441	91770591
chr7	93549196	93549346
chr7	97070054	97070204
chr7	99424421	99424571
chr7	100534414	100534564
chr7	103175784	103175934
chr7	107693588	107693738
chr7	114244334	114244484
chr7	116547008	116547158
chr7	116631671	116631821
chr7	117125436	117125586
chr7	117201330	117201480
chr7	117707831	117707981
chr7	119152884	119153034
chr7	119469504	119469654
chr7	119744203	119744353
chr7	119796141	119796291
chr7	120063396	120063546
chr7	120374361	120374511
chr7	121156403	121156553
chr7	121855222	121855372
chr7	122676981	122677131
chr7	122902273	122902423
chr7	123169315	123169465
chr7	123215155	123215305
chr7	125298691	125298841
chr7	125607183	125607333
chr7	126198130	126198280
chr7	126707070	126707220
chr7	126775262	126775412
chr7	128281559	128281709
chr7	128554652	128554802
chr7	131042232	131042382
chr7	134320960	134321110
chr7	134467280	134467430
chr7	135985047	135985197
chr7	137310594	137310744
chr7	138033203	138033353
chr7	139575261	139575411
chr7	140817320	140817470
chr7	141678811	141678961
chr7	142378591	142378741
chr7	142772973	142773123
chr8	1444738	1444888
chr8	6202525	6202675
chr8	7554003	7554153
chr8	12631162	12631312
chr8	12834931	12835081
chr8	21725234	21725384
chr8	21828791	21828941
chr8	21915955	21916105
chr8	21934588	21934738
chr8	22168057	22168207
chr8	22442871	22443021
chr8	22501345	22501495
chr8	22597231	22597381
chr8	22830370	22830520
chr8	22875366	22875516
chr8	22989604	22989754
chr8	24607684	24607834
chr8	26783962	26784112
chr8	31891396	31891546
chr8	33124114	33124264
chr8	35813017	35813167
chr8	39494764	39494914
chr8	39578484	39578634
chr8	43901447	43901597
chr8	46069781	46069931
chr8	46074529	46074679
chr8	47393379	47393529
chr8	47694885	47695035
chr8	47804801	47804951
chr8	48337298	48337448
chr8	49198878	49199028
chr8	49220534	49220684
chr8	51422389	51422539
chr8	51869511	51869661
chr8	51908893	51909043
chr8	53716309	53716459
chr8	54005172	54005322
chr8	54303735	54303885
chr8	55277400	55277550
chr8	58517409	58517559
chr8	58537880	58538030
chr8	59649258	59649408
chr8	60176299	60176449
chr8	60320358	60320508
chr8	60375747	60375897
chr8	61401803	61401953
chr8	61995381	61995531
chr8	62104502	62104652
chr8	62185928	62186078
chr8	62202283	62202433
chr8	62388269	62388419
chr8	62556610	62556760
chr8	62863549	62863699
chr8	63149104	63149254
chr8	64021345	64021495
chr8	64030582	64030732
chr8	65050348	65050498
chr8	65407240	65407390
chr8	66625627	66625777
chr8	67357249	67357399
chr8	67753402	67753552
chr8	68389173	68389323
chr8	69937043	69937193
chr8	70745672	70745822
chr8	70853336	70853486
chr8	70887922	70888072
chr8	71146308	71146458
chr8	71869617	71869767
chr8	72055138	72055288
chr8	73451184	73451334
chr8	73764601	73764751
chr8	73927918	73928068
chr8	76104920	76105070
chr8	76142464	76142614
chr8	76373046	76373196
chr8	77828368	77828518
chr8	77975802	77975952
chr8	78011957	78012107
chr8	80001112	80001262
chr8	80040624	80040774
chr8	81481927	81482077
chr8	84676473	84676623
chr8	84978686	84978836
chr8	84982580	84982730
chr8	85015166	85015316
chr8	85357726	85357876
chr8	85798550	85798700
chr8	86789880	86790030
chr8	90589230	90589380
chr8	91324879	91325029
chr8	93635761	93635911
chr8	97056840	97056990
chr8	99336418	99336568
chr8	102651565	102651715
chr8	105165154	105165304
chr8	106926275	106926425
chr8	108373800	108373950
chr8	111182028	111182178
chr8	111934267	111934417
chr8	114504030	114504180
chr8	114504956	114505106
chr8	115790140	115790290
chr8	115855383	115855533
chr8	116343705	116343855
chr8	116431321	116431471
chr8	116651227	116651377
chr8	116697562	116697712
chr8	116718713	116718863
chr8	116940183	116940333
chr8	117365814	117365964
chr8	117366144	117366294
chr8	117994940	117995090
chr8	118214669	118214819
chr8	118388522	118388672
chr8	121293375	121293525
chr8	122923745	122923895
chr8	124896306	124896456
chr8	125653403	125653553
chr8	125654181	125654331
chr8	126810009	126810159
chr8	127305853	127306003
chr8	128337508	128337658
chr8	129670050	129670200
chr8	129843848	129843998
chr8	131394687	131394837
chr8	131759769	131759919
chr9	3519640	3519790
chr9	7528260	7528410
chr9	8728884	8729034
chr9	9244674	9244824
chr9	9468490	9468640
chr9	9804782	9804932
chr9	9836689	9836839
chr9	9874575	9874725
chr9	9898325	9898475
chr9	11172507	11172657
chr9	12943628	12943778
chr9	13127478	13127628
chr9	13628880	13629030
chr9	14867796	14867946
chr9	16135209	16135359
chr9	17530528	17530678
chr9	29229141	29229291
chr9	34457681	34457831
chr9	36049832	36049982
chr9	36861492	36861642
chr9	36862639	36862789
chr9	37873467	37873617
chr9	42301455	42301605
chr9	42527927	42528077
chr9	44814058	44814208
chr9	45362411	45362561
chr9	45893534	45893684
chr9	50568535	50568685
chr9	53899057	53899207
chr9	54038599	54038749
chr9	59738696	59738846
chr9	60672290	60672440
chr9	60717625	60717775
chr9	61210606	61210756
chr9	61403797	61403947
chr9	65086919	65087069
chr9	65115362	65115512
chr9	65384173	65384323
chr9	66111106	66111256
chr9	67197786	67197936
chr9	69762203	69762353
chr9	69766504	69766654
chr9	70668450	70668600
chr9	70729002	70729152
chr9	71262926	71263076
chr9	78743370	78743520
chr9	81334966	81335116
chr9	81442952	81443102
chr9	81842391	81842541
chr9	84997123	84997273
chr9	87835250	87835400
chr9	88193157	88193307
chr9	92679425	92679575
chr9	92754788	92754938
chr9	93162334	93162484
chr9	93234166	93234316
chr9	93320735	93320885
chr9	94093674	94093824
chr9	96182820	96182970
chr9	96357582	96357732
chr9	97358475	97358625
chr9	98273615	98273765
chr9	98832180	98832330
chr9	99476899	99477049
chr9	99603141	99603291
chr9	99899521	99899671
chr9	99981206	99981356
chr9	100609737	100609887
chr9	102041608	102041758
chr9	106393554	106393704
chr9	110802245	110802395
chr9	111589910	111590060
chr9	115883586	115883736
chr9	118283265	118283415
chr9	118411251	118411401
chr9	118546985	118547135
chr9	118645957	118646107
chr9	118776172	118776322
chr10	2829856	2830006
chr10	3408291	3408441
chr10	3694480	3694630
chr10	3723775	3723925
chr10	4103071	4103221
chr10	4165782	4165932
chr10	9673921	9674071
chr10	9969793	9969943
chr10	12896782	12896932
chr10	13657389	13657539
chr10	13661642	13661792
chr10	13731707	13731857
chr10	13907944	13908094
chr10	14032268	14032418
chr10	14254568	14254718
chr10	14682439	14682589
chr10	14810730	14810880
chr10	15323850	15324000
chr10	16075576	16075726
chr10	17131610	17131760
chr10	18508486	18508636
chr10	20136195	20136345
chr10	25145635	25145785
chr10	30812914	30813064
chr10	30863051	30863201
chr10	33989931	33990081
chr10	34294412	34294562
chr10	34301173	34301323
chr10	35397909	35398059
chr10	35486561	35486711
chr10	35941021	35941171
chr10	37195613	37195763
chr10	37418984	37419134
chr10	38564384	38564534
chr10	38700974	38701124
chr10	39389373	39389523
chr10	40361647	40361797
chr10	40643912	40644062
chr10	42673596	42673746
chr10	43023058	43023208
chr10	45054399	45054549
chr10	46151507	46151657
chr10	46539587	46539737
chr10	47418264	47418414
chr10	47837104	47837254
chr10	48031513	48031663
chr10	49169558	49169708
chr10	49359812	49359962
chr10	52124562	52124712
chr10	55234768	55234918
chr10	55238373	55238523
chr10	55626946	55627096
chr10	55707649	55707799
chr10	56198875	56199025
chr10	56269728	56269878
chr10	56888862	56889012
chr10	58754260	58754410
chr10	59523546	59523696
chr10	61299353	61299503
chr10	61551080	61551230
chr10	61865836	61865986
chr10	62018497	62018647
chr10	62214484	62214634
chr10	62352050	62352200
chr10	62417787	62417937
chr10	63680976	63681126
chr10	64175454	64175604
chr10	64469398	64469548
chr10	64608942	64609092
chr10	66114027	66114177
chr10	66215988	66216138
chr10	67406866	67407016
chr10	71347792	71347942
chr10	71557645	71557795
chr10	73193238	73193388
chr10	74142912	74143062
chr10	74614814	74614964
chr10	74829962	74830112
chr10	75335226	75335376
chr10	76451530	76451680
chr10	81496483	81496633
chr10	81744787	81744937
chr10	81745234	81745384
chr10	81769201	81769351
chr10	82577569	82577719
chr10	84476012	84476162
chr10	84706091	84706241
chr10	85007932	85008082
chr10	85170716	85170866
chr10	85415899	85416049
chr10	85436554	85436704
chr10	85886294	85886444
chr10	86348040	86348190
chr10	86497489	86497639
chr10	88242199	88242349
chr10	88538107	88538257
chr10	88671571	88671721
chr10	89819303	89819453
chr10	90018637	90018787
chr10	90447096	90447246
chr10	90898255	90898405
chr10	91010880	91011030
chr10	91015728	91015878
chr10	93035799	93035949
chr10	94555604	94555754
chr10	94733934	94734084
chr10	94955091	94955241
chr10	94999565	94999715
chr10	95441499	95441649
chr10	95526085	95526235
chr10	95602452	95602602
chr10	96387848	96387998
chr10	96783435	96783585
chr10	96950797	96950947
chr10	97923284	97923434
chr10	101385343	101385493
chr10	101459793	101459943
chr10	101647800	101647950
chr10	101893566	101893716
chr10	102112830	102112980
chr10	102225454	102225604
chr10	103784936	103785086
chr10	104204852	104205002
chr10	104245368	104245518
chr10	104358435	104358585
chr10	104468534	104468684
chr10	104566847	104566997
chr10	105456000	105456150
chr10	106017032	106017182
chr10	106467042	106467192
chr10	106983792	106983942
chr10	106993973	106994123
chr10	106998159	106998309
chr10	108708099	108708249
chr10	108799756	108799906
chr10	110055265	110055415
chr10	110229239	110229389
chr11	18312450	18312600
chr11	18397631	18397781
chr11	20375490	20375640
chr11	30726516	30726666
chr11	34715065	34715215
chr11	34793206	34793356
chr11	35613177	35613327
chr11	38384569	38384719
chr11	38445382	38445532
chr11	39867546	39867696
chr11	42316894	42317044
chr11	47357266	47357416
chr11	60415205	60415355
chr11	60460935	60461085
chr11	60882424	60882574
chr11	62229848	62229998
chr11	64683442	64683592
chr11	64715631	64715781
chr11	69909758	69909908
chr11	74244619	74244769
chr11	75034268	75034418
chr11	75524627	75524777
chr11	75700907	75701057
chr11	76753606	76753756
chr11	77362464	77362614
chr11	77415590	77415740
chr11	77840599	77840749
chr11	78323359	78323509
chr11	80313448	80313598
chr11	80980452	80980602
chr11	82788954	82789104
chr11	83330142	83330292
chr11	84396798	84396948
chr11	87139681	87139831
chr11	87161548	87161698
chr11	89841610	89841760
chr11	90453765	90453915
chr12	467009	467159
chr12	819645	819795
chr12	1149272	1149422
chr12	6581836	6581986
chr12	9169266	9169416
chr12	10142324	10142474
chr12	11840714	11840864
chr12	14082059	14082209
chr12	14782166	14782316
chr12	14898451	14898601
chr12	15776161	15776311
chr12	15833245	15833395
chr12	15841071	15841221
chr12	16304947	16305097
chr12	17434159	17434309
chr12	18672721	18672871
chr12	18890185	18890335
chr12	19769929	19770079
chr12	19919729	19919879
chr12	24445261	24445411
chr12	24677446	24677596
chr12	24845516	24845666
chr12	24907270	24907420
chr12	25004533	25004683
chr12	25189016	25189166
chr12	25540933	25541083
chr12	25759268	25759418
chr12	25759957	25760107
chr12	25952231	25952381
chr12	26153625	26153775
chr12	26669625	26669775
chr12	27037046	27037196
chr12	27173439	27173589
chr12	27194707	27194857
chr12	27232004	27232154
chr12	29077161	29077311
chr12	29306448	29306598
chr12	29313255	29313405
chr12	30075354	30075504
chr12	30117016	30117166
chr12	30570237	30570387
chr12	31942225	31942375
chr12	38424913	38425063
chr12	38832814	38832964
chr12	39119151	39119301
chr12	39408533	39408683
chr12	39543297	39543447
chr12	39783105	39783255
chr12	40146867	40147017
chr12	40510089	40510239
chr12	40652414	40652564
chr12	40771383	40771533
chr12	40772969	40773119
chr12	40917838	40917988
chr12	41294908	41295058
chr12	41521139	41521289
chr12	42369266	42369416
chr12	42619708	42619858
chr12	42748994	42749144
chr12	43342976	43343126
chr12	44431222	44431372
chr12	45679717	45679867
chr12	48896795	48896945
chr12	49193291	49193441
chr12	49383578	49383728
chr12	53621044	53621194
chr13	19394035	19394185
chr13	23481382	23481532
chr13	30258922	30259072
chr13	31312911	31313061
chr13	38667719	38667869
chr13	38733044	38733194
chr13	40202017	40202167
chr13	47048781	47048931
chr13	47479192	47479342
chr13	49416120	49416270
chr13	50468165	50468315
chr13	52529861	52530011
chr13	53363166	53363316
chr13	54303801	54303951
chr13	55015736	55015886
chr13	55477913	55478063
chr13	56047211	56047361
chr13	56836006	56836156
chr13	56842194	56842344
chr13	57573592	57573742
chr13	59780568	59780718
chr13	73821259	73821409
chr13	75439664	75439814
chr13	75807653	75807803
chr13	77701925	77702075
chr13	79253988	79254138
chr13	79631298	79631448
chr13	79709677	79709827
chr13	80310326	80310476
chr13	83619428	83619578
chr13	85271793	85271943
chr13	88722401	88722551
chr13	88728690	88728840
chr13	88852203	88852353
chr13	90434791	90434941
chr13	93123792	93123942
chr13	93610001	93610151
chr13	94075081	94075231
chr13	94125849	94125999
chr13	94143924	94144074
chr13	94269099	94269249
chr13	95153601	95153751
chr13	95268947	95269097
chr13	95679618	95679768
chr13	95725115	95725265
chr13	96329882	96330032
chr13	96990056	96990206
chr13	98142506	98142656
chr13	98385171	98385321
chr13	100029345	100029495
chr13	100744622	100744772
chr13	101917853	101918003
chr13	103705293	103705443
chr13	104101618	104101768
chr13	104468781	104468931
chr13	105606634	105606784
chr13	106702192	106702342
chr13	107829711	107829861
chr13	110398109	110398259
chr13	113457186	113457336
chr13	114084471	114084621
chr13	114084826	114084976
chr13	114128697	114128847
chr13	114984996	114985146
chr14	1464053	1464203
chr14	2323477	2323627
chr14	2702443	2702593
chr14	4006495	4006645
chr14	6852411	6852561
chr14	7021256	7021406
chr14	7049666	7049816
chr14	7250593	7250743
chr14	8120811	8120961
chr14	9386298	9386448
chr14	9761947	9762097
chr14	10801572	10801722
chr14	11940031	11940181
chr14	15000187	15000337
chr14	16379016	16379166
chr14	17103644	17103794
chr14	17533342	17533492
chr14	17533725	17533875
chr14	19341022	19341172
chr14	19368332	19368482
chr14	19402307	19402457
chr14	20950538	20950688
chr14	21199576	21199726
chr14	29481992	29482142
chr14	33895665	33895815
chr14	34739213	34739363
chr14	35418517	35418667
chr14	35739723	35739873
chr14	37293801	37293951
chr14	37800736	37800886
chr14	43374663	43374813
chr14	44232908	44233058
chr14	45170815	45170965
chr14	45528595	45528745
chr14	46507483	46507633
chr14	48146210	48146360
chr14	59467085	59467235
chr14	59645035	59645185
chr14	61077586	61077736
chr14	61248729	61248879
chr14	62712343	62712493
chr14	64460005	64460155
chr14	67264379	67264529
chr14	70140446	70140596
chr14	70980855	70981005
chr14	72408520	72408670
chr14	77272579	77272729
chr14	78889679	78889829
chr14	78899830	78899980
chr14	79256825	79256975
chr14	79636150	79636300
chr14	79798949	79799099
chr14	80445821	80445971
chr14	80518930	80519080
chr14	81417244	81417394
chr14	82151369	82151519
chr14	82372440	82372590
chr14	82413240	82413390
chr14	82505477	82505627
chr14	83344067	83344217
chr14	84747639	84747789
chr14	84790692	84790842
chr14	85996192	85996342
chr14	86694082	86694232
chr14	86880063	86880213
chr14	86919872	86920022
chr14	87213650	87213800
chr14	88255382	88255532
chr14	88464166	88464316
chr14	88543263	88543413
chr14	91850733	91850883
chr14	100460178	100460328
chr14	103480670	103480820
chr14	103813067	103813217
chr14	104899159	104899309
chr14	106326174	106326324
chr14	106949236	106949386
chr14	107189571	107189721
chr14	107913330	107913480
chr14	110008080	110008230
chr14	113612372	113612522
chr4	155004221	155004371
chr15	8127896	8128046
chr15	8193414	8193564
chr15	8217344	8217494
chr15	8262877	8263027
chr15	8978301	8978451
chr15	12250613	12250763
chr15	13297567	13297717
chr15	16543484	16543634
chr15	22611887	22612037
chr15	23800135	23800285
chr15	23851881	23852031
chr15	28401123	28401273
chr15	28541995	28542145
chr15	28804723	28804873
chr15	28831714	28831864
chr15	30638700	30638850
chr15	32221147	32221297
chr15	32226510	32226660
chr15	32264689	32264839
chr15	32566896	32567046
chr15	36705793	36705943
chr15	37102654	37102804
chr15	37172207	37172357
chr15	37490068	37490218
chr15	37544465	37544615
chr15	39885264	39885414
chr15	43566626	43566776
chr15	43612733	43612883
chr15	43804450	43804600
chr15	44974460	44974610
chr15	45465904	45466054
chr15	46167394	46167544
chr15	46316256	46316406
chr15	49694377	49694527
chr15	55128275	55128425
chr15	56074887	56075037
chr15	61408058	61408208
chr15	61598673	61598823
chr15	62248981	62249131
chr15	64434619	64434769
chr15	87005460	87005610
chr15	87525930	87526080
chr15	87555728	87555878
chr15	88119448	88119598
chr15	88516921	88517071
chr15	90890809	90890959
chr15	91378228	91378378
chr15	93667901	93668051
chr15	96738087	96738237
chr15	97155022	97155172
chr15	103639405	103639555
chr15	109252890	109253040
chr15	109625302	109625452
chr15	109652807	109652957
chr15	111913696	111913846
chr16	1724932	1725082
chr16	1833657	1833807
chr16	1964260	1964410
chr16	2312890	2313040
chr16	2313203	2313353
chr16	3917035	3917185
chr16	6009251	6009401
chr16	7229163	7229313
chr16	7523865	7524015
chr16	14004149	14004299
chr16	17409525	17409675
chr16	18914898	18915048
chr16	19733602	19733752
chr16	19739148	19739298
chr16	20209785	20209935
chr16	20544356	20544506
chr16	20592935	20593085
chr16	20890727	20890877
chr16	21047371	21047521
chr16	21306681	21306831
chr16	21920521	21920671
chr16	21922575	21922725
chr16	22019481	22019631
chr16	26738367	26738517
chr16	26899199	26899349
chr16	27464875	27465025
chr16	32588538	32588688
chr16	32729751	32729901
chr16	43036144	43036294
chr16	47127455	47127605
chr16	48330158	48330308
chr16	49340613	49340763
chr16	50217964	50218114
chr16	50543603	50543753
chr16	54047181	54047331
chr16	54688767	54688917
chr16	59392276	59392426
chr16	59396954	59397104
chr16	61074387	61074537
chr16	61419134	61419284
chr16	61912862	61913012
chr16	64185723	64185873
chr16	64386712	64386862
chr16	68806382	68806532
chr16	71287470	71287620
chr16	73119493	73119643
chr16	73198232	73198382
chr16	77453141	77453291
chr16	78299346	78299496
chr16	79387412	79387562
chr16	79396173	79396323
chr16	81242885	81243035
chr16	82209501	82209651
chr16	83286738	83286888
chr16	83338564	83338714
chr17	1081929	1082079
chr17	7688774	7688924
chr17	8030714	8030864
chr17	8783227	8783377
chr17	8915894	8916044
chr17	9112101	9112251
chr17	10623750	10623900
chr17	10793667	10793817
chr17	11236066	11236216
chr17	11377160	11377310
chr17	11866060	11866210
chr17	12583551	12583701
chr17	12589127	12589277
chr17	15239135	15239285
chr17	15874549	15874699
chr17	17952597	17952747
chr17	18747824	18747974
chr17	19115370	19115520
chr17	19576544	19576694
chr17	19842440	19842590
chr17	21725174	21725324
chr17	22704287	22704437
chr17	25040118	25040268
chr17	25090687	25090837
chr17	26377814	26377964
chr17	26687734	26687884
chr17	28740282	28740432
chr17	28841346	28841496
chr17	30965162	30965312
chr17	35851168	35851318
chr17	36033327	36033477
chr17	37270418	37270568
chr17	43336888	43337038
chr17	45020632	45020782
chr17	45542830	45542980
chr17	49223791	49223941
chr17	51940380	51940530
chr17	51974830	51974980
chr17	52565565	52565715
chr17	52975863	52976013
chr17	55107342	55107492
chr17	55394486	55394636
chr17	55423025	55423175
chr17	56544592	56544742
chr17	56827010	56827160
chr17	56857703	56857853
chr17	57706630	57706780
chr17	59068461	59068611
chr17	59082235	59082385
chr17	59246884	59247034
chr17	60241213	60241363
chr17	63851856	63852006
chr17	69634292	69634442
chr17	72386676	72386826
chr17	72387030	72387180
chr17	72419371	72419521
chr17	75587435	75587585
chr17	78015677	78015827
chr17	79748978	79749128
chr17	80603091	80603241
chr17	80740917	80741067
chr17	87181742	87181892
chr17	87213920	87214070
chr17	89901830	89901980
chr17	91079572	91079722
chr17	91617104	91617254
chr18	447798	447948
chr18	3476938	3477088
chr18	3606703	3606853
chr18	6913080	6913230
chr18	8250351	8250501
chr18	12489481	12489631
chr18	15670805	15670955
chr18	22691113	22691263
chr18	24431056	24431206
chr18	24675955	24676105
chr18	24752807	24752957
chr18	25658956	25659106
chr18	27199666	27199816
chr18	27526896	27527046
chr18	28074363	28074513
chr18	28258589	28258739
chr18	28817833	28817983
chr18	28939770	28939920
chr18	29056785	29056935
chr18	29210030	29210180
chr18	30832924	30833074
chr18	31769366	31769516
chr18	31964847	31964997
chr18	36491462	36491612
chr18	37205373	37205523
chr18	39908039	39908189
chr18	44032349	44032499
chr18	44102749	44102899
chr18	44165293	44165443
chr18	48198524	48198674
chr18	48823407	48823557
chr18	48957479	48957629
chr18	49347084	49347234
chr18	50336173	50336323
chr18	51192545	51192695
chr18	56334371	56334521
chr18	56512589	56512739
chr18	57253172	57253322
chr18	57822031	57822181
chr18	58402081	58402231
chr18	62150964	62151114
chr18	62392978	62393128
chr18	62544084	62544234
chr18	64603498	64603648
chr18	70114108	70114258
chr18	72401184	72401334
chr18	73252609	73252759
chr18	75110168	75110318
chr18	78399065	78399215
chr18	78464482	78464632
chr18	78508911	78509061
chr18	78834612	78834762
chr18	80497061	80497211
chr19	310276	310426
chr19	311074	311224
chr19	9541613	9541763
chr19	9828846	9828996
chr19	10011664	10011814
chr19	10895845	10895995
chr19	11239115	11239265
chr19	27769281	27769431
chr19	28109939	28110089
chr19	28304626	28304776
chr19	28648587	28648737
chr19	30270696	30270846
chr19	30521564	30521714
chr19	31114583	31114733
chr19	32381245	32381395
chr19	36104231	36104381
chr19	36274522	36274672
chr19	36798252	36798402
chr19	36936523	36936673
chr19	37038822	37038972
chr19	37082208	37082358
chr19	40869683	40869833
chr19	41658285	41658435
chr19	41885024	41885174
chr19	48118537	48118687
chr19	48541733	48541883
chr19	48591699	48591849
chr19	48740287	48740437
chr19	48889658	48889808
chr19	51381838	51381988
chr19	52261877	52262027
chr19	54371439	54371589
chr19	54385487	54385637
chr19	54660541	54660691
chr19	56712156	56712306
chr19	60248880	60249030
chr19	60711914	60712064
chr19	61477950	61478100
chr19	62657845	62657995
chr19	63177707	63177857
chr19	64368689	64368839
chr19	64384908	64385058
chr19	64484604	64484754
chr19	66622828	66622978
chr19	66966490	66966640
chr19	68308477	68308627
chr19	68400583	68400733
chr19	69494032	69494182
chr19	70175896	70176046
chr19	70207744	70207894
chr19	71323999	71324149
chr19	72058293	72058443
chr19	72324509	72324659
chr20	4025529	4025679
chr20	5545201	5545351
chr20	6469848	6469998
chr20	6470249	6470399
chr20	6610048	6610198
chr20	6775365	6775515
chr20	7567596	7567746
chr20	8063852	8064002
chr20	9176870	9177020
chr20	9550203	9550353
chr20	9794402	9794552
chr20	9942533	9942683
chr20	10018220	10018370
chr20	10019249	10019399
chr20	11067491	11067641
chr20	12195136	12195286
chr20	12515274	12515424
chr20	13140033	13140183
chr20	13482099	13482249
chr20	14031400	14031550
chr20	14403686	14403836
chr20	15223936	15224086
chr20	16008044	16008194
chr20	22382245	22382395
chr20	25167345	25167495
chr20	29379635	29379785
chr20	29846288	29846438
chr20	31258586	31258736
chr20	32146442	32146592
chr20	32215315	32215465
chr20	33047964	33048114
chr20	33225244	33225394
chr20	34285574	34285724
chr20	37021009	37021159
chr20	42562809	42562959
chr20	42583960	42584110
chr20	42605891	42606041
chr20	42813082	42813232
chr20	44447445	44447595
chr20	45040240	45040390
chr20	46022229	46022379
chr20	46163292	46163442
chr20	47201144	47201294
chr20	48346983	48347133
chr20	48494717	48494867
chr20	49426256	49426406
chr20	51789021	51789171
chrX	351504	351654
chrX	16284877	16285027
chrX	18998825	18998975
chrX	46590606	46590756
chrX	53189788	53189938
chrX	63496066	63496216
chrX	63884206	63884356
chrX	69500518	69500668
chrX	69561729	69561879
chrX	71979482	71979632
chrX	74383051	74383201
chrX	106946075	106946225
chrX	115085529	115085679
chrX	115107607	115107757
chrX	115184628	115184778
chrX	115263277	115263427
chrX	115730316	115730466
chrX	115928947	115929097
chrX	124602544	124602694
chrX	150925972	150926122
chr1	3675182	3675332
chr1	4631512	4631662
chr1	5518234	5518384
chr1	5682285	5682435
chr1	5918614	5918764
chr1	6743339	6743489
chr1	7018043	7018193
chr1	8230871	8231021
chr1	8655632	8655782
chr1	8720433	8720583
chr1	8864928	8865078
chr1	9703507	9703657
chr1	9752722	9752872
chr1	9858454	9858604
chr1	10239967	10240117
chr1	11369526	11369676
chr1	13506659	13506809
chr1	13509630	13509780
chr1	14132951	14133101
chr1	15967107	15967257
chr1	16230193	16230343
chr1	16459054	16459204
chr1	17344785	17344935
chr1	17345685	17345835
chr1	20178429	20178579
chr1	20728179	20728329
chr1	24866563	24866713
chr1	25423164	25423314
chr1	25541329	25541479
chr1	26444057	26444207
chr1	29302092	29302242
chr1	30055919	30056069
chr1	30140764	30140914
chr1	30658049	30658199
chr1	32482686	32482836
chr1	33208517	33208667
chr1	33392241	33392391
chr1	33805557	33805707
chr1	36428111	36428261
chr1	37509878	37510028
chr1	37653382	37653532
chr1	37755250	37755400
chr1	40462539	40462689
chr1	41121688	41121838
chr1	41607600	41607750
chr1	41636988	41637138
chr1	41865237	41865387
chr1	41880770	41880920
chr1	43442479	43442629
chr1	43797853	43798003
chr1	45706169	45706319
chr1	47118085	47118235
chr1	47379530	47379680
chr1	47429093	47429243
chr1	48134989	48135139
chr1	48265245	48265395
chr1	48306574	48306724
chr1	48548201	48548351
chr1	48733968	48734118
chr1	49074995	49075145
chr1	49177501	49177651
chr1	49872931	49873081
chr1	49878861	49879011
chr1	49912359	49912509
chr1	50059631	50059781
chr1	50323820	50323970
chr1	50847671	50847821
chr1	50921668	50921818
chr1	51473645	51473795
chr1	51806495	51806645
chr1	51865837	51865987
chr1	52342140	52342290
chr1	52343633	52343783
chr1	52449206	52449356
chr1	52485775	52485925
chr1	52658054	52658204
chr1	52684801	52684951
chr1	52853594	52853744
chr1	52967548	52967698
chr1	53626455	53626605
chr1	54619056	54619206
chr1	54827753	54827903
chr1	54862915	54863065
chr1	55183583	55183733
chr1	55635795	55635945
chr1	56433642	56433792
chr1	56439267	56439417
chr1	56896864	56897014
chr1	56913242	56913392
chr1	56960316	56960466
chr1	57222931	57223081
chr1	57228302	57228452
chr1	57234705	57234855
chr1	57934161	57934311
chr1	58133023	58133173
chr1	58207707	58207857
chr1	58329030	58329180
chr1	58721123	58721273
chr1	60085550	60085700
chr1	60153453	60153603
chr1	62422597	62422747
chr1	62473144	62473294
chr1	62505012	62505162
chr1	66475439	66475589
chr1	66516481	66516631
chr1	71416979	71417129
chr1	72772425	72772575
chr1	72793080	72793230
chr1	74742517	74742667
chr1	75162397	75162547
chr1	75778144	75778294
chr1	76027603	76027753
chr1	79191785	79191935
chr1	79363550	79363700
chr1	79820486	79820636
chr1	79918360	79918510
chr1	80044102	80044252
chr1	80129504	80129654
chr1	80181170	80181320
chr1	81116760	81116910
chr1	81163099	81163249
chr1	81174564	81174714
chr1	81495441	81495591
chr1	81498126	81498276
chr1	81498539	81498689
chr1	81537529	81537679
chr1	81853271	81853421
chr1	82563953	82564103
chr1	82723445	82723595
chr1	83097820	83097970
chr1	83357315	83357465
chr1	83357736	83357886
chr1	83367651	83367801
chr1	83410336	83410486
chr1	83741591	83741741
chr1	83764658	83764808
chr1	83808471	83808621
chr1	83858046	83858196
chr1	85181728	85181878
chr1	85219553	85219703
chr1	85255428	85255578
chr1	85504536	85504686
chr1	86116623	86116773
chr1	86176405	86176555
chr1	86374605	86374755
chr1	86721093	86721243
chr1	87155155	87155305
chr1	87993898	87994048
chr1	88054788	88054938
chr1	88388521	88388671
chr1	88427498	88427648
chr1	88480106	88480256
chr1	88585066	88585216
chr1	88601827	88601977
chr1	88648767	88648917
chr1	89169646	89169796
chr1	89223649	89223799
chr1	89273352	89273502
chr1	89828611	89828761
chr1	90279662	90279812
chr1	90285283	90285433
chr1	90361889	90362039
chr1	90387098	90387248
chr1	90514629	90514779
chr1	90516398	90516548
chr1	90660297	90660447
chr1	90729102	90729252
chr1	90822515	90822665
chr1	91274914	91275064
chr1	92351230	92351380
chr1	93214019	93214169
chr1	94840676	94840826
chr1	95448310	95448460
chr1	95493121	95493271
chr1	95971253	95971403
chr1	96140982	96141132
chr1	99129535	99129685
chr1	99585186	99585336
chr1	99726769	99726919
chr1	100131842	100131992
chr1	100887374	100887524
chr1	101512975	101513125
chr1	101662369	101662519
chr1	102010958	102011108
chr1	102044754	102044904
chr1	102063654	102063804
chr1	102112396	102112546
chr1	102184374	102184524
chr1	102196881	102197031
chr1	102216236	102216386
chr1	102468504	102468654
chr1	102650512	102650662
chr1	102689452	102689602
chr1	102705017	102705167
chr1	102776709	102776859
chr1	102882114	102882264
chr1	102985217	102985367
chr1	103234783	103234933
chr1	103934950	103935100
chr1	105456738	105456888
chr1	106163769	106163919
chr1	106210763	106210913
chr1	110041552	110041702
chr1	111284058	111284208
chr1	115459360	115459510
chr1	115623334	115623484
chr1	126233542	126233692
chr1	126320458	126320608
chr1	127000553	127000703
chr1	127086707	127086857
chr1	127589692	127589842
chr1	128106983	128107133
chr1	128112836	128112986
chr1	128298273	128298423
chr1	128674362	128674512
chr1	129205863	129206013
chr1	129771862	129772012
chr1	130117884	130118034
chr1	130188261	130188411
chr1	130357828	130357978
chr1	132392523	132392673
chr1	132462078	132462228
chr1	132507467	132507617
chr1	132524708	132524858
chr1	132807740	132807890
chr1	133139161	133139311
chr1	133279324	133279474
chr1	133348216	133348366
chr1	133455304	133455454
chr1	133587346	133587496
chr1	133829033	133829183
chr1	134480273	134480423
chr1	135550327	135550477
chr1	135967109	135967259
chr1	137919002	137919152
chr1	138022300	138022450
chr1	138311759	138311909
chr1	139651318	139651468
chr1	141135412	141135562
chr1	141896464	141896614
chr1	142239002	142239152
chr1	142260967	142261117
chr1	142740074	142740224
chr1	142814387	142814537
chr1	142914790	142914940
chr1	142928114	142928264
chr1	143631233	143631383
chr1	145530288	145530438
chr1	145573783	145573933
chr1	145603275	145603425
chr1	146496673	146496823
chr1	146589302	146589452
chr1	146699006	146699156
chr1	146801094	146801244
chr1	147254220	147254370
chr1	147485216	147485366
chr1	148578599	148578749
chr1	151575024	151575174
chr1	151902554	151902704
chr1	152991424	152991574
chr1	154720705	154720855
chr1	154749907	154750057
chr1	155803592	155803742
chr1	156556956	156557106
chr1	158321461	158321611
chr1	158328029	158328179
chr1	158679803	158679953
chr1	159141198	159141348
chr1	162481607	162481757
chr1	162542365	162542515
chr1	162738928	162739078
chr1	163724833	163724983
chr1	163840557	163840707
chr1	163894912	163895062
chr1	167758343	167758493
chr1	168135403	168135553
chr1	168478526	168478676
chr1	168931595	168931745
chr1	169487425	169487575
chr1	169522513	169522663
chr1	169530358	169530508
chr1	169564625	169564775
chr1	169658520	169658670
chr1	170327119	170327269
chr1	170518271	170518421
chr1	170521899	170522049
chr1	171003489	171003639
chr1	171290336	171290486
chr1	171672736	171672886
chr1	171807594	171807744
chr1	171814903	171815053
chr1	171825836	171825986
chr1	171885526	171885676
chr1	171910196	171910346
chr1	172073905	172074055
chr1	172164386	172164536
chr1	172217984	172218134
chr1	172241725	172241875
chr1	173347313	173347463
chr1	173644832	173644982
chr1	174162329	174162479
chr1	174898466	174898616
chr1	175535260	175535410
chr1	177324052	177324202
chr1	177587259	177587409
chr1	177615222	177615372
chr1	178972210	178972360
chr1	180719670	180719820
chr1	181179971	181180121
chr1	181218112	181218262
chr1	181438160	181438310
chr1	181605513	181605663
chr1	181702243	181702393
chr1	181703197	181703347
chr1	181877850	181878000
chr1	181905091	181905241
chr1	182435740	182435890
chr1	182880056	182880206
chr1	183816895	183817045
chr1	184175799	184175949
chr1	184322104	184322254
chr1	184473261	184473411
chr1	185164347	185164497
chr1	185330646	185330796
chr1	187478375	187478525
chr1	187541198	187541348
chr1	187663376	187663526
chr1	187853852	187854002
chr1	187973129	187973279
chr1	187979905	187980055
chr1	188019738	188019888
chr1	188050365	188050515
chr1	188177414	188177564
chr1	188194259	188194409
chr1	188196925	188197075
chr1	188960480	188960630
chr1	188984990	188985140
chr1	191896103	191896253
chr1	192072021	192072171
chr1	192299527	192299677
chr1	192453552	192453702
chr1	192467928	192468078
chr1	192785182	192785332
chr1	193691559	193691709
chr1	194844161	194844311
chr1	195073697	195073847
chr1	195115310	195115460
chr1	195574460	195574610
chr1	195581125	195581275
chr1	195626011	195626161
chr1	195657088	195657238
chr1	197295778	197295928
chr1	197697762	197697912
chr1	197698152	197698302
chr1	198870470	198870620
chr1	198925264	198925414
chr1	199230785	199230935
chr1	199480681	199480831
chr1	199627010	199627160
chr1	199992572	199992722
chr1	200111862	200112012
chr1	200154063	200154213
chr1	200387479	200387629
chr1	200394321	200394471
chr1	204065762	204065912
chr1	204898617	204898767
chr1	205104576	205104726
chr1	205205695	205205845
chr1	205223727	205223877
chr1	205300764	205300914
chr1	205524559	205524709
chr1	205926790	205926940
chr1	206057704	206057854
chr1	206086727	206086877
chr1	206216673	206216823
chr1	206270769	206270919
chr1	206343582	206343732
chr1	206605241	206605391
chr1	208240284	208240434
chr1	208296652	208296802
chr1	208315042	208315192
chr1	208327052	208327202
chr1	208356957	208357107
chr1	208379794	208379944
chr1	208424188	208424338
chr1	208541845	208541995
chr1	208580839	208580989
chr1	210003177	210003327
chr1	210099453	210099603
chr1	210572612	210572762
chr1	211572676	211572826
chr1	211655593	211655743
chr1	211685254	211685404
chr1	211930821	211930971
chr1	212095342	212095492
chr1	212726535	212726685
chr1	212863243	212863393
chr1	213992094	213992244
chr1	214952777	214952927
chr1	215739478	215739628
chr1	216755063	216755213
chr1	217282318	217282468
chr1	217730290	217730440
chr1	218490674	218490824
chr1	219235473	219235623
chr1	220530805	220530955
chr1	220673535	220673685
chr1	220776307	220776457
chr1	221080782	221080932
chr1	221129891	221130041
chr1	221235165	221235315
chr1	221727784	221727934
chr1	221757768	221757918
chr1	221934703	221934853
chr1	221951343	221951493
chr1	221957441	221957591
chr1	222427014	222427164
chr1	223064637	223064787
chr1	223099406	223099556
chr1	223494688	223494838
chr1	223522462	223522612
chr1	224825748	224825898
chr1	225013766	225013916
chr1	225334495	225334645
chr1	225366469	225366619
chr1	225466617	225466767
chr1	225578263	225578413
chr1	225745902	225746052
chr1	225950359	225950509
chr1	226164751	226164901
chr1	226321149	226321299
chr1	226350853	226351003
chr1	226505124	226505274
chr1	226508869	226509019
chr1	227709500	227709650
chr1	227769470	227769620
chr1	227980900	227981050
chr1	228082661	228082811
chr1	228384043	228384193
chr1	228632473	228632623
chr1	229262439	229262589
chr1	229450402	229450552
chr1	229481625	229481775
chr1	229903613	229903763
chr1	230526836	230526986
chr1	231871350	231871500
chr1	231953658	231953808
chr1	232034197	232034347
chr1	232100889	232101039
chr1	232122547	232122697
chr1	232342895	232343045
chr1	232901142	232901292
chr1	232934660	232934810
chr1	232936772	232936922
chr1	232958410	232958560
chr1	233037398	233037548
chr1	233254661	233254811
chr1	233381923	233382073
chr1	233476810	233476960
chr1	235401756	235401906
chr1	235459327	235459477
chr1	235510432	235510582
chr1	236542209	236542359
chr1	236792154	236792304
chr1	238402086	238402236
chr1	239872394	239872544
chr1	240331082	240331232
chr1	240612669	240612819
chr1	241826847	241826997
chr1	242134591	242134741
chr1	243128855	243129005
chr1	243938413	243938563
chr1	244061557	244061707
chr1	245752803	245752953
chr1	246820373	246820523
chr1	247057615	247057765
chr1	247203368	247203518
chr1	247637207	247637357
chr1	248331411	248331561
chr1	248573383	248573533
chr1	249109326	249109476
chr1	249271073	249271223
chr1	250134969	250135119
chr1	250360846	250360996
chr1	251982144	251982294
chr1	252097802	252097952
chr1	252135576	252135726
chr1	252737614	252737764
chr1	252763880	252764030
chr1	253198310	253198460
chr1	253547252	253547402
chr1	254939598	254939748
chr1	255072267	255072417
chr1	255111746	255111896
chr1	256295643	256295793
chr1	257510507	257510657
chr1	258745788	258745938
chr1	258975732	258975882
chr1	260071379	260071529
chr1	260526506	260526656
chr1	260664338	260664488
chr1	263039396	263039546
chr1	263221105	263221255
chr1	263905510	263905660
chr1	264186858	264187008
chr1	264300266	264300416
chr1	265008632	265008782
chr1	266611493	266611643
chr1	267779171	267779321
chr1	268503991	268504141
chr1	268681877	268682027
chr1	268861158	268861308
chr1	268955498	268955648
chr1	269020410	269020560
chr1	270893328	270893478
chr1	270956986	270957136
chr1	271098641	271098791
chr1	271126237	271126387
chr1	271473848	271473998
chr1	271492688	271492838
chr1	271596070	271596220
chr1	271856897	271857047
chr1	272249771	272249921
chr1	272540468	272540618
chr1	272591208	272591358
chr1	272959052	272959202
chr1	273130468	273130618
chr1	273223028	273223178
chr1	273452428	273452578
chr1	273496344	273496494
chr1	273626490	273626640
chr1	273687867	273688017
chr1	273692884	273693034
chr1	274512383	274512533
chr1	274578874	274579024
chr1	274715843	274715993
chr1	274799910	274800060
chr1	274828391	274828541
chr1	275759118	275759268
chr1	280214074	280214224
chr1	281035764	281035914
chr1	281447020	281447170
chr1	281708904	281709054
chr1	282866590	282866740
chr1	283309402	283309552
chr1	283397022	283397172
chr1	283810885	283811035
chr1	285196202	285196352
chr1	285444895	285445045
chr1	285580199	285580349
chr1	286271340	286271490
chr1	286529087	286529237
chr1	286543155	286543305
chr1	287136432	287136582
chr1	287371475	287371625
chr1	287762230	287762380
chr1	288647541	288647691
chr1	288707264	288707414
chr1	289098021	289098171
chr1	289553296	289553446
chr1	290093776	290093854
chr2	477043	477193
chr2	2782794	2782944
chr2	4369777	4369927
chr2	5543823	5543973
chr2	5547558	5547708
chr2	6226095	6226245
chr2	6509123	6509273
chr2	6842985	6843135
chr2	7618520	7618670
chr2	8616330	8616480
chr2	13490265	13490415
chr2	19612586	19612736
chr2	19699334	19699484
chr2	41309132	41309282
chr2	41355306	41355456
chr2	41630010	41630160
chr2	41675915	41676065
chr2	41995854	41996004
chr2	42106287	42106437
chr2	42107029	42107179
chr2	42292271	42292421
chr2	42421911	42422061
chr2	42859503	42859653
chr2	42917136	42917286
chr2	43783747	43783897
chr2	44521731	44521881
chr2	44606982	44607132
chr2	44904950	44905100
chr2	45515889	45516039
chr2	45555130	45555280
chr2	46477564	46477714
chr2	47132274	47132424
chr2	47706174	47706324
chr2	48334268	48334418
chr2	48562692	48562842
chr2	48697976	48698126
chr2	49519231	49519381
chr2	49823732	49823882
chr2	49948742	49948892
chr2	51425291	51425441
chr2	51872694	51872844
chr2	52314509	52314659
chr2	52911104	52911254
chr2	53737305	53737455
chr2	56819307	56819457
chr2	57055383	57055533
chr2	57091252	57091402
chr2	58088139	58088289
chr2	58178194	58178344
chr2	58211352	58211502
chr2	58303355	58303505
chr2	59830760	59830910
chr2	61063170	61063320
chr2	61324014	61324164
chr2	61809183	61809333
chr2	62010414	62010564
chr2	62313157	62313307
chr2	62493306	62493456
chr2	62542445	62542595
chr2	62567428	62567578
chr2	62795965	62796115
chr2	63554222	63554372
chr2	64062319	64062469
chr2	64308270	64308420
chr2	64481592	64481742
chr2	64866323	64866473
chr2	65092649	65092799
chr2	66862626	66862776
chr2	67243215	67243365
chr2	68820754	68820904
chr2	71043019	71043169
chr2	71810966	71811116
chr2	72295546	72295696
chr2	73849069	73849219
chr2	75995682	75995832
chr2	76230860	76231010
chr2	77203885	77204035
chr2	77213857	77214007
chr2	77601716	77601866
chr2	78762917	78763067
chr2	79161331	79161481
chr2	79343869	79344019
chr2	80251268	80251418
chr2	81452741	81452891
chr2	82061470	82061620
chr2	82177408	82177558
chr2	82216146	82216296
chr2	82247874	82248024
chr2	83210183	83210333
chr2	83362175	83362325
chr2	83619485	83619635
chr2	84058086	84058236
chr2	84454796	84454946
chr2	88998283	88998433
chr2	92110036	92110186
chr2	92353521	92353671
chr2	95799414	95799564
chr2	97317988	97318138
chr2	97389565	97389715
chr2	97619384	97619534
chr2	97851504	97851654
chr2	97885060	97885210
chr2	97904744	97904894
chr2	99852002	99852152
chr2	99878795	99878945
chr2	99902859	99903009
chr2	99903874	99904024
chr2	99927592	99927742
chr2	99958375	99958525
chr2	100084712	100084862
chr2	104163176	104163326
chr2	105297874	105298024
chr2	113292987	113293137
chr2	113578362	113578512
chr2	113608121	113608271
chr2	113672005	113672155
chr2	113818259	113818409
chr2	114317250	114317400
chr2	114438892	114439042
chr2	114788341	114788491
chr2	114918212	114918362
chr2	115080625	115080775
chr2	116654755	116654905
chr2	120928220	120928370
chr2	123399446	123399596
chr2	123701503	123701653
chr2	126984917	126985067
chr2	126990897	126991047
chr2	130556182	130556332
chr2	131635770	131635920
chr2	133451943	133452093
chr2	133754190	133754340
chr2	135243344	135243494
chr2	135516769	135516919
chr2	135836122	135836272
chr2	135910141	135910291
chr2	135910490	135910640
chr2	136026403	136026553
chr2	136821249	136821399
chr2	141003073	141003223
chr2	142099989	142100139
chr2	142317723	142317873
chr2	142501539	142501689
chr2	143170130	143170280
chr2	143515004	143515154
chr2	144310567	144310717
chr2	144335591	144335741
chr2	144608545	144608695
chr2	144744032	144744182
chr2	144904792	144904942
chr2	145042027	145042177
chr2	145195101	145195251
chr2	146889280	146889430
chr2	148271615	148271765
chr2	152967273	152967423
chr2	156488921	156489071
chr2	157409049	157409199
chr2	158667905	158668055
chr2	159409875	159410025
chr2	159713587	159713737
chr2	159820295	159820445
chr2	159939403	159939553
chr2	160093241	160093391
chr2	160331330	160331480
chr2	160370563	160370713
chr2	160703536	160703686
chr2	160721634	160721784
chr2	161128187	161128337
chr2	161140005	161140155
chr2	161517696	161517846
chr2	161770529	161770679
chr2	161963297	161963447
chr2	162084264	162084414
chr2	163491338	163491488
chr2	163813023	163813173
chr2	163920041	163920191
chr2	164074434	164074584
chr2	164306001	164306151
chr2	164358752	164358902
chr2	168709769	168709919
chr2	169177929	169178079
chr2	170954323	170954473
chr2	172217907	172218057
chr2	175411199	175411349
chr2	176685242	176685392
chr2	176813784	176813934
chr2	176814671	176814821
chr2	177126498	177126648
chr2	184080488	184080638
chr2	184394442	184394592
chr2	184715450	184715600
chr2	185080559	185080709
chr2	185135846	185135996
chr2	185291141	185291291
chr2	191721748	191721898
chr2	191804415	191804565
chr2	192405105	192405255
chr2	193667254	193667404
chr2	193749256	193749406
chr2	193755931	193756081
chr2	195389428	195389578
chr2	196143830	196143980
chr2	197138165	197138315
chr2	197315711	197315861
chr2	197506833	197506983
chr2	197686531	197686681
chr2	198211635	198211785
chr2	199416504	199416654
chr2	199888712	199888862
chr2	202539659	202539809
chr2	202580446	202580596
chr2	202666754	202666904
chr2	202708585	202708735
chr2	202765988	202766138
chr2	204835723	204835873
chr2	205598980	205599130
chr2	205600389	205600539
chr2	206393844	206393994
chr2	206419016	206419166
chr2	206758856	206759006
chr2	206760678	206760828
chr2	206874196	206874346
chr2	206985407	206985557
chr2	207010804	207010954
chr2	207300380	207300530
chr2	207317715	207317865
chr2	207651976	207652126
chr2	207930969	207931119
chr2	207942638	207942788
chr2	207979799	207979949
chr2	208003661	208003811
chr2	208009475	208009625
chr2	208058889	208059039
chr2	208071734	208071884
chr2	208191929	208192079
chr2	208617394	208617544
chr2	208722939	208723089
chr2	209005954	209006104
chr2	209075768	209075918
chr2	209118086	209118236
chr2	209432128	209432278
chr2	210973067	210973217
chr2	215034448	215034598
chr2	215277940	215278090
chr2	215333795	215333945
chr2	215386090	215386240
chr2	215701292	215701442
chr2	215756213	215756363
chr2	215839307	215839457
chr2	215887609	215887759
chr2	215899135	215899285
chr2	216576357	216576507
chr2	217297231	217297381
chr2	217496294	217496444
chr2	217609971	217610121
chr2	217847512	217847662
chr2	217910429	217910579
chr2	218187978	218188128
chr2	218900187	218900337
chr2	218901095	218901245
chr2	219249001	219249151
chr2	219737145	219737295
chr2	219751551	219751701
chr2	219768011	219768161
chr2	219959575	219959725
chr2	220640754	220640904
chr2	221659110	221659260
chr2	221734829	221734979
chr2	221921802	221921952
chr2	222490589	222490739
chr2	222968356	222968506
chr2	223000129	223000279
chr2	223132315	223132465
chr2	223181164	223181314
chr2	223654811	223654961
chr2	223657764	223657914
chr2	223779326	223779476
chr2	223834194	223834344
chr2	223904264	223904414
chr2	223980340	223980490
chr2	224057764	224057914
chr2	224737025	224737175
chr2	225641973	225642123
chr2	226420031	226420181
chr2	226693149	226693299
chr2	227117693	227117843
chr2	227573383	227573533
chr2	227591653	227591803
chr2	227597328	227597478
chr2	229997021	229997171
chr2	230455685	230455835
chr2	230461275	230461425
chr2	230554803	230554953
chr2	230620650	230620800
chr2	230723030	230723180
chr2	231329990	231330140
chr2	234603356	234603506
chr2	237738993	237739143
chr2	237760269	237760419
chr2	237843832	237843982
chr2	237856315	237856465
chr2	238613998	238614148
chr2	239116334	239116484
chr2	239150123	239150273
chr2	239224293	239224443
chr2	241529974	241530124
chr2	241592825	241592975
chr2	242212695	242212845
chr2	242950406	242950556
chr2	242990372	242990522
chr2	243302830	243302980
chr2	243589691	243589841
chr2	246599211	246599361
chr2	246650962	246651112
chr2	246819279	246819429
chr2	247071752	247071902
chr2	247265708	247265858
chr2	249078935	249079085
chr2	249102388	249102538
chr2	251387890	251388040
chr2	252401922	252402072
chr2	254298844	254298994
chr2	254405571	254405721
chr2	254624711	254624861
chr2	254639270	254639420
chr2	254782801	254782951
chr2	255210577	255210727
chr2	256292087	256292237
chr2	257065645	257065795
chr2	257553319	257553469
chr2	258915833	258915983
chr2	259788504	259788654
chr2	261249157	261249307
chr2	261540276	261540426
chr2	261708425	261708575
chr2	262899362	262899512
chr2	263351100	263351250
chr2	263560128	263560278
chr2	264946471	264946621
chr2	265573111	265573261
chr2	265617687	265617837
chr2	265640677	265640827
chr2	268071094	268071244
chr2	268789154	268789304
chr2	269201621	269201771
chr2	269504105	269504255
chr2	269522991	269523141
chr2	269715226	269715376
chr2	269789428	269789578
chr2	270036022	270036172
chr2	270548385	270548535
chr2	270833105	270833255
chr2	273794838	273794988
chr2	273812877	273813027
chr2	274850148	274850298
chr2	275931599	275931749
chr2	276373697	276373847
chr2	277100938	277101088
chr2	278780472	278780622
chr2	285016546	285016696
chr3	1915504	1915654
chr3	2074987	2075137
chr3	2140156	2140306
chr3	2426385	2426535
chr3	2515746	2515896
chr3	2565851	2566001
chr3	2599814	2599964
chr3	2754583	2754733
chr3	8936676	8936826
chr3	8946474	8946624
chr3	9217114	9217264
chr3	9295981	9296131
chr3	9340054	9340204
chr3	9752038	9752188
chr3	10982571	10982721
chr3	11074807	11074957
chr3	11163155	11163305
chr3	11353198	11353348
chr3	11450864	11451014
chr3	11634756	11634906
chr3	11789241	11789391
chr3	11857853	11858003
chr3	13166720	13166870
chr3	13420660	13420810
chr3	13793595	13793745
chr3	13878027	13878177
chr3	14047457	14047607
chr3	14054022	14054172
chr3	14149572	14149722
chr3	14270616	14270766
chr3	14439275	14439425
chr3	14895813	14895963
chr3	14904101	14904251
chr3	14942689	14942839
chr3	14988649	14988799
chr3	15002484	15002634
chr3	15578114	15578264
chr3	15999312	15999462
chr3	16579299	16579449
chr3	16590087	16590237
chr3	16602570	16602720
chr3	16665905	16666055
chr3	16696683	16696833
chr3	16738656	16738806
chr3	16969762	16969912
chr3	17095374	17095524
chr3	17132457	17132607
chr3	17221769	17221919
chr3	17511394	17511544
chr3	17586708	17586858
chr3	17826776	17826926
chr3	18051046	18051196
chr3	19067770	19067920
chr3	19133917	19134067
chr3	19234845	19234995
chr3	19644527	19644677
chr3	20156421	20156571
chr3	20824354	20824504
chr3	23978043	23978193
chr3	26565236	26565386
chr3	26915426	26915576
chr3	26932329	26932479
chr3	27063493	27063643
chr3	27268799	27268949
chr3	27312299	27312449
chr3	27623091	27623241
chr3	27653992	27654142
chr3	27880122	27880272
chr3	28041186	28041336
chr3	28070797	28070947
chr3	28076541	28076691
chr3	28178495	28178645
chr3	28732762	28732912
chr3	29020743	29020893
chr3	32141712	32141862
chr3	34230846	34230996
chr3	35008394	35008544
chr3	35197048	35197198
chr3	35839488	35839638
chr3	38113395	38113545
chr3	39075295	39075445
chr3	40901161	40901311
chr3	41774533	41774683
chr3	42598100	42598250
chr3	43047125	43047275
chr3	43274886	43275036
chr3	43378019	43378169
chr3	43593920	43594070
chr3	43642546	43642696
chr3	43816038	43816188
chr3	43839233	43839383
chr3	47508766	47508916
chr3	48191055	48191205
chr3	48200578	48200728
chr3	51200212	51200362
chr3	51394893	51395043
chr3	52763204	52763354
chr3	56368488	56368638
chr3	57522744	57522894
chr3	57641514	57641664
chr3	57880216	57880366
chr3	58694057	58694207
chr3	60539226	60539376
chr3	61726668	61726818
chr3	62004374	62004524
chr3	62571739	62571889
chr3	63175886	63176036
chr3	63227112	63227262
chr3	63602810	63602960
chr3	64332825	64332975
chr3	64486433	64486583
chr3	64984208	64984358
chr3	65537703	65537853
chr3	66507929	66508079
chr3	66630555	66630705
chr3	66932707	66932857
chr3	67696840	67696990
chr3	67741109	67741259
chr3	69069136	69069286
chr3	69402777	69402927
chr3	69464458	69464608
chr3	70111054	70111204
chr3	70534098	70534248
chr3	70640233	70640383
chr3	70882983	70883133
chr3	70916908	70917058
chr3	72507734	72507884
chr3	72510158	72510308
chr3	72569998	72570148
chr3	72750333	72750483
chr3	73110197	73110347
chr3	77581839	77581989
chr3	77589592	77589742
chr3	77648832	77648982
chr3	78982418	78982568
chr3	79029566	79029716
chr3	86099331	86099481
chr3	86437909	86438059
chr3	86477423	86477573
chr3	86477786	86477936
chr3	86549948	86550098
chr3	86585731	86585881
chr3	86601257	86601407
chr3	86781458	86781608
chr3	87074142	87074292
chr3	87085501	87085651
chr3	87138877	87139027
chr3	87293630	87293780
chr3	87314091	87314241
chr3	87572650	87572800
chr3	87995549	87995699
chr3	88002387	88002537
chr3	88357237	88357387
chr3	88687288	88687438
chr3	88813643	88813793
chr3	88903377	88903527
chr3	88911058	88911208
chr3	88977278	88977428
chr3	89046341	89046491
chr3	89457337	89457487
chr3	92648465	92648615
chr3	97311126	97311276
chr3	97643202	97643352
chr3	97967673	97967823
chr3	98042829	98042979
chr3	98628224	98628374
chr3	99337386	99337536
chr3	100766338	100766488
chr3	101052409	101052559
chr3	101254544	101254694
chr3	101392328	101392478
chr3	102779688	102779838
chr3	107663016	107663166
chr3	107675471	107675621
chr3	107804600	107804750
chr3	107949265	107949415
chr3	110654743	110654893
chr3	110790337	110790487
chr3	110844303	110844453
chr3	110927757	110927907
chr3	111217637	111217787
chr3	111250107	111250257
chr3	113484079	113484229
chr3	115195960	115196110
chr3	115712247	115712397
chr3	115767307	115767457
chr3	115946061	115946211
chr3	116811092	116811242
chr3	116836287	116836437
chr3	117030221	117030371
chr3	117033436	117033586
chr3	117060425	117060575
chr3	117243320	117243470
chr3	118015057	118015207
chr3	118315684	118315834
chr3	118366841	118366991
chr3	118721525	118721675
chr3	118824091	118824241
chr3	118880945	118881095
chr3	118886543	118886693
chr3	119475481	119475631
chr3	119591548	119591698
chr3	119797469	119797619
chr3	119804727	119804877
chr3	120208715	120208865
chr3	120445641	120445791
chr3	120556879	120557029
chr3	120627539	120627689
chr3	122916251	122916401
chr3	122986699	122986849
chr3	123225374	123225524
chr3	124475436	124475586
chr3	125151925	125152075
chr3	125930074	125930224
chr3	126062681	126062831
chr3	126370728	126370878
chr3	126586053	126586203
chr3	127051418	127051568
chr3	127146964	127147114
chr3	127760744	127760894
chr3	128417007	128417157
chr3	128441843	128441993
chr3	128778401	128778551
chr3	129071284	129071434
chr3	129204495	129204645
chr3	129517016	129517166
chr3	129980107	129980257
chr3	130273688	130273838
chr3	130395173	130395323
chr3	130432991	130433141
chr3	131374801	131374951
chr3	131380121	131380271
chr3	131417648	131417798
chr3	131566222	131566372
chr3	131763684	131763834
chr3	131881171	131881321
chr3	132675547	132675697
chr3	133049082	133049232
chr3	134028280	134028430
chr3	134778928	134779078
chr3	135080045	135080195
chr3	135313933	135314083
chr3	136380343	136380493
chr3	136917392	136917542
chr3	137071611	137071761
chr3	137980608	137980758
chr3	139103487	139103637
chr3	139294558	139294708
chr3	139688165	139688315
chr3	141454850	141455000
chr3	142569701	142569851
chr3	142920517	142920667
chr3	144384253	144384403
chr3	144589290	144589440
chr3	144673964	144674114
chr3	144934499	144934649
chr3	145200239	145200389
chr3	145238878	145239028
chr3	145671692	145671842
chr3	146046032	146046182
chr3	146840411	146840561
chr3	147146579	147146729
chr3	147259053	147259203
chr3	147411876	147412026
chr3	148198357	148198507
chr3	148914991	148915141
chr3	149279865	149280015
chr3	149601727	149601877
chr3	150225359	150225509
chr3	152766477	152766627
chr3	153399224	153399374
chr3	153966914	153967064
chr3	154213889	154214039
chr3	154228607	154228757
chr3	154533932	154534082
chr3	154627062	154627212
chr3	154696008	154696158
chr3	154830261	154830411
chr3	154831547	154831697
chr3	154954831	154954981
chr3	155022692	155022842
chr3	155324469	155324619
chr3	155495029	155495179
chr3	155495599	155495749
chr3	155637852	155638002
chr3	156260684	156260834
chr3	156278161	156278311
chr3	156481235	156481385
chr3	156559173	156559323
chr3	156581384	156581534
chr3	156676930	156677080
chr3	156972217	156972367
chr3	156972676	156972826
chr3	157102165	157102315
chr3	157473358	157473508
chr3	157865361	157865511
chr3	157892464	157892614
chr3	158123434	158123584
chr3	158173433	158173583
chr3	158566859	158567009
chr3	158867214	158867364
chr3	158979210	158979360
chr3	159273106	159273256
chr3	160457810	160457960
chr3	160473807	160473957
chr3	160903258	160903408
chr3	161206478	161206628
chr3	161518833	161518983
chr3	162574867	162575017
chr3	162865804	162865954
chr3	162956780	162956930
chr3	162985487	162985637
chr3	163348143	163348293
chr3	165803010	165803160
chr3	166226140	166226290
chr3	166540133	166540283
chr3	166742780	166742930
chr3	167424159	167424309
chr3	167437903	167438053
chr3	167473874	167474024
chr3	167683275	167683425
chr3	167997826	167997976
chr3	168249753	168249903
chr3	168342008	168342158
chr3	168612323	168612473
chr3	168742201	168742351
chr3	168788352	168788502
chr3	168863731	168863881
chr3	169033403	169033553
chr3	169067263	169067413
chr3	169436247	169436397
chr3	169579582	169579732
chr3	169749899	169750049
chr3	170517501	170517651
chr3	170558846	170558996
chr3	170577734	170577884
chr3	170968765	170968915
chr3	171370051	171370201
chr3	171487505	171487655
chr3	171515000	171515150
chr3	172651646	172651796
chr3	173087389	173087539
chr3	173176720	173176870
chr3	173988688	173988838
chr3	174019308	174019458
chr3	174810573	174810723
chr3	176390464	176390614
chr3	176456453	176456603
chr3	176519204	176519354
chr3	176931031	176931181
chr3	177007661	177007811
chr3	177059470	177059620
chr3	177389945	177390095
chr3	178206483	178206633
chr3	178246527	178246677
chr3	178877528	178877678
chr3	179949918	179950068
chr3	180185655	180185805
chr3	180400770	180400920
chr3	180443410	180443560
chr3	180502141	180502291
chr3	180699731	180699881
chr3	180762293	180762443
chr3	180895232	180895382
chr3	181485818	181485968
chr3	181524152	181524302
chr3	181570667	181570817
chr4	342785	342935
chr4	2330537	2330687
chr4	2651460	2651610
chr4	6054325	6054475
chr4	6054816	6054966
chr4	6128826	6128976
chr4	6725418	6725568
chr4	6872709	6872859
chr4	7108568	7108718
chr4	7292636	7292786
chr4	7323224	7323374
chr4	7324031	7324181
chr4	7540594	7540744
chr4	7893065	7893215
chr4	8262700	8262850
chr4	8272880	8273030
chr4	9187225	9187375
chr4	9349555	9349705
chr4	9414155	9414305
chr4	9448729	9448879
chr4	10238662	10238812
chr4	10623660	10623810
chr4	10815495	10815645
chr4	11642387	11642537
chr4	12112183	12112333
chr4	14466881	14467031
chr4	16082311	16082461
chr4	17624558	17624708
chr4	19003847	19003997
chr4	21586080	21586230
chr4	21921303	21921453
chr4	22951227	22951377
chr4	25612839	25612989
chr4	25708487	25708637
chr4	26368630	26368780
chr4	26378056	26378206
chr4	26974371	26974521
chr4	27440775	27440925
chr4	27658519	27658669
chr4	27754169	27754319
chr4	27870014	27870164
chr4	27972131	27972281
chr4	28344402	28344552
chr4	29351202	29351352
chr4	29387261	29387411
chr4	30100306	30100456
chr4	30619933	30620083
chr4	32030114	32030264
chr4	33626379	33626529
chr4	34098667	34098817
chr4	34519827	34519977
chr4	35528646	35528796
chr4	38078560	38078710
chr4	38682341	38682491
chr4	38894241	38894391
chr4	39958396	39958546
chr4	39963642	39963792
chr4	41368177	41368327
chr4	42680368	42680518
chr4	43863335	43863485
chr4	45160796	45160946
chr4	45680196	45680346
chr4	48709857	48710007
chr4	49000984	49001134
chr4	55269235	55269385
chr4	55519587	55519737
chr4	55816720	55816870
chr4	56807051	56807201
chr4	57477207	57477357
chr4	57611323	57611473
chr4	58278946	58279096
chr4	58602329	58602479
chr4	60821100	60821250
chr4	61888241	61888391
chr4	62267121	62267271
chr4	62521801	62521951
chr4	62544968	62545118
chr4	64712472	64712622
chr4	65156171	65156321
chr4	65164642	65164792
chr4	65683979	65684129
chr4	66598314	66598464
chr4	66686691	66686841
chr4	66784243	66784393
chr4	66969306	66969456
chr4	67013600	67013750
chr4	67149549	67149699
chr4	134780502	134780652
chr4	135164623	135164773
chr4	141735828	141735978
chr4	142159779	142159929
chr4	142261994	142262144
chr4	142268038	142268188
chr4	142796435	142796585
chr4	143370401	143370551
chr4	144616199	144616349
chr4	145091445	145091595
chr4	145217947	145218097
chr4	145721230	145721380
chr4	146259995	146260145
chr4	146390665	146390815
chr4	147149884	147150034
chr4	147691243	147691393
chr4	148418372	148418522
chr4	148441314	148441464
chr4	148472274	148472424
chr4	148706379	148706529
chr4	148740754	148740904
chr4	148769050	148769200
chr4	148771006	148771156
chr4	148818562	148818712
chr4	149381548	149381698
chr4	149489458	149489608
chr4	149660737	149660887
chr4	149832286	149832436
chr4	149850290	149850440
chr4	150156765	150156915
chr4	150267650	150267800
chr4	150644693	150644843
chr4	150936830	150936980
chr4	151671571	151671721
chr4	151763654	151763804
chr4	153426430	153426580
chr4	153955676	153955826
chr4	155776483	155776633
chr4	158203188	158203338
chr4	160265248	160265398
chr4	160309869	160310019
chr4	160365344	160365494
chr4	161216818	161216968
chr4	162609812	162609962
chr4	163427795	163427945
chr4	163912814	163912964
chr4	165078660	165078810
chr4	165143320	165143470
chr4	165303241	165303391
chr4	165407902	165408052
chr4	165655319	165655469
chr4	167672393	167672543
chr4	172266375	172266525
chr4	173417548	173417698
chr4	174076734	174076884
chr4	175924674	175924824
chr4	177422128	177422278
chr4	178440380	178440530
chr4	178596071	178596221
chr4	179612643	179612793
chr4	180063014	180063164
chr4	180188827	180188977
chr4	180397745	180397895
chr4	180636590	180636740
chr4	180841381	180841531
chr4	180854764	180854914
chr4	180860110	180860260
chr4	181812326	181812476
chr4	181877031	181877181
chr4	182844750	182844900
chr4	182915660	182915810
chr4	183567863	183568013
chr4	183810578	183810728
chr4	184253349	184253499
chr4	184900773	184900923
chr4	185136476	185136626
chr4	185366128	185366278
chr4	185690067	185690217
chr4	185769357	185769507
chr4	185914636	185914786
chr4	185988309	185988459
chr4	186089226	186089376
chr4	186157258	186157408
chr4	186823138	186823288
chr4	187151211	187151361
chr4	187167181	187167331
chr4	187453965	187454115
chr4	188239999	188240149
chr4	188285287	188285437
chr4	188776709	188776859
chr4	188842657	188842807
chr4	189282079	189282229
chr4	189308402	189308552
chr4	189461955	189462105
chr4	189647376	189647526
chr4	190374377	190374527
chr4	190753920	190754070
chr4	190938388	190938538
chr4	191130952	191131102
chr4	191231408	191231558
chr4	191603592	191603742
chr4	193978352	193978502
chr4	194060267	194060417
chr4	194667962	194668112
chr4	194995082	194995232
chr4	195646001	195646151
chr4	196162676	196162826
chr4	196302288	196302438
chr4	196352759	196352909
chr4	196479122	196479272
chr4	197571748	197571898
chr4	197586328	197586478
chr4	197740608	197740758
chr4	198540538	198540688
chr4	199563403	199563553
chr4	203356010	203356160
chr4	205171133	205171283
chr4	207947227	207947377
chr4	208103231	208103381
chr4	208508841	208508991
chr4	208579641	208579791
chr4	208626972	208627122
chr4	208641472	208641622
chr4	208855262	208855412
chr4	209615786	209615936
chr4	209861468	209861618
chr4	210096022	210096172
chr4	210128467	210128617
chr4	210925019	210925169
chr4	211082281	211082431
chr4	211196757	211196907
chr4	211359224	211359374
chr4	211725583	211725733
chr4	214084963	214085113
chr4	214232742	214232892
chr4	214699853	214700003
chr4	215887197	215887347
chr4	216016764	216016914
chr4	216113017	216113167
chr4	217450467	217450617
chr4	220063279	220063429
chr4	220083543	220083693
chr4	220836062	220836212
chr4	220973624	220973774
chr4	221131492	221131642
chr4	222265157	222265307
chr4	222317402	222317552
chr4	222674377	222674527
chr4	224063483	224063633
chr4	224470682	224470832
chr4	224610008	224610158
chr4	224616520	224616670
chr4	224622328	224622478
chr4	224723071	224723221
chr4	224743401	224743551
chr4	224912542	224912692
chr4	224934733	224934883
chr4	224983331	224983481
chr4	226823496	226823646
chr4	226955968	226956118
chr4	227007593	227007743
chr4	227241145	227241295
chr4	230276963	230277113
chr4	231275274	231275424
chr4	231832127	231832277
chr4	232395272	232395422
chr4	232509610	232509760
chr4	232594567	232594717
chr4	232874118	232874268
chr4	233009192	233009342
chr4	233047981	233048131
chr4	233512112	233512262
chr4	233803012	233803162
chr4	234660194	234660344
chr4	235160695	235160845
chr4	235466417	235466567
chr4	237199133	237199283
chr4	237665610	237665760
chr4	237692851	237693001
chr4	239031704	239031854
chr4	239722101	239722251
chr4	240820110	240820260
chr4	240820467	240820617
chr4	241955230	241955380
chr4	242487596	242487746
chr4	244399142	244399292
chr4	244399820	244399970
chr4	244612266	244612416
chr4	245203300	245203450
chr4	245254422	245254572
chr4	245457109	245457259
chr4	245584608	245584758
chr4	245970723	245970873
chr4	246440074	246440224
chr4	246477617	246477767
chr4	247755302	247755452
chr5	2043969	2044119
chr5	4220359	4220509
chr5	4964542	4964692
chr5	10306159	10306309
chr5	11169451	11169601
chr5	14031503	14031653
chr5	14079315	14079465
chr5	17435235	17435385
chr5	19350574	19350724
chr5	19819951	19820101
chr5	21308039	21308189
chr5	21487118	21487268
chr5	21541435	21541585
chr5	21610971	21611121
chr5	21871862	21872012
chr5	23685955	23686105
chr5	24102680	24102830
chr5	24242871	24243021
chr5	24794090	24794240
chr5	24878425	24878575
chr5	25013171	25013321
chr5	26502568	26502718
chr5	26972535	26972685
chr5	27443041	27443191
chr5	27486447	27486597
chr5	28428879	28429029
chr5	29128829	29128979
chr5	32128215	32128365
chr5	34357121	34357271
chr5	37267753	37267903
chr5	43604334	43604484
chr5	43950032	43950182
chr5	45401790	45401940
chr5	45491072	45491222
chr5	48230808	48230958
chr5	48821934	48822084
chr5	48923297	48923447
chr5	52247017	52247167
chr5	52697369	52697519
chr5	52858721	52858871
chr5	52881027	52881177
chr5	53122482	53122632
chr5	53640649	53640799
chr5	54348537	54348687
chr5	54442140	54442290
chr5	55111687	55111837
chr5	57674324	57674474
chr5	60527544	60527694
chr5	61543028	61543178
chr5	61595187	61595337
chr5	61798235	61798385
chr5	62519654	62519804
chr5	63186703	63186853
chr5	63463342	63463492
chr5	63463807	63463957
chr5	63468464	63468614
chr5	63701112	63701262
chr5	64013616	64013766
chr5	64169777	64169927
chr5	64170203	64170353
chr5	64307221	64307371
chr5	65068058	65068208
chr5	65081574	65081724
chr5	65320280	65320430
chr5	65473783	65473933
chr5	66136951	66137101
chr5	66178274	66178424
chr5	66325063	66325213
chr5	66378625	66378775
chr5	66678413	66678563
chr5	66723590	66723740
chr5	67960517	67960667
chr5	68296571	68296721
chr5	68364193	68364343
chr5	68511417	68511567
chr5	71303342	71303492
chr5	74483768	74483918
chr5	74490717	74490867
chr5	74698202	74698352
chr5	75053410	75053560
chr5	75501934	75502084
chr5	75907680	75907830
chr5	77863411	77863561
chr5	78368471	78368621
chr5	78496217	78496367
chr5	78534408	78534558
chr5	79684759	79684909
chr5	79784295	79784445
chr5	79817510	79817660
chr5	80100800	80100950
chr5	81227572	81227722
chr5	82063029	82063179
chr5	82196636	82196786
chr5	82647714	82647864
chr5	82662047	82662197
chr5	83336806	83336956
chr5	83338194	83338344
chr5	83344123	83344273
chr5	83497617	83497767
chr5	83674397	83674547
chr5	83932760	83932910
chr5	84006097	84006247
chr5	84198649	84198799
chr5	85108567	85108717
chr5	85389736	85389886
chr5	89259854	89260004
chr5	90588522	90588672
chr5	90712076	90712226
chr5	91413524	91413674
chr5	94342074	94342224
chr5	97545271	97545421
chr5	103424674	103424824
chr5	103502492	103502642
chr5	103581658	103581808
chr5	104589630	104589780
chr5	104649953	104650103
chr5	104805067	104805217
chr5	105651437	105651587
chr5	105924150	105924300
chr5	106772170	106772320
chr5	107953868	107954018
chr5	108115971	108116121
chr5	108265129	108265279
chr5	108919084	108919234
chr5	109021300	109021450
chr5	109379143	109379293
chr5	109403091	109403241
chr5	109796280	109796430
chr5	110210118	110210268
chr5	110671684	110671834
chr5	110840512	110840662
chr5	111264970	111265120
chr5	118461591	118461741
chr5	118838075	118838225
chr5	119168070	119168220
chr5	120423292	120423442
chr5	120562890	120563040
chr5	120564398	120564548
chr5	120691475	120691625
chr5	120863064	120863214
chr5	121371108	121371258
chr5	121434753	121434903
chr5	121813755	121813905
chr5	122108268	122108418
chr5	122133555	122133705
chr5	122547392	122547542
chr5	122723238	122723388
chr5	122764301	122764451
chr5	123066842	123066992
chr5	123109922	123110072
chr5	124375708	124375858
chr5	125964923	125965073
chr5	126202127	126202277
chr5	127897927	127898077
chr5	128597935	128598085
chr5	129461300	129461450
chr5	129605611	129605761
chr5	129745543	129745693
chr5	129972015	129972165
chr5	130012476	130012626
chr5	130099236	130099386
chr5	130127374	130127524
chr5	130193521	130193671
chr5	130202795	130202945
chr5	130876411	130876561
chr5	131687028	131687178
chr5	131937540	131937690
chr5	132056123	132056273
chr5	132295482	132295632
chr5	133996753	133996903
chr5	135220462	135220612
chr5	137410793	137410943
chr5	137465163	137465313
chr5	137506785	137506935
chr5	137801871	137802021
chr5	138790953	138791103
chr5	139282799	139282949
chr5	139332445	139332595
chr5	139384718	139384868
chr5	139441273	139441423
chr5	139476306	139476456
chr5	139532180	139532330
chr5	139698695	139698845
chr5	139714534	139714684
chr5	139776226	139776376
chr5	139783038	139783188
chr5	140027827	140027977
chr5	140226066	140226216
chr5	140314747	140314897
chr5	140404223	140404373
chr5	140876591	140876741
chr5	141927325	141927475
chr5	141964178	141964328
chr5	142025879	142026029
chr5	142065200	142065350
chr5	142220659	142220809
chr5	142350527	142350677
chr5	142806692	142806842
chr5	143929419	143929569
chr5	144376361	144376511
chr5	144747127	144747277
chr5	144961182	144961332
chr5	146848887	146849037
chr5	147421317	147421467
chr5	147876364	147876514
chr5	147882750	147882900
chr5	147929105	147929255
chr5	148076665	148076815
chr5	148550245	148550395
chr5	148909028	148909178
chr5	149759577	149759727
chr5	150816771	150816921
chr5	151303000	151303150
chr5	151411605	151411755
chr5	151642950	151643100
chr5	153675570	153675720
chr5	153797010	153797160
chr5	154101843	154101993
chr5	154126851	154127001
chr5	154317182	154317332
chr5	154740152	154740302
chr5	154905915	154906065
chr5	154935435	154935585
chr5	154950695	154950845
chr5	155101877	155102027
chr5	155666025	155666175
chr5	155670057	155670207
chr5	155828070	155828220
chr5	156539395	156539545
chr5	156631748	156631898
chr5	157090258	157090408
chr5	157477596	157477746
chr5	157481679	157481829
chr5	157558868	157559018
chr5	157657115	157657265
chr5	157913356	157913506
chr5	158251073	158251223
chr5	158278869	158279019
chr5	158326314	158326464
chr5	158411939	158412089
chr5	158783948	158784098
chr5	158813557	158813707
chr5	158941950	158942100
chr5	159204268	159204418
chr5	159574821	159574971
chr5	159587803	159587953
chr5	160033600	160033750
chr5	161020018	161020168
chr5	161040363	161040513
chr5	161163392	161163542
chr5	161442625	161442775
chr5	161478507	161478657
chr5	161643282	161643432
chr5	162089964	162090114
chr5	162817592	162817742
chr5	162871276	162871426
chr5	162934020	162934170
chr5	163148757	163148907
chr5	163450660	163450810
chr5	163804666	163804816
chr5	163805499	163805649
chr5	163869974	163870124
chr5	163921897	163922047
chr5	163929518	163929668
chr5	164288202	164288352
chr5	164330925	164331075
chr5	164394962	164395112
chr5	164415033	164415183
chr5	165472112	165472262
chr5	165520709	165520859
chr5	165577995	165578145
chr5	165584776	165584926
chr5	166533313	166533463
chr5	166791374	166791524
chr5	168502398	168502548
chr5	168508598	168508748
chr5	169573008	169573158
chr5	169761817	169761967
chr5	169785749	169785899
chr5	170212398	170212548
chr5	170380493	170380643
chr5	170390139	170390289
chr5	170545157	170545307
chr5	170580767	170580917
chr5	170723818	170723968
chr5	170741626	170741776
chr5	170761919	170762069
chr5	170916116	170916266
chr5	170960241	170960391
chr5	170965505	170965655
chr5	171118937	171119087
chr5	171142295	171142445
chr5	171165423	171165573
chr5	171536789	171536939
chr5	171795611	171795761
chr5	172577504	172577654
chr5	172578567	172578717
chr5	172659295	172659445
chr5	172678107	172678257
chr5	172792829	172792979
chr5	172848337	172848487
chr5	173005754	173005904
chr5	174926496	174926646
chr5	175145923	175146073
chr5	175149935	175150085
chr5	175261936	175262086
chr5	175823621	175823771
chr5	175953810	175953960
chr5	176107214	176107364
chr5	176107941	176108091
chr5	176209615	176209765
chr5	176360382	176360532
chr5	176685392	176685542
chr5	176698764	176698914
chr5	176703438	176703588
chr5	176723913	176724063
chr5	176732119	176732269
chr5	176940268	176940418
chr5	177096600	177096750
chr5	177166665	177166815
chr6	1570349	1570499
chr6	3059424	3059574
chr6	3664057	3664207
chr6	4674300	4674450
chr6	6201607	6201757
chr6	6384284	6384434
chr6	7156527	7156677
chr6	7244827	7244977
chr6	7309776	7309926
chr6	7334810	7334960
chr6	7356820	7356970
chr6	7889850	7890000
chr6	8290943	8291093
chr6	8933746	8933896
chr6	9032556	9032706
chr6	9143848	9143998
chr6	9581617	9581767
chr6	20323062	20323212
chr6	20381822	20381972
chr6	20458666	20458816
chr6	20550284	20550434
chr6	20593276	20593426
chr6	20933138	20933288
chr6	21143420	21143570
chr6	21341068	21341218
chr6	21709871	21710021
chr6	23844089	23844239
chr6	24364863	24365013
chr6	25923244	25923394
chr6	28971384	28971534
chr6	31048071	31048221
chr6	31120974	31121124
chr6	31910219	31910369
chr6	33515235	33515385
chr6	34089842	34089992
chr6	34929520	34929670
chr6	35617546	35617696
chr6	35640951	35641101
chr6	35962698	35962848
chr6	36119676	36119826
chr6	36500102	36500252
chr6	36670956	36671106
chr6	36836435	36836585
chr6	37261358	37261508
chr6	37444858	37445008
chr6	37531925	37532075
chr6	37568475	37568625
chr6	38230748	38230898
chr6	39307799	39307949
chr6	40641543	40641693
chr6	40664668	40664818
chr6	40875153	40875303
chr6	43305742	43305892
chr6	43323270	43323420
chr6	47044917	47045067
chr6	48188490	48188640
chr6	49510668	49510818
chr6	50640945	50641095
chr6	51109857	51110007
chr6	51806181	51806331
chr6	52431757	52431907
chr6	52889853	52890003
chr6	53082416	53082566
chr6	53826260	53826410
chr6	54350666	54350816
chr6	56618455	56618605
chr6	57260515	57260665
chr6	57495800	57495950
chr6	58985747	58985897
chr6	59406485	59406635
chr6	60230137	60230287
chr6	60881724	60881874
chr6	61142060	61142210
chr6	61229397	61229547
chr6	61716715	61716865
chr6	61960544	61960694
chr6	62266905	62267055
chr6	64258107	64258257
chr6	65039880	65040030
chr6	65423668	65423818
chr6	65741198	65741348
chr6	66026858	66027008
chr6	66448734	66448884
chr6	67805046	67805196
chr6	68352404	68352554
chr6	68643380	68643530
chr6	69538271	69538421
chr6	69693342	69693492
chr6	70100325	70100475
chr6	70439120	70439270
chr6	70794754	70794904
chr6	71346660	71346810
chr6	71512102	71512252
chr6	71544134	71544284
chr6	73813925	73814075
chr6	74034771	74034921
chr6	74901651	74901801
chr6	81511501	81511651
chr6	82083778	82083928
chr6	82159296	82159446
chr6	82345088	82345238
chr6	82453650	82453800
chr6	82761831	82761981
chr6	83224552	83224702
chr6	83373442	83373592
chr6	84013030	84013180
chr6	85129237	85129387
chr6	85303988	85304138
chr6	85655302	85655452
chr6	85807076	85807226
chr6	88564918	88565068
chr6	88881806	88881956
chr6	93577990	93578140
chr6	94490574	94490724
chr6	96204851	96205001
chr6	100376076	100376226
chr6	100922023	100922173
chr6	101054342	101054492
chr6	102318827	102318977
chr6	102574797	102574947
chr6	103236638	103236788
chr6	103504007	103504157
chr6	103888232	103888382
chr6	104041188	104041338
chr6	104205670	104205820
chr6	104262347	104262497
chr6	104529843	104529993
chr6	104979185	104979335
chr6	105334336	105334486
chr6	105377079	105377229
chr6	105557074	105557224
chr6	105603505	105603655
chr6	106090140	106090290
chr6	106302969	106303119
chr6	106385099	106385249
chr6	107702261	107702411
chr6	108137383	108137533
chr6	108788948	108789098
chr6	109278686	109278836
chr6	109965082	109965232
chr6	110215137	110215287
chr6	110513230	110513380
chr6	110683482	110683632
chr6	111300308	111300458
chr6	112589358	112589508
chr6	112608993	112609143
chr6	112697774	112697924
chr6	112881223	112881373
chr6	113546620	113546770
chr6	113704119	113704269
chr6	113838977	113839127
chr6	114311253	114311403
chr6	114716155	114716305
chr6	114730018	114730168
chr6	115193514	115193664
chr6	115454748	115454898
chr6	115576775	115576925
chr6	115636801	115636951
chr6	115683091	115683241
chr6	115807702	115807852
chr6	115813655	115813805
chr6	115832985	115833135
chr6	115852223	115852373
chr6	115993109	115993259
chr6	116172146	116172296
chr6	116459058	116459208
chr6	116588386	116588536
chr6	116760761	116760911
chr6	117021894	117022044
chr6	117414114	117414264
chr6	118012623	118012773
chr6	118115050	118115200
chr6	118209420	118209570
chr6	118970168	118970318
chr6	119184444	119184594
chr6	119190806	119190956
chr6	119247569	119247719
chr6	119399987	119400137
chr6	119528747	119528897
chr6	119967083	119967233
chr6	120140789	120140939
chr6	120259989	120260139
chr6	120362925	120363075
chr6	120461313	120461463
chr6	120666464	120666614
chr6	120788310	120788460
chr6	121677282	121677432
chr6	131939783	131939933
chr6	134051574	134051724
chr6	134055502	134055652
chr6	134056553	134056703
chr6	134922089	134922239
chr6	135024362	135024512
chr6	135081436	135081586
chr6	135715747	135715897
chr6	135805595	135805745
chr6	135954779	135954929
chr6	136294877	136295027
chr6	136331436	136331586
chr6	136955004	136955154
chr6	137068089	137068239
chr6	137398439	137398589
chr6	137768483	137768633
chr6	137842465	137842615
chr6	137893043	137893193
chr6	138712664	138712814
chr6	139031518	139031668
chr6	139125453	139125603
chr6	140681015	140681165
chr6	141026657	141026807
chr6	141037342	141037492
chr6	141092289	141092439
chr6	141374825	141374975
chr6	141475943	141476093
chr6	141509266	141509416
chr6	141587329	141587479
chr6	143228950	143229100
chr6	143981930	143982080
chr6	144274605	144274755
chr6	144385875	144386025
chr6	144585151	144585301
chr6	144597978	144598128
chr6	144688568	144688718
chr6	144987063	144987213
chr6	145042218	145042368
chr6	145127965	145128115
chr6	145524608	145524758
chr6	145685846	145685996
chr6	146225626	146225776
chr6	146378585	146378735
chr6	146423501	146423651
chr6	146672908	146673058
chr6	146720176	146720326
chr6	146820628	146820778
chr6	146884428	146884578
chr6	146948021	146948171
chr6	146951924	146952074
chr6	149641967	149642117
chr6	150392122	150392272
chr6	151287604	151287754
chr6	153219884	153220034
chr6	154433177	154433327
chr6	154637475	154637625
chr6	155026002	155026152
chr6	155272688	155272838
chr6	155922275	155922425
chr6	156416082	156416232
chr7	502658	502808
chr7	969436	969586
chr7	2418226	2418376
chr7	2458849	2458999
chr7	2493506	2493656
chr7	2538620	2538770
chr7	2731077	2731227
chr7	2765602	2765752
chr7	2947641	2947791
chr7	2987658	2987808
chr7	3145949	3146099
chr7	5319650	5319800
chr7	11175172	11175322
chr7	11362837	11362987
chr7	11409137	11409287
chr7	11432812	11432962
chr7	11433826	11433976
chr7	11559514	11559664
chr7	11619178	11619328
chr7	11825092	11825242
chr7	11968038	11968188
chr7	12173820	12173970
chr7	12174570	12174720
chr7	12180068	12180218
chr7	12341208	12341358
chr7	12390877	12391027
chr7	12481150	12481300
chr7	12495779	12495929
chr7	12498985	12499135
chr7	12514749	12514899
chr7	12551149	12551299
chr7	12563327	12563477
chr7	12570040	12570190
chr7	12581530	12581680
chr7	12593018	12593168
chr7	12597124	12597274
chr7	12601125	12601275
chr7	12740367	12740517
chr7	12789331	12789481
chr7	12894674	12894824
chr7	13514598	13514748
chr7	14192682	14192832
chr7	14340988	14341138
chr7	14380601	14380751
chr7	14465742	14465892
chr7	14522586	14522736
chr7	14628527	14628677
chr7	15660501	15660651
chr7	18731822	18731972
chr7	18762832	18762982
chr7	18861121	18861271
chr7	18878015	18878165
chr7	22192325	22192475
chr7	22424570	22424720
chr7	22456445	22456595
chr7	22550246	22550396
chr7	24009670	24009820
chr7	24097641	24097791
chr7	25261528	25261678
chr7	25327909	25328059
chr7	25373507	25373657
chr7	26001471	26001621
chr7	26049125	26049275
chr7	26491626	26491776
chr7	27103904	27104054
chr7	27151069	27151219
chr7	27399102	27399252
chr7	27704099	27704249
chr7	28137857	28138007
chr7	31274080	31274230
chr7	31894766	31894916
chr7	31911372	31911522
chr7	31958506	31958656
chr7	33847167	33847317
chr7	34086186	34086336
chr7	34254046	34254196
chr7	34353508	34353658
chr7	35009954	35010104
chr7	35351081	35351231
chr7	35422379	35422529
chr7	35500084	35500234
chr7	36341671	36341821
chr7	36358739	36358889
chr7	36475422	36475572
chr7	36543118	36543268
chr7	36661809	36661959
chr7	37716348	37716498
chr7	38646874	38647024
chr7	39114405	39114555
chr7	41319042	41319192
chr7	41401827	41401977
chr7	41409347	41409497
chr7	41526998	41527148
chr7	41753371	41753521
chr7	41866778	41866928
chr7	42555660	42555810
chr7	45386463	45386613
chr7	47459258	47459408
chr7	49384291	49384441
chr7	50277710	50277860
chr7	51483474	51483624
chr7	51574930	51575080
chr7	53888670	53888820
chr7	53937107	53937257
chr7	54238225	54238375
chr7	54780401	54780551
chr7	56103922	56104072
chr7	57728838	57728988
chr7	58175036	58175186
chr7	58609977	58610127
chr7	59488273	59488423
chr7	59813489	59813639
chr7	60470556	60470706
chr7	61136111	61136261
chr7	63910300	63910450
chr7	64262289	64262439
chr7	64301781	64301931
chr7	64473281	64473431
chr7	65374797	65374947
chr7	65432384	65432534
chr7	67071650	67071800
chr7	68801059	68801209
chr7	69750181	69750331
chr7	70642534	70642684
chr7	70729953	70730103
chr7	70850140	70850290
chr7	70977028	70977178
chr7	71101520	71101670
chr7	71104787	71104937
chr7	71118101	71118251
chr7	72949466	72949616
chr7	73624458	73624608
chr7	74574461	74574611
chr7	75173672	75173822
chr7	75684630	75684780
chr7	77249136	77249286
chr7	77433156	77433306
chr7	93471885	93472035
chr7	95014566	95014716
chr7	95617848	95617998
chr7	95827097	95827247
chr7	97074484	97074634
chr7	98581797	98581947
chr7	98922616	98922766
chr7	99310665	99310815
chr7	99483969	99484119
chr7	103155749	103155899
chr7	103233597	103233747
chr7	103266160	103266310
chr7	107658372	107658522
chr7	107715554	107715704
chr7	107724287	107724437
chr7	107801472	107801622
chr7	109241531	109241681
chr7	109255992	109256142
chr7	109258898	109259048
chr7	115861696	115861846
chr7	116606918	116607068
chr7	116765294	116765444
chr7	116866503	116866653
chr7	117095644	117095794
chr7	117114564	117114714
chr7	117128996	117129146
chr7	117276361	117276511
chr7	117308108	117308258
chr7	117350838	117350988
chr7	117381630	117381780
chr7	119231107	119231257
chr7	119344951	119345101
chr7	119638505	119638655
chr7	119835685	119835835
chr7	119959549	119959699
chr7	120064022	120064172
chr7	120176106	120176256
chr7	120212700	120212850
chr7	120286426	120286576
chr7	120453766	120453916
chr7	120573337	120573487
chr7	120573905	120574055
chr7	120773596	120773746
chr7	121159523	121159673
chr7	121300961	121301111
chr7	121347259	121347409
chr7	121451114	121451264
chr7	121841461	121841611
chr7	121888829	121888979
chr7	121889811	121889961
chr7	122148744	122148894
chr7	122494909	122495059
chr7	122677833	122677983
chr7	123018603	123018753
chr7	123077815	123077965
chr7	123244634	123244784
chr7	123881351	123881501
chr7	124003563	124003713
chr7	124180461	124180611
chr7	125797127	125797277
chr7	125810853	125811003
chr7	126231767	126231917
chr7	126303403	126303553
chr7	127112203	127112353
chr7	129544053	129544203
chr7	129546255	129546405
chr7	129862571	129862721
chr7	130030020	130030170
chr7	130136286	130136436
chr7	135580780	135580930
chr7	136806165	136806315
chr7	137071752	137071902
chr7	137489169	137489319
chr7	139510894	139511044
chr7	139529945	139530095
chr7	139663555	139663705
chr7	139913685	139913835
chr7	140043221	140043371
chr7	140756427	140756577
chr7	141372856	141373006
chr7	141399302	141399452
chr7	141468252	141468402
chr7	141776464	141776614
chr7	141796335	141796485
chr7	141869694	141869844
chr7	142015829	142015979
chr7	142406294	142406444
chr7	142408279	142408429
chr7	142680356	142680506
chr8	1786330	1786480
chr8	3314139	3314289
chr8	4463158	4463308
chr8	5326298	5326448
chr8	5969067	5969217
chr8	6207094	6207244
chr8	6963707	6963857
chr8	7426476	7426626
chr8	9456893	9457043
chr8	9828952	9829102
chr8	11829561	11829711
chr8	11845719	11845869
chr8	12821669	12821819
chr8	12872129	12872279
chr8	13531863	13532013
chr8	13621733	13621883
chr8	14162706	14162856
chr8	16080769	16080919
chr8	17533198	17533348
chr8	21719157	21719307
chr8	21838889	21839039
chr8	21884151	21884301
chr8	21936262	21936412
chr8	22051895	22052045
chr8	22148023	22148173
chr8	22344122	22344272
chr8	22393784	22393934
chr8	22456965	22457115
chr8	22597633	22597783
chr8	22679935	22680085
chr8	23016052	23016202
chr8	23069570	23069720
chr8	23160642	23160792
chr8	23220953	23221103
chr8	23860615	23860765
chr8	24413896	24414046
chr8	26358055	26358205
chr8	26434371	26434521
chr8	26434941	26435091
chr8	26564960	26565110
chr8	26623001	26623151
chr8	27849955	27850105
chr8	28226315	28226465
chr8	28381611	28381761
chr8	31577416	31577566
chr8	31598576	31598726
chr8	31842405	31842555
chr8	33153730	33153880
chr8	33190071	33190221
chr8	33829737	33829887
chr8	34003601	34003751
chr8	34531526	34531676
chr8	36224916	36225066
chr8	36372681	36372831
chr8	36550861	36551011
chr8	36642648	36642798
chr8	36717232	36717382
chr8	36736088	36736238
chr8	39308109	39308259
chr8	39336850	39337000
chr8	39437766	39437916
chr8	39626676	39626826
chr8	39932113	39932263
chr8	39961273	39961423
chr8	42122671	42122821
chr8	43233704	43233854
chr8	43495123	43495273
chr8	43691539	43691689
chr8	44213570	44213720
chr8	44302261	44302411
chr8	45010530	45010680
chr8	46247273	46247423
chr8	46300297	46300447
chr8	46473176	46473326
chr8	47032309	47032459
chr8	47218106	47218256
chr8	47236535	47236685
chr8	47349910	47350060
chr8	47542456	47542606
chr8	47650348	47650498
chr8	47782401	47782551
chr8	48588618	48588768
chr8	48668604	48668754
chr8	49113263	49113413
chr8	49243970	49244120
chr8	49801387	49801537
chr8	50527186	50527336
chr8	50581513	50581663
chr8	51407109	51407259
chr8	51412228	51412378
chr8	52437457	52437607
chr8	52546533	52546683
chr8	52566688	52566838
chr8	52977465	52977615
chr8	53740853	53741003
chr8	53775711	53775861
chr8	54134330	54134480
chr8	54195832	54195982
chr8	54277599	54277749
chr8	54797857	54798007
chr8	55154057	55154207
chr8	55382903	55383053
chr8	56721764	56721914
chr8	57171561	57171711
chr8	57625844	57625994
chr8	57658803	57658953
chr8	58114568	58114718
chr8	58665311	58665461
chr8	59163319	59163469
chr8	59412578	59412728
chr8	59445265	59445415
chr8	60005868	60006018
chr8	60113389	60113539
chr8	60119478	60119628
chr8	60184876	60185026
chr8	60322663	60322813
chr8	60392203	60392353
chr8	60528967	60529117
chr8	61126886	61127036
chr8	61311439	61311589
chr8	62094490	62094640
chr8	62134255	62134405
chr8	62463891	62464041
chr8	62499041	62499191
chr8	62710779	62710929
chr8	62813220	62813370
chr8	63117911	63118061
chr8	64202928	64203078
chr8	64335545	64335695
chr8	64418132	64418282
chr8	64668952	64669102
chr8	65166325	65166475
chr8	65290430	65290580
chr8	65483312	65483462
chr8	65644964	65645114
chr8	65669798	65669948
chr8	66236148	66236298
chr8	66595823	66595973
chr8	66808085	66808235
chr8	66836240	66836390
chr8	66927711	66927861
chr8	67437663	67437813
chr8	67500047	67500197
chr8	67670450	67670600
chr8	68361826	68361976
chr8	70553837	70553987
chr8	70918355	70918505
chr8	71453422	71453572
chr8	71876751	71876901
chr8	72630192	72630342
chr8	73281598	73281748
chr8	73721199	73721349
chr8	73795353	73795503
chr8	74224768	74224918
chr8	74423215	74423365
chr8	74773664	74773814
chr8	75027433	75027583
chr8	75047343	75047493
chr8	75752580	75752730
chr8	75992975	75993125
chr8	76991553	76991703
chr8	76995817	76995967
chr8	77047659	77047809
chr8	77098652	77098802
chr8	77354272	77354422
chr8	77854816	77854966
chr8	78172317	78172467
chr8	78194163	78194313
chr8	79811189	79811339
chr8	79907201	79907351
chr8	81496937	81497087
chr8	82782845	82782995
chr8	84629188	84629338
chr8	84786732	84786882
chr8	85065605	85065755
chr8	85972713	85972863
chr8	86110803	86110953
chr8	86404089	86404239
chr8	86446175	86446325
chr8	86550084	86550234
chr8	90030330	90030480
chr8	91008580	91008730
chr8	91322054	91322204
chr8	91875427	91875577
chr8	94867601	94867751
chr8	95584142	95584292
chr8	96071511	96071661
chr8	97067404	97067554
chr8	97245570	97245720
chr8	99585404	99585554
chr8	99632224	99632374
chr8	102214771	102214921
chr8	103124064	103124214
chr8	103694743	103694893
chr8	103782975	103783125
chr8	104236000	104236150
chr8	104433282	104433432
chr8	104441788	104441938
chr8	106024898	106025048
chr8	106805823	106805973
chr8	107251372	107251522
chr8	108227432	108227582
chr8	108437379	108437529
chr8	109274641	109274791
chr8	110151527	110151677
chr8	110505403	110505553
chr8	110532321	110532471
chr8	110724258	110724408
chr8	111308459	111308609
chr8	111376931	111377081
chr8	111400070	111400220
chr8	112603583	112603733
chr8	112694457	112694607
chr8	112989673	112989823
chr8	113061267	113061417
chr8	114230799	114230949
chr8	114980199	114980349
chr8	115664787	115664937
chr8	115678514	115678664
chr8	115717259	115717409
chr8	115756572	115756722
chr8	115779408	115779558
chr8	116097740	116097890
chr8	116136972	116137122
chr8	116331113	116331263
chr8	116403748	116403898
chr8	116415592	116415742
chr8	116614103	116614253
chr8	116918826	116918976
chr8	117553902	117554052
chr8	118265315	118265465
chr8	119416276	119416426
chr8	119506509	119506659
chr8	120127338	120127488
chr8	121093688	121093838
chr8	121130985	121131135
chr8	121316835	121316985
chr8	121390757	121390907
chr8	121443293	121443443
chr8	121884042	121884192
chr8	121890746	121890896
chr8	122117529	122117679
chr8	122167569	122167719
chr8	122187305	122187455
chr8	122668702	122668852
chr8	122717745	122717895
chr8	123348146	123348296
chr8	123641794	123641944
chr8	123714949	123715099
chr8	123784887	123785037
chr8	123829705	123829855
chr8	123866359	123866509
chr8	124361567	124361717
chr8	124437824	124437974
chr8	124532197	124532347
chr8	124551315	124551465
chr8	125189849	125189999
chr8	126478872	126479022
chr8	126494312	126494462
chr8	126766636	126766786
chr8	127234301	127234451
chr8	127894698	127894848
chr8	128165058	128165208
chr8	128306273	128306423
chr8	128461885	128462035
chr8	129132431	129132581
chr8	129191165	129191315
chr8	131153549	131153699
chr8	131402923	131403073
chr8	131410456	131410606
chr8	131510686	131510836
chr8	131720957	131721107
chr8	131943455	131943605
chr8	132047865	132048015
chr9	3458482	3458632
chr9	7216767	7216917
chr9	7775030	7775180
chr9	7862385	7862535
chr9	8709587	8709737
chr9	8711281	8711431
chr9	8954652	8954802
chr9	9694431	9694581
chr9	9793736	9793886
chr9	9794124	9794274
chr9	9928559	9928709
chr9	10046815	10046965
chr9	10528693	10528843
chr9	11254355	11254505
chr9	11828844	11828994
chr9	11985492	11985642
chr9	12317351	12317501
chr9	12358430	12358580
chr9	12414942	12415092
chr9	13539579	13539729
chr9	14146535	14146685
chr9	14188570	14188720
chr9	14230754	14230904
chr9	14427797	14427947
chr9	14476301	14476451
chr9	14837993	14838143
chr9	14920027	14920177
chr9	15415753	15415903
chr9	15634868	15635018
chr9	15648482	15648632
chr9	16112682	16112832
chr9	16112989	16113139
chr9	16704819	16704969
chr9	16896552	16896702
chr9	17002850	17003000
chr9	17489918	17490068
chr9	17862651	17862801
chr9	18669943	18670093
chr9	19400972	19401122
chr9	19494288	19494438
chr9	23235043	23235193
chr9	24823117	24823267
chr9	26386913	26387063
chr9	26799060	26799210
chr9	28817120	28817270
chr9	29794160	29794310
chr9	36125041	36125191
chr9	37048333	37048483
chr9	37394289	37394439
chr9	37469735	37469885
chr9	38011597	38011747
chr9	40476007	40476157
chr9	40645809	40645959
chr9	40820726	40820876
chr9	41355039	41355189
chr9	41375846	41375996
chr9	42781936	42782086
chr9	42791039	42791189
chr9	43584482	43584632
chr9	44621576	44621726
chr9	45217139	45217289
chr9	47993706	47993856
chr9	49664520	49664670
chr9	49878147	49878297
chr9	50078154	50078304
chr9	52322423	52322573
chr9	52997964	52998114
chr9	53451966	53452116
chr9	54022080	54022230
chr9	54177314	54177464
chr9	54359131	54359281
chr9	54496140	54496290
chr9	59656923	59657073
chr9	59956660	59956810
chr9	60334640	60334790
chr9	60362952	60363102
chr9	60441197	60441347
chr9	60818393	60818543
chr9	61337353	61337503
chr9	62334993	62335143
chr9	65086557	65086707
chr9	65751625	65751775
chr9	65876179	65876329
chr9	66209087	66209237
chr9	66299863	66300013
chr9	66492143	66492293
chr9	67303552	67303702
chr9	67540884	67541034
chr9	67665772	67665922
chr9	67762084	67762234
chr9	68440746	68440896
chr9	69153891	69154041
chr9	69217436	69217586
chr9	69218081	69218231
chr9	69344981	69345131
chr9	69696719	69696869
chr9	69755438	69755588
chr9	70660196	70660346
chr9	71269748	71269898
chr9	71616878	71617028
chr9	71853188	71853338
chr9	72078922	72079072
chr9	74217971	74218121
chr9	77033680	77033830
chr9	78649033	78649183
chr9	79332972	79333122
chr9	79333550	79333700
chr9	79351105	79351255
chr9	79370199	79370349
chr9	79765487	79765637
chr9	79774973	79775123
chr9	80560808	80560958
chr9	80679607	80679757
chr9	80801916	80802066
chr9	81000195	81000345
chr9	81166958	81167108
chr9	81436948	81437098
chr9	81730399	81730549
chr9	81798876	81799026
chr9	81800334	81800484
chr9	82114821	82114971
chr9	82205764	82205914
chr9	82391032	82391182
chr9	82469011	82469161
chr9	82812511	82812661
chr9	84301475	84301625
chr9	85280667	85280817
chr9	85321326	85321476
chr9	85879749	85879899
chr9	86034627	86034777
chr9	86717093	86717243
chr9	86837760	86837910
chr9	87738588	87738738
chr9	88013644	88013794
chr9	88130554	88130704
chr9	88784811	88784961
chr9	89528346	89528496
chr9	89649215	89649365
chr9	92457458	92457608
chr9	92712172	92712322
chr9	92735466	92735616
chr9	93195977	93196127
chr9	93221199	93221349
chr9	93316703	93316853
chr9	93335305	93335455
chr9	93866846	93866996
chr9	95307895	95308045
chr9	96114443	96114593
chr9	96294048	96294198
chr9	97091572	97091722
chr9	97129807	97129957
chr9	97839227	97839377
chr9	97858645	97858795
chr9	98010912	98011062
chr9	98227380	98227530
chr9	98339582	98339732
chr9	98344887	98345037
chr9	98863815	98863965
chr9	98939670	98939820
chr9	99017497	99017647
chr9	99498309	99498459
chr9	99858602	99858752
chr9	100096452	100096602
chr9	100278094	100278244
chr9	100308143	100308293
chr9	100430243	100430393
chr9	100541332	100541482
chr9	102475637	102475787
chr9	104727302	104727452
chr9	110094061	110094211
chr9	110117222	110117372
chr9	110502890	110503040
chr9	110587065	110587215
chr9	110944357	110944507
chr9	111613752	111613902
chr9	113010297	113010447
chr9	113036950	113037100
chr9	113424631	113424781
chr9	113445852	113446002
chr9	113900426	113900576
chr9	114340020	114340170
chr9	114362240	114362390
chr9	114738815	114738965
chr9	115016539	115016689
chr9	115654459	115654609
chr9	115712041	115712191
chr9	116826991	116827141
chr9	118076649	118076799
chr9	118182325	118182475
chr9	118729837	118729987
chr9	118752986	118753136
chr9	118830690	118830840
chr9	121252208	121252358
chr10	1955606	1955756
chr10	2746380	2746530
chr10	2800856	2801006
chr10	3115806	3115956
chr10	3441982	3442132
chr10	3467788	3467938
chr10	3473914	3474064
chr10	3784546	3784696
chr10	4022550	4022700
chr10	4142988	4143138
chr10	4270730	4270880
chr10	4432860	4433010
chr10	5770493	5770643
chr10	6514939	6515089
chr10	7569010	7569160
chr10	9896868	9897018
chr10	9953026	9953176
chr10	9988075	9988225
chr10	10146491	10146641
chr10	10194586	10194736
chr10	10292429	10292579
chr10	10478379	10478529
chr10	12642630	12642780
chr10	12738076	12738226
chr10	12895256	12895406
chr10	12895655	12895805
chr10	13277339	13277489
chr10	13436014	13436164
chr10	13710393	13710543
chr10	13931208	13931358
chr10	14064020	14064170
chr10	14308166	14308316
chr10	14422917	14423067
chr10	14736517	14736667
chr10	14911786	14911936
chr10	15515882	15516032
chr10	15556303	15556453
chr10	15572820	15572970
chr10	15939848	15939998
chr10	16011740	16011890
chr10	16672850	16673000
chr10	16813880	16814030
chr10	17079707	17079857
chr10	17121658	17121808
chr10	17435933	17436083
chr10	18002476	18002626
chr10	18493425	18493575
chr10	20101630	20101780
chr10	20928264	20928414
chr10	23492682	23492832
chr10	28747097	28747247
chr10	29208061	29208211
chr10	30266355	30266505
chr10	30561486	30561636
chr10	30721302	30721452
chr10	30939922	30940072
chr10	30949758	30949908
chr10	31014957	31015107
chr10	31100772	31100922
chr10	33853721	33853871
chr10	33890633	33890783
chr10	34313882	34314032
chr10	35454959	35455109
chr10	35612439	35612589
chr10	35630980	35631130
chr10	35641813	35641963
chr10	36512830	36512980
chr10	37058230	37058380
chr10	37275656	37275806
chr10	37323982	37324132
chr10	37432828	37432978
chr10	37476623	37476773
chr10	37697448	37697598
chr10	38378865	38379015
chr10	38607961	38608111
chr10	38835366	38835516
chr10	38964386	38964536
chr10	39839389	39839539
chr10	39856161	39856311
chr10	39956442	39956592
chr10	40136567	40136717
chr10	40143071	40143221
chr10	40237426	40237576
chr10	40266486	40266636
chr10	40414948	40415098
chr10	40588341	40588491
chr10	40622459	40622609
chr10	41210448	41210598
chr10	41622969	41623119
chr10	43561188	43561338
chr10	45001135	45001285
chr10	45300199	45300349
chr10	45356705	45356855
chr10	45741734	45741884
chr10	45825673	45825823
chr10	45908964	45909114
chr10	45972920	45973070
chr10	46123363	46123513
chr10	46419872	46420022
chr10	46647913	46648063
chr10	46678676	46678826
chr10	47138901	47139051
chr10	47175710	47175860
chr10	47293806	47293956
chr10	47346974	47347124
chr10	47448701	47448851
chr10	47463682	47463832
chr10	47691337	47691487
chr10	47875273	47875423
chr10	48001195	48001345
chr10	48589951	48590101
chr10	48645491	48645641
chr10	48753033	48753183
chr10	48999276	48999426
chr10	49332179	49332329
chr10	49349204	49349354
chr10	50490298	50490448
chr10	51009018	51009168
chr10	53418633	53418783
chr10	53694388	53694538
chr10	54353320	54353470
chr10	54417785	54417935
chr10	54651317	54651467
chr10	55304130	55304280
chr10	55363307	55363457
chr10	55393385	55393535
chr10	55615111	55615261
chr10	55745352	55745502
chr10	55907300	55907450
chr10	56110021	56110171
chr10	56276592	56276742
chr10	56290218	56290368
chr10	56345604	56345754
chr10	56349881	56350031
chr10	56351699	56351849
chr10	56405806	56405956
chr10	56471941	56472091
chr10	56606918	56607068
chr10	56742613	56742763
chr10	58075296	58075446
chr10	59098849	59098999
chr10	59566430	59566580
chr10	61686488	61686638
chr10	61745376	61745526
chr10	61952223	61952373
chr10	62001848	62001998
chr10	62443403	62443553
chr10	62709890	62710040
chr10	62796473	62796623
chr10	62963350	62963500
chr10	63503050	63503200
chr10	63598922	63599072
chr10	63834870	63835020
chr10	63868975	63869125
chr10	64004765	64004915
chr10	64180208	64180358
chr10	64431405	64431555
chr10	64496754	64496904
chr10	64599017	64599167
chr10	65827251	65827401
chr10	65877876	65878026
chr10	66303563	66303713
chr10	66710248	66710398
chr10	66716523	66716673
chr10	67259464	67259614
chr10	67835131	67835281
chr10	67862816	67862966
chr10	69872508	69872658
chr10	70007389	70007539
chr10	71296938	71297088
chr10	71354621	71354771
chr10	72040584	72040734
chr10	72132004	72132154
chr10	72896658	72896808
chr10	73174665	73174815
chr10	73259663	73259813
chr10	73532420	73532570
chr10	73589613	73589763
chr10	73703498	73703648
chr10	74577474	74577624
chr10	74752995	74753145
chr10	74840981	74841131
chr10	75358050	75358200
chr10	75520365	75520515
chr10	75712346	75712496
chr10	75981510	75981660
chr10	76177498	76177648
chr10	77096056	77096206
chr10	80619637	80619787
chr10	81437670	81437820
chr10	82207119	82207269
chr10	82502356	82502506
chr10	82560604	82560754
chr10	82564183	82564333
chr10	82614697	82614847
chr10	82863162	82863312
chr10	83252972	83253122
chr10	83304763	83304913
chr10	83475309	83475459
chr10	83703674	83703824
chr10	83737501	83737651
chr10	84914003	84914153
chr10	85012743	85012893
chr10	85088193	85088343
chr10	85131264	85131414
chr10	85220908	85221058
chr10	85307821	85307971
chr10	85420349	85420499
chr10	85475511	85475661
chr10	85514955	85515105
chr10	85545411	85545561
chr10	85555641	85555791
chr10	85641229	85641379
chr10	85812709	85812859
chr10	85897224	85897374
chr10	86163296	86163446
chr10	86310596	86310746
chr10	86395510	86395660
chr10	86571940	86572090
chr10	86643476	86643626
chr10	86832122	86832272
chr10	86851697	86851847
chr10	86934702	86934852
chr10	87847666	87847816
chr10	88093953	88094103
chr10	88100124	88100274
chr10	88263865	88264015
chr10	88484981	88485131
chr10	88591158	88591308
chr10	88681317	88681467
chr10	88935696	88935846
chr10	89709932	89710082
chr10	89883472	89883622
chr10	89916238	89916388
chr10	90041420	90041570
chr10	90049239	90049389
chr10	90165449	90165599
chr10	90773075	90773225
chr10	90871148	90871298
chr10	90903404	90903554
chr10	91212578	91212728
chr10	91783727	91783877
chr10	92088973	92089123
chr10	92185638	92185788
chr10	93626993	93627143
chr10	93921983	93922133
chr10	94158812	94158962
chr10	94212154	94212304
chr10	94733515	94733665
chr10	94905045	94905195
chr10	94953202	94953352
chr10	94983029	94983179
chr10	95039194	95039344
chr10	95210966	95211116
chr10	95265804	95265954
chr10	95430454	95430604
chr10	95768999	95769149
chr10	95843638	95843788
chr10	96041249	96041399
chr10	96171115	96171265
chr10	96183242	96183392
chr10	96280140	96280290
chr10	97915102	97915252
chr10	98315824	98315974
chr10	98372302	98372452
chr10	98458416	98458566
chr10	100527123	100527273
chr10	101439999	101440149
chr10	101477848	101477998
chr10	101874235	101874385
chr10	101907217	101907367
chr10	101933706	101933856
chr10	101974804	101974954
chr10	102417917	102418067
chr10	102925788	102925938
chr10	103104554	103104704
chr10	103596402	103596552
chr10	103626122	103626272
chr10	103835055	103835205
chr10	103926502	103926652
chr10	103927315	103927465
chr10	103933873	103934023
chr10	104117079	104117229
chr10	104136108	104136258
chr10	104306176	104306326
chr10	104354998	104355148
chr10	104553415	104553565
chr10	104794513	104794663
chr10	105025819	105025969
chr10	105222532	105222682
chr10	105460505	105460655
chr10	105601469	105601619
chr10	105674069	105674219
chr10	106493650	106493800
chr10	107021165	107021315
chr10	107080452	107080602
chr10	107151885	107152035
chr10	107240368	107240518
chr10	107439818	107439968
chr10	107484633	107484783
chr10	107777872	107778022
chr10	107801799	107801949
chr10	107963653	107963803
chr10	107975511	107975661
chr10	108034472	108034622
chr10	108799247	108799397
chr10	108971054	108971204
chr10	109101319	109101469
chr10	109256400	109256550
chr10	109312487	109312637
chr10	109350584	109350734
chr10	109395188	109395338
chr10	109444706	109444856
chr10	109484776	109484926
chr10	109755998	109756148
chr10	109769885	109770035
chr10	109788260	109788410
chr10	110018459	110018609
chr10	110032004	110032154
chr10	110200450	110200600
chr10	110493912	110494062
chr10	110511929	110512079
chr10	110552611	110552761
chr11	3279892	3280042
chr11	3289471	3289621
chr11	3858812	3858962
chr11	10730514	10730664
chr11	13265988	13266138
chr11	14862391	14862541
chr11	16324264	16324414
chr11	16975923	16976073
chr11	18436883	18437033
chr11	19333861	19334011
chr11	19514505	19514655
chr11	19612417	19612567
chr11	19684198	19684348
chr11	19972661	19972811
chr11	20544089	20544239
chr11	21433289	21433439
chr11	23870063	23870213
chr11	23956692	23956842
chr11	28112057	28112207
chr11	28185714	28185864
chr11	29267907	29268057
chr11	30767203	30767353
chr11	31495226	31495376
chr11	33304282	33304432
chr11	33447431	33447581
chr11	33614918	33615068
chr11	34162724	34162874
chr11	34273918	34274068
chr11	34406485	34406635
chr11	34705368	34705518
chr11	35037324	35037474
chr11	35210313	35210463
chr11	35267158	35267308
chr11	35472836	35472986
chr11	36746052	36746202
chr11	37183434	37183584
chr11	37516718	37516868
chr11	37572562	37572712
chr11	37721347	37721497
chr11	38547732	38547882
chr11	39606410	39606560
chr11	40691726	40691876
chr11	40744309	40744459
chr11	41160523	41160673
chr11	41861209	41861359
chr11	42092590	42092740
chr11	47172208	47172358
chr11	47551941	47552091
chr11	47795479	47795629
chr11	48163133	48163283
chr11	48324215	48324365
chr11	48706416	48706566
chr11	50228987	50229137
chr11	50695511	50695661
chr11	52183578	52183728
chr11	54115277	54115427
chr11	54375023	54375173
chr11	54383712	54383862
chr11	56008465	56008615
chr11	56453877	56454027
chr11	58799940	58800090
chr11	60817538	60817688
chr11	61293276	61293426
chr11	61403396	61403546
chr11	61772867	61773017
chr11	62665092	62665242
chr11	63073636	63073786
chr11	64781278	64781428
chr11	65637914	65638064
chr11	65711574	65711724
chr11	66456360	66456510
chr11	67319121	67319271
chr11	67386073	67386223
chr11	67466966	67467116
chr11	67736544	67736694
chr11	69121722	69121872
chr11	70125980	70126130
chr11	71239474	71239624
chr11	71877320	71877470
chr11	71933005	71933155
chr11	72337504	72337654
chr11	72517256	72517406
chr11	72772955	72773105
chr11	72926627	72926777
chr11	72972382	72972532
chr11	73123759	73123909
chr11	73585503	73585653
chr11	73748169	73748319
chr11	73903021	73903171
chr11	74079281	74079431
chr11	74086046	74086196
chr11	74161885	74162035
chr11	74193024	74193174
chr11	74587390	74587540
chr11	74666590	74666740
chr11	75253165	75253315
chr11	75660182	75660332
chr11	75752066	75752216
chr11	75770546	75770696
chr11	75823136	75823286
chr11	76180678	76180828
chr11	76997845	76997995
chr11	77120569	77120719
chr11	77149778	77149928
chr11	77687715	77687865
chr11	77697832	77697982
chr11	77827237	77827387
chr11	78417103	78417253
chr11	79570055	79570205
chr11	79893699	79893849
chr11	79906285	79906435
chr11	80539153	80539303
chr11	80566651	80566801
chr11	82133551	82133701
chr11	82637250	82637400
chr11	82721537	82721687
chr11	83932552	83932702
chr11	84845697	84845847
chr11	85292160	85292310
chr11	85440125	85440275
chr11	86043102	86043252
chr11	86512344	86512494
chr11	86549924	86550074
chr11	86577200	86577350
chr11	86845231	86845381
chr11	87163250	87163400
chr11	87862542	87862692
chr11	88238717	88238867
chr11	89430422	89430572
chr11	89595490	89595640
chr11	89997010	89997160
chr11	90128303	90128453
chr11	90202094	90202244
chr11	90268271	90268421
chr11	90733876	90734026
chr11	90905732	90905882
chr11	91742535	91742685
chr11	91743644	91743794
chr11	92069033	92069183
chr11	92069678	92069828
chr11	92151840	92151990
chr11	92565045	92565195
chr11	93046675	93046825
chr12	490633	490783
chr12	1380120	1380270
chr12	1435467	1435617
chr12	3980737	3980887
chr12	4230942	4231092
chr12	4302565	4302715
chr12	4614799	4614949
chr12	4707861	4708011
chr12	5501348	5501498
chr12	7662781	7662931
chr12	8415170	8415320
chr12	8534595	8534745
chr12	9732945	9733095
chr12	9953848	9953998
chr12	10064700	10064850
chr12	11836493	11836643
chr12	11976107	11976257
chr12	12554016	12554166
chr12	13553351	13553501
chr12	13572121	13572271
chr12	13910772	13910922
chr12	14441665	14441815
chr12	15197928	15198078
chr12	15547698	15547848
chr12	15605554	15605704
chr12	15701391	15701541
chr12	16229243	16229393
chr12	16305311	16305461
chr12	16517132	16517282
chr12	16967084	16967234
chr12	17319027	17319177
chr12	18051102	18051252
chr12	18066487	18066637
chr12	18118042	18118192
chr12	18573747	18573897
chr12	18983975	18984125
chr12	19264427	19264577
chr12	19347108	19347258
chr12	19371631	19371781
chr12	19728966	19729116
chr12	19876579	19876729
chr12	20030164	20030314
chr12	21355792	21355942
chr12	24182293	24182443
chr12	24653507	24653657
chr12	24723379	24723529
chr12	24808803	24808953
chr12	24820207	24820357
chr12	24933281	24933431
chr12	25702738	25702888
chr12	25907627	25907777
chr12	26004695	26004845
chr12	26099508	26099658
chr12	26344213	26344363
chr12	27036133	27036283
chr12	27150674	27150824
chr12	27273503	27273653
chr12	27408324	27408474
chr12	28747075	28747225
chr12	29127634	29127784
chr12	29365543	29365693
chr12	30008338	30008488
chr12	30011046	30011196
chr12	30223337	30223487
chr12	31849114	31849264
chr12	32383524	32383674
chr12	32662465	32662615
chr12	32663919	32664069
chr12	32857227	32857377
chr12	35265010	35265160
chr12	38702479	38702629
chr12	38948327	38948477
chr12	39315209	39315359
chr12	39339819	39339969
chr12	39448807	39448957
chr12	39465040	39465190
chr12	39857202	39857352
chr12	40227576	40227726
chr12	40465053	40465203
chr12	40522117	40522267
chr12	40535880	40536030
chr12	40568112	40568262
chr12	40769642	40769792
chr12	40778963	40779113
chr12	41077947	41078097
chr12	41109809	41109959
chr12	41214491	41214641
chr12	41229026	41229176
chr12	41846718	41846868
chr12	42114528	42114678
chr12	42547497	42547647
chr12	42547943	42548093
chr12	42720350	42720500
chr12	43280655	43280805
chr12	43403981	43404131
chr12	43606436	43606586
chr12	44719092	44719242
chr12	45134038	45134188
chr12	45370155	45370305
chr12	45564184	45564334
chr12	45721907	45722057
chr12	46835040	46835190
chr12	47988677	47988827
chr12	48117410	48117560
chr12	48603573	48603723
chr12	48867285	48867435
chr12	48918835	48918985
chr12	48925203	48925353
chr12	49044612	49044762
chr12	49104398	49104548
chr12	49112263	49112413
chr12	49156860	49157010
chr12	49711891	49712041
chr12	50181595	50181745
chr12	50409113	50409263
chr12	50410312	50410462
chr12	50722870	50723020
chr12	50733590	50733740
chr12	51318172	51318322
chr12	51320320	51320470
chr12	51364847	51364997
chr12	51951073	51951223
chr12	52273576	52273726
chr12	52744739	52744889
chr12	52750842	52750992
chr12	52789769	52789919
chr12	53135306	53135456
chr12	53136441	53136591
chr12	53368008	53368158
chr12	53686740	53686890
chr12	53756651	53756801
chr12	54202718	54202868
chr13	11946411	11946561
chr13	18588072	18588222
chr13	22592659	22592809
chr13	26662182	26662332
chr13	30404726	30404876
chr13	31125524	31125674
chr13	31862612	31862762
chr13	38622162	38622312
chr13	38651902	38652052
chr13	38833672	38833822
chr13	38904577	38904727
chr13	38962120	38962270
chr13	39415013	39415163
chr13	39568229	39568379
chr13	40646144	40646294
chr13	40703349	40703499
chr13	40972682	40972832
chr13	41264160	41264310
chr13	41291014	41291164
chr13	41338967	41339117
chr13	42160158	42160308
chr13	44300604	44300754
chr13	46851038	46851188
chr13	47314213	47314363
chr13	50380610	50380760
chr13	50388310	50388460
chr13	50397888	50398038
chr13	50719644	50719794
chr13	52168604	52168754
chr13	52589981	52590131
chr13	53216159	53216309
chr13	53457441	53457591
chr13	53854807	53854957
chr13	54134256	54134406
chr13	54152740	54152890
chr13	54153143	54153293
chr13	54177895	54178045
chr13	54202562	54202712
chr13	54899120	54899270
chr13	54941011	54941161
chr13	54996640	54996790
chr13	54999450	54999600
chr13	55007594	55007744
chr13	55246804	55246954
chr13	55306364	55306514
chr13	55531955	55532105
chr13	55866582	55866732
chr13	56178480	56178630
chr13	56257825	56257975
chr13	56902917	56903067
chr13	57072768	57072918
chr13	57538640	57538790
chr13	57579067	57579217
chr13	57601934	57602084
chr13	57621183	57621333
chr13	57648066	57648216
chr13	57813129	57813279
chr13	58030885	58031035
chr13	58442692	58442842
chr13	59202045	59202195
chr13	61531310	61531460
chr13	65096165	65096315
chr13	65485177	65485327
chr13	70630382	70630532
chr13	72494320	72494470
chr13	74042097	74042247
chr13	74109524	74109674
chr13	74463213	74463363
chr13	74522974	74523124
chr13	74919907	74920057
chr13	74924447	74924597
chr13	75147072	75147222
chr13	75887673	75887823
chr13	75951754	75951904
chr13	76007368	76007518
chr13	77494439	77494589
chr13	77587616	77587766
chr13	77770951	77771101
chr13	78993347	78993497
chr13	78999083	78999233
chr13	79627065	79627215
chr13	79725471	79725621
chr13	79802374	79802524
chr13	79805812	79805962
chr13	79809948	79810098
chr13	82324484	82324634
chr13	82400792	82400942
chr13	83781704	83781854
chr13	83851861	83852011
chr13	84848965	84849115
chr13	85056114	85056264
chr13	86152371	86152521
chr13	86284442	86284592
chr13	87103960	87104110
chr13	88113580	88113730
chr13	88727981	88728131
chr13	89694235	89694385
chr13	89858289	89858439
chr13	89860558	89860708
chr13	89907859	89908009
chr13	91093328	91093478
chr13	93431086	93431236
chr13	93611949	93612099
chr13	93657466	93657616
chr13	93722309	93722459
chr13	93732239	93732389
chr13	93995570	93995720
chr13	94003900	94004050
chr13	94073659	94073809
chr13	94074079	94074229
chr13	94103133	94103283
chr13	94158764	94158914
chr13	94222238	94222388
chr13	94982330	94982480
chr13	95053111	95053261
chr13	95261751	95261901
chr13	95290051	95290201
chr13	95725495	95725645
chr13	96376038	96376188
chr13	96564511	96564661
chr13	99254150	99254300
chr13	99946373	99946523
chr13	100036789	100036939
chr13	100660529	100660679
chr13	100790497	100790647
chr13	100993214	100993364
chr13	101220055	101220205
chr13	101801280	101801430
chr13	101910089	101910239
chr13	102072927	102073077
chr13	102209894	102210044
chr13	102347592	102347742
chr13	103237796	103237946
chr13	104218199	104218349
chr13	104253787	104253937
chr13	104267121	104267271
chr13	105264072	105264222
chr13	105495778	105495928
chr13	105838088	105838238
chr13	106076238	106076388
chr13	106892186	106892336
chr13	106909349	106909499
chr13	107416094	107416244
chr13	108567642	108567792
chr13	108738117	108738267
chr13	108967283	108967433
chr13	110333948	110334098
chr13	112393903	112394053
chr13	112973466	112973616
chr13	113294242	113294392
chr13	113300055	113300205
chr13	113311416	113311566
chr13	114883472	114883622
chr13	115968459	115968609
chr13	116580628	116580778
chr13	116645704	116645854
chr14	2881481	2881631
chr14	4342717	4342867
chr14	4697092	4697242
chr14	5237223	5237373
chr14	8603504	8603654
chr14	9085521	9085671
chr14	9106519	9106669
chr14	9824782	9824932
chr14	13301594	13301744
chr14	13801655	13801805
chr14	13860626	13860776
chr14	17983563	17983713
chr14	20918997	20919147
chr14	21053857	21054007
chr14	21576246	21576396
chr14	28726897	28727047
chr14	32900990	32901140
chr14	32945624	32945774
chr14	35207691	35207841
chr14	36121909	36122059
chr14	36256804	36256954
chr14	36275921	36276071
chr14	36332735	36332885
chr14	36391517	36391667
chr14	36548811	36548961
chr14	37417810	37417960
chr14	41794848	41794998
chr14	41934441	41934591
chr14	42633290	42633440
chr14	42997863	42998013
chr14	43253099	43253249
chr14	53457436	53457586
chr14	54875728	54875878
chr14	59580776	59580926
chr14	62982486	62982636
chr14	68776448	68776598
chr14	70912937	70913087
chr14	71671591	71671741
chr14	72061428	72061578
chr14	72304394	72304544
chr14	72485477	72485627
chr14	74302391	74302541
chr14	75582556	75582706
chr14	76584645	76584795
chr14	77067392	77067542
chr14	77157144	77157294
chr14	77430443	77430593
chr14	78184999	78185149
chr14	78989018	78989168
chr14	79585741	79585891
chr14	79762705	79762855
chr14	80003112	80003262
chr14	80400771	80400921
chr14	81026946	81027096
chr14	82578191	82578341
chr14	83833603	83833753
chr14	83986644	83986794
chr14	84100211	84100361
chr14	84210371	84210521
chr14	84306144	84306294
chr14	84716825	84716975
chr14	85127548	85127698
chr14	85130803	85130953
chr14	85322178	85322328
chr14	85934684	85934834
chr14	86112651	86112801
chr14	86792736	86792886
chr14	88618913	88619063
chr14	88941586	88941736
chr14	89302375	89302525
chr14	91732142	91732292
chr14	91860198	91860348
chr14	92287473	92287623
chr14	94163421	94163571
chr14	98714381	98714531
chr14	100647002	100647152
chr14	102086710	102086860
chr14	104577196	104577346
chr14	104685102	104685252
chr14	104814722	104814872
chr14	105246864	105247014
chr14	105247398	105247548
chr14	105997034	105997184
chr14	107146937	107147087
chr14	107322922	107323072
chr14	113729861	113730011
chr14	114471517	114471667
chr15	85392	85542
chr15	266633	266783
chr15	777707	777857
chr15	2328789	2328939
chr15	2629705	2629855
chr15	3305295	3305445
chr15	3712423	3712573
chr15	8136220	8136370
chr15	8173038	8173188
chr15	8213901	8214051
chr15	8408477	8408627
chr15	8766226	8766376
chr15	8973529	8973679
chr15	9114449	9114599
chr15	9519619	9519769
chr15	12081277	12081427
chr15	12093538	12093688
chr15	12793071	12793221
chr15	13157616	13157766
chr15	13480916	13481066
chr15	14138155	14138305
chr15	14166131	14166281
chr15	14366947	14367097
chr15	14377262	14377412
chr15	14507665	14507815
chr15	16448120	16448270
chr15	16581043	16581193
chr15	17082432	17082582
chr15	20506331	20506481
chr15	22508239	22508389
chr15	22602598	22602748
chr15	23799443	23799593
chr15	23841165	23841315
chr15	24770034	24770184
chr15	27554299	27554449
chr15	27621756	27621906
chr15	27641605	27641755
chr15	28411220	28411370
chr15	28896940	28897090
chr15	28932681	28932831
chr15	29135460	29135610
chr15	29542265	29542415
chr15	30344238	30344388
chr15	31664602	31664752
chr15	31822999	31823149
chr15	32422165	32422315
chr15	32543737	32543887
chr15	36971920	36972070
chr15	37093962	37094112
chr15	37162535	37162685
chr15	37191066	37191216
chr15	37599106	37599256
chr15	38124108	38124258
chr15	38204462	38204612
chr15	38290412	38290562
chr15	38320525	38320675
chr15	40770860	40771010
chr15	40882567	40882717
chr15	41278397	41278547
chr15	41636146	41636296
chr15	41840279	41840429
chr15	42039560	42039710
chr15	42176645	42176795
chr15	43601313	43601463
chr15	43608006	43608156
chr15	43715844	43715994
chr15	44845187	44845337
chr15	45238440	45238590
chr15	45256268	45256418
chr15	45574716	45574866
chr15	45845274	45845424
chr15	46323636	46323786
chr15	46882672	46882822
chr15	47927644	47927794
chr15	48550738	48550888
chr15	48551258	48551408
chr15	48632988	48633138
chr15	49329837	49329987
chr15	49370525	49370675
chr15	50275775	50275925
chr15	50970559	50970709
chr15	51779025	51779175
chr15	51856033	51856183
chr15	52079719	52079869
chr15	52211281	52211431
chr15	52505310	52505460
chr15	52877907	52878057
chr15	52888408	52888558
chr15	55337833	55337983
chr15	55934101	55934251
chr15	57494224	57494374
chr15	57689140	57689290
chr15	58572289	58572439
chr15	58758125	58758275
chr15	60389636	60389786
chr15	60479124	60479274
chr15	60903003	60903153
chr15	60955818	60955968
chr15	61878441	61878591
chr15	62250041	62250191
chr15	65436920	65437070
chr15	65859844	65859994
chr15	65867333	65867483
chr15	66259674	66259824
chr15	66378426	66378576
chr15	67374344	67374494
chr15	73995697	73995847
chr15	76109404	76109554
chr15	77107851	77108001
chr15	79957363	79957513
chr15	82057553	82057703
chr15	88308632	88308782
chr15	89680876	89681026
chr15	89699549	89699699
chr15	89814924	89815074
chr15	89973226	89973376
chr15	90251621	90251771
chr15	90618295	90618445
chr15	90890411	90890561
chr15	91176919	91177069
chr15	92165910	92166060
chr15	92927700	92927850
chr15	92981051	92981201
chr15	93130036	93130186
chr15	93660310	93660460
chr15	93913435	93913585
chr15	96112980	96113130
chr15	96642404	96642554
chr15	96794107	96794257
chr15	100296020	100296170
chr15	101823085	101823235
chr15	103551619	103551769
chr15	106211714	106211864
chr15	106565693	106565843
chr15	107333751	107333901
chr15	108396476	108396626
chr15	108923966	108924116
chr15	109061506	109061656
chr15	109122376	109122526
chr15	109145843	109145993
chr15	109259700	109259850
chr15	109279173	109279323
chr15	111510597	111510747
chr15	111917326	111917476
chr15	112102748	112102898
chr15	112369712	112369862
chr15	112674167	112674317
chr16	815089	815239
chr16	1438022	1438172
chr16	1952319	1952469
chr16	2896342	2896492
chr16	2933400	2933550
chr16	3106887	3107037
chr16	3811477	3811627
chr16	3929309	3929459
chr16	6134152	6134302
chr16	6588578	6588728
chr16	6617537	6617687
chr16	6677248	6677398
chr16	7786853	7787003
chr16	8196205	8196355
chr16	8231839	8231989
chr16	8267065	8267215
chr16	8794355	8794505
chr16	9177369	9177519
chr16	9354114	9354264
chr16	9576680	9576830
chr16	11450463	11450613
chr16	11903003	11903153
chr16	14285011	14285161
chr16	14405449	14405599
chr16	14444835	14444985
chr16	17420991	17421141
chr16	17436621	17436771
chr16	18930288	18930438
chr16	18960231	18960381
chr16	18966017	18966167
chr16	19233593	19233743
chr16	19256384	19256534
chr16	19627861	19628011
chr16	19735108	19735258
chr16	19882704	19882854
chr16	19901465	19901615
chr16	19957102	19957252
chr16	20289535	20289685
chr16	20296628	20296778
chr16	20411931	20412081
chr16	20656714	20656864
chr16	20743251	20743401
chr16	20773128	20773278
chr16	20789264	20789414
chr16	20789892	20790042
chr16	21114752	21114902
chr16	21230039	21230189
chr16	21236413	21236563
chr16	21328731	21328881
chr16	21979856	21980006
chr16	22002183	22002333
chr16	22291865	22292015
chr16	22597938	22598088
chr16	22610158	22610308
chr16	22625522	22625672
chr16	22779778	22779928
chr16	27337265	27337415
chr16	27405570	27405720
chr16	30333058	30333208
chr16	31207181	31207331
chr16	31683665	31683815
chr16	32159088	32159238
chr16	32266504	32266654
chr16	32283641	32283791
chr16	32591504	32591654
chr16	32700904	32701054
chr16	33053156	33053306
chr16	34623119	34623269
chr16	34728785	34728935
chr16	37552409	37552559
chr16	39827160	39827310
chr16	40898558	40898708
chr16	42401381	42401531
chr16	42455294	42455444
chr16	44530026	44530176
chr16	46219564	46219714
chr16	46562078	46562228
chr16	46618375	46618525
chr16	47437034	47437184
chr16	47652950	47653100
chr16	49211883	49212033
chr16	49593503	49593653
chr16	50125437	50125587
chr16	50209795	50209945
chr16	50577681	50577831
chr16	54104339	54104489
chr16	54527647	54527797
chr16	54704909	54705059
chr16	58348012	58348162
chr16	58423517	58423667
chr16	58731429	58731579
chr16	59145537	59145687
chr16	59244467	59244617
chr16	59418598	59418748
chr16	60768434	60768584
chr16	60875997	60876147
chr16	61424651	61424801
chr16	61433974	61434124
chr16	62832400	62832550
chr16	64373758	64373908
chr16	68831361	68831511
chr16	68868540	68868690
chr16	70812756	70812906
chr16	71334570	71334720
chr16	71979956	71980106
chr16	71982494	71982644
chr16	73147940	73148090
chr16	73157904	73158054
chr16	73249114	73249264
chr16	73705033	73705183
chr16	74239532	74239682
chr16	74383628	74383778
chr16	79266303	79266453
chr16	81033037	81033187
chr16	81667891	81668041
chr16	82518180	82518330
chr16	82557656	82557806
chr16	82844449	82844599
chr16	83018388	83018538
chr16	83108352	83108502
chr16	85927334	85927484
chr16	86273136	86273286
chr16	88724294	88724444
chr17	439475	439625
chr17	748740	748890
chr17	791345	791495
chr17	819837	819987
chr17	963819	963969
chr17	1029795	1029945
chr17	1220435	1220585
chr17	1318540	1318690
chr17	1388129	1388279
chr17	1604760	1604910
chr17	1816842	1816992
chr17	4894632	4894782
chr17	6632278	6632428
chr17	6759852	6760002
chr17	7507132	7507282
chr17	8046006	8046156
chr17	8869856	8870006
chr17	8887521	8887671
chr17	8895926	8896076
chr17	9111347	9111497
chr17	9553822	9553972
chr17	10457026	10457176
chr17	10507063	10507213
chr17	10531562	10531712
chr17	11810462	11810612
chr17	11835919	11836069
chr17	11907428	11907578
chr17	12063056	12063206
chr17	12077224	12077374
chr17	12295341	12295491
chr17	12490446	12490596
chr17	12711897	12712047
chr17	13086151	13086301
chr17	13196970	13197120
chr17	13844420	13844570
chr17	14129130	14129280
chr17	14164232	14164382
chr17	14239619	14239769
chr17	14552954	14553104
chr17	15360604	15360754
chr17	15363711	15363861
chr17	16034900	16035050
chr17	16048099	16048249
chr17	16050826	16050976
chr17	16215151	16215301
chr17	18485445	18485595
chr17	18701154	18701304
chr17	18781023	18781173
chr17	19114990	19115140
chr17	19658821	19658971
chr17	19761770	19761920
chr17	20023689	20023839
chr17	20122276	20122426
chr17	21249988	21250138
chr17	21332524	21332674
chr17	21717848	21717998
chr17	22500945	22501095
chr17	22649774	22649924
chr17	23337451	23337601
chr17	24471206	24471356
chr17	24795445	24795595
chr17	25778285	25778435
chr17	25790484	25790634
chr17	26488917	26489067
chr17	27317684	27317834
chr17	27500021	27500171
chr17	29366421	29366571
chr17	29467625	29467775
chr17	29561416	29561566
chr17	30629741	30629891
chr17	30966637	30966787
chr17	31217879	31218029
chr17	31487076	31487226
chr17	31534547	31534697
chr17	32437356	32437506
chr17	33195750	33195900
chr17	33386277	33386427
chr17	33419210	33419360
chr17	34796651	34796801
chr17	34916790	34916940
chr17	35842734	35842884
chr17	37381115	37381265
chr17	37850308	37850458
chr17	38090120	38090270
chr17	38859833	38859983
chr17	38864145	38864295
chr17	39479382	39479532
chr17	39578560	39578710
chr17	39613795	39613945
chr17	39624236	39624386
chr17	39897550	39897700
chr17	40060094	40060244
chr17	42265995	42266145
chr17	42333701	42333851
chr17	43446264	43446414
chr17	43954606	43954756
chr17	43966249	43966399
chr17	44987116	44987266
chr17	45487891	45488041
chr17	45527442	45527592
chr17	45671501	45671651
chr17	45672145	45672295
chr17	45684445	45684595
chr17	45692282	45692432
chr17	45725812	45725962
chr17	45785951	45786101
chr17	45800779	45800929
chr17	46252264	46252414
chr17	46866268	46866418
chr17	47414455	47414605
chr17	50802196	50802346
chr17	51649669	51649819
chr17	51764392	51764542
chr17	51975198	51975348
chr17	52207629	52207779
chr17	52304519	52304669
chr17	53360708	53360858
chr17	54619319	54619469
chr17	55873433	55873583
chr17	56091726	56091876
chr17	56599870	56600020
chr17	56640466	56640616
chr17	56798542	56798692
chr17	57844019	57844169
chr17	57869080	57869230
chr17	58888122	58888272
chr17	58934469	58934619
chr17	59076656	59076806
chr17	60459365	60459515
chr17	60881965	60882115
chr17	61732526	61732676
chr17	63114092	63114242
chr17	63534367	63534517
chr17	64098978	64099128
chr17	64916791	64916941
chr17	66288596	66288746
chr17	69406852	69407002
chr17	69914467	69914617
chr17	70215428	70215578
chr17	70583471	70583621
chr17	71724337	71724487
chr17	72081109	72081259
chr17	72227979	72228129
chr17	72335430	72335580
chr17	72377133	72377283
chr17	72809770	72809920
chr17	73926632	73926782
chr17	76526660	76526810
chr17	76674332	76674482
chr17	77313353	77313503
chr17	77682578	77682728
chr17	78427697	78427847
chr17	79024277	79024427
chr17	79311719	79311869
chr17	79617578	79617728
chr17	80099576	80099726
chr17	80156908	80157058
chr17	80209343	80209493
chr17	80416173	80416323
chr17	80733884	80734034
chr17	80761340	80761490
chr17	80855245	80855395
chr17	81312438	81312588
chr17	81610822	81610972
chr17	82005019	82005169
chr17	82498870	82499020
chr17	82975561	82975711
chr17	84725496	84725646
chr17	85107755	85107905
chr17	86561765	86561915
chr17	86574731	86574881
chr17	88123917	88124067
chr17	89035135	89035285
chr17	89058184	89058334
chr17	89376153	89376303
chr17	89826424	89826574
chr17	89902239	89902389
chr17	90710395	90710545
chr17	90856256	90856406
chr17	91073728	91073878
chr17	91113244	91113394
chr17	91124483	91124633
chr17	91736423	91736573
chr17	92294302	92294452
chr17	92474463	92474613
chr18	979405	979555
chr18	1898797	1898947
chr18	2126677	2126827
chr18	3386070	3386220
chr18	3402705	3402855
chr18	3595486	3595636
chr18	4076404	4076554
chr18	4076720	4076870
chr18	4200755	4200905
chr18	4282331	4282481
chr18	5547815	5547965
chr18	12038370	12038520
chr18	12039009	12039159
chr18	12678806	12678956
chr18	14293483	14293633
chr18	14580260	14580410
chr18	14592825	14592975
chr18	15601823	15601973
chr18	15671181	15671331
chr18	15978098	15978248
chr18	18122566	18122716
chr18	18808505	18808655
chr18	20232790	20232940
chr18	20357948	20358098
chr18	21475587	21475737
chr18	21941640	21941790
chr18	24288043	24288193
chr18	24407166	24407316
chr18	25055868	25056018
chr18	25082708	25082858
chr18	25512677	25512827
chr18	25925898	25926048
chr18	26325396	26325546
chr18	26523592	26523742
chr18	26539865	26540015
chr18	26576502	26576652
chr18	26828100	26828250
chr18	27010270	27010420
chr18	27263431	27263581
chr18	27289856	27290006
chr18	27533066	27533216
chr18	27550979	27551129
chr18	27657085	27657235
chr18	28243426	28243576
chr18	28380831	28380981
chr18	28392565	28392715
chr18	28758525	28758675
chr18	29332506	29332656
chr18	29959339	29959489
chr18	30281556	30281706
chr18	31011037	31011187
chr18	31018618	31018768
chr18	31033479	31033629
chr18	31671057	31671207
chr18	32021007	32021157
chr18	32515739	32515889
chr18	33088667	33088817
chr18	33116970	33117120
chr18	34556095	34556245
chr18	35692670	35692820
chr18	36810151	36810301
chr18	37364197	37364347
chr18	37385372	37385522
chr18	40165955	40166105
chr18	40212851	40213001
chr18	40284328	40284478
chr18	40904972	40905122
chr18	41548397	41548547
chr18	43887572	43887722
chr18	45430837	45430987
chr18	46669348	46669498
chr18	47416880	47417030
chr18	47439265	47439415
chr18	47771745	47771895
chr18	47892995	47893145
chr18	48902665	48902815
chr18	49005996	49006146
chr18	49284847	49284997
chr18	49534009	49534159
chr18	49724696	49724846
chr18	49882552	49882702
chr18	50212248	50212398
chr18	50857200	50857350
chr18	50987045	50987195
chr18	51478011	51478161
chr18	51682506	51682656
chr18	52480600	52480750
chr18	54482640	54482790
chr18	54562126	54562276
chr18	55190658	55190808
chr18	55251605	55251755
chr18	55276857	55277007
chr18	55350287	55350437
chr18	55592946	55593096
chr18	55678412	55678562
chr18	55737054	55737204
chr18	56117715	56117865
chr18	56776868	56777018
chr18	57017074	57017224
chr18	57484032	57484182
chr18	57548183	57548333
chr18	57960005	57960155
chr18	58063261	58063411
chr18	58404485	58404635
chr18	59185402	59185552
chr18	59380447	59380597
chr18	60496270	60496420
chr18	60621602	60621752
chr18	60685929	60686079
chr18	62314603	62314753
chr18	62671516	62671666
chr18	62724257	62724407
chr18	64130687	64130837
chr18	64390325	64390475
chr18	65077848	65077998
chr18	66204226	66204376
chr18	68975946	68976096
chr18	69643614	69643764
chr18	70503958	70504108
chr18	70915581	70915731
chr18	71586549	71586699
chr18	71600759	71600909
chr18	71605144	71605294
chr18	71657853	71658003
chr18	71672451	71672601
chr18	71817347	71817497
chr18	71985680	71985830
chr18	72082805	72082955
chr18	73034217	73034367
chr18	73830547	73830697
chr18	73890048	73890198
chr18	73970226	73970376
chr18	74330207	74330357
chr18	75194093	75194243
chr18	75638664	75638814
chr18	76434103	76434253
chr18	76437976	76438126
chr18	77159525	77159675
chr18	77561481	77561631
chr18	78529856	78530006
chr18	78731155	78731305
chr18	78897376	78897526
chr18	78976176	78976326
chr18	80054858	80055008
chr18	80584164	80584314
chr18	80983259	80983409
chr18	85315789	85315939
chr19	1095336	1095486
chr19	1852879	1853029
chr19	1882865	1883015
chr19	9443968	9444118
chr19	9573284	9573434
chr19	9999734	9999884
chr19	10103015	10103165
chr19	10769331	10769481
chr19	11518747	11518897
chr19	25839326	25839476
chr19	26603641	26603791
chr19	27200388	27200538
chr19	27247016	27247166
chr19	27332328	27332478
chr19	27489669	27489819
chr19	28182175	28182325
chr19	28410873	28411023
chr19	28578293	28578443
chr19	30401470	30401620
chr19	30548195	30548345
chr19	30657199	30657349
chr19	31259978	31260128
chr19	32589419	32589569
chr19	32677096	32677246
chr19	33151172	33151322
chr19	33606816	33606966
chr19	33738496	33738646
chr19	34104491	34104641
chr19	35679945	35680095
chr19	35853835	35853985
chr19	35981890	35982040
chr19	36206125	36206275
chr19	36271433	36271583
chr19	36286689	36286839
chr19	36327351	36327501
chr19	36370714	36370864
chr19	36751944	36752094
chr19	36856018	36856168
chr19	36876904	36877054
chr19	37057653	37057803
chr19	37127010	37127160
chr19	37146240	37146390
chr19	37535577	37535727
chr19	37911803	37911953
chr19	38364536	38364686
chr19	39077072	39077222
chr19	39596784	39596934
chr19	40935844	40935994
chr19	41731970	41732120
chr19	42106552	42106702
chr19	42939253	42939403
chr19	42959360	42959510
chr19	43283985	43284135
chr19	43590738	43590888
chr19	45023754	45023904
chr19	45618042	45618192
chr19	48214478	48214628
chr19	48236251	48236401
chr19	48686579	48686729
chr19	48697562	48697712
chr19	48697868	48698018
chr19	48906395	48906545
chr19	48989138	48989288
chr19	48996255	48996405
chr19	50447142	50447292
chr19	50824809	50824959
chr19	51021650	51021800
chr19	51674880	51675030
chr19	51855981	51856131
chr19	52935339	52935489
chr19	53035281	53035431
chr19	53074316	53074466
chr19	53980842	53980992
chr19	54202019	54202169
chr19	54460776	54460926
chr19	55896377	55896527
chr19	57371885	57372035
chr19	57394555	57394705
chr19	57656931	57657081
chr19	57657200	57657350
chr19	59023889	59024039
chr19	59576139	59576289
chr19	59756976	59757126
chr19	59957691	59957841
chr19	61010977	61011127
chr19	61268599	61268749
chr19	62363779	62363929
chr19	63136831	63136981
chr19	63282029	63282179
chr19	63341652	63341802
chr19	64363379	64363529
chr19	64496732	64496882
chr19	64509151	64509301
chr19	64621938	64622088
chr19	64681470	64681620
chr19	64914680	64914830
chr19	65193036	65193186
chr19	65427463	65427613
chr19	65753396	65753546
chr19	65978955	65979105
chr19	65984331	65984481
chr19	66009864	66010014
chr19	66089150	66089300
chr19	66428661	66428811
chr19	66567979	66568129
chr19	66889974	66890124
chr19	66949485	66949635
chr19	67017203	67017353
chr19	67343447	67343597
chr19	67417978	67418128
chr19	67426471	67426621
chr19	67826428	67826578
chr19	67880799	67880949
chr19	68303388	68303538
chr19	68803251	68803401
chr19	68905858	68906008
chr19	68947548	68947698
chr19	69076431	69076581
chr19	70082679	70082829
chr19	70184478	70184628
chr19	70422121	70422271
chr19	70423054	70423204
chr19	70488858	70489008
chr19	70540519	70540669
chr19	70568228	70568378
chr19	70602841	70602991
chr19	71056290	71056440
chr19	71204427	71204577
chr19	71557342	71557492
chr20	249685	249835
chr20	3993365	3993515
chr20	4039309	4039459
chr20	4545482	4545632
chr20	5281321	5281471
chr20	5419067	5419217
chr20	5448770	5448920
chr20	5494275	5494425
chr20	5519363	5519513
chr20	5520817	5520967
chr20	5655771	5655921
chr20	5895380	5895530
chr20	6560030	6560180
chr20	6597534	6597684
chr20	6775036	6775186
chr20	6865253	6865403
chr20	7112923	7113073
chr20	7122220	7122370
chr20	7500567	7500717
chr20	7771570	7771720
chr20	7977155	7977305
chr20	8192216	8192366
chr20	8196960	8197110
chr20	8446734	8446884
chr20	8454201	8454351
chr20	9089595	9089745
chr20	9344762	9344912
chr20	9422624	9422774
chr20	9618958	9619108
chr20	9817983	9818133
chr20	10040958	10041108
chr20	10481553	10481703
chr20	10884780	10884930
chr20	11441533	11441683
chr20	11441892	11442042
chr20	11717453	11717603
chr20	12214000	12214150
chr20	12454878	12455028
chr20	12855276	12855426
chr20	13337826	13337976
chr20	13564265	13564415
chr20	13679417	13679567
chr20	14030610	14030760
chr20	14038286	14038436
chr20	14211448	14211598
chr20	15302044	15302194
chr20	15862084	15862234
chr20	15869752	15869902
chr20	16092943	16093093
chr20	16150769	16150919
chr20	16280511	16280661
chr20	16465417	16465567
chr20	20713948	20714098
chr20	20774162	20774312
chr20	21143240	21143390
chr20	21563254	21563404
chr20	22113342	22113492
chr20	22128694	22128844
chr20	22242753	22242903
chr20	22282977	22283127
chr20	22507455	22507605
chr20	22564431	22564581
chr20	22713724	22713874
chr20	22848540	22848690
chr20	22849166	22849316
chr20	23034692	23034842
chr20	23517039	23517189
chr20	24118772	24118922
chr20	25145002	25145152
chr20	25300768	25300918
chr20	27252051	27252201
chr20	28106431	28106581
chr20	28524131	28524281
chr20	28743413	28743563
chr20	30006707	30006857
chr20	30605634	30605784
chr20	30894450	30894600
chr20	31050889	31051039
chr20	31249177	31249327
chr20	31278468	31278618
chr20	31425787	31425937
chr20	31719767	31719917
chr20	31895475	31895625
chr20	32013491	32013641
chr20	33027592	33027742
chr20	33200516	33200666
chr20	33868584	33868734
chr20	33894256	33894406
chr20	34293608	34293758
chr20	35246404	35246554
chr20	35547279	35547429
chr20	35548321	35548471
chr20	35557781	35557931
chr20	36251629	36251779
chr20	36565535	36565685
chr20	36568439	36568589
chr20	37203472	37203622
chr20	37302730	37302880
chr20	40666389	40666539
chr20	42611084	42611234
chr20	42938658	42938808
chr20	44312900	44313050
chr20	44438161	44438311
chr20	44501525	44501675
chr20	45678271	45678421
chr20	45799256	45799406
chr20	45800386	45800536
chr20	45927250	45927400
chr20	46002441	46002591
chr20	46045607	46045757
chr20	46161976	46162126
chr20	46220158	46220308
chr20	46259086	46259236
chr20	46526515	46526665
chr20	47118248	47118398
chr20	47280128	47280278
chr20	47282198	47282348
chr20	47865713	47865863
chr20	47876207	47876357
chr20	48147809	48147959
chr20	48149502	48149652
chr20	48173847	48173997
chr20	48214102	48214252
chr20	48514272	48514422
chr20	49128880	49129030
chr20	49637583	49637733
chr20	49738410	49738560
chr20	50018211	50018361
chr20	50114202	50114352
chr20	50217759	50217909
chr20	50620622	50620772
chr20	50934643	50934793
chr20	51787072	51787222
chr20	52196618	52196768
chr20	52524523	52524673
chr20	53358332	53358482
chr20	54619383	54619533
chr20	54810651	54810801
chr20	55913515	55913665
chr20	57778096	57778246
chr7	3008228	3008378
chr7	12772942	12773092
chr7	22455956	22456106
chr7	25726543	25726693
chr7	53306399	53306549
chr7	53726372	53726522
chr7	54281914	54282064
chr7	60307874	60308024
chr7	60363496	60363646
chr7	62018034	62018184
chr7	63028438	63028588
chr7	65753202	65753352
chr7	66662157	66662307
chr7	69515796	69515946
chr7	70350528	70350678
chr7	70713670	70713820
chr7	71466243	71466393
chr7	72043123	72043273
chr7	72714001	72714151
chr7	74943955	74944105
chr7	75516126	75516276
chr7	75576436	75576586
chr7	76898235	76898385
chr7	77345325	77345475
chr7	78949058	78949208
chr7	79041447	79041597
chr7	80869476	80869626
chr7	90024799	90024949
chr7	91731746	91731896
chr7	92014892	92015042
chr7	98855272	98855422
chr7	99130207	99130357
chr7	107735686	107735836
chr7	112452797	112452947
chr7	113526026	113526176
chr7	114021988	114022138
chr7	114393636	114393786
chr7	114651831	114651981
chr7	114953060	114953210
chr7	116673645	116673795
chr7	117422189	117422339
chr7	118439014	118439164
chr7	120133061	120133211
chr7	120230224	120230374
chr7	120957164	120957314
chr7	121089813	121089963
chr7	121245571	121245721
chr7	121446249	121446399
chr7	121447673	121447823
chr7	121635542	121635692
chr7	122936940	122937090
chr7	123038380	123038530
chr7	124133387	124133537
chr7	124810114	124810264
chr7	125659488	125659638
chr7	125736017	125736167
chr7	126151559	126151709
chr7	126294121	126294271
chr7	126448508	126448658
chr7	128926022	128926172
chr7	129368345	129368495
chr7	129744095	129744245
chr7	134376254	134376404
chr7	137855374	137855524
chr7	140440203	140440353
chr7	141927108	141927258
chr7	141966958	141967108
chr7	142494568	142494718
chr7	142893284	142893434
chr8	44234149	44234299
chr8	46002133	46002283
chr8	46450246	46450396
chr8	49363381	49363531
chr8	53760931	53761081
chr8	55152436	55152586
chr8	62319398	62319548
chr8	62810142	62810292
chr8	62857742	62857892
chr8	64260890	64261040
chr8	65545001	65545151
chr8	68580193	68580343
chr8	68744881	68745031
chr8	73317085	73317235
chr8	74023438	74023588
chr8	84266522	84266672
chr12	4655042	4655192
chr12	17069405	17069555
chr12	19472725	19472875
chr12	33261621	33261771
chr12	41560152	41560302
chr12	50037372	50037522
chr14	1472264	1472414
chr14	3509486	3509636
chr14	3871159	3871309
chr14	5249394	5249544
chr14	7316144	7316294
chr14	7557473	7557623
chr14	8739660	8739810
chr14	9103836	9103986
chr14	10717215	10717365
chr14	11093120	11093270
chr14	11859473	11859623
chr14	11935878	11936028
chr14	13370646	13370796
chr14	14263847	14263997
chr14	14864525	14864675
chr14	16167880	16168030
chr14	16578788	16578938
chr14	18797263	18797413
chr14	20863377	20863527
chr14	20949569	20949719
chr14	23411858	23412008
chr14	23412316	23412466
chr14	28262403	28262553
chr14	32685987	32686137
chr14	33379063	33379213
chr14	33821166	33821316
chr14	34676834	34676984
chr14	35884243	35884393
chr14	36042224	36042374
chr14	36408439	36408589
chr14	36423352	36423502
chr14	36492125	36492275
chr14	37103632	37103782
chr14	37607814	37607964
chr14	37856121	37856271
chr14	37978458	37978608
chr14	42938980	42939130
chr14	44581139	44581289
chr14	44844384	44844534
chr14	45425815	45425965
chr14	45880949	45881099
chr14	46827640	46827790
chr14	55218295	55218445
chr14	67227693	67227843
chr14	70182874	70183024
chr14	70979881	70980031
chr14	71133307	71133457
chr14	71877637	71877787
chr14	73894500	73894650
chr14	76558542	76558692
chr14	77261290	77261440
chr14	78223725	78223875
chr14	79103917	79104067
chr14	79176576	79176726
chr14	79251134	79251284
chr14	79312928	79313078
chr14	81459679	81459829
chr14	81790798	81790948
chr14	81942217	81942367
chr14	82113983	82114133
chr14	82326657	82326807
chr14	82402971	82403121
chr14	83283002	83283152
chr14	83906302	83906452
chr14	84067911	84068061
chr14	84072254	84072404
chr14	84654488	84654638
chr14	84956393	84956543
chr14	85075038	85075188
chr14	85413279	85413429
chr14	86367320	86367470
chr14	86560519	86560669
chr14	86644081	86644231
chr14	86721183	86721333
chr14	87356437	87356587
chr14	87376580	87376730
chr14	87475909	87476059
chr14	88960876	88961026
chr14	100166375	100166525
chr14	100216660	100216810
chr14	100507121	100507271
chr14	103173611	103173761
chr14	103625820	103625970
chr14	104599331	104599481
chr14	107469651	107469801
chr14	107676548	107676698
chr14	107736721	107736871
chr14	107752131	107752281
chr14	108238146	108238296
chr14	113634881	113635031
chr15	93132076	93132226
chr15	106559252	106559402
chr16	14278022	14278172
chr16	48900851	48901001
chr16	55400763	55400913
chr16	57725913	57726063
chr16	65867394	65867544
chr16	73547398	73547548
chr16	80300606	80300756
chr16	85339289	85339439
chr20	14051091	14051241
chr20	24084464	24084614
chr20	28923716	28923866
chrX	5531214	5531364
chrX	8562869	8563019
chrX	11211999	11212149
chrX	11674811	11674961
chrX	11996035	11996185
chrX	12909524	12909674
chrX	13011729	13011879
chrX	13790101	13790251
chrX	13907910	13908060
chrX	14594426	14594576
chrX	16335348	16335498
chrX	20664994	20665144
chrX	20747395	20747545
chrX	20854816	20854966
chrX	23566098	23566248
chrX	23923446	23923596
chrX	31072899	31073049
chrX	33054361	33054511
chrX	36775633	36775783
chrX	36790069	36790219
chrX	43801216	43801366
chrX	43822737	43822887
chrX	45283461	45283611
chrX	45865385	45865535
chrX	47725545	47725695
chrX	52583771	52583921
chrX	53236001	53236151
chrX	54125228	54125378
chrX	61733052	61733202
chrX	63796460	63796610
chrX	63884567	63884717
chrX	64336215	64336365
chrX	64430522	64430672
chrX	64995666	64995816
chrX	64997453	64997603
chrX	65301583	65301733
chrX	69757793	69757943
chrX	71033879	71034029
chrX	72129921	72130071
chrX	72390167	72390317
chrX	72681504	72681654
chrX	73211656	73211806
chrX	73913504	73913654
chrX	73914210	73914360
chrX	74110593	74110743
chrX	76006983	76007133
chrX	78727437	78727587
chrX	83639353	83639503
chrX	84012421	84012571
chrX	84653972	84654122
chrX	85257399	85257549
chrX	89531124	89531274
chrX	99741481	99741631
chrX	104689389	104689539
chrX	105150668	105150818
chrX	105463038	105463188
chrX	106644077	106644227
chrX	107386106	107386256
chrX	111879680	111879830
chrX	111912605	111912755
chrX	111954087	111954237
chrX	112243107	112243257
chrX	114364112	114364262
chrX	114802391	114802541
chrX	114948565	114948715
chrX	115123619	115123769
chrX	115418870	115419020
chrX	115557845	115557995
chrX	115633945	115634095
chrX	115863038	115863188
chrX	115871734	115871884
chrX	115883061	115883211
chrX	116140888	116141038
chrX	116291330	116291480
chrX	118093189	118093339
chrX	120112246	120112396
chrX	121008905	121009055
chrX	121330320	121330470
chrX	123378259	123378409
chrX	127749468	127749618
chrX	128583795	128583945
chrX	134887729	134887879
chrX	142072578	142072728
chrX	144043812	144043962
chrX	144467494	144467644
chrX	144571859	144572009
chrX	153466037	153466187
chrX	153720617	153720767
chr1	3400380	3400530
chr1	3522848	3522998
chr1	3778769	3778919
chr1	4370691	4370841
chr1	4630858	4631008
chr1	5289505	5289655
chr1	5456754	5456904
chr1	5644265	5644415
chr1	5837553	5837703
chr1	6307685	6307835
chr1	6310431	6310581
chr1	6988687	6988837
chr1	7743036	7743186
chr1	7847388	7847538
chr1	8419382	8419532
chr1	8480518	8480668
chr1	8620390	8620540
chr1	8622004	8622154
chr1	8931801	8931951
chr1	9373031	9373181
chr1	9583923	9584073
chr1	9772718	9772868
chr1	9793259	9793409
chr1	10289540	10289690
chr1	13273317	13273467
chr1	14515499	14515649
chr1	15248444	15248594
chr1	15743416	15743566
chr1	16343227	16343377
chr1	17674486	17674636
chr1	18004754	18004904
chr1	18775394	18775544
chr1	18952068	18952218
chr1	20041231	20041381
chr1	21572338	21572488
chr1	21819241	21819391
chr1	22541161	22541311
chr1	22548427	22548577
chr1	22752223	22752373
chr1	22996403	22996553
chr1	23067260	23067410
chr1	23270369	23270519
chr1	24406728	24406878
chr1	24653465	24653615
chr1	24707813	24707963
chr1	25457003	25457153
chr1	25523984	25524134
chr1	25656933	25657083
chr1	25664561	25664711
chr1	25837491	25837641
chr1	25876912	25877062
chr1	26010415	26010565
chr1	26442142	26442292
chr1	26752990	26753140
chr1	28851286	28851436
chr1	30470572	30470722
chr1	30633642	30633792
chr1	30852813	30852963
chr1	30870599	30870749
chr1	32971778	32971928
chr1	33413890	33414040
chr1	33475625	33475775
chr1	33482694	33482844
chr1	33893050	33893200
chr1	33935277	33935427
chr1	34335569	34335719
chr1	35876525	35876675
chr1	36195309	36195459
chr1	37172580	37172730
chr1	37505395	37505545
chr1	37582225	37582375
chr1	37796252	37796402
chr1	37798596	37798746
chr1	38144083	38144233
chr1	38560997	38561147
chr1	38999296	38999446
chr1	39111378	39111528
chr1	39402664	39402814
chr1	40161409	40161559
chr1	40162251	40162401
chr1	40461661	40461811
chr1	40462162	40462312
chr1	40820745	40820895
chr1	41481216	41481366
chr1	41655948	41656098
chr1	41966168	41966318
chr1	42236647	42236797
chr1	42509293	42509443
chr1	43013562	43013712
chr1	43724057	43724207
chr1	45159018	45159168
chr1	45223763	45223913
chr1	45326600	45326750
chr1	45458630	45458780
chr1	45544858	45545008
chr1	45607850	45608000
chr1	45804498	45804648
chr1	46664562	46664712
chr1	47395510	47395660
chr1	47475354	47475504
chr1	47644759	47644909
chr1	47824960	47825110
chr1	48139986	48140136
chr1	48582032	48582182
chr1	48729883	48730033
chr1	48905584	48905734
chr1	49113578	49113728
chr1	49207759	49207909
chr1	51155082	51155232
chr1	51291485	51291635
chr1	51380590	51380740
chr1	51873388	51873538
chr1	52374054	52374204
chr1	52780558	52780708
chr1	53794765	53794915
chr1	53826396	53826546
chr1	54241162	54241312
chr1	54241748	54241898
chr1	54270960	54271110
chr1	54273080	54273230
chr1	54598920	54599070
chr1	54760840	54760990
chr1	54908400	54908550
chr1	54910867	54911017
chr1	55373628	55373778
chr1	55663156	55663306
chr1	56427820	56427970
chr1	56446496	56446646
chr1	56667199	56667349
chr1	56882943	56883093
chr1	56930942	56931092
chr1	56957829	56957979
chr1	57362624	57362774
chr1	57765382	57765532
chr1	58594000	58594150
chr1	58742297	58742447
chr1	59747254	59747404
chr1	60025212	60025362
chr1	60311688	60311838
chr1	60620742	60620892
chr1	60621654	60621804
chr1	63436422	63436572
chr1	66361837	66361987
chr1	66421809	66421959
chr1	66552024	66552174
chr1	67625750	67625900
chr1	71069827	71069977
chr1	72505508	72505658
chr1	72688321	72688471
chr1	75649147	75649297
chr1	76125308	76125458
chr1	77899208	77899358
chr1	78500881	78501031
chr1	79146663	79146813
chr1	79210929	79211079
chr1	79282440	79282590
chr1	79351450	79351600
chr1	79475195	79475345
chr1	79518518	79518668
chr1	79751101	79751251
chr1	80127167	80127317
chr1	81017517	81017667
chr1	81190712	81190862
chr1	81306159	81306309
chr1	81408116	81408266
chr1	81452598	81452748
chr1	81456382	81456532
chr1	81486359	81486509
chr1	81762005	81762155
chr1	81931633	81931783
chr1	82037393	82037543
chr1	82062646	82062796
chr1	82385426	82385576
chr1	82497675	82497825
chr1	82522775	82522925
chr1	82613496	82613646
chr1	82614328	82614478
chr1	83087109	83087259
chr1	83238589	83238739
chr1	83293037	83293187
chr1	83384893	83385043
chr1	83471036	83471186
chr1	83573060	83573210
chr1	83854986	83855136
chr1	85187292	85187442
chr1	85518460	85518610
chr1	85529031	85529181
chr1	85543749	85543899
chr1	85933691	85933841
chr1	86404895	86405045
chr1	86602508	86602658
chr1	87966932	87967082
chr1	87967658	87967808
chr1	87987819	87987969
chr1	87994881	87995031
chr1	88174913	88175063
chr1	88229002	88229152
chr1	88437703	88437853
chr1	89113185	89113335
chr1	89133293	89133443
chr1	89298798	89298948
chr1	90161455	90161605
chr1	90264740	90264890
chr1	90334569	90334719
chr1	90537152	90537302
chr1	90555349	90555499
chr1	90654627	90654777
chr1	91262985	91263135
chr1	91323730	91323880
chr1	91504896	91505046
chr1	91957646	91957796
chr1	92398945	92399095
chr1	92408787	92408937
chr1	92451635	92451785
chr1	92498337	92498487
chr1	92817173	92817323
chr1	93036305	93036455
chr1	93199507	93199657
chr1	94189791	94189941
chr1	94838326	94838476
chr1	94854696	94854846
chr1	94930397	94930547
chr1	95007402	95007552
chr1	95218419	95218569
chr1	95464581	95464731
chr1	95534358	95534508
chr1	95589170	95589320
chr1	95591588	95591738
chr1	95948768	95948918
chr1	98235892	98236042
chr1	99030854	99031004
chr1	99128849	99128999
chr1	99502243	99502393
chr1	100122299	100122449
chr1	100150025	100150175
chr1	101285524	101285674
chr1	101356812	101356962
chr1	101555686	101555836
chr1	101566737	101566887
chr1	101909855	101910005
chr1	102075854	102076004
chr1	102081609	102081759
chr1	102217403	102217553
chr1	102238507	102238657
chr1	102287554	102287704
chr1	102421425	102421575
chr1	102620849	102620999
chr1	102769231	102769381
chr1	102919772	102919922
chr1	102978476	102978626
chr1	103234250	103234400
chr1	103567136	103567286
chr1	103633471	103633621
chr1	103958176	103958326
chr1	104779804	104779954
chr1	105126261	105126411
chr1	105646801	105646951
chr1	105649603	105649753
chr1	105691709	105691859
chr1	107646702	107646852
chr1	115192878	115193028
chr1	116895037	116895187
chr1	117746208	117746358
chr1	124238194	124238344
chr1	125943170	125943320
chr1	126001256	126001406
chr1	126020786	126020936
chr1	126065409	126065559
chr1	126303771	126303921
chr1	126569585	126569735
chr1	127350154	127350304
chr1	127366105	127366255
chr1	127913896	127914046
chr1	128559444	128559594
chr1	128577037	128577187
chr1	128674996	128675146
chr1	128976501	128976651
chr1	129077702	129077852
chr1	129394612	129394762
chr1	129536612	129536762
chr1	129712966	129713116
chr1	129851690	129851840
chr1	129888251	129888401
chr1	129983940	129984090
chr1	130165555	130165705
chr1	130833297	130833447
chr1	130842442	130842592
chr1	131052093	131052243
chr1	131463948	131464098
chr1	132503271	132503421
chr1	132514297	132514447
chr1	132613956	132614106
chr1	132977954	132978104
chr1	132985233	132985383
chr1	133454118	133454268
chr1	133465510	133465660
chr1	133781904	133782054
chr1	134922571	134922721
chr1	135512810	135512960
chr1	135742252	135742402
chr1	135798802	135798952
chr1	135891392	135891542
chr1	136187642	136187792
chr1	138304658	138304808
chr1	138453998	138454148
chr1	138894632	138894782
chr1	139267344	139267494
chr1	140096750	140096900
chr1	140488732	140488882
chr1	140960145	140960295
chr1	141241554	141241704
chr1	141916980	141917130
chr1	141931044	141931194
chr1	141938355	141938505
chr1	141965147	141965297
chr1	141969964	141970114
chr1	142078723	142078873
chr1	142872892	142873042
chr1	142879003	142879153
chr1	142941101	142941251
chr1	143049054	143049204
chr1	143088833	143088983
chr1	143553392	143553542
chr1	143608772	143608922
chr1	143924172	143924322
chr1	144221665	144221815
chr1	145169809	145169959
chr1	146470245	146470395
chr1	146744155	146744305
chr1	146803786	146803936
chr1	147337069	147337219
chr1	147590428	147590578
chr1	148014395	148014545
chr1	149969675	149969825
chr1	151578323	151578473
chr1	152095577	152095727
chr1	152177968	152178118
chr1	157130476	157130626
chr1	158687164	158687314
chr1	159059409	159059559
chr1	159309890	159310040
chr1	159774312	159774462
chr1	160036900	160037050
chr1	160233004	160233154
chr1	160279044	160279194
chr1	160474716	160474866
chr1	160520850	160521000
chr1	160642474	160642624
chr1	160773423	160773573
chr1	162710963	162711113
chr1	163008710	163008860
chr1	163082970	163083120
chr1	163835102	163835252
chr1	163896650	163896800
chr1	164086039	164086189
chr1	164801000	164801150
chr1	165042909	165043059
chr1	167687707	167687857
chr1	168206171	168206321
chr1	168514155	168514305
chr1	169333289	169333439
chr1	169336454	169336604
chr1	169349516	169349666
chr1	169354155	169354305
chr1	169518584	169518734
chr1	170490611	170490761
chr1	170557445	170557595
chr1	170627291	170627441
chr1	170705803	170705953
chr1	170716824	170716974
chr1	171196893	171197043
chr1	171243877	171244027
chr1	171323256	171323406
chr1	171772816	171772966
chr1	171826387	171826537
chr1	171994925	171995075
chr1	172144385	172144535
chr1	172163347	172163497
chr1	172362110	172362260
chr1	172912380	172912530
chr1	173207976	173208126
chr1	173497422	173497572
chr1	173726913	173727063
chr1	177416752	177416902
chr1	177592322	177592472
chr1	178886220	178886370
chr1	178887691	178887841
chr1	178920143	178920293
chr1	178934401	178934551
chr1	180836133	180836283
chr1	181275597	181275747
chr1	181719922	181720072
chr1	181739258	181739408
chr1	182407500	182407650
chr1	182408506	182408656
chr1	182433068	182433218
chr1	182532735	182532885
chr1	182595075	182595225
chr1	182624616	182624766
chr1	182894000	182894150
chr1	183548387	183548537
chr1	183582824	183582974
chr1	183938584	183938734
chr1	183974931	183975081
chr1	184050680	184050830
chr1	184056374	184056524
chr1	184151854	184152004
chr1	184166553	184166703
chr1	184263091	184263241
chr1	184443975	184444125
chr1	184460092	184460242
chr1	184739008	184739158
chr1	184956345	184956495
chr1	184986967	184987117
chr1	187459051	187459201
chr1	187519459	187519609
chr1	187532101	187532251
chr1	187648685	187648835
chr1	187649237	187649387
chr1	187709351	187709501
chr1	187814974	187815124
chr1	187817083	187817233
chr1	187825484	187825634
chr1	187853493	187853643
chr1	187867773	187867923
chr1	187880256	187880406
chr1	187893942	187894092
chr1	187995186	187995336
chr1	188050955	188051105
chr1	188133688	188133838
chr1	188195412	188195562
chr1	188264038	188264188
chr1	188293045	188293195
chr1	191162569	191162719
chr1	191350089	191350239
chr1	191757027	191757177
chr1	192056473	192056623
chr1	192304151	192304301
chr1	192320227	192320377
chr1	192358365	192358515
chr1	192367835	192367985
chr1	192786293	192786443
chr1	193061781	193061931
chr1	194326996	194327146
chr1	194435022	194435172
chr1	194830877	194831027
chr1	194893267	194893417
chr1	195137454	195137604
chr1	195174874	195175024
chr1	195202293	195202443
chr1	195475884	195476034
chr1	195655253	195655403
chr1	195687130	195687280
chr1	196554493	196554643
chr1	196556061	196556211
chr1	196601092	196601242
chr1	196891140	196891290
chr1	197793677	197793827
chr1	197850694	197850844
chr1	197937229	197937379
chr1	198462905	198463055
chr1	198858961	198859111
chr1	199259614	199259764
chr1	199493885	199494035
chr1	199993138	199993288
chr1	200101153	200101303
chr1	201964256	201964406
chr1	201964757	201964907
chr1	202905906	202906056
chr1	203545893	203546043
chr1	203826807	203826957
chr1	204290578	204290728
chr1	204700815	204700965
chr1	204760562	204760712
chr1	205143148	205143298
chr1	205190363	205190513
chr1	205205188	205205338
chr1	205699920	205700070
chr1	205837736	205837886
chr1	205959611	205959761
chr1	206217275	206217425
chr1	206233486	206233636
chr1	206239856	206240006
chr1	206297924	206298074
chr1	206309729	206309879
chr1	206343221	206343371
chr1	206701400	206701550
chr1	206822938	206823088
chr1	207044092	207044242
chr1	207157805	207157955
chr1	207486531	207486681
chr1	208263032	208263182
chr1	208317589	208317739
chr1	208532216	208532366
chr1	208965007	208965157
chr1	208982229	208982379
chr1	209701510	209701660
chr1	209756504	209756654
chr1	209783976	209784126
chr1	210016729	210016879
chr1	210537833	210537983
chr1	211230103	211230253
chr1	211551124	211551274
chr1	211642260	211642410
chr1	211660758	211660908
chr1	211749209	211749359
chr1	211779343	211779493
chr1	211789864	211790014
chr1	211882427	211882577
chr1	212040359	212040509
chr1	212346385	212346535
chr1	212740961	212741111
chr1	213961814	213961964
chr1	214877268	214877418
chr1	214900798	214900948
chr1	215145158	215145308
chr1	215447828	215447978
chr1	216030751	216030901
chr1	216123795	216123945
chr1	216520576	216520726
chr1	216672778	216672928
chr1	218132404	218132554
chr1	218339735	218339885
chr1	218564180	218564330
chr1	218629417	218629567
chr1	218837872	218838022
chr1	218945225	218945375
chr1	219100444	219100594
chr1	219521191	219521341
chr1	219587317	219587467
chr1	220055516	220055666
chr1	220351395	220351545
chr1	220658398	220658548
chr1	221081261	221081411
chr1	221851797	221851947
chr1	222343697	222343847
chr1	223373853	223374003
chr1	223392154	223392304
chr1	223526940	223527090
chr1	223529360	223529510
chr1	223794592	223794742
chr1	224066249	224066399
chr1	224554790	224554940
chr1	224769032	224769182
chr1	224852139	224852289
chr1	224945338	224945488
chr1	224969496	224969646
chr1	225019765	225019915
chr1	225792981	225793131
chr1	225818966	225819116
chr1	225875454	225875604
chr1	226216202	226216352
chr1	226268524	226268674
chr1	226295379	226295529
chr1	226317334	226317484
chr1	226395867	226396017
chr1	226626544	226626694
chr1	227120889	227121039
chr1	227134792	227134942
chr1	227400750	227400900
chr1	227422399	227422549
chr1	227675826	227675976
chr1	227820355	227820505
chr1	228032981	228033131
chr1	228091193	228091343
chr1	228092433	228092583
chr1	228125404	228125554
chr1	228131710	228131860
chr1	228217264	228217414
chr1	228231737	228231887
chr1	228273984	228274134
chr1	228325700	228325850
chr1	228345170	228345320
chr1	228355940	228356090
chr1	228365809	228365959
chr1	228374375	228374525
chr1	228450829	228450979
chr1	228692446	228692596
chr1	229088882	229089032
chr1	229158730	229158880
chr1	229169684	229169834
chr1	229195037	229195187
chr1	229233406	229233556
chr1	229283662	229283812
chr1	229440970	229441120
chr1	229459627	229459777
chr1	229578448	229578598
chr1	229582006	229582156
chr1	231912478	231912628
chr1	232102721	232102871
chr1	232160488	232160638
chr1	232208045	232208195
chr1	232937707	232937857
chr1	232943297	232943447
chr1	232989701	232989851
chr1	233015029	233015179
chr1	233073226	233073376
chr1	233182864	233183014
chr1	233192341	233192491
chr1	233237699	233237849
chr1	233288362	233288512
chr1	233297212	233297362
chr1	233428836	233428986
chr1	234421718	234421868
chr1	235165293	235165443
chr1	235485656	235485806
chr1	235906050	235906200
chr1	235920125	235920275
chr1	235925147	235925297
chr1	237076173	237076323
chr1	237122147	237122297
chr1	237166967	237167117
chr1	238141934	238142084
chr1	238417139	238417289
chr1	238472041	238472191
chr1	239589853	239590003
chr1	240262865	240263015
chr1	243334448	243334598
chr1	244177932	244178082
chr1	244818459	244818609
chr1	245393250	245393400
chr1	245818606	245818756
chr1	245899210	245899360
chr1	246110759	246110909
chr1	246131066	246131216
chr1	246708420	246708570
chr1	247651933	247652083
chr1	247963106	247963256
chr1	247971903	247972053
chr1	248117954	248118104
chr1	248188661	248188811
chr1	248193154	248193304
chr1	248198953	248199103
chr1	248875451	248875601
chr1	248919463	248919613
chr1	249013013	249013163
chr1	249407662	249407812
chr1	249756441	249756591
chr1	250612466	250612616
chr1	250617001	250617151
chr1	250673191	250673341
chr1	250678224	250678374
chr1	252409207	252409357
chr1	253354331	253354481
chr1	254410693	254410843
chr1	254938855	254939005
chr1	255228961	255229111
chr1	256763660	256763810
chr1	257996042	257996192
chr1	258004991	258005141
chr1	258019266	258019416
chr1	258180839	258180989
chr1	258462923	258463073
chr1	258651123	258651273
chr1	258666615	258666765
chr1	258918572	258918722
chr1	258947149	258947299
chr1	258980583	258980733
chr1	259236489	259236639
chr1	260184592	260184742
chr1	260405761	260405911
chr1	262585858	262586008
chr1	263039946	263040096
chr1	263227607	263227757
chr1	263303903	263304053
chr1	263317635	263317785
chr1	263488728	263488878
chr1	263998650	263998800
chr1	264012146	264012296
chr1	264225828	264225978
chr1	264385658	264385808
chr1	266869624	266869774
chr1	267788934	267789084
chr1	268026124	268026274
chr1	268543448	268543598
chr1	268681392	268681542
chr1	268771172	268771322
chr1	268823655	268823805
chr1	268841650	268841800
chr1	268889920	268890070
chr1	270876731	270876881
chr1	270954528	270954678
chr1	271100765	271100915
chr1	271138141	271138291
chr1	271160708	271160858
chr1	271162098	271162248
chr1	271164075	271164225
chr1	271473394	271473544
chr1	271752437	271752587
chr1	271781552	271781702
chr1	272198872	272199022
chr1	272268328	272268478
chr1	272936285	272936435
chr1	273202633	273202783
chr1	273334765	273334915
chr1	273572885	273573035
chr1	273589612	273589762
chr1	273626123	273626273
chr1	273788526	273788676
chr1	273911970	273912120
chr1	273961085	273961235
chr1	274070299	274070449
chr1	274162066	274162216
chr1	274518691	274518841
chr1	274564916	274565066
chr1	274638892	274639042
chr1	274669814	274669964
chr1	274679065	274679215
chr1	275764028	275764178
chr1	277638315	277638465
chr1	277774001	277774151
chr1	278372170	278372320
chr1	279321143	279321293
chr1	281291257	281291407
chr1	281399706	281399856
chr1	281459708	281459858
chr1	281463451	281463601
chr1	281500299	281500449
chr1	281684448	281684598
chr1	281691534	281691684
chr1	281842932	281843082
chr1	283376116	283376266
chr1	283712416	283712566
chr1	284153168	284153318
chr1	284306667	284306817
chr1	284736453	284736603
chr1	285007007	285007157
chr1	285017452	285017602
chr1	285125161	285125311
chr1	285178637	285178787
chr1	285325558	285325708
chr1	285799754	285799904
chr1	286608194	286608344
chr1	287033397	287033547
chr1	287314693	287314843
chr1	287545799	287545949
chr1	287582203	287582353
chr1	289526559	289526709
chr1	289603260	289603410
chr2	114171	114321
chr2	2115046	2115196
chr2	2677277	2677427
chr2	2891913	2892063
chr2	3816292	3816442
chr2	4526759	4526909
chr2	5527939	5528089
chr2	5565851	5566001
chr2	5685336	5685486
chr2	5730048	5730198
chr2	6531805	6531955
chr2	6553944	6554094
chr2	6747196	6747346
chr2	8313838	8313988
chr2	8375225	8375375
chr2	11068373	11068523
chr2	11738673	11738823
chr2	13313337	13313487
chr2	13446880	13447030
chr2	16597128	16597278
chr2	41189125	41189275
chr2	41647063	41647213
chr2	42000704	42000854
chr2	42054689	42054839
chr2	42261584	42261734
chr2	42266592	42266742
chr2	42280308	42280458
chr2	42470694	42470844
chr2	42496656	42496806
chr2	42716496	42716646
chr2	42776034	42776184
chr2	42940332	42940482
chr2	42963972	42964122
chr2	42975327	42975477
chr2	43027423	43027573
chr2	43384733	43384883
chr2	43705531	43705681
chr2	45056897	45057047
chr2	45066476	45066626
chr2	45078383	45078533
chr2	45419870	45420020
chr2	46275213	46275363
chr2	46614253	46614403
chr2	47159915	47160065
chr2	47286075	47286225
chr2	47458684	47458834
chr2	47624316	47624466
chr2	48579581	48579731
chr2	48755391	48755541
chr2	48771321	48771471
chr2	48788564	48788714
chr2	48863710	48863860
chr2	48928814	48928964
chr2	50159922	50160072
chr2	50689605	50689755
chr2	50929745	50929895
chr2	51216423	51216573
chr2	51293233	51293383
chr2	51882871	51883021
chr2	51886369	51886519
chr2	52792640	52792790
chr2	53229010	53229160
chr2	53441917	53442067
chr2	53487503	53487653
chr2	53496988	53497138
chr2	53763274	53763424
chr2	54048630	54048780
chr2	54480870	54481020
chr2	57629737	57629887
chr2	57980268	57980418
chr2	58235664	58235814
chr2	58680772	58680922
chr2	59232023	59232173
chr2	60974346	60974496
chr2	62040286	62040436
chr2	62348860	62349010
chr2	62525353	62525503
chr2	62602017	62602167
chr2	62710791	62710941
chr2	62717346	62717496
chr2	62879500	62879650
chr2	63192658	63192808
chr2	63935820	63935970
chr2	64444056	64444206
chr2	64635225	64635375
chr2	64701211	64701361
chr2	65599817	65599967
chr2	68004416	68004566
chr2	68064300	68064450
chr2	68731969	68732119
chr2	69424197	69424347
chr2	70791370	70791520
chr2	70794904	70795054
chr2	70806180	70806330
chr2	71038698	71038848
chr2	71442771	71442921
chr2	71520115	71520265
chr2	71750843	71750993
chr2	72332197	72332347
chr2	72892501	72892651
chr2	73150392	73150542
chr2	73848583	73848733
chr2	73879802	73879952
chr2	73921838	73921988
chr2	74623101	74623251
chr2	74658853	74659003
chr2	74872366	74872516
chr2	75045030	75045180
chr2	75557185	75557335
chr2	75662334	75662484
chr2	75912622	75912772
chr2	75936662	75936812
chr2	76030958	76031108
chr2	76182663	76182813
chr2	76240350	76240500
chr2	77084318	77084468
chr2	77495062	77495212
chr2	77833216	77833366
chr2	79161688	79161838
chr2	79421253	79421403
chr2	80496845	80496995
chr2	80530960	80531110
chr2	81022392	81022542
chr2	82314594	82314744
chr2	83123386	83123536
chr2	83171589	83171739
chr2	83208319	83208469
chr2	83734999	83735149
chr2	83993621	83993771
chr2	84027184	84027334
chr2	94216407	94216557
chr2	97131561	97131711
chr2	97311973	97312123
chr2	97438291	97438441
chr2	97821287	97821437
chr2	99090986	99091136
chr2	99599934	99600084
chr2	99909539	99909689
chr2	100071007	100071157
chr2	100335087	100335237
chr2	100385776	100385926
chr2	100434924	100435074
chr2	100592999	100593149
chr2	102521424	102521574
chr2	102988900	102989050
chr2	103991220	103991370
chr2	104336531	104336681
chr2	105142513	105142663
chr2	105157983	105158133
chr2	105303188	105303338
chr2	106414087	106414237
chr2	108878407	108878557
chr2	111153877	111154027
chr2	113290068	113290218
chr2	113324664	113324814
chr2	113467551	113467701
chr2	113595852	113596002
chr2	113711093	113711243
chr2	114273453	114273603
chr2	114350518	114350668
chr2	116359284	116359434
chr2	116603931	116604081
chr2	121090227	121090377
chr2	122632925	122633075
chr2	122634485	122634635
chr2	124464433	124464583
chr2	125568752	125568902
chr2	126047720	126047870
chr2	126473744	126473894
chr2	127431684	127431834
chr2	132889328	132889478
chr2	135796356	135796506
chr2	136006568	136006718
chr2	137302893	137303043
chr2	137340524	137340674
chr2	137354191	137354341
chr2	138623325	138623475
chr2	138855937	138856087
chr2	138927787	138927937
chr2	139186079	139186229
chr2	139660332	139660482
chr2	140572967	140573117
chr2	140801385	140801535
chr2	141069220	141069370
chr2	141371184	141371334
chr2	142502012	142502162
chr2	142779636	142779786
chr2	143556421	143556571
chr2	143567274	143567424
chr2	143668114	143668264
chr2	144011856	144012006
chr2	144047109	144047259
chr2	144367006	144367156
chr2	144453682	144453832
chr2	144677579	144677729
chr2	144892479	144892629
chr2	145294323	145294473
chr2	146611234	146611384
chr2	147703489	147703639
chr2	147875284	147875434
chr2	155944171	155944321
chr2	158950659	158950809
chr2	159874490	159874640
chr2	159911779	159911929
chr2	160016990	160017140
chr2	160084161	160084311
chr2	160192732	160192882
chr2	160221490	160221640
chr2	160543103	160543253
chr2	161049886	161050036
chr2	161075069	161075219
chr2	161079171	161079321
chr2	161275614	161275764
chr2	161276850	161277000
chr2	161897059	161897209
chr2	161921040	161921190
chr2	161948015	161948165
chr2	162008989	162009139
chr2	162095567	162095717
chr2	162397756	162397906
chr2	164428273	164428423
chr2	164446996	164447146
chr2	164593182	164593332
chr2	167061174	167061324
chr2	167187323	167187473
chr2	167602363	167602513
chr2	167967266	167967416
chr2	167980027	167980177
chr2	168756902	168757052
chr2	170173863	170174013
chr2	170720691	170720841
chr2	171095981	171096131
chr2	171374793	171374943
chr2	171389478	171389628
chr2	173286225	173286375
chr2	173823569	173823719
chr2	173892720	173892870
chr2	173896836	173896986
chr2	173939902	173940052
chr2	174505644	174505794
chr2	175593999	175594149
chr2	177023423	177023573
chr2	180244333	180244483
chr2	180928712	180928862
chr2	180962924	180963074
chr2	183482578	183482728
chr2	183777583	183777733
chr2	185733944	185734094
chr2	186066182	186066332
chr2	188558663	188558813
chr2	189862515	189862665
chr2	192873504	192873654
chr2	193377307	193377457
chr2	193675571	193675721
chr2	197245637	197245787
chr2	197277081	197277231
chr2	197578062	197578212
chr2	197586700	197586850
chr2	197707334	197707484
chr2	198190005	198190155
chr2	198303372	198303522
chr2	199364391	199364541
chr2	200135192	200135342
chr2	200743309	200743459
chr2	202064158	202064308
chr2	202311715	202311865
chr2	202677806	202677956
chr2	202857075	202857225
chr2	203245923	203246073
chr2	203568814	203568964
chr2	203993240	203993390
chr2	204355865	204356015
chr2	204677981	204678131
chr2	205571794	205571944
chr2	205643914	205644064
chr2	205913648	205913798
chr2	205914471	205914621
chr2	205991287	205991437
chr2	206043085	206043235
chr2	206450334	206450484
chr2	206492585	206492735
chr2	206539193	206539343
chr2	206565889	206566039
chr2	206762002	206762152
chr2	207071493	207071643
chr2	207095161	207095311
chr2	207100417	207100567
chr2	207256447	207256597
chr2	207295478	207295628
chr2	207317226	207317376
chr2	207346873	207347023
chr2	207975273	207975423
chr2	207997009	207997159
chr2	208129124	208129274
chr2	208151035	208151185
chr2	208267020	208267170
chr2	208276552	208276702
chr2	208357659	208357809
chr2	208392330	208392480
chr2	208603575	208603725
chr2	208615907	208616057
chr2	208764742	208764892
chr2	208833358	208833508
chr2	209179088	209179238
chr2	209266334	209266484
chr2	209412874	209413024
chr2	209441247	209441397
chr2	209537353	209537503
chr2	209708082	209708232
chr2	210963200	210963350
chr2	211293056	211293206
chr2	215459751	215459901
chr2	215800511	215800661
chr2	215899682	215899832
chr2	215955236	215955386
chr2	215967722	215967872
chr2	216067501	216067651
chr2	216638327	216638477
chr2	217368191	217368341
chr2	217668437	217668587
chr2	217738906	217739056
chr2	217765949	217766099
chr2	217989759	217989909
chr2	218121995	218122145
chr2	218213072	218213222
chr2	218249116	218249266
chr2	218278169	218278319
chr2	218667162	218667312
chr2	219530755	219530905
chr2	219682150	219682300
chr2	219705685	219705835
chr2	219928292	219928442
chr2	219933939	219934089
chr2	219957348	219957498
chr2	220247312	220247462
chr2	222287448	222287598
chr2	222333724	222333874
chr2	222625285	222625435
chr2	223297705	223297855
chr2	223432546	223432696
chr2	223470093	223470243
chr2	223775547	223775697
chr2	224020338	224020488
chr2	224236195	224236345
chr2	224488101	224488251
chr2	225313915	225314065
chr2	225371241	225371391
chr2	225710031	225710181
chr2	225717382	225717532
chr2	225800623	225800773
chr2	225871104	225871254
chr2	226419601	226419751
chr2	226697058	226697208
chr2	226767038	226767188
chr2	226767989	226768139
chr2	226884721	226884871
chr2	226909080	226909230
chr2	227637090	227637240
chr2	229000560	229000710
chr2	229153437	229153587
chr2	229350076	229350226
chr2	229359672	229359822
chr2	229360893	229361043
chr2	229504178	229504328
chr2	229558735	229558885
chr2	229631409	229631559
chr2	229728086	229728236
chr2	229838955	229839105
chr2	229989073	229989223
chr2	230055884	230056034
chr2	230109620	230109770
chr2	230195846	230195996
chr2	230221077	230221227
chr2	230396009	230396159
chr2	230431742	230431892
chr2	230646246	230646396
chr2	230830700	230830850
chr2	231001475	231001625
chr2	231120318	231120468
chr2	231283907	231284057
chr2	231401557	231401707
chr2	232301097	232301247
chr2	232381896	232382046
chr2	232382380	232382530
chr2	233129413	233129563
chr2	234194768	234194918
chr2	234602991	234603141
chr2	236524067	236524217
chr2	236600054	236600204
chr2	237036996	237037146
chr2	237376043	237376193
chr2	237500061	237500211
chr2	237686348	237686498
chr2	238162522	238162672
chr2	240184406	240184556
chr2	241625298	241625448
chr2	242166948	242167098
chr2	242510912	242511062
chr2	242893950	242894100
chr2	242908880	242909030
chr2	243669638	243669788
chr2	243862385	243862535
chr2	245279584	245279734
chr2	245929216	245929366
chr2	245930085	245930235
chr2	245931542	245931692
chr2	245971078	245971228
chr2	246043190	246043340
chr2	246141881	246142031
chr2	246713922	246714072
chr2	247076743	247076893
chr2	247512762	247512912
chr2	249707644	249707794
chr2	250252157	250252307
chr2	250827198	250827348
chr2	250875745	250875895
chr2	251227394	251227544
chr2	251299833	251299983
chr2	251375760	251375910
chr2	251461889	251462039
chr2	252054871	252055021
chr2	254163387	254163537
chr2	254266956	254267106
chr2	254557540	254557690
chr2	254625108	254625258
chr2	254873590	254873740
chr2	254964402	254964552
chr2	254980306	254980456
chr2	255150174	255150324
chr2	255157785	255157935
chr2	255313175	255313325
chr2	255511520	255511670
chr2	257032520	257032670
chr2	258621083	258621233
chr2	259978185	259978335
chr2	260260216	260260366
chr2	260497692	260497842
chr2	260530348	260530498
chr2	260893355	260893505
chr2	261888729	261888879
chr2	262182429	262182579
chr2	262647324	262647474
chr2	263135008	263135158
chr2	265320504	265320654
chr2	265570360	265570510
chr2	266215984	266216134
chr2	267239424	267239574
chr2	267886955	267887105
chr2	268124734	268124884
chr2	268810495	268810645
chr2	268822766	268822916
chr2	268838961	268839111
chr2	268871920	268872070
chr2	268964945	268965095
chr2	270063085	270063235
chr2	270094967	270095117
chr2	270240149	270240299
chr2	270406234	270406384
chr2	270629319	270629469
chr2	270649419	270649569
chr2	271259564	271259714
chr2	276082740	276082890
chr2	276102154	276102304
chr2	276283368	276283518
chr2	276374183	276374333
chr2	276468706	276468856
chr2	277591555	277591705
chr2	278528611	278528761
chr2	278827593	278827743
chr2	279198017	279198167
chr2	279468201	279468351
chr2	279545854	279546004
chr2	282366171	282366321
chr3	804989	805139
chr3	2606333	2606483
chr3	2768894	2769044
chr3	2779879	2780029
chr3	8868441	8868591
chr3	8904498	8904648
chr3	9053687	9053837
chr3	9091867	9092017
chr3	9123336	9123486
chr3	9148958	9149108
chr3	9210823	9210973
chr3	10843106	10843256
chr3	11336755	11336905
chr3	11444780	11444930
chr3	11610268	11610418
chr3	11744522	11744672
chr3	11803290	11803440
chr3	11909134	11909284
chr3	12515601	12515751
chr3	12570433	12570583
chr3	12981472	12981622
chr3	13333713	13333863
chr3	13436889	13437039
chr3	13467712	13467862
chr3	14003714	14003864
chr3	14262061	14262211
chr3	14387592	14387742
chr3	14388868	14389018
chr3	14565208	14565358
chr3	14575574	14575724
chr3	14610385	14610535
chr3	14619126	14619276
chr3	14893846	14893996
chr3	14940786	14940936
chr3	15180825	15180975
chr3	15669101	15669251
chr3	15717227	15717377
chr3	15872447	15872597
chr3	16053863	16054013
chr3	16504553	16504703
chr3	16620116	16620266
chr3	16871563	16871713
chr3	17086815	17086965
chr3	17201504	17201654
chr3	17262739	17262889
chr3	17297054	17297204
chr3	17553644	17553794
chr3	17654492	17654642
chr3	17971348	17971498
chr3	18324280	18324430
chr3	18573442	18573592
chr3	18574105	18574255
chr3	18671778	18671928
chr3	19144731	19144881
chr3	19342634	19342784
chr3	19616500	19616650
chr3	19817247	19817397
chr3	19849558	19849708
chr3	20192930	20193080
chr3	20396324	20396474
chr3	20649182	20649332
chr3	22117904	22118054
chr3	23843443	23843593
chr3	26561311	26561461
chr3	27300297	27300447
chr3	27495942	27496092
chr3	27704311	27704461
chr3	28037501	28037651
chr3	28239795	28239945
chr3	28395488	28395638
chr3	28464708	28464858
chr3	28602870	28603020
chr3	34267680	34267830
chr3	34270476	34270626
chr3	34313542	34313692
chr3	34473529	34473679
chr3	35034284	35034434
chr3	35118553	35118703
chr3	35434967	35435117
chr3	35557955	35558105
chr3	36185874	36186024
chr3	37199822	37199972
chr3	37239609	37239759
chr3	37287631	37287781
chr3	38082858	38083008
chr3	38190604	38190754
chr3	38240607	38240757
chr3	38561065	38561215
chr3	39100647	39100797
chr3	39895346	39895496
chr3	40476345	40476495
chr3	41481727	41481877
chr3	41596171	41596321
chr3	42117148	42117298
chr3	42696509	42696659
chr3	43485080	43485230
chr3	43498510	43498660
chr3	43590954	43591104
chr3	43664653	43664803
chr3	43673587	43673737
chr3	43688875	43689025
chr3	46725951	46726101
chr3	48191882	48192032
chr3	48254981	48255131
chr3	48378102	48378252
chr3	48768623	48768773
chr3	49441348	49441498
chr3	50854751	50854901
chr3	50866320	50866470
chr3	50901114	50901264
chr3	51306467	51306617
chr3	51669876	51670026
chr3	51996941	51997091
chr3	52156020	52156170
chr3	52539952	52540102
chr3	52743841	52743991
chr3	52905479	52905629
chr3	52936534	52936684
chr3	52984688	52984838
chr3	52993743	52993893
chr3	55570788	55570938
chr3	56061900	56062050
chr3	56624859	56625009
chr3	57033115	57033265
chr3	57934825	57934975
chr3	58029856	58030006
chr3	58754572	58754722
chr3	58946916	58947066
chr3	58953095	58953245
chr3	60991637	60991787
chr3	61046928	61047078
chr3	61131229	61131379
chr3	61192449	61192599
chr3	62759931	62760081
chr3	63040557	63040707
chr3	63413629	63413779
chr3	63663177	63663327
chr3	64112704	64112854
chr3	64469756	64469906
chr3	64510650	64510800
chr3	64510947	64511097
chr3	64693397	64693547
chr3	65638883	65639033
chr3	66024080	66024230
chr3	66880958	66881108
chr3	66887443	66887593
chr3	67017093	67017243
chr3	67408536	67408686
chr3	67687663	67687813
chr3	67962088	67962238
chr3	68103702	68103852
chr3	68561404	68561554
chr3	69284223	69284373
chr3	69308183	69308333
chr3	69308569	69308719
chr3	69718025	69718175
chr3	69976275	69976425
chr3	70081298	70081448
chr3	70107735	70107885
chr3	70620084	70620234
chr3	70807538	70807688
chr3	71017920	71018070
chr3	72788088	72788238
chr3	73044443	73044593
chr3	73116531	73116681
chr3	73154674	73154824
chr3	74098831	74098981
chr3	74506499	74506649
chr3	77267898	77268048
chr3	77779136	77779286
chr3	77791261	77791411
chr3	78423024	78423174
chr3	78573514	78573664
chr3	78592431	78592581
chr3	78659158	78659308
chr3	78661439	78661589
chr3	78877592	78877742
chr3	85451005	85451155
chr3	85952419	85952569
chr3	86056951	86057101
chr3	86761857	86762007
chr3	86804257	86804407
chr3	87332358	87332508
chr3	87669165	87669315
chr3	87689861	87690011
chr3	88013241	88013391
chr3	88022403	88022553
chr3	88644800	88644950
chr3	88796066	88796216
chr3	89028481	89028631
chr3	89070073	89070223
chr3	89749736	89749886
chr3	89870470	89870620
chr3	90034598	90034748
chr3	90035649	90035799
chr3	94828239	94828389
chr3	98027962	98028112
chr3	98121920	98122070
chr3	98612306	98612456
chr3	99399508	99399658
chr3	100243577	100243727
chr3	100451680	100451830
chr3	100560691	100560841
chr3	100866142	100866292
chr3	101389539	101389689
chr3	101409673	101409823
chr3	101758112	101758262
chr3	102263454	102263604
chr3	102384599	102384749
chr3	107651729	107651879
chr3	108152248	108152398
chr3	108333147	108333297
chr3	108535622	108535772
chr3	110296011	110296161
chr3	110320344	110320494
chr3	110451001	110451151
chr3	110459932	110460082
chr3	110677682	110677832
chr3	110866150	110866300
chr3	111016949	111017099
chr3	114260665	114260815
chr3	115134079	115134229
chr3	115446411	115446561
chr3	115809673	115809823
chr3	115968248	115968398
chr3	115993529	115993679
chr3	116168531	116168681
chr3	116467756	116467906
chr3	116549691	116549841
chr3	116687162	116687312
chr3	117515105	117515255
chr3	118342123	118342273
chr3	118464164	118464314
chr3	118673004	118673154
chr3	118877572	118877722
chr3	119220260	119220410
chr3	119671773	119671923
chr3	119789739	119789889
chr3	119955620	119955770
chr3	120047803	120047953
chr3	120237974	120238124
chr3	120272418	120272568
chr3	120604576	120604726
chr3	120628287	120628437
chr3	121285463	121285613
chr3	121332382	121332532
chr3	121366364	121366514
chr3	122813902	122814052
chr3	122918908	122919058
chr3	123082846	123082996
chr3	123514814	123514964
chr3	123913343	123913493
chr3	124038439	124038589
chr3	124222342	124222492
chr3	124612361	124612511
chr3	124733005	124733155
chr3	125196822	125196972
chr3	125266128	125266278
chr3	125698675	125698825
chr3	126406759	126406909
chr3	126481353	126481503
chr3	127145309	127145459
chr3	127258454	127258604
chr3	128193286	128193436
chr3	128354805	128354955
chr3	128524293	128524443
chr3	128654459	128654609
chr3	128689011	128689161
chr3	128691251	128691401
chr3	129303522	129303672
chr3	129457797	129457947
chr3	129475522	129475672
chr3	129704174	129704324
chr3	129806354	129806504
chr3	129934544	129934694
chr3	130138331	130138481
chr3	130293229	130293379
chr3	130303278	130303428
chr3	130426793	130426943
chr3	130920052	130920202
chr3	131031619	131031769
chr3	131459748	131459898
chr3	131969429	131969579
chr3	132016931	132017081
chr3	133615849	133615999
chr3	133755169	133755319
chr3	134020355	134020505
chr3	134211491	134211641
chr3	134844166	134844316
chr3	135053551	135053701
chr3	135509066	135509216
chr3	137044414	137044564
chr3	137340819	137340969
chr3	137807858	137808008
chr3	140438770	140438920
chr3	140488193	140488343
chr3	140712022	140712172
chr3	141058220	141058370
chr3	141081528	141081678
chr3	141113748	141113898
chr3	141222858	141223008
chr3	142719192	142719342
chr3	142867944	142868094
chr3	143145553	143145703
chr3	143363665	143363815
chr3	145360203	145360353
chr3	146403844	146403994
chr3	146562137	146562287
chr3	146976897	146977047
chr3	147253952	147254102
chr3	147257183	147257333
chr3	147507110	147507260
chr3	148897693	148897843
chr3	149618113	149618263
chr3	150904429	150904579
chr3	152804301	152804451
chr3	152829360	152829510
chr3	153049465	153049615
chr3	153790846	153790996
chr3	153884830	153884980
chr3	154157832	154157982
chr3	154228038	154228188
chr3	154579035	154579185
chr3	154656615	154656765
chr3	154716855	154717005
chr3	154803724	154803874
chr3	154964584	154964734
chr3	155088158	155088308
chr3	155161996	155162146
chr3	155169998	155170148
chr3	155374787	155374937
chr3	155529016	155529166
chr3	155857801	155857951
chr3	156168493	156168643
chr3	156294028	156294178
chr3	156511263	156511413
chr3	156606577	156606727
chr3	156768763	156768913
chr3	156985083	156985233
chr3	157130016	157130166
chr3	157218160	157218310
chr3	157278561	157278711
chr3	158130258	158130408
chr3	158205397	158205547
chr3	158538370	158538520
chr3	158763289	158763439
chr3	158788059	158788209
chr3	158900905	158901055
chr3	159161613	159161763
chr3	159210016	159210166
chr3	159225809	159225959
chr3	160874454	160874604
chr3	161009641	161009791
chr3	161096578	161096728
chr3	161177991	161178141
chr3	162050070	162050220
chr3	163231275	163231425
chr3	163324672	163324822
chr3	163358254	163358404
chr3	166305302	166305452
chr3	166649991	166650141
chr3	166907137	166907287
chr3	167061304	167061454
chr3	167089153	167089303
chr3	167122454	167122604
chr3	167491973	167492123
chr3	167608412	167608562
chr3	168772866	168773016
chr3	168871054	168871204
chr3	169323594	169323744
chr3	169365695	169365845
chr3	169519021	169519171
chr3	169709892	169710042
chr3	169715789	169715939
chr3	169909804	169909954
chr3	169975199	169975349
chr3	170181318	170181468
chr3	170260821	170260971
chr3	170313388	170313538
chr3	170390228	170390378
chr3	170399744	170399894
chr3	170407154	170407304
chr3	170455954	170456104
chr3	170484097	170484247
chr3	170543618	170543768
chr3	170583399	170583549
chr3	171066309	171066459
chr3	171066925	171067075
chr3	171172158	171172308
chr3	171529497	171529647
chr3	173143348	173143498
chr3	174170304	174170454
chr3	175633199	175633349
chr3	175646220	175646370
chr3	176100757	176100907
chr3	176439270	176439420
chr3	176787095	176787245
chr3	176803427	176803577
chr3	176825774	176825924
chr3	177036694	177036844
chr3	177354861	177355011
chr3	177385681	177385831
chr3	177685469	177685619
chr3	177959336	177959486
chr3	178417745	178417895
chr3	178611927	178612077
chr3	178620542	178620692
chr3	178723461	178723611
chr3	178779560	178779710
chr3	180206491	180206641
chr3	180292316	180292466
chr3	180479539	180479689
chr3	180553637	180553787
chr3	180863566	180863716
chr3	181243198	181243348
chr3	181713505	181713655
chr4	280726	280876
chr4	430972	431122
chr4	1157503	1157653
chr4	2761820	2761970
chr4	2859709	2859859
chr4	5708794	5708944
chr4	6641146	6641296
chr4	6771353	6771503
chr4	6891039	6891189
chr4	7060296	7060446
chr4	7126623	7126773
chr4	7134199	7134349
chr4	7189495	7189645
chr4	7233298	7233448
chr4	7322852	7323002
chr4	7579421	7579571
chr4	7753636	7753786
chr4	7812135	7812285
chr4	7843839	7843989
chr4	8020452	8020602
chr4	8333953	8334103
chr4	9627702	9627852
chr4	10117418	10117568
chr4	10344322	10344472
chr4	10814985	10815135
chr4	10955734	10955884
chr4	11305005	11305155
chr4	13389949	13390099
chr4	14384232	14384382
chr4	15330721	15330871
chr4	18190475	18190625
chr4	20204822	20204972
chr4	22686552	22686702
chr4	23477302	23477452
chr4	24433286	24433436
chr4	25445806	25445956
chr4	25588498	25588648
chr4	26254434	26254584
chr4	27268597	27268747
chr4	27376880	27377030
chr4	27799358	27799508
chr4	29002874	29003024
chr4	29074910	29075060
chr4	29563806	29563956
chr4	30420632	30420782
chr4	31548176	31548326
chr4	31597942	31598092
chr4	31801000	31801150
chr4	32359812	32359962
chr4	34063793	34063943
chr4	34165456	34165606
chr4	34360260	34360410
chr4	34640007	34640157
chr4	34649462	34649612
chr4	35126324	35126474
chr4	35865786	35865936
chr4	36136885	36137035
chr4	38657688	38657838
chr4	39862509	39862659
chr4	40702317	40702467
chr4	44067118	44067268
chr4	44945578	44945728
chr4	45179241	45179391
chr4	45382059	45382209
chr4	45853241	45853391
chr4	46291491	46291641
chr4	48812146	48812296
chr4	49285575	49285725
chr4	49657714	49657864
chr4	51165975	51166125
chr4	51279189	51279339
chr4	51376932	51377082
chr4	51379786	51379936
chr4	51403311	51403461
chr4	51722763	51722913
chr4	52120502	52120652
chr4	52724052	52724202
chr4	53101932	53102082
chr4	53212306	53212456
chr4	55461367	55461517
chr4	55740760	55740910
chr4	56260493	56260643
chr4	56321862	56322012
chr4	56347421	56347571
chr4	56587735	56587885
chr4	56695856	56696006
chr4	56796184	56796334
chr4	57133303	57133453
chr4	57297343	57297493
chr4	57977677	57977827
chr4	58111868	58112018
chr4	58499746	58499896
chr4	59216422	59216572
chr4	59247809	59247959
chr4	59851682	59851832
chr4	59924234	59924384
chr4	60770154	60770304
chr4	60815554	60815704
chr4	61620435	61620585
chr4	61668644	61668794
chr4	61725450	61725600
chr4	61952252	61952402
chr4	62215635	62215785
chr4	62264818	62264968
chr4	64125450	64125600
chr4	64653403	64653553
chr4	64723504	64723654
chr4	64764575	64764725
chr4	64802393	64802543
chr4	64803425	64803575
chr4	65489062	65489212
chr4	65777699	65777849
chr4	66084777	66084927
chr4	66336493	66336643
chr4	66435724	66435874
chr4	66456823	66456973
chr4	67175550	67175700
chr4	67184255	67184405
chr4	67245606	67245756
chr4	67590877	67591027
chr4	67911819	67911969
chr4	133355100	133355250
chr4	133420583	133420733
chr4	133789402	133789552
chr4	133965051	133965201
chr4	134683548	134683698
chr4	136544344	136544494
chr4	136553180	136553330
chr4	137359551	137359701
chr4	137869763	137869913
chr4	138821893	138822043
chr4	141616112	141616262
chr4	142077732	142077882
chr4	142082165	142082315
chr4	142309794	142309944
chr4	142346284	142346434
chr4	142739638	142739788
chr4	142756340	142756490
chr4	142872487	142872637
chr4	142903914	142904064
chr4	143087024	143087174
chr4	143094805	143094955
chr4	143160197	143160347
chr4	143443785	143443935
chr4	143613233	143613383
chr4	143646017	143646167
chr4	144282536	144282686
chr4	144479182	144479332
chr4	144663598	144663748
chr4	144813378	144813528
chr4	145004251	145004401
chr4	145028318	145028468
chr4	145261744	145261894
chr4	145432705	145432855
chr4	145533440	145533590
chr4	145578760	145578910
chr4	145589212	145589362
chr4	145802573	145802723
chr4	146043464	146043614
chr4	146565456	146565606
chr4	147172971	147173121
chr4	147416524	147416674
chr4	147452969	147453119
chr4	147653656	147653806
chr4	147798798	147798948
chr4	147873674	147873824
chr4	148431826	148431976
chr4	148439585	148439735
chr4	148985337	148985487
chr4	149026671	149026821
chr4	149046384	149046534
chr4	149401011	149401161
chr4	149474809	149474959
chr4	149666371	149666521
chr4	149892350	149892500
chr4	149955594	149955744
chr4	150018729	150018879
chr4	150367701	150367851
chr4	150608728	150608878
chr4	151431864	151432014
chr4	153301094	153301244
chr4	153528417	153528567
chr4	154372300	154372450
chr4	156634576	156634726
chr4	158896490	158896640
chr4	159389836	159389986
chr4	159832849	159832999
chr4	161820101	161820251
chr4	163343364	163343514
chr4	163369720	163369870
chr4	163839540	163839690
chr4	164910753	164910903
chr4	164920317	164920467
chr4	164988862	164989012
chr4	165646662	165646812
chr4	165692291	165692441
chr4	171792403	171792553
chr4	172501784	172501934
chr4	173521758	173521908
chr4	174178106	174178256
chr4	175261458	175261608
chr4	175516056	175516206
chr4	177351026	177351176
chr4	178620071	178620221
chr4	178622226	178622376
chr4	178633537	178633687
chr4	178634403	178634553
chr4	179452582	179452732
chr4	179559903	179560053
chr4	179970788	179970938
chr4	180332950	180333100
chr4	180771911	180772061
chr4	181106917	181107067
chr4	181454136	181454286
chr4	181671350	181671500
chr4	181850473	181850623
chr4	181874250	181874400
chr4	182814295	182814445
chr4	182860858	182861008
chr4	183383621	183383771
chr4	183484241	183484391
chr4	183545473	183545623
chr4	183681658	183681808
chr4	183720875	183721025
chr4	184258232	184258382
chr4	184752484	184752634
chr4	184894067	184894217
chr4	184993734	184993884
chr4	185111298	185111448
chr4	185734663	185734813
chr4	186025534	186025684
chr4	186500153	186500303
chr4	186548251	186548401
chr4	187136651	187136801
chr4	187166439	187166589
chr4	187339000	187339150
chr4	187399173	187399323
chr4	187425282	187425432
chr4	187426615	187426765
chr4	187427345	187427495
chr4	187637081	187637231
chr4	187681581	187681731
chr4	188190299	188190449
chr4	188195139	188195289
chr4	188313297	188313447
chr4	188434211	188434361
chr4	188680343	188680493
chr4	188980374	188980524
chr4	189352908	189353058
chr4	189501178	189501328
chr4	190168201	190168351
chr4	190286635	190286785
chr4	190499885	190500035
chr4	190668990	190669140
chr4	190670494	190670644
chr4	190687328	190687478
chr4	190961827	190961977
chr4	191094123	191094273
chr4	191151576	191151726
chr4	191204708	191204858
chr4	191249820	191249970
chr4	191395206	191395356
chr4	191405303	191405453
chr4	191411848	191411998
chr4	191664323	191664473
chr4	191786049	191786199
chr4	191997323	191997473
chr4	192100301	192100451
chr4	192287091	192287241
chr4	192862696	192862846
chr4	194059821	194059971
chr4	194133884	194134034
chr4	194162540	194162690
chr4	194444737	194444887
chr4	194614168	194614318
chr4	194700506	194700656
chr4	194908763	194908913
chr4	194920388	194920538
chr4	195021202	195021352
chr4	195457621	195457771
chr4	195804090	195804240
chr4	196092414	196092564
chr4	196341041	196341191
chr4	196450755	196450905
chr4	196606475	196606625
chr4	197001136	197001286
chr4	197117930	197118080
chr4	197275692	197275842
chr4	197724894	197725044
chr4	198367670	198367820
chr4	199896900	199897050
chr4	202387834	202387984
chr4	202789551	202789701
chr4	204209189	204209339
chr4	205169429	205169579
chr4	206997030	206997180
chr4	207484053	207484203
chr4	207933659	207933809
chr4	207966386	207966536
chr4	208320815	208320965
chr4	208342408	208342558
chr4	208561122	208561272
chr4	208722770	208722920
chr4	208748508	208748658
chr4	208890890	208891040
chr4	208949426	208949576
chr4	208996006	208996156
chr4	209226296	209226446
chr4	209509468	209509618
chr4	209542616	209542766
chr4	210012786	210012936
chr4	210660989	210661139
chr4	210743131	210743281
chr4	211339601	211339751
chr4	214060329	214060479
chr4	214145181	214145331
chr4	215195713	215195863
chr4	216051324	216051474
chr4	216068028	216068178
chr4	216185781	216185931
chr4	216959920	216960070
chr4	217314970	217315120
chr4	219782113	219782263
chr4	219814079	219814229
chr4	220167640	220167790
chr4	220475276	220475426
chr4	220910154	220910304
chr4	222079084	222079234
chr4	222083955	222084105
chr4	222730341	222730491
chr4	224653307	224653457
chr4	224693903	224694053
chr4	224723505	224723655
chr4	224881223	224881373
chr4	225044141	225044291
chr4	225640232	225640382
chr4	225771947	225772097
chr4	226825862	226826012
chr4	226849802	226849952
chr4	227180460	227180610
chr4	228084024	228084174
chr4	229976493	229976643
chr4	231027283	231027433
chr4	231165491	231165641
chr4	231493885	231494035
chr4	232213231	232213381
chr4	232341541	232341691
chr4	232392180	232392330
chr4	232650831	232650981
chr4	233165845	233165995
chr4	233198956	233199106
chr4	233528976	233529126
chr4	234592734	234592884
chr4	234672694	234672844
chr4	234685902	234686052
chr4	234804230	234804380
chr4	234996600	234996750
chr4	235532762	235532912
chr4	235897518	235897668
chr4	237703315	237703465
chr4	238924417	238924567
chr4	239007623	239007773
chr4	239342314	239342464
chr4	239658608	239658758
chr4	239846468	239846618
chr4	240547704	240547854
chr4	241078841	241078991
chr4	241187697	241187847
chr4	241606350	241606500
chr4	242378939	242379089
chr4	242593985	242594135
chr4	243796048	243796198
chr4	243922438	243922588
chr4	244042734	244042884
chr4	244453807	244453957
chr4	244548389	244548539
chr4	244802435	244802585
chr4	245120110	245120260
chr4	245586855	245587005
chr4	246324077	246324227
chr4	246364079	246364229
chr4	246366023	246366173
chr4	246643051	246643201
chr4	246783236	246783386
chr4	247232560	247232710
chr5	2618709	2618859
chr5	2622031	2622181
chr5	2710312	2710462
chr5	2796895	2797045
chr5	3335287	3335437
chr5	11146379	11146529
chr5	12729058	12729208
chr5	17285461	17285611
chr5	17848515	17848665
chr5	18629654	18629804
chr5	18893415	18893565
chr5	18977991	18978141
chr5	19370833	19370983
chr5	19371149	19371299
chr5	20843144	20843294
chr5	21392789	21392939
chr5	22102606	22102756
chr5	22180719	22180869
chr5	23366285	23366435
chr5	23676790	23676940
chr5	24073606	24073756
chr5	24864724	24864874
chr5	25467073	25467223
chr5	26385894	26386044
chr5	26426048	26426198
chr5	26460768	26460918
chr5	26491188	26491338
chr5	26564074	26564224
chr5	26709482	26709632
chr5	27282744	27282894
chr5	27432514	27432664
chr5	27529212	27529362
chr5	28982542	28982692
chr5	28982984	28983134
chr5	29160500	29160650
chr5	29631952	29632102
chr5	29832518	29832668
chr5	30569736	30569886
chr5	32055670	32055820
chr5	32130709	32130859
chr5	32661156	32661306
chr5	34409388	34409538
chr5	34656737	34656887
chr5	38331773	38331923
chr5	40064168	40064318
chr5	40359989	40360139
chr5	41196995	41197145
chr5	41899453	41899603
chr5	42378088	42378238
chr5	43698923	43699073
chr5	49401279	49401429
chr5	51397622	51397772
chr5	51871484	51871634
chr5	52703801	52703951
chr5	53715810	53715960
chr5	53912376	53912526
chr5	54931275	54931425
chr5	55208245	55208395
chr5	57038644	57038794
chr5	57089855	57090005
chr5	60156578	60156728
chr5	61110088	61110238
chr5	61120544	61120694
chr5	61651477	61651627
chr5	61854598	61854748
chr5	62306773	62306923
chr5	62401110	62401260
chr5	62413122	62413272
chr5	62604947	62605097
chr5	62673820	62673970
chr5	62718228	62718378
chr5	62918967	62919117
chr5	62995577	62995727
chr5	63206808	63206958
chr5	63511024	63511174
chr5	63532810	63532960
chr5	63543972	63544122
chr5	63604467	63604617
chr5	63677375	63677525
chr5	63755213	63755363
chr5	64175031	64175181
chr5	64185399	64185549
chr5	64263800	64263950
chr5	64310561	64310711
chr5	65599138	65599288
chr5	66080404	66080554
chr5	66585640	66585790
chr5	66792173	66792323
chr5	67360575	67360725
chr5	67907352	67907502
chr5	68297005	68297155
chr5	68399560	68399710
chr5	69188022	69188172
chr5	69280744	69280894
chr5	74449283	74449433
chr5	75531957	75532107
chr5	76834793	76834943
chr5	77051796	77051946
chr5	77403857	77404007
chr5	78120917	78121067
chr5	78229094	78229244
chr5	78400781	78400931
chr5	78982545	78982695
chr5	79084914	79085064
chr5	79106576	79106726
chr5	80184334	80184484
chr5	80654350	80654500
chr5	80893471	80893621
chr5	80949153	80949303
chr5	80995308	80995458
chr5	80995637	80995787
chr5	81185850	81186000
chr5	82260505	82260655
chr5	82498522	82498672
chr5	82701496	82701646
chr5	82759330	82759480
chr5	82897356	82897506
chr5	82965526	82965676
chr5	83118497	83118647
chr5	83169848	83169998
chr5	83181621	83181771
chr5	83422957	83423107
chr5	83476125	83476275
chr5	83905001	83905151
chr5	85291594	85291744
chr5	86690577	86690727
chr5	87508628	87508778
chr5	90545251	90545401
chr5	90643137	90643287
chr5	90714612	90714762
chr5	90737060	90737210
chr5	92616918	92617068
chr5	96257529	96257679
chr5	96971670	96971820
chr5	99928998	99929148
chr5	100540712	100540862
chr5	104562395	104562545
chr5	104576621	104576771
chr5	104701371	104701521
chr5	104853967	104854117
chr5	105379698	105379848
chr5	105538935	105539085
chr5	105635620	105635770
chr5	105771835	105771985
chr5	106472715	106472865
chr5	106721251	106721401
chr5	108510479	108510629
chr5	108592218	108592368
chr5	108740039	108740189
chr5	109014439	109014589
chr5	109035546	109035696
chr5	109418258	109418408
chr5	109422842	109422992
chr5	110700742	110700892
chr5	112693288	112693438
chr5	115643477	115643627
chr5	117885647	117885797
chr5	118223582	118223732
chr5	118785167	118785317
chr5	118803983	118804133
chr5	119406958	119407108
chr5	119427437	119427587
chr5	120259100	120259250
chr5	120355945	120356095
chr5	120969966	120970116
chr5	121100467	121100617
chr5	121313600	121313750
chr5	121345558	121345708
chr5	121399921	121400071
chr5	122121899	122122049
chr5	122277323	122277473
chr5	122878763	122878913
chr5	123498739	123498889
chr5	123709388	123709538
chr5	123874778	123874928
chr5	123999825	123999975
chr5	125644195	125644345
chr5	125907051	125907201
chr5	126532369	126532519
chr5	126816211	126816361
chr5	127462160	127462310
chr5	127492593	127492743
chr5	127523197	127523347
chr5	127696021	127696171
chr5	129168069	129168219
chr5	129285631	129285781
chr5	130362945	130363095
chr5	130456834	130456984
chr5	130546322	130546472
chr5	130632157	130632307
chr5	130757695	130757845
chr5	130959625	130959775
chr5	131267397	131267547
chr5	131328723	131328873
chr5	131348082	131348232
chr5	131392574	131392724
chr5	131494016	131494166
chr5	131682093	131682243
chr5	132431343	132431493
chr5	132675182	132675332
chr5	133594873	133595023
chr5	134871811	134871961
chr5	135211470	135211620
chr5	137110206	137110356
chr5	137263812	137263962
chr5	137388688	137388838
chr5	137490811	137490961
chr5	138356005	138356155
chr5	138378308	138378458
chr5	138476167	138476317
chr5	138538164	138538314
chr5	138574002	138574152
chr5	138721338	138721488
chr5	138774084	138774234
chr5	138799691	138799841
chr5	139193801	139193951
chr5	139195034	139195184
chr5	139228668	139228818
chr5	139370343	139370493
chr5	140141484	140141634
chr5	140476834	140476984
chr5	140510352	140510502
chr5	140622419	140622569
chr5	140626049	140626199
chr5	140702408	140702558
chr5	140703294	140703444
chr5	140753893	140754043
chr5	140853704	140853854
chr5	141861520	141861670
chr5	142344618	142344768
chr5	142573859	142574009
chr5	143042544	143042694
chr5	143288417	143288567
chr5	143665287	143665437
chr5	143680067	143680217
chr5	143695735	143695885
chr5	144355049	144355199
chr5	144417622	144417772
chr5	144482185	144482335
chr5	144574545	144574695
chr5	144625437	144625587
chr5	144635230	144635380
chr5	144756632	144756782
chr5	144900449	144900599
chr5	144990186	144990336
chr5	145221349	145221499
chr5	145412697	145412847
chr5	145985291	145985441
chr5	146025196	146025346
chr5	146282185	146282335
chr5	146414575	146414725
chr5	146440934	146441084
chr5	146452290	146452440
chr5	146461055	146461205
chr5	146708151	146708301
chr5	146762315	146762465
chr5	147351063	147351213
chr5	147837035	147837185
chr5	147912138	147912288
chr5	147930756	147930906
chr5	148014201	148014351
chr5	148075819	148075969
chr5	148077942	148078092
chr5	148250383	148250533
chr5	148279791	148279941
chr5	148628521	148628671
chr5	148641996	148642146
chr5	148849882	148850032
chr5	149252289	149252439
chr5	149471036	149471186
chr5	149599892	149600042
chr5	149678712	149678862
chr5	149971433	149971583
chr5	150145802	150145952
chr5	150526425	150526575
chr5	150530946	150531096
chr5	150718972	150719122
chr5	150802692	150802842
chr5	150911009	150911159
chr5	151200348	151200498
chr5	151418164	151418314
chr5	151420886	151421036
chr5	151448006	151448156
chr5	151559688	151559838
chr5	151731784	151731934
chr5	152124953	152125103
chr5	152381763	152381913
chr5	152442940	152443090
chr5	152628105	152628255
chr5	152690515	152690665
chr5	153119176	153119326
chr5	153894215	153894365
chr5	154000060	154000210
chr5	154061922	154062072
chr5	154117965	154118115
chr5	154359833	154359983
chr5	154390161	154390311
chr5	154393830	154393980
chr5	154501355	154501505
chr5	154520787	154520937
chr5	154811681	154811831
chr5	154879521	154879671
chr5	154925203	154925353
chr5	154968372	154968522
chr5	154986707	154986857
chr5	155139028	155139178
chr5	155315271	155315421
chr5	155495704	155495854
chr5	155737508	155737658
chr5	155881810	155881960
chr5	155882261	155882411
chr5	155937504	155937654
chr5	156532506	156532656
chr5	156704392	156704542
chr5	156958931	156959081
chr5	157021305	157021455
chr5	157190706	157190856
chr5	157377143	157377293
chr5	157378296	157378446
chr5	157610288	157610438
chr5	157709491	157709641
chr5	157738162	157738312
chr5	158254563	158254713
chr5	158263352	158263502
chr5	158345079	158345229
chr5	158455507	158455657
chr5	158490967	158491117
chr5	158506167	158506317
chr5	158617968	158618118
chr5	158713935	158714085
chr5	158730408	158730558
chr5	158907139	158907289
chr5	158938870	158939020
chr5	159116367	159116517
chr5	159485104	159485254
chr5	159510593	159510743
chr5	159541078	159541228
chr5	159562051	159562201
chr5	159640449	159640599
chr5	159671015	159671165
chr5	159691592	159691742
chr5	159823595	159823745
chr5	159995736	159995886
chr5	160239331	160239481
chr5	160386521	160386671
chr5	160607595	160607745
chr5	160817377	160817527
chr5	160822465	160822615
chr5	161010348	161010498
chr5	161213275	161213425
chr5	161353773	161353923
chr5	161383827	161383977
chr5	161587879	161588029
chr5	161614005	161614155
chr5	163224387	163224537
chr5	163328562	163328712
chr5	163370602	163370752
chr5	163450183	163450333
chr5	163519365	163519515
chr5	163804283	163804433
chr5	163807362	163807512
chr5	163813940	163814090
chr5	163875229	163875379
chr5	164070521	164070671
chr5	165522537	165522687
chr5	165578354	165578504
chr5	165659281	165659431
chr5	166688805	166688955
chr5	168428572	168428722
chr5	169281006	169281156
chr5	169546071	169546221
chr5	169626297	169626447
chr5	169826093	169826243
chr5	169922987	169923137
chr5	170110122	170110272
chr5	170149021	170149171
chr5	170293016	170293166
chr5	170339534	170339684
chr5	170379483	170379633
chr5	170559222	170559372
chr5	170671589	170671739
chr5	170737516	170737666
chr5	170749950	170750100
chr5	170935432	170935582
chr5	171458268	171458418
chr5	171700387	171700537
chr5	171703622	171703772
chr5	171801674	171801824
chr5	171998351	171998501
chr5	172719351	172719501
chr5	172739698	172739848
chr5	172771343	172771493
chr5	172811261	172811411
chr5	172827252	172827402
chr5	172862793	172862943
chr5	173171309	173171459
chr5	174753580	174753730
chr5	174918197	174918347
chr5	174942072	174942222
chr5	174985544	174985694
chr5	174996872	174997022
chr5	175391937	175392087
chr5	175408593	175408743
chr5	175570588	175570738
chr5	175579564	175579714
chr5	175944951	175945101
chr5	176012377	176012527
chr5	176158038	176158188
chr5	176461222	176461372
chr5	176675032	176675182
chr5	176699778	176699928
chr5	176708525	176708675
chr5	176752044	176752194
chr5	176824412	176824562
chr5	177095907	177096057
chr5	177134938	177135088
chr6	1101674	1101824
chr6	1258361	1258511
chr6	1276778	1276928
chr6	1401489	1401639
chr6	1707605	1707755
chr6	1750474	1750624
chr6	1916220	1916370
chr6	1990794	1990944
chr6	2037200	2037350
chr6	2883933	2884083
chr6	3358681	3358831
chr6	3414881	3415031
chr6	3431828	3431978
chr6	4170732	4170882
chr6	4449475	4449625
chr6	5960639	5960789
chr6	6309785	6309935
chr6	6443322	6443472
chr6	6498129	6498279
chr6	6513337	6513487
chr6	6952394	6952544
chr6	7032317	7032467
chr6	7130849	7130999
chr6	7144604	7144754
chr6	7240713	7240863
chr6	7325323	7325473
chr6	7365087	7365237
chr6	7422199	7422349
chr6	7777554	7777704
chr6	8001857	8002007
chr6	8854912	8855062
chr6	8970693	8970843
chr6	9559702	9559852
chr6	20325893	20326043
chr6	20525157	20525307
chr6	20582617	20582767
chr6	20770175	20770325
chr6	21000715	21000865
chr6	21074070	21074220
chr6	21465466	21465616
chr6	21498014	21498164
chr6	21771140	21771290
chr6	21880104	21880254
chr6	22348523	22348673
chr6	24613934	24614084
chr6	24623613	24623763
chr6	28280144	28280294
chr6	28718582	28718732
chr6	28718903	28719053
chr6	29608755	29608905
chr6	29726366	29726516
chr6	29741237	29741387
chr6	31099447	31099597
chr6	31678975	31679125
chr6	32025685	32025835
chr6	32168995	32169145
chr6	33448234	33448384
chr6	33877667	33877817
chr6	33915126	33915276
chr6	34313810	34313960
chr6	34408928	34409078
chr6	35204517	35204667
chr6	35636970	35637120
chr6	36016413	36016563
chr6	36336029	36336179
chr6	36458167	36458317
chr6	36700397	36700547
chr6	36802719	36802869
chr6	37166891	37167041
chr6	37385436	37385586
chr6	37400730	37400880
chr6	37595947	37596097
chr6	38014499	38014649
chr6	38023224	38023374
chr6	38065701	38065851
chr6	38542413	38542563
chr6	39271264	39271414
chr6	39748533	39748683
chr6	39756833	39756983
chr6	39887090	39887240
chr6	41227001	41227151
chr6	42019590	42019740
chr6	43279887	43280037
chr6	43452423	43452573
chr6	43568323	43568473
chr6	43902585	43902735
chr6	43936022	43936172
chr6	45363986	45364136
chr6	45454580	45454730
chr6	46827281	46827431
chr6	47184325	47184475
chr6	47219717	47219867
chr6	47449798	47449948
chr6	47987330	47987480
chr6	49691429	49691579
chr6	50176741	50176891
chr6	50732641	50732791
chr6	51209385	51209535
chr6	51230171	51230321
chr6	51783823	51783973
chr6	51811968	51812118
chr6	51899783	51899933
chr6	52278675	52278825
chr6	52546279	52546429
chr6	53005720	53005870
chr6	53169152	53169302
chr6	53545128	53545278
chr6	53595417	53595567
chr6	53630652	53630802
chr6	54356244	54356394
chr6	55257360	55257510
chr6	55345496	55345646
chr6	55965133	55965283
chr6	56356778	56356928
chr6	56606404	56606554
chr6	56723389	56723539
chr6	57484696	57484846
chr6	57553758	57553908
chr6	59174811	59174961
chr6	59232741	59232891
chr6	59249158	59249308
chr6	59250322	59250472
chr6	59534877	59535027
chr6	60053116	60053266
chr6	60057021	60057171
chr6	60080838	60080988
chr6	60361563	60361713
chr6	61596035	61596185
chr6	61759460	61759610
chr6	62152634	62152784
chr6	62630377	62630527
chr6	64457120	64457270
chr6	64950098	64950248
chr6	65315118	65315268
chr6	65520932	65521082
chr6	65541806	65541956
chr6	66246051	66246201
chr6	67594994	67595144
chr6	68920006	68920156
chr6	69038430	69038580
chr6	69513893	69514043
chr6	69739005	69739155
chr6	69766581	69766731
chr6	70542428	70542578
chr6	70552021	70552171
chr6	74378351	74378501
chr6	74865458	74865608
chr6	74881971	74882121
chr6	77312707	77312857
chr6	77722676	77722826
chr6	80426499	80426649
chr6	81253509	81253659
chr6	82027047	82027197
chr6	82058253	82058403
chr6	83250662	83250812
chr6	83258247	83258397
chr6	83474294	83474444
chr6	83555004	83555154
chr6	84141327	84141477
chr6	84159370	84159520
chr6	85163081	85163231
chr6	85262392	85262542
chr6	85532019	85532169
chr6	85549353	85549503
chr6	85634849	85634999
chr6	85702326	85702476
chr6	85785802	85785952
chr6	85805319	85805469
chr6	85813667	85813817
chr6	86145281	86145431
chr6	89190749	89190899
chr6	89633059	89633209
chr6	89860757	89860907
chr6	92088118	92088268
chr6	95688501	95688651
chr6	95742001	95742151
chr6	96299593	96299743
chr6	98773581	98773731
chr6	100052761	100052911
chr6	100991479	100991629
chr6	101441509	101441659
chr6	102310950	102311100
chr6	102357679	102357829
chr6	102372022	102372172
chr6	102510347	102510497
chr6	102825292	102825442
chr6	102838137	102838287
chr6	102916893	102917043
chr6	102917638	102917788
chr6	102966052	102966202
chr6	103028274	103028424
chr6	103097090	103097240
chr6	103192523	103192673
chr6	103353974	103354124
chr6	103496377	103496527
chr6	104043008	104043158
chr6	104056820	104056970
chr6	104166124	104166274
chr6	104752612	104752762
chr6	105428737	105428887
chr6	105664181	105664331
chr6	106242185	106242335
chr6	107947796	107947946
chr6	107985187	107985337
chr6	108042099	108042249
chr6	108308287	108308437
chr6	108308715	108308865
chr6	108345643	108345793
chr6	108402898	108403048
chr6	108733794	108733944
chr6	109456111	109456261
chr6	109593606	109593756
chr6	110097460	110097610
chr6	110196403	110196553
chr6	110256392	110256542
chr6	110690898	110691048
chr6	110709531	110709681
chr6	111718824	111718974
chr6	112193246	112193396
chr6	112630160	112630310
chr6	113060763	113060913
chr6	113462188	113462338
chr6	113733675	113733825
chr6	114112208	114112358
chr6	114268078	114268228
chr6	114339055	114339205
chr6	114599196	114599346
chr6	114620785	114620935
chr6	115138600	115138750
chr6	115151316	115151466
chr6	115157269	115157419
chr6	115235885	115236035
chr6	115905532	115905682
chr6	115962275	115962425
chr6	115992385	115992535
chr6	116011351	116011501
chr6	116254192	116254342
chr6	116342593	116342743
chr6	116390534	116390684
chr6	116457287	116457437
chr6	116512355	116512505
chr6	116736084	116736234
chr6	117060400	117060550
chr6	117876108	117876258
chr6	117930097	117930247
chr6	118569288	118569438
chr6	118704438	118704588
chr6	118926128	118926278
chr6	119620995	119621145
chr6	119889150	119889300
chr6	120101871	120102021
chr6	120191023	120191173
chr6	120212056	120212206
chr6	120377390	120377540
chr6	120560248	120560398
chr6	120699134	120699284
chr6	120740585	120740735
chr6	122585917	122586067
chr6	122797416	122797566
chr6	124140935	124141085
chr6	124350288	124350438
chr6	124608449	124608599
chr6	124618963	124619113
chr6	124845086	124845236
chr6	128371651	128371801
chr6	128920688	128920838
chr6	130434971	130435121
chr6	130736413	130736563
chr6	131409272	131409422
chr6	131958910	131959060
chr6	132269197	132269347
chr6	132278202	132278352
chr6	132600511	132600661
chr6	132636831	132636981
chr6	133068497	133068647
chr6	133555454	133555604
chr6	133959484	133959634
chr6	134021821	134021971
chr6	134302757	134302907
chr6	135392759	135392909
chr6	135517352	135517502
chr6	135531231	135531381
chr6	135824360	135824510
chr6	136518681	136518831
chr6	136539845	136539995
chr6	137315826	137315976
chr6	137928126	137928276
chr6	137947555	137947705
chr6	138855885	138856035
chr6	140284760	140284910
chr6	140465837	140465987
chr6	140926182	140926332
chr6	141189527	141189677
chr6	141260249	141260399
chr6	141370746	141370896
chr6	141710576	141710726
chr6	141873499	141873649
chr6	141918110	141918260
chr6	142160224	142160374
chr6	143705082	143705232
chr6	143941577	143941727
chr6	143982412	143982562
chr6	144100531	144100681
chr6	144187521	144187671
chr6	144293420	144293570
chr6	144413440	144413590
chr6	144667968	144668118
chr6	145142488	145142638
chr6	145275912	145276062
chr6	145932174	145932324
chr6	146142435	146142585
chr6	146161163	146161313
chr6	146233172	146233322
chr6	146782701	146782851
chr6	148998363	148998513
chr6	152851460	152851610
chr6	153041647	153041797
chr6	153061929	153062079
chr6	154177947	154178097
chr6	154594064	154594214
chr6	155615429	155615579
chr6	155741415	155741565
chr6	155830856	155831006
chr6	156036843	156036993
chr6	156065271	156065421
chr6	156070539	156070689
chr6	156818938	156819088
chr6	156880588	156880700
chr7	715088	715238
chr7	2161480	2161630
chr7	2438099	2438249
chr7	2547467	2547617
chr7	2578853	2579003
chr7	2580352	2580502
chr7	2851954	2852104
chr7	2960246	2960396
chr7	2960781	2960931
chr7	3005869	3006019
chr7	3131125	3131275
chr7	3201874	3202024
chr7	3217970	3218120
chr7	3230807	3230957
chr7	3294117	3294267
chr7	3316445	3316595
chr7	3369067	3369217
chr7	3742029	3742179
chr7	5318591	5318741
chr7	10534878	10535028
chr7	11236280	11236430
chr7	11262519	11262669
chr7	11313256	11313406
chr7	11331853	11332003
chr7	11343864	11344014
chr7	11349639	11349789
chr7	11560079	11560229
chr7	11605643	11605793
chr7	11612080	11612230
chr7	11912646	11912796
chr7	11952277	11952427
chr7	12002889	12003039
chr7	12075385	12075535
chr7	12075819	12075969
chr7	12131350	12131500
chr7	12228214	12228364
chr7	12330750	12330900
chr7	12373670	12373820
chr7	12425990	12426140
chr7	12443970	12444120
chr7	12496173	12496323
chr7	12578112	12578262
chr7	12628117	12628267
chr7	12629230	12629380
chr7	12730039	12730189
chr7	12843479	12843629
chr7	13183704	13183854
chr7	14193837	14193987
chr7	14321493	14321643
chr7	18586159	18586309
chr7	18776195	18776345
chr7	23769160	23769310
chr7	23944419	23944569
chr7	24302383	24302533
chr7	24382720	24382870
chr7	24735752	24735902
chr7	25183709	25183859
chr7	25214756	25214906
chr7	25577705	25577855
chr7	25743623	25743773
chr7	25982567	25982717
chr7	26114689	26114839
chr7	26361232	26361382
chr7	26790429	26790579
chr7	27062070	27062220
chr7	27360382	27360532
chr7	28872501	28872651
chr7	29040700	29040850
chr7	29377050	29377200
chr7	29451798	29451948
chr7	29463022	29463172
chr7	29480054	29480204
chr7	31872979	31873129
chr7	31970571	31970721
chr7	32142358	32142508
chr7	34068402	34068552
chr7	34517212	34517362
chr7	34706107	34706257
chr7	34739248	34739398
chr7	35587606	35587756
chr7	37729293	37729443
chr7	38323137	38323287
chr7	38704162	38704312
chr7	40714486	40714636
chr7	41237184	41237334
chr7	41310375	41310525
chr7	41468514	41468664
chr7	41618511	41618661
chr7	47162635	47162785
chr7	50885807	50885957
chr7	51653372	51653522
chr7	51912681	51912831
chr7	52440418	52440568
chr7	54089937	54090087
chr7	54310558	54310708
chr7	55287602	55287752
chr7	58557124	58557274
chr7	58678706	58678856
chr7	59566178	59566328
chr7	59628748	59628898
chr7	59867404	59867554
chr7	59996623	59996773
chr7	60210172	60210322
chr7	60418452	60418602
chr7	60875734	60875884
chr7	61131729	61131879
chr7	61170907	61171057
chr7	61987076	61987226
chr7	63018337	63018487
chr7	63267518	63267668
chr7	63760785	63760935
chr7	63831068	63831218
chr7	64201855	64202005
chr7	64223613	64223763
chr7	64255976	64256126
chr7	64305932	64306082
chr7	64370071	64370221
chr7	64802840	64802990
chr7	64928454	64928604
chr7	65109125	65109275
chr7	65723396	65723546
chr7	67158857	67159007
chr7	67455610	67455760
chr7	67458578	67458728
chr7	68386578	68386728
chr7	69209573	69209723
chr7	69230386	69230536
chr7	69429287	69429437
chr7	70380582	70380732
chr7	70393335	70393485
chr7	70523293	70523443
chr7	70653340	70653490
chr7	70660166	70660316
chr7	71138831	71138981
chr7	71292782	71292932
chr7	71366125	71366275
chr7	71459857	71460007
chr7	72939071	72939221
chr7	73196326	73196476
chr7	73648269	73648419
chr7	73695705	73695855
chr7	74436194	74436344
chr7	74585944	74586094
chr7	75058132	75058282
chr7	75066304	75066454
chr7	75094374	75094524
chr7	75334997	75335147
chr7	75631781	75631931
chr7	75742657	75742807
chr7	75743502	75743652
chr7	75866871	75867021
chr7	75942427	75942577
chr7	76290172	76290322
chr7	76414614	76414764
chr7	76451299	76451449
chr7	76655358	76655508
chr7	76898696	76898846
chr7	77429358	77429508
chr7	78244279	78244429
chr7	78280135	78280285
chr7	78574074	78574224
chr7	80435563	80435713
chr7	80759720	80759870
chr7	81082918	81083068
chr7	81996150	81996300
chr7	82553967	82554117
chr7	82610261	82610411
chr7	83363069	83363219
chr7	83579840	83579990
chr7	83641681	83641831
chr7	87610889	87611039
chr7	88517976	88518126
chr7	89109187	89109337
chr7	90406852	90407002
chr7	91581887	91582037
chr7	91874659	91874809
chr7	91921224	91921374
chr7	92182378	92182528
chr7	92839446	92839596
chr7	93308168	93308318
chr7	93545563	93545713
chr7	93585859	93586009
chr7	93786931	93787081
chr7	93794165	93794315
chr7	94145512	94145662
chr7	94442453	94442603
chr7	94643652	94643802
chr7	95844378	95844528
chr7	96353515	96353665
chr7	96439735	96439885
chr7	96748482	96748632
chr7	97268944	97269094
chr7	97276791	97276941
chr7	97782384	97782534
chr7	98367390	98367540
chr7	98491929	98492079
chr7	98701717	98701867
chr7	99195567	99195717
chr7	99370654	99370804
chr7	99629914	99630064
chr7	99843616	99843766
chr7	99865262	99865412
chr7	100339292	100339442
chr7	100482346	100482496
chr7	101708149	101708299
chr7	103157704	103157854
chr7	103369640	103369790
chr7	105224765	105224915
chr7	107689978	107690128
chr7	107832118	107832268
chr7	107881367	107881517
chr7	108066926	108067076
chr7	108905224	108905374
chr7	109036129	109036279
chr7	113659947	113660097
chr7	114252400	114252550
chr7	114258724	114258874
chr7	114349273	114349423
chr7	114410860	114411010
chr7	114719144	114719294
chr7	114884811	114884961
chr7	114886163	114886313
chr7	115681775	115681925
chr7	115851863	115852013
chr7	116735275	116735425
chr7	116835761	116835911
chr7	117136953	117137103
chr7	117233322	117233472
chr7	117234073	117234223
chr7	117234574	117234724
chr7	117277385	117277535
chr7	117290242	117290392
chr7	117526165	117526315
chr7	117564492	117564642
chr7	117761151	117761301
chr7	117869369	117869519
chr7	118117744	118117894
chr7	118210772	118210922
chr7	118388852	118389002
chr7	118427173	118427323
chr7	119067909	119068059
chr7	119550036	119550186
chr7	119755049	119755199
chr7	120146448	120146598
chr7	120252042	120252192
chr7	120328736	120328886
chr7	120394798	120394948
chr7	120629490	120629640
chr7	120638749	120638899
chr7	120682529	120682679
chr7	120759496	120759646
chr7	120914334	120914484
chr7	120958501	120958651
chr7	121049211	121049361
chr7	121090370	121090520
chr7	121138856	121139006
chr7	121211045	121211195
chr7	121220561	121220711
chr7	121370573	121370723
chr7	121427955	121428105
chr7	121473724	121473874
chr7	121882638	121882788
chr7	121973239	121973389
chr7	122008345	122008495
chr7	122227669	122227819
chr7	122268960	122269110
chr7	122436232	122436382
chr7	122544838	122544988
chr7	122871328	122871478
chr7	122942470	122942620
chr7	123141352	123141502
chr7	123516650	123516800
chr7	123571600	123571750
chr7	124012739	124012889
chr7	124013509	124013659
chr7	124188204	124188354
chr7	124306947	124307097
chr7	124583347	124583497
chr7	124739813	124739963
chr7	125047262	125047412
chr7	125468234	125468384
chr7	125763943	125764093
chr7	126007903	126008053
chr7	126157921	126158071
chr7	126199938	126200088
chr7	126211044	126211194
chr7	126306024	126306174
chr7	126436053	126436203
chr7	126696630	126696780
chr7	126768599	126768749
chr7	126897696	126897846
chr7	127435838	127435988
chr7	127719158	127719308
chr7	128873698	128873848
chr7	128917685	128917835
chr7	129404269	129404419
chr7	129501754	129501904
chr7	129549295	129549445
chr7	129757115	129757265
chr7	129862245	129862395
chr7	129982269	129982419
chr7	130160019	130160169
chr7	130250211	130250361
chr7	132410406	132410556
chr7	132443204	132443354
chr7	133192126	133192276
chr7	134166352	134166502
chr7	134372790	134372940
chr7	135188672	135188822
chr7	135461122	135461272
chr7	135559765	135559915
chr7	136684031	136684181
chr7	136813582	136813732
chr7	136818859	136819009
chr7	136833416	136833566
chr7	136952677	136952827
chr7	137147884	137148034
chr7	137575449	137575599
chr7	137624356	137624506
chr7	137739269	137739419
chr7	138330624	138330774
chr7	138357867	138358017
chr7	138820190	138820340
chr7	138870012	138870162
chr7	139051685	139051835
chr7	139089561	139089711
chr7	139471368	139471518
chr7	139668959	139669109
chr7	139760897	139761047
chr7	139809057	139809207
chr7	139987891	139988041
chr7	140464582	140464732
chr7	140512063	140512213
chr7	140571658	140571808
chr7	140622824	140622974
chr7	140730305	140730455
chr7	140775718	140775868
chr7	140948177	140948327
chr7	141190586	141190736
chr7	141193944	141194094
chr7	141369264	141369414
chr7	141553482	141553632
chr7	141608723	141608873
chr7	141641914	141642064
chr7	141776993	141777143
chr7	141965576	141965726
chr7	142214389	142214539
chr7	142239014	142239164
chr7	142548622	142548772
chr7	142554071	142554221
chr7	142602211	142602361
chr7	142656326	142656476
chr7	143068687	143068837
chr8	16652	16802
chr8	1428743	1428893
chr8	2990640	2990790
chr8	4039813	4039963
chr8	5895050	5895200
chr8	6035707	6035857
chr8	6234457	6234607
chr8	7265430	7265580
chr8	7432866	7433016
chr8	8568741	8568891
chr8	11720469	11720619
chr8	11730364	11730514
chr8	11768001	11768151
chr8	12055949	12056099
chr8	12149206	12149356
chr8	12207853	12208003
chr8	12304795	12304945
chr8	12474992	12475142
chr8	12668989	12669139
chr8	12744405	12744555
chr8	13228847	13228997
chr8	13261804	13261954
chr8	13506435	13506585
chr8	13547289	13547439
chr8	13857801	13857951
chr8	15425874	15426024
chr8	21578439	21578589
chr8	21878208	21878358
chr8	22017758	22017908
chr8	22456633	22456783
chr8	22582617	22582767
chr8	22631274	22631424
chr8	22701915	22702065
chr8	22702722	22702872
chr8	22781141	22781291
chr8	22847879	22848029
chr8	22874791	22874941
chr8	22881319	22881469
chr8	22885079	22885229
chr8	22983905	22984055
chr8	23242050	23242200
chr8	23357095	23357245
chr8	23427083	23427233
chr8	23952360	23952510
chr8	24627691	24627841
chr8	24658660	24658810
chr8	25289895	25290045
chr8	26399866	26400016
chr8	26738857	26739007
chr8	28064705	28064855
chr8	28151993	28152143
chr8	28247868	28248018
chr8	28262487	28262637
chr8	28344220	28344370
chr8	28523077	28523227
chr8	29149853	29150003
chr8	29836117	29836267
chr8	31058582	31058732
chr8	31350296	31350446
chr8	31902116	31902266
chr8	32176107	32176257
chr8	32262676	32262826
chr8	33035487	33035637
chr8	33858262	33858412
chr8	34089322	34089472
chr8	34964587	34964737
chr8	35733047	35733197
chr8	36084669	36084819
chr8	36311564	36311714
chr8	36393236	36393386
chr8	36550470	36550620
chr8	36585210	36585360
chr8	39204705	39204855
chr8	39246495	39246645
chr8	39493270	39493420
chr8	39592223	39592373
chr8	39858642	39858792
chr8	39871730	39871880
chr8	39899166	39899316
chr8	39912425	39912575
chr8	40104461	40104611
chr8	43434832	43434982
chr8	44138440	44138590
chr8	44193414	44193564
chr8	44691336	44691486
chr8	44845127	44845277
chr8	45821213	45821363
chr8	45952658	45952808
chr8	45998582	45998732
chr8	46012147	46012297
chr8	46197030	46197180
chr8	47168908	47169058
chr8	47284197	47284347
chr8	47330031	47330181
chr8	47420317	47420467
chr8	47443212	47443362
chr8	47567679	47567829
chr8	47790073	47790223
chr8	47920185	47920335
chr8	48870537	48870687
chr8	48902526	48902676
chr8	49188723	49188873
chr8	49189299	49189449
chr8	50256326	50256476
chr8	50518913	50519063
chr8	51244828	51244978
chr8	51567055	51567205
chr8	52014909	52015059
chr8	52180438	52180588
chr8	52457255	52457405
chr8	52548130	52548280
chr8	52593176	52593326
chr8	52694597	52694747
chr8	52697281	52697431
chr8	53321891	53322041
chr8	53465264	53465414
chr8	53634850	53635000
chr8	53685162	53685312
chr8	53723484	53723634
chr8	53776653	53776803
chr8	53776973	53777123
chr8	53799729	53799879
chr8	54005574	54005724
chr8	54048712	54048862
chr8	54064109	54064259
chr8	54343095	54343245
chr8	54976828	54976978
chr8	55108884	55109034
chr8	56407698	56407848
chr8	56547124	56547274
chr8	57446729	57446879
chr8	57458966	57459116
chr8	57608279	57608429
chr8	57706736	57706886
chr8	57720776	57720926
chr8	57860166	57860316
chr8	58039001	58039151
chr8	59178760	59178910
chr8	59650242	59650392
chr8	60127671	60127821
chr8	60263344	60263494
chr8	60401006	60401156
chr8	61364556	61364706
chr8	61482624	61482774
chr8	62119216	62119366
chr8	62212155	62212305
chr8	62215920	62216070
chr8	62522427	62522577
chr8	62740022	62740172
chr8	62767918	62768068
chr8	63002139	63002289
chr8	63010185	63010335
chr8	63349974	63350124
chr8	64101674	64101824
chr8	64243805	64243955
chr8	64336237	64336387
chr8	64610741	64610891
chr8	65436061	65436211
chr8	65436402	65436552
chr8	65453675	65453825
chr8	65541023	65541173
chr8	66036840	66036990
chr8	66215370	66215520
chr8	66216822	66216972
chr8	66317295	66317445
chr8	66361252	66361402
chr8	66686270	66686420
chr8	66971803	66971953
chr8	67123720	67123870
chr8	67744439	67744589
chr8	67748378	67748528
chr8	67966386	67966536
chr8	68267724	68267874
chr8	68421616	68421766
chr8	68547996	68548146
chr8	68784906	68785056
chr8	69225591	69225741
chr8	69281680	69281830
chr8	69919337	69919487
chr8	70219282	70219432
chr8	70378055	70378205
chr8	70619783	70619933
chr8	70640216	70640366
chr8	70682671	70682821
chr8	70805902	70806052
chr8	70828640	70828790
chr8	70907728	70907878
chr8	71455108	71455258
chr8	71696195	71696345
chr8	72730777	72730927
chr8	73331053	73331203
chr8	73755120	73755270
chr8	73996361	73996511
chr8	74012388	74012538
chr8	74033198	74033348
chr8	74361931	74362081
chr8	74423660	74423810
chr8	74601198	74601348
chr8	74972952	74973102
chr8	75083352	75083502
chr8	76250167	76250317
chr8	76266608	76266758
chr8	76331175	76331325
chr8	76447066	76447216
chr8	76566786	76566936
chr8	76997320	76997470
chr8	77435734	77435884
chr8	77505936	77506086
chr8	77731959	77732109
chr8	77780274	77780424
chr8	77922121	77922271
chr8	78386045	78386195
chr8	78748125	78748275
chr8	80013740	80013890
chr8	80018929	80019079
chr8	81697519	81697669
chr8	81983831	81983981
chr8	82162124	82162274
chr8	82786781	82786931
chr8	83652196	83652346
chr8	83954178	83954328
chr8	84116072	84116222
chr8	84177334	84177484
chr8	84236797	84236947
chr8	84627515	84627665
chr8	84674094	84674244
chr8	84742384	84742534
chr8	84767844	84767994
chr8	85432790	85432940
chr8	86661631	86661781
chr8	86936704	86936854
chr8	86946407	86946557
chr8	87118474	87118624
chr8	87121934	87122084
chr8	87174595	87174745
chr8	87184197	87184347
chr8	87271587	87271737
chr8	88449570	88449720
chr8	88857899	88858049
chr8	89555156	89555306
chr8	94201580	94201730
chr8	96078336	96078486
chr8	96701486	96701636
chr8	96919252	96919402
chr8	96928183	96928333
chr8	97188294	97188444
chr8	98260208	98260358
chr8	98429619	98429769
chr8	99141390	99141540
chr8	99466539	99466689
chr8	99495072	99495222
chr8	99505420	99505570
chr8	99688189	99688339
chr8	100734529	100734679
chr8	102991128	102991278
chr8	103588609	103588759
chr8	103609829	103609979
chr8	103895807	103895957
chr8	104023899	104024049
chr8	104047440	104047590
chr8	104237306	104237456
chr8	104442173	104442323
chr8	104916307	104916457
chr8	104924435	104924585
chr8	104984510	104984660
chr8	105884629	105884779
chr8	105895230	105895380
chr8	106060953	106061103
chr8	107107011	107107161
chr8	108176052	108176202
chr8	108691043	108691193
chr8	108721704	108721854
chr8	108836145	108836295
chr8	109071461	109071611
chr8	110604302	110604452
chr8	110726112	110726262
chr8	110973230	110973380
chr8	111029893	111030043
chr8	111109272	111109422
chr8	111242059	111242209
chr8	111442509	111442659
chr8	112703708	112703858
chr8	113481300	113481450
chr8	114358259	114358409
chr8	115448892	115449042
chr8	115462428	115462578
chr8	115467831	115467981
chr8	115477303	115477453
chr8	115627051	115627201
chr8	115667070	115667220
chr8	115699179	115699329
chr8	115717725	115717875
chr8	115755515	115755665
chr8	116332991	116333141
chr8	116528280	116528430
chr8	116625513	116625663
chr8	116627067	116627217
chr8	117149763	117149913
chr8	117305597	117305747
chr8	117453313	117453463
chr8	117634990	117635140
chr8	117869805	117869955
chr8	118234739	118234889
chr8	118321971	118322121
chr8	118363448	118363598
chr8	118723365	118723515
chr8	118810702	118810852
chr8	118902535	118902685
chr8	121313995	121314145
chr8	121363718	121363868
chr8	121504957	121505107
chr8	121849621	121849771
chr8	121851447	121851597
chr8	122277864	122278014
chr8	122607890	122608040
chr8	122668081	122668231
chr8	122729106	122729256
chr8	123055397	123055547
chr8	123671106	123671256
chr8	123671819	123671969
chr8	124084815	124084965
chr8	124187295	124187445
chr8	124602774	124602924
chr8	124610190	124610340
chr8	124985729	124985879
chr8	125552105	125552255
chr8	125693813	125693963
chr8	125737751	125737901
chr8	126411083	126411233
chr8	126728377	126728527
chr8	126790502	126790652
chr8	126856360	126856510
chr8	126929433	126929583
chr8	126975138	126975288
chr8	127330946	127331096
chr8	127797753	127797903
chr8	127853291	127853441
chr8	128024735	128024885
chr8	128214383	128214533
chr8	128324417	128324567
chr8	128494866	128495016
chr8	128782742	128782892
chr8	129124775	129124925
chr8	129212857	129213007
chr8	129337097	129337247
chr8	129624495	129624645
chr8	129637433	129637583
chr8	130125827	130125977
chr8	130896118	130896268
chr8	131059224	131059374
chr8	131260945	131261095
chr9	860825	860975
chr9	1304526	1304676
chr9	2097823	2097973
chr9	6759504	6759654
chr9	7413236	7413386
chr9	7653632	7653782
chr9	8867658	8867808
chr9	9055184	9055334
chr9	9095565	9095715
chr9	9425728	9425878
chr9	9530684	9530834
chr9	9591932	9592082
chr9	9600842	9600992
chr9	9686184	9686334
chr9	9703242	9703392
chr9	9775022	9775172
chr9	9921981	9922131
chr9	9978837	9978987
chr9	9982460	9982610
chr9	10885370	10885520
chr9	11418804	11418954
chr9	12245804	12245954
chr9	12472014	12472164
chr9	12687873	12688023
chr9	13361094	13361244
chr9	13416203	13416353
chr9	14169353	14169503
chr9	14433652	14433802
chr9	14888325	14888475
chr9	14890284	14890434
chr9	14952684	14952834
chr9	15642296	15642446
chr9	15938087	15938237
chr9	16012338	16012488
chr9	16099724	16099874
chr9	16580426	16580576
chr9	16727723	16727873
chr9	16796924	16797074
chr9	16918030	16918180
chr9	17024863	17025013
chr9	17077582	17077732
chr9	17092097	17092247
chr9	17129608	17129758
chr9	18358037	18358187
chr9	18813531	18813681
chr9	19628804	19628954
chr9	19913266	19913416
chr9	23215486	23215636
chr9	24330839	24330989
chr9	24396330	24396480
chr9	24446913	24447063
chr9	25562754	25562904
chr9	26012682	26012832
chr9	26020335	26020485
chr9	26047722	26047872
chr9	26089464	26089614
chr9	26125642	26125792
chr9	26171451	26171601
chr9	26481775	26481925
chr9	26886246	26886396
chr9	27378458	27378608
chr9	28296771	28296921
chr9	28334397	28334547
chr9	28361799	28361949
chr9	28695492	28695642
chr9	28860483	28860633
chr9	29810931	29811081
chr9	29861111	29861261
chr9	30777867	30778017
chr9	33409604	33409754
chr9	33701760	33701910
chr9	35948624	35948774
chr9	35973368	35973518
chr9	37597652	37597802
chr9	37705333	37705483
chr9	37845109	37845259
chr9	37880327	37880477
chr9	38057454	38057604
chr9	38151980	38152130
chr9	38275817	38275967
chr9	40011575	40011725
chr9	40194298	40194448
chr9	40642388	40642538
chr9	41104394	41104544
chr9	41505956	41506106
chr9	42227128	42227278
chr9	42539775	42539925
chr9	42703429	42703579
chr9	42773915	42774065
chr9	42949164	42949314
chr9	44155111	44155261
chr9	44353781	44353931
chr9	45532067	45532217
chr9	46326678	46326828
chr9	46342554	46342704
chr9	46389504	46389654
chr9	46412090	46412240
chr9	47193767	47193917
chr9	48173515	48173665
chr9	49128523	49128673
chr9	49157048	49157198
chr9	49549174	49549324
chr9	49606581	49606731
chr9	49964069	49964219
chr9	50195994	50196144
chr9	51150247	51150397
chr9	51799300	51799450
chr9	51906210	51906360
chr9	52800709	52800859
chr9	53121800	53121950
chr9	53229329	53229479
chr9	53400263	53400413
chr9	53612738	53612888
chr9	54583908	54584058
chr9	55246135	55246285
chr9	55926604	55926754
chr9	60115219	60115369
chr9	60432661	60432811
chr9	60642145	60642295
chr9	61358066	61358216
chr9	61823096	61823246
chr9	61911739	61911889
chr9	62031062	62031212
chr9	64091464	64091614
chr9	64698715	64698865
chr9	64980853	64981003
chr9	65373956	65374106
chr9	65560544	65560694
chr9	67183629	67183779
chr9	67184389	67184539
chr9	67428208	67428358
chr9	68567468	68567618
chr9	68736072	68736222
chr9	69314361	69314511
chr9	69324393	69324543
chr9	69984051	69984201
chr9	71262312	71262462
chr9	71431919	71432069
chr9	72078189	72078339
chr9	72437640	72437790
chr9	72450131	72450281
chr9	73029938	73030088
chr9	73075178	73075328
chr9	73434620	73434770
chr9	73448853	73449003
chr9	73676487	73676637
chr9	73807578	73807728
chr9	75125096	75125246
chr9	75159864	75160014
chr9	75306868	75307018
chr9	75957363	75957513
chr9	76022781	76022931
chr9	76306109	76306259
chr9	76485723	76485873
chr9	77512635	77512785
chr9	78312670	78312820
chr9	79015346	79015496
chr9	79634121	79634271
chr9	79996302	79996452
chr9	80689055	80689205
chr9	80810694	80810844
chr9	80856117	80856267
chr9	80883002	80883152
chr9	80943834	80943984
chr9	80946140	80946290
chr9	80990973	80991123
chr9	81069675	81069825
chr9	81140487	81140637
chr9	81352877	81353027
chr9	81547850	81548000
chr9	81712423	81712573
chr9	81750857	81751007
chr9	81954935	81955085
chr9	82175158	82175308
chr9	82284188	82284338
chr9	82468620	82468770
chr9	82731418	82731568
chr9	83854330	83854480
chr9	85292203	85292353
chr9	85367565	85367715
chr9	85789572	85789722
chr9	85835872	85836022
chr9	86427859	86428009
chr9	86817100	86817250
chr9	87129436	87129586
chr9	87656616	87656766
chr9	88301109	88301259
chr9	88354814	88354964
chr9	89808685	89808835
chr9	91150622	91150772
chr9	91225295	91225445
chr9	91772786	91772936
chr9	92578769	92578919
chr9	92900590	92900740
chr9	93115937	93116087
chr9	93250730	93250880
chr9	93269166	93269316
chr9	93273137	93273287
chr9	93293373	93293523
chr9	93971710	93971860
chr9	94460952	94461102
chr9	94492198	94492348
chr9	95011271	95011421
chr9	96093487	96093637
chr9	96358199	96358349
chr9	96789964	96790114
chr9	96869413	96869563
chr9	97349021	97349171
chr9	97349383	97349533
chr9	97681593	97681743
chr9	97691110	97691260
chr9	97866204	97866354
chr9	98070827	98070977
chr9	98831270	98831420
chr9	98839169	98839319
chr9	99054970	99055120
chr9	99187570	99187720
chr9	99225499	99225649
chr9	99316904	99317054
chr9	99701587	99701737
chr9	99774727	99774877
chr9	99978811	99978961
chr9	100210013	100210163
chr9	100244496	100244646
chr9	100347689	100347839
chr9	100433569	100433719
chr9	100464024	100464174
chr9	100465681	100465831
chr9	101942495	101942645
chr9	104789440	104789590
chr9	105190003	105190153
chr9	106393942	106394092
chr9	109256701	109256851
chr9	110034740	110034890
chr9	110134493	110134643
chr9	110770855	110771005
chr9	110780453	110780603
chr9	110879244	110879394
chr9	110885824	110885974
chr9	111103728	111103878
chr9	111186740	111186890
chr9	111312357	111312507
chr9	111359977	111360127
chr9	111398715	111398865
chr9	111436365	111436515
chr9	111873419	111873569
chr9	113383193	113383343
chr9	114091184	114091334
chr9	114125898	114126048
chr9	115699953	115700103
chr9	115860981	115861131
chr9	115924793	115924943
chr9	116293921	116294071
chr9	117292164	117292314
chr9	117732049	117732199
chr9	118201235	118201385
chr9	118486360	118486510
chr9	118555459	118555609
chr9	119001969	119002119
chr9	119271980	119272130
chr9	120100431	120100581
chr9	121380294	121380444
chr10	358313	358463
chr10	361909	362059
chr10	457739	457889
chr10	2805967	2806117
chr10	2959534	2959684
chr10	3974821	3974971
chr10	4062882	4063032
chr10	4193931	4194081
chr10	4255101	4255251
chr10	5844776	5844926
chr10	6021314	6021464
chr10	7055927	7056077
chr10	7582155	7582305
chr10	8969492	8969642
chr10	9298603	9298753
chr10	9556225	9556375
chr10	9869336	9869486
chr10	9929779	9929929
chr10	9946919	9947069
chr10	9970906	9971056
chr10	10050670	10050820
chr10	10151944	10152094
chr10	12713671	12713821
chr10	13043150	13043300
chr10	13431162	13431312
chr10	13779349	13779499
chr10	13924255	13924405
chr10	14146418	14146568
chr10	14570664	14570814
chr10	14700589	14700739
chr10	14976837	14976987
chr10	15054829	15054979
chr10	15495876	15496026
chr10	15549533	15549683
chr10	15559400	15559550
chr10	15567508	15567658
chr10	15571133	15571283
chr10	15584386	15584536
chr10	15942344	15942494
chr10	16111818	16111968
chr10	16134521	16134671
chr10	16224820	16224970
chr10	16577839	16577989
chr10	16792059	16792209
chr10	16892578	16892728
chr10	16971516	16971666
chr10	16999430	16999580
chr10	17099531	17099681
chr10	17170473	17170623
chr10	17255626	17255776
chr10	17258818	17258968
chr10	17275978	17276128
chr10	17316560	17316710
chr10	17372995	17373145
chr10	17430091	17430241
chr10	17515433	17515583
chr10	17975925	17976075
chr10	18615346	18615496
chr10	19319339	19319489
chr10	19363940	19364090
chr10	19576832	19576982
chr10	20709975	20710125
chr10	22944142	22944292
chr10	23881962	23882112
chr10	27785257	27785407
chr10	29516680	29516830
chr10	29933612	29933762
chr10	29952127	29952277
chr10	30169152	30169302
chr10	30921955	30922105
chr10	30988963	30989113
chr10	31097304	31097454
chr10	31153276	31153426
chr10	31158269	31158419
chr10	31409106	31409256
chr10	33141070	33141220
chr10	33241785	33241935
chr10	33906179	33906329
chr10	35090975	35091125
chr10	35334603	35334753
chr10	35635467	35635617
chr10	35642221	35642371
chr10	36067505	36067655
chr10	36578527	36578677
chr10	36988846	36988996
chr10	37032316	37032466
chr10	37144690	37144840
chr10	37145584	37145734
chr10	37284588	37284738
chr10	37339249	37339399
chr10	37391343	37391493
chr10	37523543	37523693
chr10	37972374	37972524
chr10	38453342	38453492
chr10	38929507	38929657
chr10	38974590	38974740
chr10	39343977	39344127
chr10	39648189	39648339
chr10	39745048	39745198
chr10	39845220	39845370
chr10	39980406	39980556
chr10	40044279	40044429
chr10	40058816	40058966
chr10	40068285	40068435
chr10	40098857	40099007
chr10	40222084	40222234
chr10	40593745	40593895
chr10	42401746	42401896
chr10	43067114	43067264
chr10	43181641	43181791
chr10	43331966	43332116
chr10	45036843	45036993
chr10	45308824	45308974
chr10	45334681	45334831
chr10	45669800	45669950
chr10	45831164	45831314
chr10	45929055	45929205
chr10	45962448	45962598
chr10	46044611	46044761
chr10	46105715	46105865
chr10	46312483	46312633
chr10	46320935	46321085
chr10	46539976	46540126
chr10	46791211	46791361
chr10	47148096	47148246
chr10	47364315	47364465
chr10	47479277	47479427
chr10	47671862	47672012
chr10	47682550	47682700
chr10	47926515	47926665
chr10	47968011	47968161
chr10	48345868	48346018
chr10	48387578	48387728
chr10	48418193	48418343
chr10	48710505	48710655
chr10	48776328	48776478
chr10	48956562	48956712
chr10	49137967	49138117
chr10	49158290	49158440
chr10	49201453	49201603
chr10	49224829	49224979
chr10	49323619	49323769
chr10	50060887	50061037
chr10	50170921	50171071
chr10	50444750	50444900
chr10	50489903	50490053
chr10	51194989	51195139
chr10	51773147	51773297
chr10	52010060	52010210
chr10	52054275	52054425
chr10	52682924	52683074
chr10	53213900	53214050
chr10	53322044	53322194
chr10	53831059	53831209
chr10	54320207	54320357
chr10	54686583	54686733
chr10	54723420	54723570
chr10	55339042	55339192
chr10	55385163	55385313
chr10	55388336	55388486
chr10	55396984	55397134
chr10	55666691	55666841
chr10	55828741	55828891
chr10	55931669	55931819
chr10	56012163	56012313
chr10	56012779	56012929
chr10	56132898	56133048
chr10	56257634	56257784
chr10	56369929	56370079
chr10	56381029	56381179
chr10	56457269	56457419
chr10	56567731	56567881
chr10	56575709	56575859
chr10	56600633	56600783
chr10	56756524	56756674
chr10	56797474	56797624
chr10	56930994	56931144
chr10	57054893	57055043
chr10	57363813	57363963
chr10	57398945	57399095
chr10	57713675	57713825
chr10	58316817	58316967
chr10	58536635	58536785
chr10	58671530	58671680
chr10	58711588	58711738
chr10	58767913	58768063
chr10	58911284	58911434
chr10	58911994	58912144
chr10	59247065	59247215
chr10	59293882	59294032
chr10	59629389	59629539
chr10	60190376	60190526
chr10	61141132	61141282
chr10	61191390	61191540
chr10	61232267	61232417
chr10	61298700	61298850
chr10	61695716	61695866
chr10	61787972	61788122
chr10	61815501	61815651
chr10	61845007	61845157
chr10	62392589	62392739
chr10	62895487	62895637
chr10	62969434	62969584
chr10	63223982	63224132
chr10	63372040	63372190
chr10	63582306	63582456
chr10	64016411	64016561
chr10	64327670	64327820
chr10	64445575	64445725
chr10	64511062	64511212
chr10	64558036	64558186
chr10	64591105	64591255
chr10	64815823	64815973
chr10	65078363	65078513
chr10	65250656	65250806
chr10	65281378	65281528
chr10	66589842	66589992
chr10	66674150	66674300
chr10	66688956	66689106
chr10	67440051	67440201
chr10	67933442	67933592
chr10	69007360	69007510
chr10	69009845	69009995
chr10	69614306	69614456
chr10	70078159	70078309
chr10	70197731	70197881
chr10	70678308	70678458
chr10	70841923	70842073
chr10	71312630	71312780
chr10	71465389	71465539
chr10	72116754	72116904
chr10	72139007	72139157
chr10	72355779	72355929
chr10	72730500	72730650
chr10	73036718	73036868
chr10	73164857	73165007
chr10	74289391	74289541
chr10	74740427	74740577
chr10	74794242	74794392
chr10	74945123	74945273
chr10	75094519	75094669
chr10	75182338	75182488
chr10	75271277	75271427
chr10	75286184	75286334
chr10	76070337	76070487
chr10	76134095	76134245
chr10	76204777	76204927
chr10	77801950	77802100
chr10	78023567	78023717
chr10	78306568	78306718
chr10	78783411	78783561
chr10	80802664	80802814
chr10	81126552	81126702
chr10	81482679	81482829
chr10	81957263	81957413
chr10	82483928	82484078
chr10	82493899	82494049
chr10	82730573	82730723
chr10	83125187	83125337
chr10	83148878	83149028
chr10	83221096	83221246
chr10	83359985	83360135
chr10	83661272	83661422
chr10	83953917	83954067
chr10	84456983	84457133
chr10	84540029	84540179
chr10	84705667	84705817
chr10	84776935	84777085
chr10	85019713	85019863
chr10	85141887	85142037
chr10	85353946	85354096
chr10	85533702	85533852
chr10	85617272	85617422
chr10	85728400	85728550
chr10	85827482	85827632
chr10	85857579	85857729
chr10	86053124	86053274
chr10	86139870	86140020
chr10	86395030	86395180
chr10	86459139	86459289
chr10	86498081	86498231
chr10	86655520	86655670
chr10	86747827	86747977
chr10	86772251	86772401
chr10	86908070	86908220
chr10	87053677	87053827
chr10	87092600	87092750
chr10	87896458	87896608
chr10	87978554	87978704
chr10	88149052	88149202
chr10	88235900	88236050
chr10	88236224	88236374
chr10	88308379	88308529
chr10	88314760	88314910
chr10	88463335	88463485
chr10	88644767	88644917
chr10	88757344	88757494
chr10	88829382	88829532
chr10	88883518	88883668
chr10	88885904	88886054
chr10	88931927	88932077
chr10	89103805	89103955
chr10	89108918	89109068
chr10	89129013	89129163
chr10	89150627	89150777
chr10	89356265	89356415
chr10	89610156	89610306
chr10	89702656	89702806
chr10	89851348	89851498
chr10	89904287	89904437
chr10	89915149	89915299
chr10	89921380	89921530
chr10	90029359	90029509
chr10	90144217	90144367
chr10	90236159	90236309
chr10	90310792	90310942
chr10	90321240	90321390
chr10	90731106	90731256
chr10	90800084	90800234
chr10	90848512	90848662
chr10	90989058	90989208
chr10	91030123	91030273
chr10	91093270	91093420
chr10	91535121	91535271
chr10	92016930	92017080
chr10	92050632	92050782
chr10	92085958	92086108
chr10	92253377	92253527
chr10	92364042	92364192
chr10	92458562	92458712
chr10	93352367	93352517
chr10	93366753	93366903
chr10	93700780	93700930
chr10	93871657	93871807
chr10	94028782	94028932
chr10	94030040	94030190
chr10	94240452	94240602
chr10	94398731	94398881
chr10	94444607	94444757
chr10	95067084	95067234
chr10	95117920	95118070
chr10	95146254	95146404
chr10	95317709	95317859
chr10	95329276	95329426
chr10	95377172	95377322
chr10	95630176	95630326
chr10	95746893	95747043
chr10	95957439	95957589
chr10	95975781	95975931
chr10	96133563	96133713
chr10	96578549	96578699
chr10	96803269	96803419
chr10	96897140	96897290
chr10	96911647	96911797
chr10	96930926	96931076
chr10	96982628	96982778
chr10	97127062	97127212
chr10	97394207	97394357
chr10	97447642	97447792
chr10	97596317	97596467
chr10	97732134	97732284
chr10	97961129	97961279
chr10	98102700	98102850
chr10	98132350	98132500
chr10	98187193	98187343
chr10	98281029	98281179
chr10	99674170	99674320
chr10	100596759	100596909
chr10	100731777	100731927
chr10	101296267	101296417
chr10	101359962	101360112
chr10	101475916	101476066
chr10	101607465	101607615
chr10	101947113	101947263
chr10	101947868	101948018
chr10	102062420	102062570
chr10	102472495	102472645
chr10	102865831	102865981
chr10	102867279	102867429
chr10	102883180	102883330
chr10	102966296	102966446
chr10	103014158	103014308
chr10	103074521	103074671
chr10	103349931	103350081
chr10	103701679	103701829
chr10	103854802	103854952
chr10	104010561	104010711
chr10	104019773	104019923
chr10	104115230	104115380
chr10	104314008	104314158
chr10	104322543	104322693
chr10	104333104	104333254
chr10	104346039	104346189
chr10	104380476	104380626
chr10	104398255	104398405
chr10	104955613	104955763
chr10	104985136	104985286
chr10	105086469	105086619
chr10	105245479	105245629
chr10	105889755	105889905
chr10	105975539	105975689
chr10	105991634	105991784
chr10	106608940	106609090
chr10	106830151	106830301
chr10	106915135	106915285
chr10	106994300	106994450
chr10	107068591	107068741
chr10	107104207	107104357
chr10	107108852	107109002
chr10	107248106	107248256
chr10	107757875	107758025
chr10	107764320	107764470
chr10	107915956	107916106
chr10	107978900	107979050
chr10	108770714	108770864
chr10	108863668	108863818
chr10	109110953	109111103
chr10	109259840	109259990
chr10	109361373	109361523
chr10	109403727	109403877
chr10	109432343	109432493
chr10	109631928	109632078
chr10	109648073	109648223
chr10	109678232	109678382
chr10	110089078	110089228
chr10	110443210	110443360
chr10	112161347	112161497
chr11	1799549	1799699
chr11	8064091	8064241
chr11	11281737	11281887
chr11	13500641	13500791
chr11	15297022	15297172
chr11	18377913	18378063
chr11	18391729	18391879
chr11	18482521	18482671
chr11	18525422	18525572
chr11	19750466	19750616
chr11	19872871	19873021
chr11	20376711	20376861
chr11	20495564	20495714
chr11	21183892	21184042
chr11	21452765	21452915
chr11	21678090	21678240
chr11	26939410	26939560
chr11	28219408	28219558
chr11	29540845	29540995
chr11	29639720	29639870
chr11	30719148	30719298
chr11	33561032	33561182
chr11	34504701	34504851
chr11	34686200	34686350
chr11	35248543	35248693
chr11	35414893	35415043
chr11	35659925	35660075
chr11	35815627	35815777
chr11	35905119	35905269
chr11	35984127	35984277
chr11	36054290	36054440
chr11	36086156	36086306
chr11	36280063	36280213
chr11	37663790	37663940
chr11	37866375	37866525
chr11	37887802	37887952
chr11	38308445	38308595
chr11	39129825	39129975
chr11	39466367	39466517
chr11	39790003	39790153
chr11	41103526	41103676
chr11	46091200	46091350
chr11	46091636	46091786
chr11	46217973	46218123
chr11	47366388	47366538
chr11	48184837	48184987
chr11	48605838	48605988
chr11	49684698	49684848
chr11	50228569	50228719
chr11	52542864	52543014
chr11	53067551	53067701
chr11	54158551	54158701
chr11	54900085	54900235
chr11	55206058	55206208
chr11	55668731	55668881
chr11	56683351	56683501
chr11	56787864	56788014
chr11	56848991	56849141
chr11	57832114	57832264
chr11	60177376	60177526
chr11	60231955	60232105
chr11	60336156	60336306
chr11	60549525	60549675
chr11	61178361	61178511
chr11	61221215	61221365
chr11	61353053	61353203
chr11	61439936	61440086
chr11	61463346	61463496
chr11	62231053	62231203
chr11	62759319	62759469
chr11	64124599	64124749
chr11	64994708	64994858
chr11	65019502	65019652
chr11	65522256	65522406
chr11	65806097	65806247
chr11	66872588	66872738
chr11	66884099	66884249
chr11	66915397	66915547
chr11	67053736	67053886
chr11	67090488	67090638
chr11	67508196	67508346
chr11	67729814	67729964
chr11	67807115	67807265
chr11	68853735	68853885
chr11	68967234	68967384
chr11	69052986	69053136
chr11	69152621	69152771
chr11	69162936	69163086
chr11	69787723	69787873
chr11	69902430	69902580
chr11	70260886	70261036
chr11	70312213	70312363
chr11	71288086	71288236
chr11	71430967	71431117
chr11	72130649	72130799
chr11	73323839	73323989
chr11	73509622	73509772
chr11	73911903	73912053
chr11	73917739	73917889
chr11	74057010	74057160
chr11	74241119	74241269
chr11	74281818	74281968
chr11	74314812	74314962
chr11	74528585	74528735
chr11	74676403	74676553
chr11	74770474	74770624
chr11	74779073	74779223
chr11	74827277	74827427
chr11	75013465	75013615
chr11	75730761	75730911
chr11	75781254	75781404
chr11	75798770	75798920
chr11	76751283	76751433
chr11	76764855	76765005
chr11	76805767	76805917
chr11	76845099	76845249
chr11	77134121	77134271
chr11	77192887	77193037
chr11	77615424	77615574
chr11	77653002	77653152
chr11	77673656	77673806
chr11	77727502	77727652
chr11	78548797	78548947
chr11	78578692	78578842
chr11	78812924	78813074
chr11	78889340	78889490
chr11	79479852	79480002
chr11	79736073	79736223
chr11	80026563	80026713
chr11	80463052	80463202
chr11	80471042	80471192
chr11	80964861	80965011
chr11	81672579	81672729
chr11	81809435	81809585
chr11	82767178	82767328
chr11	83535849	83535999
chr11	84838429	84838579
chr11	85282526	85282676
chr11	86036037	86036187
chr11	86036568	86036718
chr11	86435293	86435443
chr11	86496281	86496431
chr11	86844884	86845034
chr11	87002698	87002848
chr11	87599614	87599764
chr11	87705314	87705464
chr11	89653171	89653321
chr11	89674161	89674311
chr11	89749948	89750098
chr11	89808120	89808270
chr11	89829912	89830062
chr11	90019679	90019829
chr11	90110342	90110492
chr11	90244850	90245000
chr11	90297014	90297164
chr11	90316428	90316578
chr11	90593808	90593958
chr11	90681188	90681338
chr11	91100860	91101010
chr11	91325685	91325835
chr11	92041644	92041794
chr11	92313802	92313952
chr11	93383893	93384043
chr12	332196	332346
chr12	761408	761558
chr12	1113279	1113429
chr12	1171317	1171467
chr12	3926223	3926373
chr12	3989099	3989249
chr12	4209484	4209634
chr12	4692277	4692427
chr12	4693932	4694082
chr12	4755230	4755380
chr12	5497233	5497383
chr12	8442954	8443104
chr12	10063914	10064064
chr12	11436953	11437103
chr12	12017507	12017657
chr12	13401047	13401197
chr12	13547042	13547192
chr12	14371253	14371403
chr12	14840577	14840727
chr12	14928899	14929049
chr12	14959898	14960048
chr12	14986872	14987022
chr12	15239479	15239629
chr12	15389294	15389444
chr12	15423234	15423384
chr12	15424781	15424931
chr12	15701984	15702134
chr12	15717052	15717202
chr12	15999713	15999863
chr12	16120536	16120686
chr12	16236408	16236558
chr12	16911792	16911942
chr12	17018572	17018722
chr12	17455424	17455574
chr12	17656143	17656293
chr12	17979437	17979587
chr12	18303344	18303494
chr12	18391332	18391482
chr12	18504003	18504153
chr12	18779908	18780058
chr12	18978631	18978781
chr12	19012680	19012830
chr12	19171846	19171996
chr12	19236112	19236262
chr12	19300794	19300944
chr12	19327526	19327676
chr12	19402362	19402512
chr12	19873275	19873425
chr12	20128361	20128511
chr12	20141438	20141588
chr12	21371122	21371272
chr12	24139914	24140064
chr12	24422434	24422584
chr12	24689445	24689595
chr12	24840700	24840850
chr12	24936221	24936371
chr12	25151424	25151574
chr12	25151861	25152011
chr12	25268675	25268825
chr12	25872974	25873124
chr12	26057056	26057206
chr12	26057999	26058149
chr12	26576854	26577004
chr12	26986018	26986168
chr12	27144016	27144166
chr12	27153287	27153437
chr12	27174368	27174518
chr12	27390757	27390907
chr12	27561948	27562098
chr12	27697292	27697442
chr12	27727570	27727720
chr12	28173867	28174017
chr12	28927745	28927895
chr12	29865009	29865159
chr12	30065067	30065217
chr12	31418221	31418371
chr12	31855919	31856069
chr12	31993494	31993644
chr12	32043343	32043493
chr12	32073775	32073925
chr12	32084662	32084812
chr12	32097043	32097193
chr12	32471049	32471199
chr12	33105364	33105514
chr12	33211133	33211283
chr12	33336673	33336823
chr12	33392424	33392574
chr12	33839661	33839811
chr12	38501864	38502014
chr12	38544155	38544305
chr12	38748044	38748194
chr12	38749776	38749926
chr12	38827865	38828015
chr12	38844426	38844576
chr12	38905852	38906002
chr12	39138572	39138722
chr12	39405671	39405821
chr12	39448362	39448512
chr12	39541864	39542014
chr12	39590739	39590889
chr12	40016040	40016190
chr12	40146564	40146714
chr12	40235694	40235844
chr12	40340902	40341052
chr12	40371735	40371885
chr12	40453161	40453311
chr12	40567238	40567388
chr12	40774280	40774430
chr12	40793437	40793587
chr12	41088780	41088930
chr12	41221073	41221223
chr12	41582273	41582423
chr12	41643054	41643204
chr12	41671586	41671736
chr12	41780740	41780890
chr12	42242570	42242720
chr12	42585735	42585885
chr12	42688858	42689008
chr12	42754279	42754429
chr12	43152134	43152284
chr12	43242944	43243094
chr12	43528949	43529099
chr12	43911592	43911742
chr12	44354857	44355007
chr12	44817247	44817397
chr12	44866168	44866318
chr12	44986413	44986563
chr12	45091471	45091621
chr12	45232801	45232951
chr12	45537065	45537215
chr12	45728022	45728172
chr12	45747659	45747809
chr12	45774018	45774168
chr12	45806731	45806881
chr12	46847286	46847436
chr12	46856145	46856295
chr12	46962850	46963000
chr12	47014740	47014890
chr12	47480914	47481064
chr12	48191564	48191714
chr12	48364698	48364848
chr12	48595005	48595155
chr12	48612259	48612409
chr12	48612874	48613024
chr12	48851041	48851191
chr12	48881095	48881245
chr12	48988381	48988531
chr12	49446461	49446611
chr12	49581554	49581704
chr12	49585740	49585890
chr12	50306079	50306229
chr12	50356453	50356603
chr12	50380456	50380606
chr12	50408181	50408331
chr12	50790935	50791085
chr12	51102854	51103004
chr12	51532440	51532590
chr12	51602585	51602735
chr12	51990669	51990819
chr12	52034360	52034510
chr12	52073046	52073196
chr12	52353589	52353739
chr12	52536301	52536451
chr12	52907847	52907997
chr12	52980528	52980678
chr12	53015484	53015634
chr12	53306706	53306856
chr12	53826816	53826966
chr12	54033899	54034049
chr13	2987480	2987630
chr13	14147350	14147500
chr13	16994755	16994905
chr13	25727940	25728090
chr13	29395211	29395361
chr13	30371096	30371246
chr13	30409009	30409159
chr13	31527971	31528121
chr13	31923718	31923868
chr13	32001092	32001242
chr13	38398544	38398694
chr13	38666968	38667118
chr13	38696646	38696796
chr13	38830800	38830950
chr13	38868933	38869083
chr13	38884211	38884361
chr13	38900556	38900706
chr13	38901996	38902146
chr13	38955450	38955600
chr13	38961314	38961464
chr13	40669421	40669571
chr13	41198808	41198958
chr13	41259589	41259739
chr13	41621140	41621290
chr13	42113657	42113807
chr13	46804494	46804644
chr13	47717658	47717808
chr13	47840596	47840746
chr13	48118944	48119094
chr13	50074889	50075039
chr13	50138997	50139147
chr13	50311926	50312076
chr13	50984834	50984984
chr13	52741030	52741180
chr13	53063506	53063656
chr13	53097951	53098101
chr13	53154124	53154274
chr13	53155087	53155237
chr13	53756728	53756878
chr13	54006362	54006512
chr13	54007528	54007678
chr13	54082205	54082355
chr13	54372837	54372987
chr13	54621661	54621811
chr13	54791451	54791601
chr13	54981642	54981792
chr13	55001330	55001480
chr13	55009621	55009771
chr13	55292988	55293138
chr13	55814287	55814437
chr13	55969996	55970146
chr13	56008869	56009019
chr13	56297262	56297412
chr13	56627281	56627431
chr13	57412454	57412604
chr13	57428076	57428226
chr13	57552863	57553013
chr13	57587992	57588142
chr13	57607401	57607551
chr13	57624315	57624465
chr13	57653789	57653939
chr13	58241098	58241248
chr13	58958319	58958469
chr13	60188090	60188240
chr13	60645756	60645906
chr13	64053921	64054071
chr13	65526794	65526944
chr13	66071429	66071579
chr13	66507133	66507283
chr13	66991462	66991612
chr13	66993743	66993893
chr13	69627764	69627914
chr13	71911990	71912140
chr13	73401762	73401912
chr13	73846617	73846767
chr13	73870566	73870716
chr13	74014001	74014151
chr13	74129079	74129229
chr13	74459622	74459772
chr13	74610406	74610556
chr13	74770218	74770368
chr13	74943538	74943688
chr13	75179261	75179411
chr13	75428732	75428882
chr13	75493817	75493967
chr13	75749319	75749469
chr13	75846974	75847124
chr13	76154111	76154261
chr13	76255962	76256112
chr13	76367513	76367663
chr13	76537348	76537498
chr13	77224435	77224585
chr13	77632403	77632553
chr13	78053629	78053779
chr13	78190786	78190936
chr13	78357028	78357178
chr13	78629627	78629777
chr13	78639297	78639447
chr13	81179140	81179290
chr13	81403765	81403915
chr13	82207977	82208127
chr13	82252192	82252342
chr13	82847634	82847784
chr13	83040523	83040673
chr13	83545736	83545886
chr13	83595758	83595908
chr13	83897651	83897801
chr13	83969151	83969301
chr13	84166714	84166864
chr13	84554287	84554437
chr13	84588778	84588928
chr13	84678481	84678631
chr13	84811085	84811235
chr13	85074222	85074372
chr13	85075945	85076095
chr13	85104351	85104501
chr13	85150266	85150416
chr13	86265576	86265726
chr13	87239206	87239356
chr13	87664109	87664259
chr13	88059518	88059668
chr13	88309923	88310073
chr13	88559873	88560023
chr13	88747368	88747518
chr13	89350057	89350207
chr13	89403198	89403348
chr13	90073371	90073521
chr13	90100051	90100201
chr13	90108774	90108924
chr13	90560061	90560211
chr13	92084127	92084277
chr13	92189834	92189984
chr13	92313016	92313166
chr13	92478897	92479047
chr13	93141257	93141407
chr13	93162811	93162961
chr13	93597262	93597412
chr13	93891594	93891744
chr13	94038878	94039028
chr13	94119376	94119526
chr13	94280806	94280956
chr13	94295266	94295416
chr13	94367438	94367588
chr13	94990141	94990291
chr13	95047410	95047560
chr13	95197763	95197913
chr13	95470508	95470658
chr13	96312287	96312437
chr13	97471519	97471669
chr13	98211456	98211606
chr13	98236432	98236582
chr13	98652923	98653073
chr13	99340674	99340824
chr13	99341032	99341182
chr13	99367423	99367573
chr13	99701598	99701748
chr13	99718483	99718633
chr13	99810687	99810837
chr13	99988162	99988312
chr13	100508845	100508995
chr13	100660904	100661054
chr13	100678993	100679143
chr13	100679697	100679847
chr13	100680122	100680272
chr13	100906786	100906936
chr13	102919513	102919663
chr13	103102410	103102560
chr13	103557812	103557962
chr13	103712965	103713115
chr13	104049139	104049289
chr13	104132651	104132801
chr13	104630225	104630375
chr13	105042855	105043005
chr13	105438701	105438851
chr13	105864746	105864896
chr13	105934466	105934616
chr13	106331244	106331394
chr13	106345382	106345532
chr13	106410981	106411131
chr13	106491301	106491451
chr13	106526986	106527136
chr13	106908841	106908991
chr13	106954149	106954299
chr13	107179811	107179961
chr13	107557371	107557521
chr13	107668277	107668427
chr13	107868022	107868172
chr13	108170076	108170226
chr13	108191777	108191927
chr13	109253780	109253930
chr13	109553573	109553723
chr13	109651691	109651841
chr13	109767514	109767664
chr13	109783047	109783197
chr13	110730731	110730881
chr13	110859144	110859294
chr13	111353468	111353618
chr13	112108833	112108983
chr13	113447686	113447836
chr13	113469398	113469548
chr13	114082597	114082747
chr13	114224353	114224503
chr13	114474602	114474752
chr13	114508053	114508203
chr13	114572868	114573018
chr13	114607351	114607501
chr13	115104466	115104616
chr13	115211855	115212005
chr13	115310895	115311045
chr13	115868198	115868348
chr13	116176486	116176636
chr13	116445670	116445820
chr13	116447218	116447368
chr13	116713311	116713461
chr13	118419923	118420073
chr14	735266	735416
chr14	2911203	2911353
chr14	3431849	3431999
chr14	3514077	3514227
chr14	3530620	3530770
chr14	3648347	3648497
chr14	3679690	3679840
chr14	3881164	3881314
chr14	3900367	3900517
chr14	4020222	4020372
chr14	4120993	4121143
chr14	4235907	4236057
chr14	5031382	5031532
chr14	5190207	5190357
chr14	5285950	5286100
chr14	5945125	5945275
chr14	6493990	6494140
chr14	6742647	6742797
chr14	7294834	7294984
chr14	7860831	7860981
chr14	8141378	8141528
chr14	8191774	8191924
chr14	9125917	9126067
chr14	9418419	9418569
chr14	10188149	10188299
chr14	10273562	10273712
chr14	10696945	10697095
chr14	11140729	11140879
chr14	11142004	11142154
chr14	11174870	11175020
chr14	11200229	11200379
chr14	11925798	11925948
chr14	12509636	12509786
chr14	12864660	12864810
chr14	12876638	12876788
chr14	13004285	13004435
chr14	13015055	13015205
chr14	13015876	13016026
chr14	14158645	14158795
chr14	14213455	14213605
chr14	14309534	14309684
chr14	14600766	14600916
chr14	16194996	16195146
chr14	16408761	16408911
chr14	17006409	17006559
chr14	17163766	17163916
chr14	19200194	19200344
chr14	19669457	19669607
chr14	19800167	19800317
chr14	20902884	20903034
chr14	20923458	20923608
chr14	22312855	22313005
chr14	23118384	23118534
chr14	24305058	24305208
chr14	25417473	25417623
chr14	28704660	28704810
chr14	32656269	32656419
chr14	32901558	32901708
chr14	33120110	33120260
chr14	33387898	33388048
chr14	33466474	33466624
chr14	33502634	33502784
chr14	33521869	33522019
chr14	33565647	33565797
chr14	33896069	33896219
chr14	34104035	34104185
chr14	35359841	35359991
chr14	35692696	35692846
chr14	36068245	36068395
chr14	36185975	36186125
chr14	36248558	36248708
chr14	36533146	36533296
chr14	36936027	36936177
chr14	37068549	37068699
chr14	37328773	37328923
chr14	37424157	37424307
chr14	37442260	37442410
chr14	37518312	37518462
chr14	37580815	37580965
chr14	37688517	37688667
chr14	37706539	37706689
chr14	37938781	37938931
chr14	38357928	38358078
chr14	42086364	42086514
chr14	42814307	42814457
chr14	42829501	42829651
chr14	43211036	43211186
chr14	43761041	43761191
chr14	43918994	43919144
chr14	44292595	44292745
chr14	44580741	44580891
chr14	45372207	45372357
chr14	45470858	45471008
chr14	45817909	45818059
chr14	45849532	45849682
chr14	46084390	46084540
chr14	46163121	46163271
chr14	46835622	46835772
chr14	47436664	47436814
chr14	48129761	48129911
chr14	48159123	48159273
chr14	48844770	48844920
chr14	53086692	53086842
chr14	53248068	53248218
chr14	53912106	53912256
chr14	53988453	53988603
chr14	54882596	54882746
chr14	54987976	54988126
chr14	56601832	56601982
chr14	59421855	59422005
chr14	59506222	59506372
chr14	59973996	59974146
chr14	60108673	60108823
chr14	60190715	60190865
chr14	60994019	60994169
chr14	61593401	61593551
chr14	63250488	63250638
chr14	64736708	64736858
chr14	65668477	65668627
chr14	69733228	69733378
chr14	70608674	70608824
chr14	70968718	70968868
chr14	71171873	71172023
chr14	71339826	71339976
chr14	71418152	71418302
chr14	72352968	72353118
chr14	72360086	72360236
chr14	72484700	72484850
chr14	72837526	72837676
chr14	73714781	73714931
chr14	73824252	73824402
chr14	74006620	74006770
chr14	75581994	75582144
chr14	76582985	76583135
chr14	76905769	76905919
chr14	77002746	77002896
chr14	77061491	77061641
chr14	78227864	78228014
chr14	78418502	78418652
chr14	78961857	78962007
chr14	78981532	78981682
chr14	79493777	79493927
chr14	79518422	79518572
chr14	79701710	79701860
chr14	79909245	79909395
chr14	79987458	79987608
chr14	80015621	80015771
chr14	80339763	80339913
chr14	80947405	80947555
chr14	80972526	80972676
chr14	80994274	80994424
chr14	81096302	81096452
chr14	81107537	81107687
chr14	81373177	81373327
chr14	81418180	81418330
chr14	81668757	81668907
chr14	82350903	82351053
chr14	82501381	82501531
chr14	82509833	82509983
chr14	82675850	82676000
chr14	82817503	82817653
chr14	82917415	82917565
chr14	83634024	83634174
chr14	83919722	83919872
chr14	84049616	84049766
chr14	84165090	84165240
chr14	84330314	84330464
chr14	84464756	84464906
chr14	84469390	84469540
chr14	84756548	84756698
chr14	85049494	85049644
chr14	85050213	85050363
chr14	85512408	85512558
chr14	85550320	85550470
chr14	85658410	85658560
chr14	85808206	85808356
chr14	86036344	86036494
chr14	86044593	86044743
chr14	86117551	86117701
chr14	86293861	86294011
chr14	86846405	86846555
chr14	86848116	86848266
chr14	87174273	87174423
chr14	88293921	88294071
chr14	88378830	88378980
chr14	88441084	88441234
chr14	88502983	88503133
chr14	88509742	88509892
chr14	88565926	88566076
chr14	88951910	88952060
chr14	88952621	88952771
chr14	90610531	90610681
chr14	90839792	90839942
chr14	93844495	93844645
chr14	94081273	94081423
chr14	94349998	94350148
chr14	94350295	94350445
chr14	98984863	98985013
chr14	99108838	99108988
chr14	99802951	99803101
chr14	100320525	100320675
chr14	100405224	100405374
chr14	102864136	102864286
chr14	103728787	103728937
chr14	103799009	103799159
chr14	104098398	104098548
chr14	104207933	104208083
chr14	104340243	104340393
chr14	104398148	104398298
chr14	104437797	104437947
chr14	104708109	104708259
chr14	104871138	104871288
chr14	104879010	104879160
chr14	104886671	104886821
chr14	105109449	105109599
chr14	105257420	105257570
chr14	105989830	105989980
chr14	106377314	106377464
chr14	107400163	107400313
chr14	107748996	107749146
chr14	107824550	107824700
chr14	107835838	107835988
chr14	107968064	107968214
chr14	108135454	108135604
chr14	108199534	108199684
chr14	108578176	108578326
chr14	108727585	108727735
chr14	109281064	109281214
chr14	109826252	109826402
chr14	110427596	110427746
chr14	111306674	111306824
chr14	111772971	111773121
chr14	112035691	112035841
chr14	112831019	112831169
chr14	114823617	114823767
chr15	1576451	1576601
chr15	1783282	1783432
chr15	3448599	3448749
chr15	3492617	3492767
chr15	3566650	3566800
chr15	3655524	3655674
chr15	3727612	3727762
chr15	8158278	8158428
chr15	8410653	8410803
chr15	8555241	8555391
chr15	8626457	8626607
chr15	8909463	8909613
chr15	9505016	9505166
chr15	11678079	11678229
chr15	11760416	11760566
chr15	11788475	11788625
chr15	12020233	12020383
chr15	12617933	12618083
chr15	12793451	12793601
chr15	12923680	12923830
chr15	13318519	13318669
chr15	14197242	14197392
chr15	14304777	14304927
chr15	15517446	15517596
chr15	15950781	15950931
chr15	16063114	16063264
chr15	16544409	16544559
chr15	16558041	16558191
chr15	17450412	17450562
chr15	17499363	17499513
chr15	17612356	17612506
chr15	17645565	17645715
chr15	19788912	19789062
chr15	19803778	19803928
chr15	20637598	20637748
chr15	22766642	22766792
chr15	22857418	22857568
chr15	23179487	23179637
chr15	23508768	23508918
chr15	23698462	23698612
chr15	23840061	23840211
chr15	24061210	24061360
chr15	28568774	28568924
chr15	28885814	28885964
chr15	29222952	29223102
chr15	29784041	29784191
chr15	32227180	32227330
chr15	32231030	32231180
chr15	32328033	32328183
chr15	34522071	34522221
chr15	34726927	34727077
chr15	36194271	36194421
chr15	36662153	36662303
chr15	36705412	36705562
chr15	37050968	37051118
chr15	37101766	37101916
chr15	37245439	37245589
chr15	37405755	37405905
chr15	37442556	37442706
chr15	37564376	37564526
chr15	38058773	38058923
chr15	38102133	38102283
chr15	38124623	38124773
chr15	38212678	38212828
chr15	38256606	38256756
chr15	40659171	40659321
chr15	41124823	41124973
chr15	41407358	41407508
chr15	41965372	41965522
chr15	42028861	42029011
chr15	42069882	42070032
chr15	42905921	42906071
chr15	43764932	43765082
chr15	43894194	43894344
chr15	44064444	44064594
chr15	44835787	44835937
chr15	44896241	44896391
chr15	45020457	45020607
chr15	45138599	45138749
chr15	45255360	45255510
chr15	45295071	45295221
chr15	45336525	45336675
chr15	45450865	45451015
chr15	45452542	45452692
chr15	45457406	45457556
chr15	45506809	45506959
chr15	45577337	45577487
chr15	45693042	45693192
chr15	45811414	45811564
chr15	45811980	45812130
chr15	45818923	45819073
chr15	45981168	45981318
chr15	46165701	46165851
chr15	46418443	46418593
chr15	46971385	46971535
chr15	47016626	47016776
chr15	47123833	47123983
chr15	47286861	47287011
chr15	47689324	47689474
chr15	47786117	47786267
chr15	47795384	47795534
chr15	47862274	47862424
chr15	47869616	47869766
chr15	47887403	47887553
chr15	47928211	47928361
chr15	48062082	48062232
chr15	48071610	48071760
chr15	48077923	48078073
chr15	48120926	48121076
chr15	48243255	48243405
chr15	48490588	48490738
chr15	48744282	48744432
chr15	48822935	48823085
chr15	49207264	49207414
chr15	49694929	49695079
chr15	49774112	49774262
chr15	50081945	50082095
chr15	50427605	50427755
chr15	51839650	51839800
chr15	51897336	51897486
chr15	52323096	52323246
chr15	52471074	52471224
chr15	52490071	52490221
chr15	52617074	52617224
chr15	54917999	54918149
chr15	55082089	55082239
chr15	55228577	55228727
chr15	55692738	55692888
chr15	56605179	56605329
chr15	56732221	56732371
chr15	56810959	56811109
chr15	56885227	56885377
chr15	57117758	57117908
chr15	57507274	57507424
chr15	58138851	58139001
chr15	58480781	58480931
chr15	58552753	58552903
chr15	58993482	58993632
chr15	59004468	59004618
chr15	59559703	59559853
chr15	60525266	60525416
chr15	60565336	60565486
chr15	60647312	60647462
chr15	61159322	61159472
chr15	61396536	61396686
chr15	61598263	61598413
chr15	61983823	61983973
chr15	62510151	62510301
chr15	62602772	62602922
chr15	62899510	62899660
chr15	63141827	63141977
chr15	63148042	63148192
chr15	63379220	63379370
chr15	63447813	63447963
chr15	63993029	63993179
chr15	64058362	64058512
chr15	64632433	64632583
chr15	65129747	65129897
chr15	65219738	65219888
chr15	65326538	65326688
chr15	65625926	65626076
chr15	66096887	66097037
chr15	67174916	67175066
chr15	67585437	67585587
chr15	69108033	69108183
chr15	71422002	71422152
chr15	71869273	71869423
chr15	80336984	80337134
chr15	80789992	80790142
chr15	82151843	82151993
chr15	83039242	83039392
chr15	84832579	84832729
chr15	86953310	86953460
chr15	87371586	87371736
chr15	88056484	88056634
chr15	88602961	88603111
chr15	89511193	89511343
chr15	89919651	89919801
chr15	90011955	90012105
chr15	90556320	90556470
chr15	90828065	90828215
chr15	90881299	90881449
chr15	91342081	91342231
chr15	91390767	91390917
chr15	91437560	91437710
chr15	91463752	91463902
chr15	91585298	91585448
chr15	91644223	91644373
chr15	91703862	91704012
chr15	92096214	92096364
chr15	92437764	92437914
chr15	92978259	92978409
chr15	92995653	92995803
chr15	93132455	93132605
chr15	94701499	94701649
chr15	97434855	97435005
chr15	98356297	98356447
chr15	100055855	100056005
chr15	102134450	102134600
chr15	102460632	102460782
chr15	103055401	103055551
chr15	103457733	103457883
chr15	104229139	104229289
chr15	106480157	106480307
chr15	106735757	106735907
chr15	107296627	107296777
chr15	107510084	107510234
chr15	107610256	107610406
chr15	107642505	107642655
chr15	108018364	108018514
chr15	108879409	108879559
chr15	109310083	109310233
chr15	109726650	109726800
chr15	109792946	109793096
chr15	109999318	109999468
chr15	110038841	110038991
chr15	111392720	111392870
chr15	111465763	111465913
chr15	113909669	113909819
chr15	114220013	114220163
chr16	655257	655407
chr16	1171669	1171819
chr16	1641247	1641397
chr16	1649512	1649662
chr16	1668092	1668242
chr16	1791775	1791925
chr16	1851457	1851607
chr16	2024617	2024767
chr16	2188675	2188825
chr16	2246895	2247045
chr16	2343451	2343601
chr16	2642945	2643095
chr16	2801183	2801333
chr16	2904052	2904202
chr16	2954458	2954608
chr16	3658197	3658347
chr16	3680104	3680254
chr16	3813657	3813807
chr16	3837365	3837515
chr16	3931391	3931541
chr16	4412157	4412307
chr16	5607877	5608027
chr16	5978989	5979139
chr16	6027940	6028090
chr16	6560314	6560464
chr16	6568289	6568439
chr16	7566527	7566677
chr16	7807867	7808017
chr16	8049527	8049677
chr16	8226275	8226425
chr16	8458697	8458847
chr16	8648965	8649115
chr16	8852793	8852943
chr16	9043413	9043563
chr16	9449136	9449286
chr16	9702821	9702971
chr16	10080961	10081111
chr16	10699923	10700073
chr16	10807025	10807175
chr16	11146486	11146636
chr16	11414540	11414690
chr16	11807303	11807453
chr16	12012860	12013010
chr16	14065716	14065866
chr16	14252102	14252252
chr16	15009752	15009902
chr16	16968004	16968154
chr16	17223072	17223222
chr16	18931603	18931753
chr16	19039293	19039443
chr16	19117367	19117517
chr16	19158777	19158927
chr16	19169459	19169609
chr16	19172077	19172227
chr16	19235283	19235433
chr16	19449606	19449756
chr16	19529090	19529240
chr16	19529460	19529610
chr16	19734139	19734289
chr16	19756114	19756264
chr16	19833787	19833937
chr16	19870745	19870895
chr16	19900169	19900319
chr16	20209320	20209470
chr16	20215567	20215717
chr16	20227387	20227537
chr16	20257533	20257683
chr16	20278013	20278163
chr16	20395075	20395225
chr16	20431201	20431351
chr16	20656227	20656377
chr16	20742619	20742769
chr16	20879491	20879641
chr16	20888781	20888931
chr16	21151633	21151783
chr16	21191179	21191329
chr16	21323365	21323515
chr16	21331103	21331253
chr16	21476010	21476160
chr16	21588349	21588499
chr16	21682840	21682990
chr16	21683370	21683520
chr16	21918933	21919083
chr16	22007339	22007489
chr16	22032078	22032228
chr16	22423779	22423929
chr16	22542355	22542505
chr16	24920794	24920944
chr16	25331585	25331735
chr16	26934333	26934483
chr16	31167926	31168076
chr16	32039260	32039410
chr16	32062449	32062599
chr16	32311012	32311162
chr16	32610114	32610264
chr16	33091407	33091557
chr16	35751132	35751282
chr16	35925524	35925674
chr16	37553000	37553150
chr16	38639729	38639879
chr16	40293967	40294117
chr16	44627858	44628008
chr16	45000943	45001093
chr16	46183937	46184087
chr16	46327173	46327323
chr16	46459695	46459845
chr16	47385543	47385693
chr16	47427037	47427187
chr16	47594362	47594512
chr16	47594752	47594902
chr16	48169857	48170007
chr16	48343823	48343973
chr16	48636436	48636586
chr16	48880779	48880929
chr16	48941719	48941869
chr16	48981625	48981775
chr16	49189101	49189251
chr16	49403742	49403892
chr16	49426572	49426722
chr16	49887766	49887916
chr16	50217573	50217723
chr16	50220350	50220500
chr16	50710872	50711022
chr16	51077810	51077960
chr16	53885579	53885729
chr16	54224389	54224539
chr16	54844683	54844833
chr16	56409382	56409532
chr16	58464853	58465003
chr16	58783231	58783381
chr16	58880280	58880430
chr16	59462117	59462267
chr16	59517141	59517291
chr16	59904794	59904944
chr16	60031274	60031424
chr16	60282539	60282689
chr16	60753032	60753182
chr16	60782272	60782422
chr16	60804678	60804828
chr16	60954984	60955134
chr16	61616005	61616155
chr16	61650824	61650974
chr16	61746528	61746678
chr16	61755992	61756142
chr16	61913314	61913464
chr16	61940500	61940650
chr16	63195310	63195460
chr16	64175349	64175499
chr16	64185327	64185477
chr16	64440673	64440823
chr16	65891149	65891299
chr16	67598634	67598784
chr16	68868881	68869031
chr16	69943883	69944033
chr16	70332469	70332619
chr16	70530033	70530183
chr16	70786174	70786324
chr16	70799220	70799370
chr16	70856995	70857145
chr16	70897557	70897707
chr16	70924135	70924285
chr16	71284508	71284658
chr16	71377057	71377207
chr16	72937128	72937278
chr16	72944938	72945088
chr16	73809732	73809882
chr16	73924170	73924320
chr16	74412351	74412501
chr16	75200052	75200202
chr16	75363441	75363591
chr16	75451225	75451375
chr16	75858037	75858187
chr16	75911435	75911585
chr16	76467567	76467717
chr16	78814724	78814874
chr16	79740966	79741116
chr16	80381329	80381479
chr16	80768523	80768673
chr16	80876291	80876441
chr16	80882137	80882287
chr16	81009116	81009266
chr16	81140050	81140200
chr16	81192864	81193014
chr16	81220889	81221039
chr16	81604975	81605125
chr16	81670316	81670466
chr16	81921132	81921282
chr16	82032065	82032215
chr16	82239676	82239826
chr16	82674112	82674262
chr16	82750987	82751137
chr16	83903228	83903378
chr16	84693525	84693675
chr16	84706900	84707050
chr16	84770633	84770783
chr16	85685161	85685311
chr16	86391661	86391811
chr16	86764388	86764538
chr16	87339987	87340137
chr16	88728812	88728962
chr17	352290	352440
chr17	417473	417623
chr17	601851	602001
chr17	642343	642493
chr17	686098	686248
chr17	810995	811145
chr17	815758	815908
chr17	848382	848532
chr17	848715	848865
chr17	1193932	1194082
chr17	1241249	1241399
chr17	1503494	1503644
chr17	4906988	4907138
chr17	6557851	6558001
chr17	6563069	6563219
chr17	6853303	6853453
chr17	7416785	7416935
chr17	7430641	7430791
chr17	7451103	7451253
chr17	7721963	7722113
chr17	7798123	7798273
chr17	7858386	7858536
chr17	8824152	8824302
chr17	9209423	9209573
chr17	10504621	10504771
chr17	10587139	10587289
chr17	10612425	10612575
chr17	10628232	10628382
chr17	10695713	10695863
chr17	11288081	11288231
chr17	11301011	11301161
chr17	11584611	11584761
chr17	11705171	11705321
chr17	11772510	11772660
chr17	12042306	12042456
chr17	12063868	12064018
chr17	12064545	12064695
chr17	12173384	12173534
chr17	12526360	12526510
chr17	12685293	12685443
chr17	12711434	12711584
chr17	13853275	13853425
chr17	13856132	13856282
chr17	14324718	14324868
chr17	14364781	14364931
chr17	15072869	15073019
chr17	15288012	15288162
chr17	15471222	15471372
chr17	16080089	16080239
chr17	17701851	17702001
chr17	17776084	17776234
chr17	17798353	17798503
chr17	17822589	17822739
chr17	17910621	17910771
chr17	17934562	17934712
chr17	18073396	18073546
chr17	18389903	18390053
chr17	18421342	18421492
chr17	18432371	18432521
chr17	19013093	19013243
chr17	19252405	19252555
chr17	19302287	19302437
chr17	19513160	19513310
chr17	19690328	19690478
chr17	19881042	19881192
chr17	19906999	19907149
chr17	19908469	19908619
chr17	20938372	20938522
chr17	20943952	20944102
chr17	21580093	21580243
chr17	21636957	21637107
chr17	22074755	22074905
chr17	22083349	22083499
chr17	22216061	22216211
chr17	22583430	22583580
chr17	23419815	23419965
chr17	23524271	23524421
chr17	23589518	23589668
chr17	23843238	23843388
chr17	24180949	24181099
chr17	24297039	24297189
chr17	24825659	24825809
chr17	25081153	25081303
chr17	25749495	25749645
chr17	25773667	25773817
chr17	25796663	25796813
chr17	25861771	25861921
chr17	25936526	25936676
chr17	26479315	26479465
chr17	26595548	26595698
chr17	26790041	26790191
chr17	29014350	29014500
chr17	29086596	29086746
chr17	29545826	29545976
chr17	29548070	29548220
chr17	29585862	29586012
chr17	29954138	29954288
chr17	30955416	30955566
chr17	31273845	31273995
chr17	32614382	32614532
chr17	32874838	32874988
chr17	33152855	33153005
chr17	33352445	33352595
chr17	33430815	33430965
chr17	35053079	35053229
chr17	35241636	35241786
chr17	35298558	35298708
chr17	36280787	36280937
chr17	36456576	36456726
chr17	37361094	37361244
chr17	37858988	37859138
chr17	38520547	38520697
chr17	39094444	39094594
chr17	39149192	39149342
chr17	39651685	39651835
chr17	39690973	39691123
chr17	42366071	42366221
chr17	42967545	42967695
chr17	43120891	43121041
chr17	43468467	43468617
chr17	43889470	43889620
chr17	44001464	44001614
chr17	44365101	44365251
chr17	44895518	44895668
chr17	44916381	44916531
chr17	45173914	45174064
chr17	45482285	45482435
chr17	45494940	45495090
chr17	45501175	45501325
chr17	45588365	45588515
chr17	45648334	45648484
chr17	45654075	45654225
chr17	45691761	45691911
chr17	45704298	45704448
chr17	45717809	45717959
chr17	46480153	46480303
chr17	46632062	46632212
chr17	46766132	46766282
chr17	47732887	47733037
chr17	48496057	48496207
chr17	50176960	50177110
chr17	50592084	50592234
chr17	50629242	50629392
chr17	50787075	50787225
chr17	51742331	51742481
chr17	51765066	51765216
chr17	52692840	52692990
chr17	52763306	52763456
chr17	52778358	52778508
chr17	53029104	53029254
chr17	54105011	54105161
chr17	54335025	54335175
chr17	54942344	54942494
chr17	55026373	55026523
chr17	55045342	55045492
chr17	57393945	57394095
chr17	57635152	57635302
chr17	57861659	57861809
chr17	58626089	58626239
chr17	58927502	58927652
chr17	58948423	58948573
chr17	59082732	59082882
chr17	59831826	59831976
chr17	62716769	62716919
chr17	63206488	63206638
chr17	63553367	63553517
chr17	65299125	65299275
chr17	65665504	65665654
chr17	65676429	65676579
chr17	68136534	68136684
chr17	69075902	69076052
chr17	69163682	69163832
chr17	69409051	69409201
chr17	69506352	69506502
chr17	69790340	69790490
chr17	70419504	70419654
chr17	70508895	70509045
chr17	71363800	71363950
chr17	71497759	71497909
chr17	71604919	71605069
chr17	71848247	71848397
chr17	72334881	72335031
chr17	72780332	72780482
chr17	73686612	73686762
chr17	73877168	73877318
chr17	74030900	74031050
chr17	76745192	76745342
chr17	76949350	76949500
chr17	77436320	77436470
chr17	77479014	77479164
chr17	77497685	77497835
chr17	78970371	78970521
chr17	79087495	79087645
chr17	79517337	79517487
chr17	79561733	79561883
chr17	79599323	79599473
chr17	80070066	80070216
chr17	80101221	80101371
chr17	80603658	80603808
chr17	81426298	81426448
chr17	81945283	81945433
chr17	82057410	82057560
chr17	82332121	82332271
chr17	82525098	82525248
chr17	82805056	82805206
chr17	83640470	83640620
chr17	83807843	83807993
chr17	84136997	84137147
chr17	85126476	85126626
chr17	85129882	85130032
chr17	86398078	86398228
chr17	86537947	86538097
chr17	86539175	86539325
chr17	86618101	86618251
chr17	86865458	86865608
chr17	87079242	87079392
chr17	87421233	87421383
chr17	88074602	88074752
chr17	88117573	88117723
chr17	89307309	89307459
chr17	89350948	89351098
chr17	89675606	89675756
chr17	89678571	89678721
chr17	89812633	89812783
chr17	90389744	90389894
chr17	90473833	90473983
chr17	91098644	91098794
chr17	91683725	91683875
chr17	91770523	91770673
chr17	92416016	92416166
chr18	447425	447575
chr18	1698792	1698942
chr18	1712116	1712266
chr18	2034171	2034321
chr18	3565212	3565362
chr18	3992653	3992803
chr18	4586048	4586198
chr18	4838560	4838710
chr18	6106586	6106736
chr18	6422237	6422387
chr18	6579278	6579428
chr18	6884255	6884405
chr18	7187317	7187467
chr18	7689265	7689415
chr18	10847759	10847909
chr18	12048545	12048695
chr18	12258289	12258439
chr18	12999777	12999927
chr18	13125675	13125825
chr18	13661381	13661531
chr18	14392104	14392254
chr18	14570809	14570959
chr18	15004272	15004422
chr18	15241474	15241624
chr18	15313658	15313808
chr18	15716968	15717118
chr18	17030931	17031081
chr18	17421856	17422006
chr18	17520195	17520345
chr18	17743874	17744024
chr18	19910684	19910834
chr18	19993629	19993779
chr18	21229784	21229934
chr18	22435267	22435417
chr18	24321302	24321452
chr18	24390347	24390497
chr18	24407673	24407823
chr18	24435617	24435767
chr18	24437994	24438144
chr18	24622711	24622861
chr18	25054899	25055049
chr18	25143133	25143283
chr18	25595831	25595981
chr18	25778798	25778948
chr18	25885860	25886010
chr18	26171712	26171862
chr18	26252594	26252744
chr18	26276506	26276656
chr18	26347905	26348055
chr18	26873000	26873150
chr18	27263834	27263984
chr18	27814589	27814739
chr18	28180713	28180863
chr18	28238689	28238839
chr18	28361586	28361736
chr18	28382099	28382249
chr18	28406339	28406489
chr18	29351309	29351459
chr18	30762757	30762907
chr18	31005848	31005998
chr18	31066448	31066598
chr18	31123455	31123605
chr18	31297422	31297572
chr18	31363951	31364101
chr18	31906777	31906927
chr18	31937544	31937694
chr18	31980164	31980314
chr18	32088654	32088804
chr18	32152556	32152706
chr18	32153160	32153310
chr18	32260534	32260684
chr18	32272766	32272916
chr18	32325547	32325697
chr18	32884268	32884418
chr18	34108287	34108437
chr18	36261382	36261532
chr18	37050719	37050869
chr18	37432975	37433125
chr18	38068945	38069095
chr18	39082351	39082501
chr18	40222737	40222887
chr18	40240712	40240862
chr18	40743778	40743928
chr18	41006615	41006765
chr18	41054784	41054934
chr18	41191543	41191693
chr18	43033242	43033392
chr18	43320606	43320756
chr18	45063468	45063618
chr18	46657471	46657621
chr18	46786342	46786492
chr18	46954269	46954419
chr18	47378929	47379079
chr18	47597956	47598106
chr18	48243308	48243458
chr18	48280863	48281013
chr18	48325666	48325816
chr18	48495635	48495785
chr18	48862439	48862589
chr18	49031177	49031327
chr18	49220553	49220703
chr18	49492002	49492152
chr18	49981420	49981570
chr18	50946500	50946650
chr18	51408461	51408611
chr18	51464972	51465122
chr18	51611977	51612127
chr18	52192874	52193024
chr18	52331476	52331626
chr18	52615652	52615802
chr18	55030469	55030619
chr18	55061719	55061869
chr18	55114682	55114832
chr18	55125750	55125900
chr18	55174713	55174863
chr18	55245167	55245317
chr18	55282019	55282169
chr18	55522316	55522466
chr18	55680808	55680958
chr18	55687888	55688038
chr18	55732917	55733067
chr18	55746233	55746383
chr18	55836723	55836873
chr18	55981945	55982095
chr18	56036390	56036540
chr18	56097572	56097722
chr18	56108751	56108901
chr18	56194767	56194917
chr18	56211422	56211572
chr18	56237478	56237628
chr18	56278671	56278821
chr18	56564546	56564696
chr18	56741987	56742137
chr18	56919202	56919352
chr18	57358813	57358963
chr18	57774450	57774600
chr18	58112071	58112221
chr18	58314690	58314840
chr18	58315586	58315736
chr18	58469078	58469228
chr18	58759084	58759234
chr18	59213735	59213885
chr18	59346620	59346770
chr18	59456579	59456729
chr18	59597105	59597255
chr18	59840278	59840428
chr18	59877381	59877531
chr18	60273890	60274040
chr18	60304708	60304858
chr18	60501263	60501413
chr18	60611129	60611279
chr18	60694185	60694335
chr18	61018978	61019128
chr18	62097398	62097548
chr18	62181873	62182023
chr18	62299089	62299239
chr18	62316250	62316400
chr18	62369743	62369893
chr18	62725147	62725297
chr18	63975612	63975762
chr18	64509959	64510109
chr18	64592048	64592198
chr18	64603178	64603328
chr18	64617214	64617364
chr18	64739224	64739374
chr18	64765011	64765161
chr18	65002569	65002719
chr18	65799639	65799789
chr18	68686172	68686322
chr18	68748259	68748409
chr18	68927950	68928100
chr18	69327239	69327389
chr18	69390010	69390160
chr18	69874749	69874899
chr18	69996567	69996717
chr18	70108961	70109111
chr18	71016443	71016593
chr18	71054634	71054784
chr18	71409259	71409409
chr18	71543753	71543903
chr18	71667951	71668101
chr18	71673481	71673631
chr18	71763315	71763465
chr18	71807175	71807325
chr18	72904650	72904800
chr18	73054568	73054718
chr18	73511383	73511533
chr18	73967860	73968010
chr18	74068986	74069136
chr18	74314656	74314806
chr18	74739443	74739593
chr18	74900024	74900174
chr18	74976934	74977084
chr18	75249557	75249707
chr18	75251650	75251800
chr18	76623794	76623944
chr18	76920291	76920441
chr18	77052789	77052939
chr18	77274084	77274234
chr18	78475887	78476037
chr18	78496106	78496256
chr18	78608043	78608193
chr18	78608563	78608713
chr18	78641509	78641659
chr18	78780566	78780716
chr18	79062116	79062266
chr18	79184930	79185080
chr18	79782683	79782833
chr18	79801110	79801260
chr18	79899339	79899489
chr18	79914105	79914255
chr18	80027981	80028131
chr18	80422449	80422599
chr18	80665185	80665335
chr18	80815000	80815150
chr18	82836525	82836675
chr19	315683	315833
chr19	545806	545956
chr19	808723	808873
chr19	823418	823568
chr19	1519622	1519772
chr19	1570576	1570726
chr19	1810385	1810535
chr19	2374947	2375097
chr19	3856923	3857073
chr19	4143859	4144009
chr19	5937233	5937383
chr19	6174678	6174828
chr19	9762455	9762605
chr19	9768517	9768667
chr19	9940193	9940343
chr19	10003468	10003618
chr19	10433516	10433666
chr19	10524812	10524962
chr19	10558197	10558347
chr19	10591697	10591847
chr19	10722135	10722285
chr19	11360409	11360559
chr19	11862496	11862646
chr19	23849196	23849346
chr19	25465566	25465716
chr19	25622535	25622685
chr19	25637182	25637332
chr19	27252731	27252881
chr19	27972154	27972304
chr19	28371839	28371989
chr19	30541151	30541301
chr19	30541478	30541628
chr19	30562598	30562748
chr19	30573114	30573264
chr19	30698082	30698232
chr19	30938458	30938608
chr19	30999701	30999851
chr19	31117059	31117209
chr19	31152309	31152459
chr19	31277407	31277557
chr19	31716480	31716630
chr19	31756155	31756305
chr19	32381946	32382096
chr19	32470000	32470150
chr19	33423707	33423857
chr19	33721290	33721440
chr19	34379746	34379896
chr19	35106901	35107051
chr19	35711240	35711390
chr19	36239256	36239406
chr19	36268679	36268829
chr19	36342031	36342181
chr19	36342387	36342537
chr19	36564331	36564481
chr19	36725157	36725307
chr19	36818051	36818201
chr19	36827606	36827756
chr19	36931027	36931177
chr19	36993247	36993397
chr19	37081768	37081918
chr19	38902429	38902579
chr19	41699452	41699602
chr19	41728974	41729124
chr19	41753269	41753419
chr19	42797307	42797457
chr19	42846813	42846963
chr19	43666047	43666197
chr19	43818634	43818784
chr19	44987000	44987150
chr19	45035047	45035197
chr19	45107389	45107539
chr19	45198929	45199079
chr19	48076737	48076887
chr19	48110570	48110720
chr19	48175169	48175319
chr19	48236685	48236835
chr19	48391691	48391841
chr19	48466757	48466907
chr19	48575837	48575987
chr19	48661507	48661657
chr19	48997131	48997281
chr19	49465666	49465816
chr19	49672978	49673128
chr19	49930337	49930487
chr19	50020173	50020323
chr19	50093685	50093835
chr19	50121272	50121422
chr19	51291933	51292083
chr19	51713628	51713778
chr19	52171925	52172075
chr19	52846173	52846323
chr19	53629658	53629808
chr19	53630056	53630206
chr19	53634334	53634484
chr19	54011250	54011400
chr19	54017020	54017170
chr19	54260219	54260369
chr19	54523587	54523737
chr19	54710637	54710787
chr19	54774409	54774559
chr19	55044268	55044418
chr19	55995580	55995730
chr19	56741271	56741421
chr19	56762928	56763078
chr19	57227937	57228087
chr19	57808238	57808388
chr19	58084824	58084974
chr19	58644575	58644725
chr19	58701475	58701625
chr19	58932722	58932872
chr19	59270637	59270787
chr19	59683848	59683998
chr19	60036448	60036598
chr19	60514863	60515013
chr19	61634279	61634429
chr19	62657309	62657459
chr19	62834599	62834749
chr19	63243486	63243636
chr19	63539721	63539871
chr19	63764778	63764928
chr19	63878042	63878192
chr19	63914732	63914882
chr19	64161846	64161996
chr19	64506576	64506726
chr19	64634563	64634713
chr19	64802838	64802988
chr19	64806674	64806824
chr19	64886264	64886414
chr19	64886762	64886912
chr19	65215610	65215760
chr19	65406258	65406408
chr19	65556040	65556190
chr19	65680356	65680506
chr19	65858160	65858310
chr19	65973221	65973371
chr19	65979556	65979706
chr19	66032988	66033138
chr19	66715381	66715531
chr19	67172011	67172161
chr19	67280149	67280299
chr19	67488605	67488755
chr19	67494055	67494205
chr19	67999144	67999294
chr19	68199281	68199431
chr19	68233402	68233552
chr19	68269736	68269886
chr19	68343688	68343838
chr19	68388633	68388783
chr19	68737871	68738021
chr19	69714438	69714588
chr19	70146542	70146692
chr19	70185635	70185785
chr19	70256409	70256559
chr19	70326854	70327004
chr19	70660885	70661035
chr19	70961465	70961615
chr19	71105706	71105856
chr3	154890535	154890685
chr5	77155900	77156050
chr20	137233	137383
chr20	158849	158999
chr20	4040389	4040539
chr20	4131567	4131717
chr20	5489602	5489752
chr20	5602222	5602372
chr20	5623365	5623515
chr20	5974932	5975082
chr20	6432220	6432370
chr20	6487067	6487217
chr20	6768526	6768676
chr20	6778591	6778741
chr20	6779435	6779585
chr20	6907763	6907913
chr20	6942220	6942370
chr20	7085732	7085882
chr20	7171832	7171982
chr20	7199153	7199303
chr20	7211699	7211849
chr20	7228315	7228465
chr20	7429623	7429773
chr20	7514534	7514684
chr20	7544823	7544973
chr20	7615063	7615213
chr20	7674015	7674165
chr20	7687732	7687882
chr20	7705702	7705852
chr20	7946166	7946316
chr20	8030807	8030957
chr20	8302760	8302910
chr20	8506272	8506422
chr20	8605908	8606058
chr20	8828804	8828954
chr20	9071858	9072008
chr20	9248405	9248555
chr20	9335996	9336146
chr20	9498009	9498159
chr20	9599722	9599872
chr20	9802310	9802460
chr20	10129766	10129916
chr20	10296772	10296922
chr20	10302581	10302731
chr20	10884354	10884504
chr20	10971857	10972007
chr20	11415754	11415904
chr20	11470948	11471098
chr20	11479760	11479910
chr20	11896536	11896686
chr20	12203248	12203398
chr20	12446127	12446277
chr20	12525159	12525309
chr20	12618579	12618729
chr20	12795316	12795466
chr20	12930561	12930711
chr20	12971405	12971555
chr20	13016063	13016213
chr20	13084112	13084262
chr20	13084514	13084664
chr20	13154937	13155087
chr20	13168746	13168896
chr20	13552733	13552883
chr20	13903008	13903158
chr20	14441329	14441479
chr20	14590195	14590345
chr20	14810770	14810920
chr20	14817477	14817627
chr20	15010064	15010214
chr20	15074750	15074900
chr20	15153947	15154097
chr20	15258325	15258475
chr20	15815684	15815834
chr20	15912424	15912574
chr20	15913916	15914066
chr20	16025657	16025807
chr20	16281180	16281330
chr20	16390217	16390367
chr20	16405204	16405354
chr20	17929989	17930139
chr20	17950344	17950494
chr20	20732550	20732700
chr20	22216026	22216176
chr20	22371094	22371244
chr20	22517611	22517761
chr20	22726861	22727011
chr20	22795619	22795769
chr20	23192674	23192824
chr20	23330192	23330342
chr20	23435459	23435609
chr20	23536683	23536833
chr20	24073582	24073732
chr20	24153230	24153380
chr20	24553229	24553379
chr20	24556502	24556652
chr20	24663677	24663827
chr20	24957693	24957843
chr20	24972826	24972976
chr20	25132894	25133044
chr20	27355722	27355872
chr20	28075152	28075302
chr20	28187192	28187342
chr20	28613775	28613925
chr20	28684046	28684196
chr20	29010330	29010480
chr20	29592335	29592485
chr20	29603320	29603470
chr20	30707781	30707931
chr20	30950676	30950826
chr20	31218487	31218637
chr20	31281422	31281572
chr20	31333857	31334007
chr20	31516883	31517033
chr20	31525284	31525434
chr20	31545906	31546056
chr20	31626590	31626740
chr20	32135592	32135742
chr20	32234241	32234391
chr20	32744700	32744850
chr20	32854144	32854294
chr20	33395807	33395957
chr20	33485775	33485925
chr20	33621190	33621340
chr20	33648260	33648410
chr20	33978155	33978305
chr20	35299578	35299728
chr20	35447039	35447189
chr20	35457686	35457836
chr20	35860192	35860342
chr20	35872555	35872705
chr20	38330048	38330198
chr20	39874224	39874374
chr20	40058823	40058973
chr20	40067675	40067825
chr20	40669383	40669533
chr20	40722776	40722926
chr20	41579454	41579604
chr20	42607051	42607201
chr20	42813602	42813752
chr20	42860989	42861139
chr20	43212280	43212430
chr20	44311022	44311172
chr20	44337594	44337744
chr20	44431958	44432108
chr20	44499385	44499535
chr20	44805682	44805832
chr20	44893875	44894025
chr20	45723705	45723855
chr20	46410675	46410825
chr20	46481136	46481286
chr20	46671312	46671462
chr20	46746492	46746642
chr20	47178142	47178292
chr20	47281398	47281548
chr20	47630431	47630581
chr20	47783765	47783915
chr20	48119928	48120078
chr20	48221769	48221919
chr20	48367837	48367987
chr20	48416064	48416214
chr20	48501098	48501248
chr20	48714743	48714893
chr20	49627133	49627283
chr20	49770206	49770356
chr20	50207064	50207214
chr20	50346793	50346943
chr20	50773884	50774034
chr20	51317486	51317636
chr20	51807053	51807203
chr20	52900053	52900203
chr20	52938731	52938881
chr20	54855750	54855900
chr20	56129237	56129387
chr20	56986217	56986367
chr20	57342934	57343084
chr20	57762574	57762724
chrX	5732124	5732274
chrX	6081378	6081528
chrX	10690414	10690564
chrX	11999432	11999582
chrX	12177178	12177328
chrX	12426826	12426976
chrX	12436711	12436861
chrX	12456794	12456944
chrX	12794729	12794879
chrX	15819335	15819485
chrX	15858789	15858939
chrX	16402324	16402474
chrX	16483365	16483515
chrX	16827045	16827195
chrX	18981780	18981930
chrX	18996935	18997085
chrX	19793272	19793422
chrX	20009237	20009387
chrX	23742500	23742650
chrX	25284654	25284804
chrX	27420624	27420774
chrX	27974671	27974821
chrX	30113412	30113562
chrX	32293011	32293161
chrX	32544543	32544693
chrX	32690898	32691048
chrX	34737763	34737913
chrX	34766771	34766921
chrX	39067270	39067420
chrX	40020703	40020853
chrX	40345250	40345400
chrX	40663078	40663228
chrX	53288817	53288967
chrX	54445940	54446090
chrX	54776968	54777118
chrX	56101808	56101958
chrX	56265918	56266068
chrX	56314383	56314533
chrX	63797304	63797454
chrX	64061643	64061793
chrX	64719479	64719629
chrX	65104847	65104997
chrX	65601548	65601698
chrX	69375530	69375680
chrX	69596557	69596707
chrX	69890331	69890481
chrX	69908059	69908209
chrX	70024681	70024831
chrX	70080275	70080425
chrX	71329128	71329278
chrX	71540943	71541093
chrX	72173267	72173417
chrX	72627422	72627572
chrX	72720899	72721049
chrX	72920469	72920619
chrX	73115351	73115501
chrX	76990232	76990382
chrX	78853728	78853878
chrX	80829925	80830075
chrX	83551714	83551864
chrX	84692267	84692417
chrX	95586717	95586867
chrX	99662805	99662955
chrX	101124646	101124796
chrX	103520496	103520646
chrX	104562361	104562511
chrX	104815220	104815370
chrX	106286543	106286693
chrX	106655777	106655927
chrX	107395906	107396056
chrX	107573689	107573839
chrX	107868123	107868273
chrX	113435697	113435847
chrX	114805703	114805853
chrX	115040340	115040490
chrX	115124329	115124479
chrX	115221006	115221156
chrX	115255344	115255494
chrX	115310043	115310193
chrX	115915137	115915287
chrX	116294253	116294403
chrX	119350317	119350467
chrX	119796279	119796429
chrX	120197574	120197724
chrX	122910359	122910509
chrX	124209681	124209831
chrX	124956396	124956546
chrX	128839425	128839575
chrX	129485603	129485753
chrX	131293663	131293813
chrX	135116587	135116737
chrX	135324985	135325135
chrX	139512795	139512945
chrX	144260362	144260512
chrX	144549449	144549599
chrX	151546716	151546866
chrX	153467069	153467219
chr1	171563	171713
chr1	750958	751108
chr1	2860008	2860158
chr1	3474634	3474784
chr1	3481289	3481439
chr1	3524718	3524868
chr1	3527720	3527870
chr1	3530254	3530404
chr1	3582486	3582636
chr1	3588244	3588394
chr1	3621819	3621969
chr1	3690919	3691069
chr1	3823034	3823184
chr1	3913610	3913760
chr1	3922524	3922674
chr1	3968537	3968687
chr1	3984299	3984449
chr1	4105757	4105907
chr1	4131265	4131415
chr1	4133612	4133762
chr1	4162136	4162286
chr1	4348878	4349028
chr1	4422862	4423012
chr1	4437780	4437930
chr1	4459932	4460082
chr1	4488949	4489099
chr1	4514984	4515134
chr1	4518960	4519110
chr1	4547779	4547929
chr1	4606288	4606438
chr1	4611298	4611448
chr1	4660851	4661001
chr1	4661689	4661839
chr1	4712011	4712161
chr1	4722081	4722231
chr1	4737746	4737896
chr1	4740447	4740597
chr1	4792354	4792504
chr1	4813345	4813495
chr1	4832914	4833064
chr1	5069760	5069910
chr1	5135718	5135868
chr1	5212648	5212798
chr1	5352372	5352522
chr1	5363917	5364067
chr1	5414709	5414859
chr1	5542759	5542909
chr1	5594183	5594333
chr1	5674313	5674463
chr1	6062956	6063106
chr1	6073642	6073792
chr1	6183084	6183234
chr1	6244572	6244722
chr1	6314579	6314729
chr1	6333088	6333238
chr1	6337838	6337988
chr1	6395383	6395533
chr1	6415760	6415910
chr1	6456501	6456651
chr1	6467162	6467312
chr1	6761248	6761398
chr1	6789022	6789172
chr1	6881690	6881840
chr1	7153828	7153978
chr1	7786663	7786813
chr1	8218113	8218263
chr1	8305105	8305255
chr1	8402862	8403012
chr1	8436788	8436938
chr1	8445447	8445597
chr1	8451932	8452082
chr1	8537900	8538050
chr1	8543124	8543274
chr1	8544985	8545135
chr1	8580217	8580367
chr1	8594840	8594990
chr1	8608953	8609103
chr1	8646912	8647062
chr1	8715838	8715988
chr1	8884114	8884264
chr1	9016713	9016863
chr1	9042333	9042483
chr1	9111614	9111764
chr1	9149523	9149673
chr1	9516434	9516584
chr1	9534343	9534493
chr1	9658156	9658306
chr1	9665858	9666008
chr1	9728895	9729045
chr1	9797837	9797987
chr1	9945852	9946002
chr1	10224168	10224318
chr1	10359177	10359327
chr1	10366449	10366599
chr1	10373457	10373607
chr1	10836382	10836532
chr1	10870871	10871021
chr1	11296918	11297068
chr1	11422573	11422723
chr1	11427402	11427552
chr1	11454486	11454636
chr1	11932335	11932485
chr1	12044504	12044654
chr1	12227964	12228114
chr1	12373686	12373836
chr1	12990025	12990175
chr1	13016441	13016591
chr1	13246188	13246338
chr1	13287589	13287739
chr1	13523632	13523782
chr1	13681562	13681712
chr1	14301258	14301408
chr1	14352287	14352437
chr1	15072583	15072733
chr1	15187308	15187458
chr1	15239679	15239829
chr1	15289966	15290116
chr1	15360862	15361012
chr1	15638631	15638781
chr1	16213527	16213677
chr1	16356860	16357010
chr1	16482905	16483055
chr1	16495072	16495222
chr1	16560057	16560207
chr1	16594722	16594872
chr1	16607384	16607534
chr1	16706788	16706938
chr1	16773004	16773154
chr1	16839927	16840077
chr1	16922704	16922854
chr1	16937435	16937585
chr1	16961417	16961567
chr1	17104195	17104345
chr1	17169319	17169469
chr1	17298616	17298766
chr1	17351500	17351650
chr1	17379207	17379357
chr1	17435994	17436144
chr1	17561243	17561393
chr1	17611025	17611175
chr1	17644560	17644710
chr1	17836247	17836397
chr1	17992510	17992660
chr1	18375851	18376001
chr1	18547166	18547316
chr1	18551492	18551642
chr1	18573610	18573760
chr1	18634735	18634885
chr1	18818018	18818168
chr1	18927290	18927440
chr1	19002570	19002720
chr1	19008623	19008773
chr1	19028249	19028399
chr1	19189672	19189822
chr1	19223270	19223420
chr1	19307931	19308081
chr1	19438821	19438971
chr1	19485861	19486011
chr1	19762744	19762894
chr1	19811043	19811193
chr1	19826919	19827069
chr1	20030191	20030341
chr1	20031035	20031185
chr1	20082319	20082469
chr1	20086305	20086455
chr1	20140421	20140571
chr1	20202302	20202452
chr1	20334879	20335029
chr1	20336746	20336896
chr1	20340671	20340821
chr1	20368596	20368746
chr1	20382882	20383032
chr1	20505517	20505667
chr1	20532213	20532363
chr1	20856633	20856783
chr1	20878533	20878683
chr1	21343552	21343702
chr1	21369923	21370073
chr1	21486259	21486409
chr1	21488340	21488490
chr1	21582711	21582861
chr1	21866206	21866356
chr1	22253433	22253583
chr1	22386340	22386490
chr1	22475198	22475348
chr1	22493618	22493768
chr1	22609664	22609814
chr1	22619474	22619624
chr1	22735075	22735225
chr1	22755924	22756074
chr1	22809977	22810127
chr1	22811675	22811825
chr1	23087984	23088134
chr1	23236585	23236735
chr1	23434413	23434563
chr1	23477694	23477844
chr1	23989864	23990014
chr1	24015376	24015526
chr1	24179429	24179579
chr1	24592582	24592732
chr1	25087045	25087195
chr1	25441834	25441984
chr1	25443776	25443926
chr1	25484901	25485051
chr1	25489649	25489799
chr1	25641513	25641663
chr1	25652391	25652541
chr1	25672096	25672246
chr1	25677720	25677870
chr1	25678620	25678770
chr1	25725794	25725944
chr1	25737672	25737822
chr1	25827406	25827556
chr1	25855351	25855501
chr1	25949516	25949666
chr1	25980028	25980178
chr1	25995021	25995171
chr1	26027141	26027291
chr1	26031683	26031833
chr1	26060031	26060181
chr1	26061393	26061543
chr1	26094562	26094712
chr1	26118016	26118166
chr1	26190292	26190442
chr1	26197510	26197660
chr1	26342881	26343031
chr1	26362569	26362719
chr1	26436011	26436161
chr1	26633195	26633345
chr1	26787625	26787775
chr1	28821138	28821288
chr1	29064588	29064738
chr1	29096834	29096984
chr1	29100176	29100326
chr1	29250993	29251143
chr1	29561160	29561310
chr1	29656150	29656300
chr1	29716542	29716692
chr1	29763858	29764008
chr1	29773040	29773190
chr1	29797807	29797957
[truncated: 1,163,030 more chars]
