# Supplementary material for: Stringent comparative sequence analysis reveals SOX10 as a putative inhibitor of glial cell differentiation
Source: BMC Genomics. 2016 Nov 7;17:887. doi: 10.1186/s12864-016-3167-3 (PMC5100263; doi:10.1186/s12864-016-3167-3)
Supplement: Additional file 12: — DNase-seq peaks identified in S16 cells that are common to all three experimental replicates. The data are provided as a UCSC Rat Genome Browser (rn5) custom track and the fourth column (‘name’) shows the F-Seq score for the peak. (TXT 5171 kb) [file 12864_2016_3167_MOESM12_ESM.txt]

chr10	27877	27991	0.06774884
chr10	158915	159060	0.034700323
chr10	175884	176667	0.13973816
chr10	179033	179259	0.047730878
chr10	191448	191464	0.022082513
chr10	272232	273199	0.057899155
chr10	299159	299787	0.10784377
chr10	313196	313589	0.059146937
chr10	329213	329625	0.042867735
chr10	357783	358672	0.3122917
chr10	361517	362291	0.21944132
chr10	362378	362821	0.08380016
chr10	421021	421475	0.07741008
chr10	446982	447205	0.039034408
chr10	453417	453877	0.054764625
chr10	454138	454570	0.054764625
chr10	454664	455024	0.03500695
chr10	721550	721639	0.02988657
chr10	752726	752898	0.024435228
chr10	895372	895630	0.043981515
chr10	919911	920189	0.03861402
chr10	925750	926335	0.09823751
chr10	933605	933815	0.027631503
chr10	1174676	1174988	0.07148787
chr10	1344602	1345051	0.09347259
chr10	1355982	1356365	0.06771474
chr10	1370450	1370604	0.028920727
chr10	1371399	1371469	0.030060327
chr10	1400247	1400923	0.03425088
chr10	1436371	1436588	0.026313722
chr10	1470857	1470912	0.01911191
chr10	1486557	1486713	0.021661265
chr10	1542037	1542138	0.02221105
chr10	1555709	1555858	0.023009896
chr10	1556219	1556649	0.079345345
chr10	1576931	1577250	0.07647256
chr10	1606420	1606468	0.031291313
chr10	1682816	1682961	0.025301153
chr10	1705638	1705674	0.023718743
chr10	1710538	1710615	0.028772142
chr10	1734689	1734841	0.024253823
chr10	1777972	1778359	0.05080939
chr10	1778584	1778995	0.060780186
chr10	1791349	1791450	0.02359959
chr10	1791651	1791917	0.029705701
chr10	1801179	1801293	0.035729643
chr10	1814427	1814690	0.033918723
chr10	1844830	1844890	0.03909184
chr10	1894992	1895146	0.027244633
chr10	1895783	1896591	0.25182262
chr10	1904299	1904951	0.104266085
chr10	1905309	1905334	0.104266085
chr10	1927025	1927190	0.029446892
chr10	1950050	1950231	0.034338824
chr10	1953118	1953854	0.03655133
chr10	1955462	1955778	0.044324595
chr10	1963932	1964490	0.05020261
chr10	2064458	2064574	0.021983087
chr10	2098711	2098793	0.022236973
chr10	2197477	2199286	0.5162556
chr10	2215539	2216344	0.055631097
chr10	2225799	2226205	0.047351405
chr10	2336508	2336642	0.021086039
chr10	2540814	2541026	0.04008662
chr10	2541986	2542328	0.032750532
chr10	2556278	2556420	0.024932614
chr10	2559522	2560007	0.038541347
chr10	2571145	2571559	0.053643595
chr10	2571675	2571691	0.053643595
chr10	2574711	2574812	0.028133687
chr10	2606083	2606373	0.03239566
chr10	2640514	2640548	0.019926473
chr10	2643487	2643868	0.031607702
chr10	2656979	2657121	0.034191027
chr10	2659281	2659294	0.024044272
chr10	2665454	2665545	0.019244054
chr10	2667569	2667604	0.01920072
chr10	2675571	2675851	0.037263315
chr10	2678075	2678134	0.028673839
chr10	2682506	2682566	0.04008377
chr10	2695746	2695892	0.0371912
chr10	2699508	2699957	0.028686564
chr10	2700285	2700347	0.019111142
chr10	2708597	2708613	0.02438488
chr10	2710596	2710873	0.026995584
chr10	2716397	2717078	0.07834802
chr10	2719913	2720192	0.03319063
chr10	2743003	2743489	0.039105564
chr10	2746167	2746815	0.0845913
chr10	2748061	2749066	0.067237504
chr10	2759875	2760221	0.060116753
chr10	2767108	2767362	0.025317334
chr10	2767446	2767937	0.081564166
chr10	2770449	2771067	0.10582626
chr10	2774831	2774995	0.033472005
chr10	2775157	2775314	0.033472005
chr10	2784953	2785654	0.070135
chr10	2800947	2800958	0.020461235
chr10	2802417	2802808	0.03931529
chr10	2815421	2815562	0.030841468
chr10	2819569	2819737	0.021110715
chr10	2819953	2820242	0.02976104
chr10	2820584	2821475	0.2348853
chr10	2821711	2822576	0.0794102
chr10	2822644	2822860	0.025850987
chr10	2847155	2847258	0.020806316
chr10	2857076	2857171	0.019792702
chr10	2861199	2861679	0.09751286
chr10	2871131	2871411	0.036994934
chr10	2887969	2889141	0.21850671
chr10	2889622	2889750	0.027506301
chr10	2892826	2893196	0.053900313
chr10	2924934	2925038	0.032205697
chr10	2927065	2927225	0.030318398
chr10	2930249	2930561	0.02689262
chr10	2950239	2950581	0.026328646
chr10	2970113	2970411	0.033527263
chr10	2970709	2970801	0.020135352
chr10	2983513	2984351	0.17509146
chr10	2992552	2992695	0.021953339
chr10	2996555	2996594	0.14592366
chr10	2996655	2997414	0.14592366
chr10	3020001	3020235	0.03212691
chr10	3028368	3028638	0.021523952
chr10	3029122	3029595	0.09913242
chr10	3034494	3035232	0.12435744
chr10	3045852	3046132	0.0378136
chr10	3060962	3061167	0.027786436
chr10	3073198	3073638	0.04294791
chr10	3077957	3078307	0.03555509
chr10	3089603	3089726	0.021290477
chr10	3107718	3108422	0.06249729
chr10	3114648	3116323	0.42642123
chr10	3398524	3398994	0.046055105
chr10	3407648	3408699	0.5723367
chr10	3428651	3428873	0.027629256
chr10	3440454	3440827	0.03805592
chr10	3441828	3442174	0.053944375
chr10	3451837	3452388	0.037631027
chr10	3464109	3464459	0.030165084
chr10	3467591	3467921	0.039608214
chr10	3473106	3474370	0.33699945
chr10	3488274	3488901	0.093949795
chr10	3497583	3497713	0.021042515
chr10	3500895	3501366	0.09552762
chr10	3502444	3502803	0.04302669
chr10	3510996	3511084	0.020114817
chr10	3511249	3511817	0.048804913
chr10	3515848	3516468	0.16873744
chr10	3528079	3529013	0.06737315
chr10	3544470	3544729	0.030948821
chr10	3547175	3547412	0.028915664
chr10	3547966	3549123	0.07047861
chr10	3573574	3573704	0.027093273
chr10	3575033	3575149	0.022834873
chr10	3576388	3576595	0.024923358
chr10	3576618	3577182	0.13664241
chr10	3592750	3592918	0.035693537
chr10	3596416	3596484	0.019260306
chr10	3596686	3597135	0.043892648
chr10	3597657	3598444	0.12529999
chr10	3599134	3599173	0.023403106
chr10	3599859	3599906	0.033436228
chr10	3600008	3600280	0.033436228
chr10	3602187	3602487	0.04697343
chr10	3604752	3604943	0.024420884
chr10	3606729	3606853	0.021498615
chr10	3609754	3609870	0.021022614
chr10	3617784	3617858	0.024488363
chr10	3627549	3627694	0.020082729
chr10	3633380	3633742	0.03559035
chr10	3634119	3634348	0.026147949
chr10	3636281	3636290	0.019746816
chr10	3644806	3644870	0.022303645
chr10	3660169	3660624	0.031779345
chr10	3670019	3670054	0.03041992
chr10	3670754	3671154	0.03635578
chr10	3674222	3674223	0.029754482
chr10	3674736	3674974	0.025637563
chr10	3688264	3688529	0.030821035
chr10	3689148	3689482	0.040891483
chr10	3693352	3693823	0.20944858
chr10	3693977	3694772	0.20944858
chr10	3700411	3701167	0.058772072
chr10	3703334	3703615	0.027528973
chr10	3707825	3708149	0.045586772
chr10	3713972	3714400	0.06824897
chr10	3720082	3720584	0.060299117
chr10	3722602	3722859	0.049665608
chr10	3733919	3734827	0.1534801
chr10	3738090	3738926	0.3584421
chr10	3749339	3749432	0.023601022
chr10	3765549	3765757	0.028070554
chr10	3777948	3778197	0.028997166
chr10	3781279	3781576	0.033430696
chr10	3781819	3783033	0.15028337
chr10	3799786	3799794	0.02039711
chr10	3800869	3801298	0.06350974
chr10	3812265	3813358	0.40906674
chr10	3824326	3824598	0.042649552
chr10	3841997	3842195	0.026649486
chr10	3846775	3846906	0.021722939
chr10	3849718	3850071	0.025451208
chr10	3855761	3856037	0.0298771
chr10	3856099	3856437	0.032680992
chr10	3870819	3870926	0.021445593
chr10	3873131	3874087	0.06291007
chr10	3874584	3874708	0.03188761
chr10	3876662	3876948	0.031961042
chr10	3878135	3878217	0.023233445
chr10	3888187	3888649	0.049797844
chr10	3892888	3893371	0.0478774
chr10	3898248	3899051	0.23202837
chr10	3904119	3904828	0.10540684
chr10	3905360	3905608	0.026397401
chr10	3927823	3928209	0.050090063
chr10	3933589	3933733	0.025316842
chr10	3935352	3935407	0.019609129
chr10	3953049	3953345	0.0391511
chr10	3954677	3954768	0.021831024
chr10	3963945	3963994	0.020673659
chr10	3965009	3965462	0.04864403
chr10	3992618	3992858	0.04741402
chr10	3993533	3994095	0.133344
chr10	3994378	3994379	0.02069872
chr10	4000201	4001424	0.12022006
chr10	4006117	4006629	0.037410975
chr10	4012576	4012703	0.026572304
chr10	4019838	4020557	0.2276465
chr10	4022191	4023162	0.24659513
chr10	4023968	4024315	0.029741218
chr10	4042577	4043298	0.3199327
chr10	4045967	4046227	0.035772126
chr10	4053822	4054363	0.06436796
chr10	4062918	4063395	0.10449862
chr10	4117491	4118348	0.23152633
chr10	4118894	4119042	0.023833878
chr10	4147979	4148042	0.020746391
chr10	4165455	4166456	0.38156155
chr10	4171113	4171471	0.038688485
chr10	4175491	4175558	0.019209087
chr10	4185094	4185251	0.024451718
chr10	4201215	4201388	0.03501653
chr10	4203053	4203960	0.20662612
chr10	4215850	4216066	0.027822794
chr10	4216722	4217890	0.06474951
chr10	4225291	4225863	0.05795033
chr10	4230200	4230265	0.020158863
chr10	4254331	4255365	0.22428705
chr10	4262984	4263028	0.022247966
chr10	4268285	4268483	0.032922603
chr10	4270191	4271770	0.11727877
chr10	4273521	4274091	0.15406305
chr10	4274151	4274383	0.024424527
chr10	4275204	4275521	0.045339648
chr10	4285374	4285728	0.053802036
chr10	4290117	4290575	0.08763185
chr10	4293134	4293647	0.105113335
chr10	4293971	4294435	0.11712517
chr10	4340429	4340440	0.025298366
chr10	4372490	4372704	0.021181088
chr10	4432626	4433099	0.07873917
chr10	4439665	4439714	0.029561821
chr10	4448186	4448884	0.14216506
chr10	4451334	4451633	0.027287867
chr10	4472104	4472169	0.03510265
chr10	4472987	4473008	0.027271409
chr10	4489912	4489956	0.019104717
chr10	4524977	4525291	0.060436577
chr10	4525657	4526114	0.060436577
chr10	4526520	4526780	0.060436577
chr10	4526942	4526998	0.060436577
chr10	4527634	4527669	0.026673628
chr10	4534156	4534368	0.026210045
chr10	4551731	4551738	0.027661229
chr10	4574309	4574342	0.02114458
chr10	4579271	4579357	0.023723971
chr10	4588964	4589089	0.020124817
chr10	4613199	4613265	0.019540876
chr10	4641976	4642062	0.031781167
chr10	4646592	4646659	0.019067539
chr10	4653632	4653867	0.030670183
chr10	4675565	4676021	0.08484271
chr10	4678653	4678736	0.022946717
chr10	4900507	4900635	0.029535148
chr10	4938736	4938858	0.021233037
chr10	4949710	4950282	0.04744503
chr10	4983735	4983993	0.04521732
chr10	5174894	5174941	0.03385326
chr10	5175747	5175807	0.02836319
chr10	5199786	5199796	0.02892815
chr10	5218451	5218665	0.027887205
chr10	5283451	5283517	0.021070741
chr10	5289142	5289449	0.07029645
chr10	5295952	5296142	0.023415461
chr10	5359129	5359166	0.026069205
chr10	5359698	5359749	0.02093647
chr10	5360647	5360933	0.031233625
chr10	5402449	5402643	0.025248885
chr10	5491579	5491654	0.023694882
chr10	5501509	5501596	0.028140888
chr10	5501722	5501799	0.028140888
chr10	5507828	5507889	0.023519417
chr10	5508880	5509405	0.108078666
chr10	5515985	5516037	0.024303563
chr10	5560185	5560773	0.051680453
chr10	5561350	5561533	0.039508868
chr10	5587674	5587822	0.035045333
chr10	5591670	5591774	0.027109094
chr10	5594546	5594605	0.032866243
chr10	5596089	5596208	0.026557717
chr10	5597414	5597497	0.03341188
chr10	5614047	5614530	0.059745464
chr10	5624322	5624599	0.035126287
chr10	5626370	5626429	0.021120558
chr10	5628874	5629200	0.051916067
chr10	5633876	5634317	0.0656669
chr10	5635591	5635835	0.026210774
chr10	5667003	5669208	0.392794
chr10	5684237	5684459	0.03167625
chr10	5691059	5691220	0.03794827
chr10	5739861	5740481	0.2241896
chr10	5769918	5769994	0.0234207
chr10	5770254	5770737	0.082005985
chr10	5776572	5777190	0.062264793
chr10	5791793	5792138	0.088124424
chr10	5825644	5825963	0.037072793
chr10	5835977	5836475	0.07887968
chr10	5842504	5843651	0.16471232
chr10	5844318	5844497	0.021472963
chr10	5844612	5845420	0.08436926
chr10	5851027	5851224	0.023140406
chr10	5855937	5856325	0.049059097
chr10	5869883	5870019	0.021998707
chr10	5871361	5871734	0.056115184
chr10	5874582	5874737	0.023638614
chr10	5878356	5879338	0.30160195
chr10	5879396	5879511	0.026284149
chr10	5879707	5879891	0.026284149
chr10	5892572	5892667	0.019228598
chr10	5893249	5893416	0.023102334
chr10	5913263	5913267	0.022244021
chr10	5925660	5925863	0.02361216
chr10	5944883	5945544	0.059161168
chr10	5960841	5961154	0.05579965
chr10	5988287	5988442	0.024314288
chr10	5996509	5996708	0.03705437
chr10	6000833	6001496	0.34880832
chr10	6001580	6002650	0.34880832
chr10	6015684	6016017	0.044287972
chr10	6021044	6021588	0.15917479
chr10	6042845	6043992	0.30533618
chr10	6053808	6054228	0.08598306
chr10	6054435	6054525	0.08598306
chr10	6063300	6063897	0.11518706
chr10	6077081	6077230	0.06375024
chr10	6077429	6077951	0.06375024
chr10	6082290	6082372	0.020553133
chr10	6082571	6083088	0.08831788
chr10	6083262	6083446	0.08831788
chr10	6086848	6087241	0.10811187
chr10	6092542	6092653	0.020167314
chr10	6093357	6093938	0.11960729
chr10	6097731	6098087	0.04580844
chr10	6098857	6099658	0.1656775
chr10	6100115	6100167	0.026281003
chr10	6100701	6100867	0.022540811
chr10	6103121	6103180	0.032087903
chr10	6116785	6117078	0.031782825
chr10	6123837	6123985	0.026842028
chr10	6169106	6169216	0.02212475
chr10	6178896	6178970	0.026898775
chr10	6418972	6419657	0.16152991
chr10	6420145	6420335	0.02635446
chr10	6444027	6444138	0.021403933
chr10	6492333	6493084	0.09815932
chr10	6496217	6496393	0.04559754
chr10	6496635	6496960	0.028336048
chr10	6497059	6497126	0.028336048
chr10	6520688	6520963	0.033364765
chr10	6544534	6544654	0.025045065
chr10	6575271	6575426	0.032429866
chr10	6658624	6658910	0.061681014
chr10	6663598	6663824	0.024910975
chr10	6707487	6707927	0.06500465
chr10	6729455	6729558	0.02238684
chr10	6844890	6844933	0.022815544
chr10	6988205	6988563	0.03657228
chr10	7010726	7011284	0.098304346
chr10	7154656	7154893	0.028348532
chr10	7159984	7160318	0.03846953
chr10	7171051	7171386	0.031299762
chr10	7176203	7176943	0.15984158
chr10	7177227	7177763	0.038463935
chr10	7258770	7258814	0.022492299
chr10	7263608	7264241	0.054547884
chr10	7264570	7264811	0.030447617
chr10	7290212	7290343	0.029159127
chr10	7304977	7305186	0.025544079
chr10	7310946	7311376	0.10335344
chr10	7363077	7363116	0.02805652
chr10	7421703	7422170	0.047784537
chr10	7435793	7436190	0.06294189
chr10	7451669	7451772	0.023728853
chr10	7468895	7469026	0.031285863
chr10	7470712	7470730	0.0362533
chr10	7471517	7472394	0.15457153
chr10	7482602	7482651	0.026889864
chr10	7632636	7633123	0.111305125
chr10	7669832	7669931	0.03198398
chr10	7681112	7681428	0.033975225
chr10	7728750	7729187	0.053908687
chr10	7820011	7820182	0.02822035
chr10	8014809	8015079	0.032606687
chr10	8016692	8016839	0.037199702
chr10	8038709	8039560	0.11056445
chr10	8039822	8040174	0.040147785
chr10	8090082	8090152	0.033821836
chr10	8240751	8240816	0.020471884
chr10	8504776	8504903	0.02028593
chr10	8535407	8535552	0.03289334
chr10	8593753	8594096	0.0718389
chr10	8648731	8648797	0.0252839
chr10	8651053	8651536	0.16653357
chr10	8722260	8722415	0.022487905
chr10	8765436	8765794	0.07196439
chr10	8785989	8786020	0.029566515
chr10	8786122	8786258	0.024986628
chr10	8821117	8821141	0.030242354
chr10	8832975	8833253	0.045090415
chr10	8877169	8877367	0.02791101
chr10	8931100	8931476	0.037767474
chr10	8932479	8932658	0.027350351
chr10	8969348	8969899	0.13660608
chr10	8975033	8975137	0.026248798
chr10	8975281	8975362	0.026248798
chr10	8975530	8975613	0.020543851
chr10	8985815	8985910	0.020832984
chr10	8986601	8986794	0.033515394
chr10	8986856	8987129	0.033515394
chr10	8987785	8987902	0.033394378
chr10	8993028	8993199	0.035577442
chr10	9035090	9035113	0.023897916
chr10	9043861	9044502	0.18216953
chr10	9050137	9050466	0.028442904
chr10	9076176	9076293	0.026028851
chr10	9095752	9095876	0.033787694
chr10	9110704	9111162	0.07851838
chr10	9133675	9133732	0.019178487
chr10	9161992	9162157	0.03328791
chr10	9188113	9188159	0.028804274
chr10	9188834	9189134	0.03295299
chr10	9192609	9192786	0.026210075
chr10	9212573	9212974	0.04924841
chr10	9213140	9213527	0.04924841
chr10	9227986	9228083	0.038654167
chr10	9228306	9228729	0.038654167
chr10	9228903	9228964	0.038654167
chr10	9229894	9229920	0.023040375
chr10	9247427	9247626	0.02193388
chr10	9293077	9293399	0.04301879
chr10	9299587	9300535	0.35573345
chr10	9301402	9301938	0.1044374
chr10	9309821	9310408	0.20374389
chr10	9317151	9317380	0.03374176
chr10	9319396	9320413	0.3517121
chr10	9342672	9344397	0.17744668
chr10	9351139	9351515	0.08145032
chr10	9353473	9353651	0.024886504
chr10	9355798	9356089	0.037349954
chr10	9385042	9385106	0.019300563
chr10	9393006	9393274	0.058383297
chr10	9396851	9397680	0.4793151
chr10	9398025	9398675	0.054436453
chr10	9401960	9402089	0.026520735
chr10	9404007	9404257	0.040437777
chr10	9406902	9408110	0.12535016
chr10	9408340	9408986	0.12535016
chr10	9410649	9410982	0.03333604
chr10	9411443	9411843	0.027703188
chr10	9428191	9428215	0.023575047
chr10	9431865	9432286	0.032311544
chr10	9439674	9439724	0.022379836
chr10	9444998	9445170	0.02964955
chr10	9445297	9445360	0.02964955
chr10	9446126	9446284	0.027839342
chr10	9463389	9463542	0.028786538
chr10	9491608	9493475	0.5376389
chr10	9528217	9529158	0.31881335
chr10	9552005	9552394	0.03691217
chr10	9568433	9568624	0.024448866
chr10	9575107	9575991	0.26295143
chr10	9598244	9599245	0.2550181
chr10	9600219	9600396	0.02181604
chr10	9603792	9604027	0.038093816
chr10	9621326	9621620	0.043405253
chr10	9621783	9622595	0.07628567
chr10	9625844	9626177	0.027137097
chr10	9626944	9627333	0.032132544
chr10	9627432	9627884	0.0652558
chr10	9632891	9633053	0.022050297
chr10	9637585	9638059	0.084068194
chr10	9648254	9648470	0.021601018
chr10	9648533	9649278	0.32189026
chr10	9672825	9673186	0.061336577
chr10	9673698	9674518	0.14306054
chr10	9674937	9675199	0.035748377
chr10	9696664	9696738	0.027985005
chr10	9714347	9714448	0.020975048
chr10	9733584	9734799	0.41978404
chr10	9759856	9759920	0.019367391
chr10	9761135	9761510	0.04603579
chr10	9772490	9772512	0.019813193
chr10	9799934	9801176	0.26975313
chr10	9820456	9820730	0.032295678
chr10	9850145	9851010	0.25462502
chr10	9869153	9869659	0.13293411
chr10	9880831	9881747	0.079658955
chr10	9882165	9882511	0.061620448
chr10	9885150	9885193	0.021777716
chr10	9888880	9889516	0.043761842
chr10	9892390	9893188	0.06137004
chr10	9894131	9894771	0.09119641
chr10	9896423	9897129	0.03722405
chr10	9906191	9906653	0.1047779
chr10	9911388	9912343	0.17577092
chr10	9927264	9927738	0.14555639
chr10	9928575	9929119	0.052779365
chr10	9938548	9939440	0.08133555
chr10	9939947	9940738	0.06647118
chr10	9946245	9946484	0.031069687
chr10	9946746	9947520	0.18893634
chr10	9959860	9960081	0.033416342
chr10	9961948	9962240	0.059815586
chr10	9968624	9971214	0.14819345
chr10	9971281	9971695	0.14819345
chr10	9980158	9980579	0.09485607
chr10	9987842	9988559	0.47789893
chr10	10010338	10010559	0.041477706
chr10	10010707	10011152	0.041477706
chr10	10024118	10024313	0.030143218
chr10	10030245	10030332	0.02349194
chr10	10035831	10036599	0.15735482
chr10	10037509	10037517	0.018877286
chr10	10050820	10050933	0.021392798
chr10	10054956	10055282	0.029690826
chr10	10076694	10077533	0.10812928
chr10	10079881	10080339	0.054040115
chr10	10089044	10089757	0.29299265
chr10	10151479	10152270	0.36061466
chr10	10152483	10153019	0.12194696
chr10	10164203	10164650	0.06816516
chr10	10181828	10182024	0.030799696
chr10	10188275	10188429	0.02781065
chr10	10193758	10195345	0.06744218
chr10	10195871	10195909	0.019027922
chr10	10210135	10210281	0.02275869
chr10	10216147	10216299	0.019782968
chr10	10219416	10219774	0.034441847
chr10	10243764	10244345	0.1995535
chr10	10254935	10254981	0.039333507
chr10	10255910	10256484	0.12022784
chr10	10273150	10273624	0.06265637
chr10	10283649	10283966	0.03511686
chr10	10285576	10286127	0.09467671
chr10	10289082	10289310	0.02884908
chr10	10292061	10292990	0.18001328
chr10	10297954	10298240	0.042701982
chr10	10322195	10322617	0.09547728
chr10	10346525	10347209	0.2031268
chr10	10349788	10350440	0.07173795
chr10	10363708	10363946	0.03393564
chr10	10386844	10387496	0.049062565
chr10	10420578	10420662	0.024241254
chr10	10441946	10442120	0.021395203
chr10	10455851	10456079	0.028915208
chr10	10477256	10477358	0.020913111
chr10	10477708	10478948	0.25150445
chr10	10486167	10486290	0.02070535
chr10	10488048	10488349	0.036648836
chr10	10529800	10530194	0.08132064
chr10	10539451	10540809	0.4662902
chr10	10566317	10566542	0.03221738
chr10	10571795	10572049	0.030573511
chr10	10584404	10584494	0.02144228
chr10	10592172	10592226	0.02219242
chr10	10626370	10626638	0.030255621
chr10	10633298	10634488	0.1970174
chr10	10646779	10647065	0.030680737
chr10	10657128	10657437	0.02816471
chr10	10657652	10658605	0.20986196
chr10	10666875	10667410	0.07975005
chr10	10690520	10691208	0.2560988
chr10	10691273	10692063	0.2560988
chr10	10698245	10698864	0.09426116
chr10	10715634	10715769	0.02196197
chr10	10730588	10731585	0.06434844
chr10	10787524	10789405	0.2964917
chr10	10797137	10797335	0.026995584
chr10	10807581	10807838	0.022490438
chr10	10808261	10808348	0.024321375
chr10	10977551	10977681	0.023970298
chr10	11035451	11035907	0.036446355
chr10	11150312	11150370	0.024556687
chr10	11154240	11154823	0.4584655
chr10	11165139	11165400	0.032444872
chr10	11261888	11262028	0.02389289
chr10	11394103	11394200	0.021959186
chr10	11404934	11405005	0.024337448
chr10	11412345	11413558	0.34037858
chr10	11417438	11417663	0.027761763
chr10	11440192	11440424	0.02490213
chr10	11447407	11447753	0.0465887
chr10	11458756	11459440	0.052752394
chr10	11484286	11484401	0.0408768
chr10	11487731	11488269	0.17005292
chr10	11495463	11495723	0.030391255
chr10	11528327	11528426	0.0207738
chr10	11529324	11529526	0.0281629
chr10	11534815	11534851	0.04334091
chr10	11692821	11693094	0.045136526
chr10	11735715	11735830	0.026031548
chr10	11736231	11736793	0.024690196
chr10	11739798	11739969	0.020316055
chr10	11741116	11741302	0.022131393
chr10	11820367	11820804	0.058186393
chr10	11829257	11830993	0.2509688
chr10	11837517	11837779	0.032202758
chr10	11872195	11872261	0.021074455
chr10	11896451	11896542	0.02284126
chr10	11900553	11900946	0.04597523
chr10	11903461	11903623	0.021862052
chr10	11903840	11903968	0.019422157
chr10	11919032	11919221	0.0260653
chr10	11923221	11924094	0.08090384
chr10	11951114	11951130	0.023329025
chr10	11954359	11954766	0.055574127
chr10	12642691	12642897	0.028557856
chr10	12660244	12661109	0.17887665
chr10	12671523	12672241	0.09192896
chr10	12678557	12679490	0.06496524
chr10	12682144	12683945	0.061220817
chr10	12696056	12696202	0.02060976
chr10	12696458	12697481	0.055412
chr10	12698588	12699007	0.048257224
chr10	12700287	12701026	0.08159529
chr10	12701154	12701461	0.08159529
chr10	12713191	12714171	0.38983896
chr10	12723760	12724278	0.15250425
chr10	12737555	12738288	0.054439936
chr10	12743180	12743862	0.30376208
chr10	12748919	12749078	0.022346582
chr10	12749323	12749546	0.03316938
chr10	12753404	12753811	0.07546525
chr10	12761635	12761638	0.022187412
chr10	12773267	12773308	0.020362923
chr10	12776196	12776896	0.117007725
chr10	12788482	12788505	0.04560721
chr10	12788646	12789756	0.04560721
chr10	12789866	12789924	0.04560721
chr10	12800221	12800623	0.02546545
chr10	12801250	12801415	0.02939409
chr10	12803638	12803909	0.038964488
chr10	12804652	12805084	0.027443334
chr10	12806622	12806794	0.022236625
chr10	12807986	12808387	0.0504999
chr10	12809063	12809197	0.037155967
chr10	12810160	12810431	0.031046186
chr10	12811398	12811517	0.022351326
chr10	12817158	12817977	0.11275103
chr10	12818458	12819552	0.08037657
chr10	12819604	12819759	0.020325303
chr10	12819975	12820637	0.06781933
chr10	12820786	12821247	0.120479
chr10	12834858	12835113	0.050403815
chr10	12856814	12857501	0.25516212
chr10	12860816	12861126	0.03558127
chr10	12870913	12870990	0.029199433
chr10	12880034	12881150	0.31836757
chr10	12893156	12893321	0.040612914
chr10	12893900	12895752	0.2511891
chr10	12900427	12900810	0.02747121
chr10	12903475	12904127	0.22862683
chr10	12926207	12927625	0.26297942
chr10	12929623	12930122	0.1034771
chr10	12948054	12948412	0.02779734
chr10	12948656	12948870	0.030592026
chr10	12959577	12960023	0.06880085
chr10	12961962	12962449	0.045489315
chr10	12987129	12987318	0.044425998
chr10	13004616	13004992	0.054451745
chr10	13014867	13015384	0.1627912
chr10	13016377	13016865	0.060835004
chr10	13032181	13032564	0.047557794
chr10	13039536	13040056	0.07958936
chr10	13042572	13044032	0.1591441
chr10	13044356	13044971	0.061566494
chr10	13099804	13100066	0.034163065
chr10	13124104	13124354	0.025720367
chr10	13129991	13130246	0.034813862
chr10	13134420	13134475	0.025401456
chr10	13145811	13145917	0.019176045
chr10	13146463	13147194	0.22896093
chr10	13171907	13172016	0.022434706
chr10	13185974	13186517	0.11077029
chr10	13188044	13188375	0.061220527
chr10	13190974	13191289	0.031298436
chr10	13193092	13193353	0.029186005
chr10	13200162	13201584	0.3384828
chr10	13207757	13207926	0.036882296
chr10	13211864	13212012	0.025992235
chr10	13213844	13213992	0.021352518
chr10	13226041	13226052	0.022277072
chr10	13227427	13227701	0.035464436
chr10	13231039	13231725	0.12069327
chr10	13233606	13233630	0.025942458
chr10	13245032	13245477	0.03406881
chr10	13261330	13262325	0.23703696
chr10	13266313	13266737	0.028963802
chr10	13306165	13306531	0.040320374
chr10	13330106	13331244	0.36265698
chr10	13340195	13340860	0.0683169
chr10	13352349	13353196	0.20470622
chr10	13356017	13356117	0.03616318
chr10	13357328	13358607	0.10154761
chr10	13368899	13369409	0.17185232
chr10	13380781	13381366	0.08050403
chr10	13383925	13384149	0.028556954
chr10	13392338	13393365	0.26580247
chr10	13394115	13394153	0.024302289
chr10	13394308	13394423	0.024302289
chr10	13396255	13396689	0.07003391
chr10	13398803	13398857	0.021582037
chr10	13407783	13408670	0.33890134
chr10	13416238	13416379	0.037226
chr10	13429582	13430206	0.18412659
chr10	13435586	13436754	0.5233043
chr10	13459912	13460290	0.044717133
chr10	13471638	13472757	0.05920893
chr10	13535985	13536203	0.031881027
chr10	13538600	13540626	0.71894765
chr10	13566128	13566403	0.037834037
chr10	13570143	13570340	0.027976038
chr10	13575344	13575613	0.038671438
chr10	13587493	13587834	0.041204385
chr10	13602515	13603997	0.2997335
chr10	13614010	13615022	0.23067778
chr10	13626220	13626552	0.052515835
chr10	13643072	13644118	0.41403466
chr10	13645648	13645822	0.025998656
chr10	13652447	13653525	0.28204045
chr10	13661078	13662090	0.23865418
chr10	13670609	13672341	0.070203036
chr10	13677236	13677513	0.034702547
chr10	13677536	13677855	0.034702547
chr10	13678057	13678121	0.024589946
chr10	13688979	13689147	0.03219785
chr10	13696181	13696484	0.04323568
chr10	13702972	13703512	0.0660401
chr10	13709086	13710568	0.21867082
chr10	13711466	13711577	0.025211195
chr10	13722873	13723165	0.041132838
chr10	13731430	13732866	0.38137662
chr10	13750310	13750421	0.029373389
chr10	13750983	13751354	0.046679836
chr10	13757241	13757247	0.020235175
chr10	13773738	13773867	0.036448944
chr10	13774117	13774399	0.036448944
chr10	13774639	13774743	0.019269252
chr10	13778791	13778929	0.02918598
chr10	13780096	13780241	0.021954082
chr10	13785395	13785422	0.023372151
chr10	13793496	13794790	0.16491134
chr10	13808700	13809049	0.042843007
chr10	13813048	13814215	0.23387732
chr10	13824439	13826544	0.15885104
chr10	13829684	13831052	0.065807216
chr10	13835409	13835768	0.09443958
chr10	13839278	13839482	0.023433834
chr10	13849898	13850356	0.09641638
chr10	13851756	13852382	0.293996
chr10	13854537	13854994	0.083652325
chr10	13858277	13858664	0.101997666
chr10	13873022	13873332	0.04237268
chr10	13888225	13888679	0.092977755
chr10	13903289	13904043	0.20943889
chr10	13907684	13908301	0.1825689
chr10	13921052	13922111	0.38641122
chr10	13931073	13931533	0.1273432
chr10	13938284	13938824	0.075397134
chr10	13950122	13950827	0.055058237
chr10	13972873	13973043	0.029781608
chr10	13976881	13977376	0.033990685
chr10	13982415	13982770	0.04065612
chr10	13986056	13986222	0.02807169
chr10	13990850	13990983	0.038627453
chr10	13998259	13998632	0.06796191
chr10	13999780	14000094	0.038617402
chr10	14022058	14022380	0.07401594
chr10	14031214	14032987	0.2890674
chr10	14051293	14051695	0.05242046
chr10	14063551	14064659	0.3621486
chr10	14070864	14071012	0.022767892
chr10	14072403	14073457	0.20029716
chr10	14073655	14073779	0.022508388
chr10	14074013	14074697	0.06660486
chr10	14081099	14081396	0.062860064
chr10	14106944	14107445	0.09041214
chr10	14114501	14115986	0.26401338
chr10	14120299	14120584	0.044564076
chr10	14120790	14120847	0.019249324
chr10	14138439	14138488	0.018983152
chr10	14139344	14140377	0.50347275
chr10	14169053	14169243	0.022851853
chr10	14187058	14187372	0.02692993
chr10	14187576	14187628	0.02692993
chr10	14188276	14190530	0.375275
chr10	14226781	14226834	0.019887894
chr10	14232211	14232843	0.11700495
chr10	14243864	14244048	0.026613945
chr10	14259674	14259706	0.018976768
chr10	14259982	14261680	0.14585382
chr10	14262384	14262611	0.036378138
chr10	14278758	14279189	0.056029193
chr10	14291707	14292600	0.2633767
chr10	14293237	14293591	0.045805458
chr10	14303760	14303980	0.032052793
chr10	14307812	14308642	0.3516909
chr10	14327266	14327449	0.024301538
chr10	14341499	14341899	0.038308423
chr10	14347594	14347705	0.023205074
chr10	14357681	14358728	0.27607834
chr10	14361719	14362400	0.17669642
chr10	14362682	14363355	0.06499443
chr10	14398109	14399092	0.17526259
chr10	14404690	14404804	0.025857842
chr10	14414924	14416027	0.37392446
chr10	14416394	14416602	0.37392446
chr10	14418351	14418789	0.08696274
chr10	14426486	14426654	0.02354599
chr10	14427452	14427646	0.029522013
chr10	14427907	14428042	0.021751259
chr10	14429365	14429413	0.029831233
chr10	14429945	14430095	0.02406354
chr10	14430976	14431973	0.053154774
chr10	14432927	14433181	0.031557538
chr10	14451527	14451560	0.21652968
chr10	14451638	14453449	0.21652968
chr10	14460309	14460619	0.037509523
chr10	14466004	14467005	0.054143574
chr10	14471613	14471882	0.02617524
chr10	14475372	14475463	0.02060232
chr10	14481690	14481739	0.022273691
chr10	14497152	14497368	0.030838646
chr10	14498691	14498818	0.02290047
chr10	14509924	14510574	0.07529598
chr10	14510748	14510995	0.022712938
chr10	14520098	14520260	0.022416797
chr10	14525615	14525873	0.026069863
chr10	14533064	14533223	0.04343714
chr10	14536732	14536931	0.035849895
chr10	14537941	14538096	0.028309504
chr10	14538553	14538828	0.03267283
chr10	14541754	14541803	0.029482292
chr10	14543354	14543463	0.03987587
chr10	14545538	14545906	0.02678397
chr10	14548124	14548208	0.031214325
chr10	14550994	14551051	0.019802403
chr10	14551132	14551414	0.03377044
chr10	14552407	14552410	0.025188243
chr10	14552621	14553020	0.032357804
chr10	14553166	14553354	0.032357804
chr10	14554959	14555036	0.04410275
chr10	14556654	14556706	0.026500924
chr10	14558010	14558509	0.06955383
chr10	14569449	14569758	0.03405144
chr10	14570233	14570999	0.20978612
chr10	14571091	14571209	0.019782089
chr10	14573238	14573606	0.04635682
chr10	14577874	14578119	0.19523302
chr10	14578153	14579536	0.19523302
chr10	14579787	14579805	0.028433895
chr10	14580029	14580240	0.028433895
chr10	14584105	14584431	0.031714853
chr10	14592582	14592805	0.026582228
chr10	14599537	14599665	0.02824406
chr10	14604659	14606836	0.20783812
chr10	14623686	14623819	0.02756673
chr10	14627092	14627218	0.038309034
chr10	14637256	14637444	0.025541741
chr10	14643002	14643961	0.11580379
chr10	14644620	14645323	0.081848584
chr10	14647443	14648206	0.13718738
chr10	14648920	14649059	0.020352071
chr10	14649127	14649811	0.04878489
chr10	14653387	14653529	0.034540027
chr10	14653539	14653727	0.034540027
chr10	14657631	14657801	0.026622877
chr10	14665405	14665485	0.036048215
chr10	14669534	14669689	0.027927099
chr10	14669950	14670080	0.01974359
chr10	14675172	14675425	0.028482947
chr10	14682117	14682830	0.23270452
chr10	14683362	14683846	0.05657941
chr10	14692605	14693027	0.052986275
chr10	14694040	14694189	0.024242958
chr10	14694802	14695013	0.021087503
chr10	14713555	14713629	0.020018931
chr10	14714286	14715025	0.12046861
chr10	14716903	14717338	0.032040045
chr10	14747786	14748792	0.09755703
chr10	14749893	14751870	0.36696848
chr10	14756979	14757548	0.071322165
chr10	14758460	14759571	0.18080927
chr10	14780282	14780334	0.023006225
chr10	14795016	14795290	0.19590667
chr10	14793150	14794834	0.19590667
chr10	14810186	14810917	0.058971763
chr10	14817537	14818005	0.05110553
chr10	14818079	14818903	0.05110553
chr10	14825107	14825467	0.03443173
chr10	14828357	14829120	0.089629315
chr10	14829357	14830030	0.047858205
chr10	14846533	14847073	0.044457253
chr10	14868920	14869224	0.040716283
chr10	14884948	14885770	0.17028213
chr10	14910914	14910927	0.6286785
chr10	14911151	14912300	0.6286785
chr10	14914461	14915169	0.038045388
chr10	14916308	14916764	0.08688305
chr10	14940807	14941357	0.044116315
chr10	14956296	14956997	0.17494932
chr10	14967905	14968569	0.08293445
chr10	14970018	14970387	0.07080083
chr10	14974548	14975469	0.085327715
chr10	14976798	14977051	0.0455845
chr10	14977944	14979002	0.083118595
chr10	14981897	14982297	0.050185625
chr10	14983884	14984279	0.08344285
chr10	14989051	14989576	0.040624756
chr10	14993955	14994381	0.095589206
chr10	14999526	15000181	0.06893656
chr10	15003346	15003902	0.16130905
chr10	15008745	15009393	0.038757663
chr10	15012490	15013904	0.40488043
chr10	15013960	15014193	0.40488043
chr10	15024105	15024611	0.17939873
chr10	15040814	15041875	0.1608428
chr10	15048018	15048185	0.021572653
chr10	15048591	15048788	0.023286927
chr10	15053631	15055065	0.16188978
chr10	15058048	15058252	0.02412133
chr10	15064401	15064613	0.02975631
chr10	15073374	15073757	0.08714059
chr10	15076642	15076962	0.042630985
chr10	15095458	15097155	0.4417875
chr10	15100497	15100681	0.023923887
chr10	15117288	15118721	0.13099398
chr10	15119629	15119646	0.02628773
chr10	15124745	15124754	0.03504619
chr10	15126201	15126762	0.030978853
chr10	15127345	15127518	0.030324519
chr10	15129843	15129946	0.022310825
chr10	15158184	15158242	0.020121524
chr10	15158445	15159730	0.24734947
chr10	15168256	15168688	0.036770083
chr10	15177009	15177208	0.02594834
chr10	15182451	15183074	0.08081464
chr10	15189063	15189131	0.025006728
chr10	15197309	15197387	0.024774862
chr10	15217440	15217892	0.07733472
chr10	15229829	15230163	0.044040184
chr10	15244680	15245354	0.03830914
chr10	15245518	15246990	0.3176818
chr10	15273263	15274232	0.2869849
chr10	15294658	15295116	0.06312777
chr10	15295908	15296825	0.15809591
chr10	15299369	15300199	0.09143323
chr10	15309011	15309833	0.22400829
chr10	15323440	15325137	0.5924541
chr10	15369485	15369633	0.023932628
chr10	15378322	15378353	0.01907796
chr10	15380540	15381011	0.03333607
chr10	15381514	15381998	0.06357276
chr10	15382284	15382442	0.06357276
chr10	15382534	15382869	0.025352405
chr10	15385892	15386193	0.06407294
chr10	15383142	15385665	0.06407294
chr10	15392905	15392973	0.02142935
chr10	15415139	15415356	0.03909377
chr10	15419649	15419702	0.025055334
chr10	15423349	15424472	0.26393244
chr10	15433711	15434774	0.19786856
chr10	15465974	15466344	0.06924469
chr10	15472885	15472917	0.023048468
chr10	15481989	15482289	0.035410225
chr10	15485571	15485655	0.01966684
chr10	15495869	15496253	0.0644114
chr10	15515474	15516871	0.5104891
chr10	15540516	15540945	0.07675848
chr10	15546630	15546731	0.020419588
chr10	15549175	15549884	0.14210373
chr10	15553457	15553655	0.021860318
chr10	15562850	15563511	0.22272217
chr10	15564355	15564620	0.02694464
chr10	15564733	15564936	0.023742003
chr10	15567246	15568682	0.11966048
chr10	15568808	15569120	0.11966048
chr10	15569688	15570045	0.19289166
chr10	15570136	15570545	0.19289166
chr10	15570735	15571611	0.19289166
chr10	15572664	15573009	0.08430238
chr10	15584133	15584907	0.22219679
chr10	15591984	15592135	0.026027884
chr10	15598294	15598765	0.05258256
chr10	15613576	15614359	0.07225458
chr10	15615537	15615895	0.040554374
chr10	15633309	15634035	0.13374712
chr10	15644914	15645051	0.028236095
chr10	15654770	15654800	0.021776596
chr10	15656031	15656073	0.02685804
chr10	15668226	15668703	0.09806702
chr10	15673255	15673393	0.025118418
chr10	15674993	15675170	0.022330726
chr10	15678410	15678701	0.047197565
chr10	15681212	15681863	0.04553323
chr10	15682474	15682494	0.025150402
chr10	15687303	15687393	0.027285673
chr10	15687508	15687619	0.027285673
chr10	15687967	15688156	0.023804242
chr10	15688252	15688410	0.03571001
chr10	15694087	15694420	0.041967276
chr10	15695299	15696636	0.089083314
chr10	15705498	15706017	0.07650152
chr10	15706608	15706874	0.040589705
chr10	15721853	15722219	0.069034845
chr10	15723604	15724649	0.13147207
chr10	15728977	15729049	0.02171537
chr10	15730302	15730456	0.023957457
chr10	15757914	15758330	0.024768414
chr10	15769007	15769505	0.049211793
chr10	15770157	15770343	0.020482002
chr10	15801985	15802695	0.068804726
chr10	15820059	15820109	0.02421066
chr10	15820275	15820422	0.02421066
chr10	15822075	15822704	0.15143773
chr10	15824276	15824630	0.068492055
chr10	15833756	15834157	0.036673047
chr10	15841246	15841762	0.052918322
chr10	15855091	15855165	0.036492627
chr10	15866298	15866475	0.0232481
chr10	15866874	15868117	0.13692093
chr10	15870022	15870070	0.023105705
chr10	15872294	15872630	0.03750708
chr10	15873205	15873545	0.039656833
chr10	15906393	15906511	0.024698516
chr10	15917591	15917852	0.041307833
chr10	15939035	15939699	0.03259538
chr10	15939724	15939781	0.03020713
chr10	15940616	15942148	0.5611983
chr10	15964677	15965088	0.053188775
chr10	15972639	15972845	0.025995616
chr10	15984681	15985384	0.060426038
chr10	15998376	15999368	0.3365951
chr10	16000788	16000912	0.02646578
chr10	16013428	16013945	0.031048328
chr10	16014029	16014148	0.0429349
chr10	16014194	16014223	0.0429349
chr10	16014285	16014805	0.0429349
chr10	16023295	16024282	0.17485803
chr10	16051065	16051102	0.028233133
chr10	16053591	16053912	0.04422161
chr10	16066342	16066672	0.03553778
chr10	16067932	16068288	0.038374864
chr10	16074631	16074677	0.0236283
chr10	16075365	16076256	0.06719414
chr10	16076956	16077152	0.029146573
chr10	16079424	16079867	0.021859279
chr10	16085199	16085900	0.06115334
chr10	16090445	16090557	0.028721673
chr10	16103090	16103745	0.11593606
chr10	16105451	16106537	0.18498982
chr10	16109829	16110090	0.029617896
chr10	16111489	16113321	0.11258427
chr10	16133905	16134323	0.045776226
chr10	16135902	16136199	0.03933197
chr10	16147918	16148197	0.045696486
chr10	16149610	16150026	0.07271414
chr10	16151493	16152805	0.32648137
chr10	16153156	16153498	0.054914787
chr10	16153592	16153871	0.054914787
chr10	16155192	16155512	0.055148985
chr10	16166027	16166134	0.023340093
chr10	16181079	16181267	0.02635
chr10	16189344	16190038	0.18459752
chr10	16208154	16208648	0.04601166
chr10	16210022	16210330	0.040109936
chr10	16211999	16213015	0.26656064
chr10	16216997	16217069	0.027905012
chr10	16224571	16224785	0.021858757
chr10	16229094	16229151	0.01980865
chr10	16241487	16241814	0.028576571
chr10	16242470	16242509	0.019042872
chr10	16252724	16254087	0.20146646
chr10	16256914	16256965	0.025034724
chr10	16257162	16257546	0.034007363
chr10	16267774	16267952	0.025047934
chr10	16275656	16276326	0.06638988
chr10	16278417	16278580	0.0273297
chr10	16283658	16283903	0.031444114
chr10	16299960	16300100	0.026430344
chr10	16304649	16305789	0.083116606
chr10	16319133	16319166	0.019252414
chr10	16321998	16322307	0.02757931
chr10	16322898	16323031	0.02439859
chr10	16324675	16324864	0.028001016
chr10	16331565	16331944	0.026604956
chr10	16400619	16400740	0.025631785
chr10	16401788	16402008	0.033965524
chr10	16405269	16405326	0.02789594
chr10	16406649	16406759	0.022597924
chr10	16409498	16409609	0.03576584
chr10	16415471	16415525	0.028042218
chr10	16426914	16427242	0.044199917
chr10	16428272	16428682	0.08770964
chr10	16431437	16432849	0.11909699
chr10	16432933	16433267	0.033175904
chr10	16438952	16439743	0.068585075
chr10	16440550	16440567	0.02469668
chr10	16459426	16459458	0.019020477
chr10	16469094	16469329	0.023611093
chr10	16471262	16472680	0.17529985
chr10	16473083	16473404	0.048945263
chr10	16473431	16473473	0.048945263
chr10	16473757	16474283	0.17604719
chr10	16475066	16475460	0.09269422
chr10	16515920	16515931	0.019764706
chr10	16516216	16516336	0.019540263
chr10	16516397	16517507	0.051945116
chr10	16518302	16518490	0.02425706
chr10	16521197	16521222	0.034451414
chr10	16521656	16522089	0.04098654
chr10	16526981	16527235	0.04214675
chr10	16527503	16527775	0.04214675
chr10	16530334	16530528	0.023610312
chr10	16545720	16545866	0.024101
chr10	16561604	16561743	0.022170521
chr10	16563422	16563818	0.054278858
chr10	16577045	16578364	0.12136803
chr10	16578704	16579096	0.12136803
chr10	16632423	16632792	0.049023464
chr10	16643328	16644004	0.13367997
chr10	16644181	16644809	0.27249968
chr10	16668305	16668680	0.03312939
chr10	16668763	16668796	0.03312939
chr10	16672318	16673365	0.0974668
chr10	16684344	16685298	0.15768968
chr10	16710307	16710673	0.2602746
chr10	16710905	16711580	0.2602746
chr10	16713381	16713987	0.101854235
chr10	16714370	16714622	0.027865952
chr10	16714951	16715210	0.051564116
chr10	16735370	16735871	0.09392154
chr10	16742011	16742478	0.076183446
chr10	16745450	16745705	0.034060176
chr10	16753618	16754589	0.11813162
chr10	16757848	16758186	0.043248698
chr10	16759791	16759980	0.029243318
chr10	16760380	16760977	0.079677455
chr10	16782228	16782900	0.17989673
chr10	16789416	16790294	0.121003054
chr10	16791871	16792642	0.22580604
chr10	16812949	16814214	0.28660056
chr10	16838925	16839199	0.038174853
chr10	16839435	16839476	0.01896378
chr10	16840794	16841426	0.11040448
chr10	16843979	16844303	0.03599013
chr10	16844416	16845639	0.09817288
chr10	16860229	16860788	0.11980778
chr10	16863733	16864031	0.039155588
chr10	16865498	16865670	0.029858742
chr10	16866426	16868619	0.31005487
chr10	16872349	16872759	0.03587242
chr10	16873250	16873439	0.022889065
chr10	16873545	16874058	0.1334965
chr10	16888172	16888185	0.021730997
chr10	16892783	16893260	0.058673754
chr10	16898929	16899111	0.021880984
chr10	16909673	16910288	0.13295212
chr10	16913301	16914010	0.19210643
chr10	16928776	16929323	0.09436296
chr10	16933015	16934968	0.14715067
chr10	16948216	16948310	0.021388615
chr10	16957012	16957424	0.051845163
chr10	16958011	16958237	0.026968552
chr10	16965659	16965783	0.025263721
chr10	16970962	16971151	0.022389445
chr10	16971203	16972746	0.09048199
chr10	16972915	16973742	0.12858115
chr10	16989658	16989828	0.08665082
chr10	16989996	16990867	0.08665082
chr10	16998943	16999739	0.07555385
chr10	17003514	17003775	0.03076773
chr10	17004363	17005077	0.06680702
chr10	17005825	17006047	0.022283414
chr10	17016448	17016853	0.047144283
chr10	17019200	17019397	0.024050493
chr10	17028304	17028305	0.018975414
chr10	17032123	17032139	0.020632789
chr10	17032218	17032334	0.024545634
chr10	17035924	17036064	0.031266827
chr10	17036873	17037588	0.04192513
chr10	17042024	17042430	0.030880908
chr10	17042730	17042742	0.019887634
chr10	17058787	17058835	0.030932449
chr10	17060589	17061053	0.027047824
chr10	17066732	17066938	0.026892813
chr10	17066956	17067140	0.021530803
chr10	17074949	17075988	0.115319274
chr10	17079502	17080031	0.15812376
chr10	17083136	17083335	0.029496364
chr10	17088584	17088892	0.04416584
chr10	17097925	17098606	0.1218335
chr10	17099299	17099725	0.06501526
chr10	17100132	17100473	0.027627219
chr10	17102698	17103032	0.05870039
chr10	17106310	17107079	0.14407453
chr10	17116910	17117225	0.04981727
chr10	17121297	17122448	0.1762857
chr10	17135626	17136042	0.05290067
chr10	17144518	17145751	0.09478416
chr10	17153761	17154305	0.04154142
chr10	17155993	17156019	0.019635951
chr10	17156360	17156705	0.029434383
chr10	17160283	17160481	0.037438348
chr10	17165219	17165336	0.026292097
chr10	17170321	17170625	0.03773122
chr10	17182954	17183043	0.022556301
chr10	17195518	17195671	0.03148506
chr10	17195733	17196308	0.07765707
chr10	17197138	17197432	0.032104127
chr10	17216733	17217039	0.044233683
chr10	17217125	17217532	0.050477415
chr10	17221476	17222446	0.15847439
chr10	17222684	17223233	0.04918463
chr10	17267781	17268144	0.055469565
chr10	17294393	17294800	0.09255542
chr10	17315324	17317448	0.20044534
chr10	17324292	17324350	0.018985832
chr10	17324471	17324492	0.018839652
chr10	17324731	17325290	0.07199212
chr10	17334490	17335198	0.16604379
chr10	17335358	17336054	0.07418577
chr10	17339654	17339773	0.024088366
chr10	17348786	17349841	0.11329428
chr10	17359323	17360139	0.047164865
chr10	17364635	17364681	0.019060036
chr10	17364878	17365959	0.10892764
chr10	17372298	17372470	0.02760223
chr10	17372928	17373301	0.04588361
chr10	17375337	17375573	0.03495644
chr10	17378845	17378901	0.024466202
chr10	17384600	17384751	0.02888495
chr10	17385605	17385858	0.02933523
chr10	17388365	17388394	0.031296287
chr10	17401797	17402248	0.06576724
chr10	17407359	17408409	0.08630684
chr10	17410578	17410916	0.050201476
chr10	17429676	17430573	0.41042066
chr10	17430836	17431644	0.06694222
chr10	17432019	17432139	0.037784554
chr10	17450310	17450744	0.054488067
chr10	17461146	17461201	0.028670765
chr10	17492211	17493130	0.16630502
chr10	17494379	17494382	0.019831346
chr10	17494623	17494945	0.059033565
chr10	17500521	17501027	0.11584544
chr10	17515072	17515745	0.17891856
chr10	17520086	17520115	0.01889775
chr10	17526227	17526228	0.018935721
chr10	17540130	17540266	0.024668084
chr10	17542339	17542456	0.019602707
chr10	17552694	17552792	0.03258848
chr10	17555378	17555906	0.03815348
chr10	17558983	17559073	0.0218795
chr10	17567342	17567828	0.06421205
chr10	17568132	17568312	0.06421205
chr10	17574389	17574522	0.021710832
chr10	17579935	17580053	0.020243134
chr10	17593066	17593220	0.036091074
chr10	17610457	17610475	0.020463504
chr10	17619897	17620001	0.02756023
chr10	17625199	17625395	0.022499833
chr10	17627351	17627359	0.029785363
chr10	17644348	17644672	0.023146782
chr10	17648626	17649069	0.04935492
chr10	17650582	17650626	0.036232833
chr10	17650835	17650855	0.036232833
chr10	17654060	17654126	0.021149807
chr10	17657029	17657081	0.019239448
chr10	17660057	17660133	0.023580298
chr10	17660518	17660751	0.033001337
chr10	17660861	17660931	0.033001337
chr10	17661558	17661560	0.02554473
chr10	17682763	17682993	0.038232934
chr10	17692800	17693012	0.03462624
chr10	17694084	17694094	0.025606312
chr10	17696546	17696660	0.030218663
chr10	17697172	17697344	0.022334894
chr10	17697837	17697889	0.024207659
chr10	17703018	17703037	0.03901182
chr10	17704993	17705193	0.027688133
chr10	17721298	17721397	0.032007407
chr10	17727742	17727873	0.022756765
chr10	17731861	17732204	0.054574832
chr10	17733928	17733977	0.024400825
chr10	17734155	17734171	0.025484676
chr10	17739631	17739746	0.020937443
chr10	17741402	17741454	0.019353813
chr10	17750860	17751038	0.029455675
chr10	17751639	17752196	0.10063578
chr10	17753057	17753314	0.026580151
chr10	17756374	17756710	0.057269536
chr10	17757004	17757515	0.057269536
chr10	17760034	17760344	0.04894002
chr10	17765684	17765865	0.027719565
chr10	17795095	17795510	0.038898278
chr10	17797242	17797316	0.031571247
chr10	17797492	17797581	0.019872889
chr10	17802521	17802673	0.045075417
chr10	17808933	17809160	0.02451606
chr10	17810045	17810355	0.025609067
chr10	17815773	17815775	0.033009022
chr10	17826078	17827244	0.06198846
chr10	17827823	17827888	0.06198846
chr10	17828261	17828354	0.022406427
chr10	17833056	17833172	0.04481198
chr10	17833711	17833787	0.04481198
chr10	17863132	17863252	0.036916368
chr10	17892755	17892859	0.019632533
chr10	17912849	17913269	0.054954045
chr10	17926241	17926447	0.0264222
chr10	17927614	17927759	0.024674913
chr10	17933615	17933676	0.019396907
chr10	17935511	17935557	0.02938697
chr10	17937656	17938592	0.06348539
chr10	17946989	17947218	0.024106512
chr10	17948953	17949002	0.019062232
chr10	17950567	17950607	0.028279599
chr10	17958464	17958868	0.043123428
chr10	17960057	17960251	0.020877788
chr10	17960311	17960627	0.04278885
chr10	17962544	17962795	0.029766295
chr10	17968766	17968980	0.030522771
chr10	17974990	17975479	0.41936818
chr10	17975564	17976556	0.41936818
chr10	17984258	17984639	0.058891058
chr10	17989660	17990246	0.08928059
chr10	17993682	17993756	0.036961686
chr10	17994011	17994346	0.023296237
chr10	18008092	18008270	0.021969443
chr10	18008668	18009031	0.055744186
chr10	18011292	18011751	0.052366916
chr10	18012257	18012846	0.1308947
chr10	18013094	18013943	0.1308947
chr10	18014657	18016306	0.1525993
chr10	18016990	18017086	0.019584563
chr10	18029245	18029260	0.02237373
chr10	18032870	18033348	0.0426112
chr10	18033781	18033800	0.029114671
chr10	18045846	18045968	0.020876518
chr10	18100543	18101025	0.08740436
chr10	18101740	18102066	0.03738166
chr10	18103420	18103463	0.019045651
chr10	18140787	18141395	0.11453438
chr10	18224410	18225041	0.11311496
chr10	18225327	18225446	0.11311496
chr10	18287672	18287817	0.023368616
chr10	18313786	18314717	0.06231774
chr10	18327766	18329311	0.33611926
chr10	18346711	18347653	0.08138216
chr10	18372415	18372873	0.08810766
chr10	18381412	18381441	0.05088345
chr10	18381559	18381796	0.05088345
chr10	18384008	18384104	0.02333205
chr10	18388473	18388851	0.05873234
chr10	18395995	18396114	0.023109138
chr10	18398781	18399198	0.039829068
chr10	18408243	18408248	0.032204043
chr10	18408755	18408899	0.021270797
chr10	18411990	18412085	0.032659397
chr10	18423092	18423151	0.02014539
chr10	18423816	18423942	0.020572009
chr10	18429824	18430534	0.31470695
chr10	18473297	18473348	0.03864921
chr10	18474597	18475002	0.065686636
chr10	18490383	18490489	0.024527265
chr10	18500160	18500725	0.10454289
chr10	18506751	18507816	0.19122496
chr10	18507977	18509126	0.19122496
chr10	18520253	18520681	0.05894682
chr10	18525232	18525594	0.05356168
chr10	18525834	18525922	0.05356168
chr10	18541098	18541835	0.19647855
chr10	18542100	18542173	0.19647855
chr10	18545344	18545849	0.09478528
chr10	18552329	18552664	0.049211066
chr10	18571024	18571265	0.024867866
chr10	18573135	18573267	0.032033287
chr10	18579101	18579280	0.037388384
chr10	18586187	18586301	0.02541575
chr10	18589327	18589450	0.022521505
chr10	18604424	18604546	0.024171459
chr10	18608597	18608647	0.0200168
chr10	18609163	18609337	0.039840624
chr10	18620375	18621161	0.05393696
chr10	18645237	18645343	0.025940904
chr10	18648308	18648322	0.021414105
chr10	18658936	18659430	0.090267844
chr10	18663189	18663285	0.020298777
chr10	18663572	18663881	0.044341043
chr10	18666563	18666730	0.024273295
chr10	18669680	18670166	0.0677954
chr10	18680851	18682087	0.07327843
chr10	18692036	18692328	0.030305594
chr10	18702274	18702782	0.056508884
chr10	18722669	18722930	0.025466673
chr10	18734437	18735025	0.09732594
chr10	18737729	18737889	0.02322255
chr10	18745705	18745767	0.04169333
chr10	18747972	18748220	0.035581324
chr10	18749416	18749641	0.029335273
chr10	18751324	18751583	0.03728794
chr10	18756589	18756991	0.04072198
chr10	18760270	18760459	0.024674615
chr10	18765660	18766028	0.053949527
chr10	18809163	18809257	0.025971508
chr10	18811509	18811601	0.019490482
chr10	18823875	18823901	0.035229165
chr10	18824531	18824993	0.053429827
chr10	18836120	18836892	0.1048359
chr10	18843537	18843854	0.04140148
chr10	18845230	18845582	0.04308913
chr10	18863725	18863764	0.030722983
chr10	18871662	18871690	0.032633554
chr10	18898896	18898912	0.033828575
chr10	18901402	18901892	0.07592697
chr10	18901944	18901946	0.07592697
chr10	18929554	18929672	0.021020766
chr10	18935990	18936117	0.025249498
chr10	18944382	18944719	0.048517626
chr10	18948013	18948483	0.051077418
chr10	18952853	18953368	0.09524756
chr10	18954755	18954943	0.027215699
chr10	18973251	18973547	0.025278902
chr10	18973591	18973644	0.01986959
chr10	18980253	18980646	0.06604129
chr10	19016581	19016885	0.020878159
chr10	19019909	19019935	0.030444462
chr10	19042692	19042916	0.02540092
chr10	19047550	19048538	0.11641859
chr10	19061862	19062353	0.068978354
chr10	19069787	19069837	0.029681714
chr10	19104529	19104592	0.023671653
chr10	19149178	19149645	0.058203876
chr10	19167399	19167453	0.023934457
chr10	19172066	19172103	0.026342364
chr10	19174036	19174365	0.05552368
chr10	19182884	19182947	0.02823369
chr10	19197692	19197821	0.036089305
chr10	19274235	19274314	0.02933988
chr10	19286296	19286335	0.028665613
chr10	19290795	19291138	0.059639763
chr10	19311139	19311213	0.027071789
chr10	19311758	19311855	0.022386236
chr10	19316656	19316666	0.025753276
chr10	19377619	19377666	0.023109965
chr10	19406531	19406669	0.030207044
chr10	19407497	19407947	0.07980379
chr10	19409644	19409653	0.021916764
chr10	19414528	19414626	0.020146873
chr10	19419155	19419179	0.023567813
chr10	19428957	19429667	0.042743247
chr10	19435223	19435287	0.025621556
chr10	19466830	19467006	0.031911183
chr10	19469251	19469358	0.033004418
chr10	19473100	19473116	0.019844078
chr10	19476732	19476850	0.02329452
chr10	19489471	19489495	0.0201116
chr10	19493265	19493665	0.03916827
chr10	19509361	19509497	0.024332054
chr10	19513414	19513948	0.092640795
chr10	19528744	19530058	0.43633318
chr10	19532732	19533078	0.049836934
chr10	19537209	19537650	0.121866114
chr10	19545989	19546197	0.023498947
chr10	19552222	19552251	0.02294487
chr10	19555304	19556443	0.13319622
chr10	19564861	19565639	0.029462554
chr10	19571669	19572203	0.12033799
chr10	19574216	19574678	0.09037163
chr10	19575707	19575724	0.02154351
chr10	19607607	19607924	0.040359527
chr10	19633786	19634140	0.052832894
chr10	19658688	19659394	0.08747109
chr10	19669552	19670199	0.04151687
chr10	19688215	19689152	0.09325368
chr10	19707060	19707460	0.04442014
chr10	19720263	19720535	0.06432211
chr10	19750523	19750631	0.019814454
chr10	19759607	19759913	0.02675422
chr10	19769904	19769973	0.07654821
chr10	19770184	19771023	0.07654821
chr10	19771582	19771593	0.036645785
chr10	19771956	19772225	0.024218969
chr10	19799600	19800257	0.14605585
chr10	19801048	19801728	0.3853064
chr10	19802040	19802549	0.07679603
chr10	19802640	19802658	0.039596777
chr10	19802885	19803029	0.039596777
chr10	19829081	19829178	0.029261302
chr10	19832551	19832606	0.019855706
chr10	19833770	19833877	0.021636263
chr10	19834568	19834645	0.024736524
chr10	19840657	19840718	0.019088533
chr10	19842221	19842308	0.023794802
chr10	19844231	19844594	0.030988209
chr10	19845591	19845712	0.023188213
chr10	19851913	19852082	0.030355185
chr10	19883252	19883435	0.02802205
chr10	19886058	19886207	0.025215033
chr10	19887813	19887845	0.019048924
chr10	19888027	19888257	0.022556584
chr10	19893251	19893398	0.020442804
chr10	19907759	19908240	0.024248479
chr10	19908336	19908541	0.025696503
chr10	19910170	19911207	0.068817064
chr10	19916619	19916922	0.03695721
chr10	19917547	19917694	0.024643542
chr10	19929727	19929822	0.029397007
chr10	19930000	19930208	0.029397007
chr10	19930397	19930520	0.029397007
chr10	19930772	19931548	0.057294168
chr10	19940533	19941054	0.03588959
chr10	19945727	19945954	0.046421923
chr10	19950284	19950640	0.026882185
chr10	19955936	19956219	0.037079617
chr10	19972413	19973232	0.110224366
chr10	19973334	19974067	0.053798735
chr10	19975754	19975830	0.025268389
chr10	19977691	19978252	0.036332984
chr10	19979304	19980364	0.13529265
chr10	19980481	19980797	0.13529265
chr10	19982796	19983123	0.032155983
chr10	19990700	19990950	0.025235247
chr10	19995861	19995928	0.019568583
chr10	20008706	20008763	0.032504644
chr10	20012175	20012387	0.03336086
chr10	20014487	20014605	0.02239193
chr10	20015369	20015448	0.029129785
chr10	20015804	20015912	0.029129785
chr10	20052691	20053718	0.1311789
chr10	20072543	20073046	0.051678956
chr10	20081365	20081547	0.023874259
chr10	20083135	20083996	0.09928013
chr10	20091053	20091468	0.027953958
chr10	20092156	20092795	0.14606307
chr10	20100779	20101599	0.066141196
chr10	20111830	20112047	0.034815963
chr10	20134876	20136494	0.21845542
chr10	20156596	20156773	0.040311817
chr10	20160002	20160073	0.021448934
chr10	20171978	20172584	0.1467518
chr10	20179486	20179586	0.025279542
chr10	20188724	20188795	0.021107217
chr10	20193030	20193689	0.068693794
chr10	20196253	20196533	0.03215155
chr10	20198563	20198744	0.026990503
chr10	20200769	20200842	0.03056108
chr10	20203259	20203647	0.053266034
chr10	20209935	20210743	0.084597945
chr10	20219845	20220680	0.1003099
chr10	20225146	20225368	0.025724487
chr10	20246611	20246813	0.027521187
chr10	20251003	20251161	0.022000683
chr10	20257111	20257477	0.03783531
chr10	20259292	20259368	0.03338481
chr10	20273962	20274985	0.51180667
chr10	20290377	20290392	0.020503327
chr10	20291752	20292025	0.05248757
chr10	20306602	20306650	0.02088013
chr10	20317807	20318131	0.037420653
chr10	20338568	20338666	0.022079485
chr10	20352461	20352967	0.09664574
chr10	20353216	20353449	0.03527685
chr10	20356249	20356407	0.024451261
chr10	20357805	20357926	0.042804044
chr10	20365276	20365433	0.02973021
chr10	20377738	20377837	0.040599294
chr10	20378631	20379144	0.12521191
chr10	20379364	20380067	0.12521191
chr10	20380783	20381106	0.043032892
chr10	20385571	20385591	0.019208204
chr10	20406595	20406672	0.02023594
chr10	20407542	20407576	0.03933829
chr10	20407640	20408009	0.03933829
chr10	20418878	20419213	0.033759363
chr10	20421399	20421553	0.023307849
chr10	20421655	20422249	0.123413615
chr10	20430183	20430232	0.02309952
chr10	20430610	20431411	0.047369912
chr10	20441884	20442112	0.02614588
chr10	20464273	20465499	0.47108662
chr10	20481106	20481207	0.030781705
chr10	20495490	20496813	0.13595933
chr10	20499140	20499162	0.018854233
chr10	20508983	20509224	0.040195663
chr10	20518205	20518673	0.03657474
chr10	20529855	20530731	0.39394024
chr10	20535240	20535496	0.043533377
chr10	20548096	20548504	0.082265005
chr10	20560663	20560743	0.025058908
chr10	20561195	20561319	0.02296251
chr10	20569441	20569469	0.033164978
chr10	20580212	20580222	0.032693192
chr10	20585946	20585985	0.022815263
chr10	20587269	20587346	0.019176379
chr10	20588458	20588854	0.04011503
chr10	20627196	20627258	0.030458588
chr10	20629725	20629741	0.023092762
chr10	20631511	20631566	0.02385891
chr10	20654525	20655134	0.040565383
chr10	20673311	20673488	0.02050565
chr10	20681433	20681810	0.0308576
chr10	20685112	20685228	0.020752233
chr10	20685766	20686066	0.034095902
chr10	20688330	20688507	0.036585387
chr10	20688579	20690110	0.07967019
chr10	20690485	20690605	0.044010576
chr10	20691401	20691491	0.03385577
chr10	20693496	20693959	0.046034615
chr10	20709367	20710637	0.3061691
chr10	20712593	20712640	0.029674133
chr10	20742485	20742942	0.029937122
chr10	20749303	20749421	0.025689213
chr10	20751269	20751761	0.038816508
chr10	20751929	20752800	0.20886593
chr10	20753081	20753223	0.043580677
chr10	20754012	20754185	0.022840431
chr10	20756228	20756303	0.030629572
chr10	20757563	20757731	0.036841832
chr10	20775320	20775354	0.020936634
chr10	20800032	20800038	0.02012125
chr10	20813471	20813496	0.04505777
chr10	20816823	20816878	0.025049962
chr10	20816964	20817117	0.025049962
chr10	20822596	20822838	0.022260206
chr10	20825568	20825819	0.027548138
chr10	20826059	20826145	0.027548138
chr10	20828500	20828595	0.02587486
chr10	20906200	20906239	0.020131592
chr10	20906699	20906710	0.0208093
chr10	20923057	20923495	0.08404573
chr10	20930873	20930930	0.019117374
chr10	20938835	20939016	0.025568642
chr10	20963584	20963974	0.05559675
chr10	20983547	20983549	0.025617316
chr10	21024286	21024317	0.020724894
chr10	21056344	21056515	0.028928556
chr10	21097520	21097756	0.032363642
chr10	21134572	21134817	0.024991132
chr10	21226381	21226762	0.06454952
chr10	21626196	21626575	0.06090601
chr10	21706423	21706507	0.022686632
chr10	21756804	21757002	0.042228516
chr10	22208639	22208955	0.065711856
chr10	22383151	22383342	0.033069752
chr10	22733664	22733736	0.020776829
chr10	23492492	23492909	0.07837964
chr10	23502700	23502955	0.036317218
chr10	23507688	23507838	0.02182434
chr10	23516898	23517816	0.20007402
chr10	23519375	23520316	0.045506593
chr10	23522470	23523483	0.33112925
chr10	23523617	23523677	0.33112925
chr10	23523846	23524528	0.33112925
chr10	23524782	23524862	0.33112925
chr10	23544138	23544421	0.022789752
chr10	23589497	23589549	0.019013574
chr10	23603165	23603734	0.05327399
chr10	23630827	23631259	0.05609339
chr10	23647295	23647432	0.020557178
chr10	23682094	23682119	0.03152016
chr10	23687430	23687714	0.029540218
chr10	23695857	23695921	0.023726746
chr10	23732565	23732912	0.054734644
chr10	23739867	23741101	0.049482495
chr10	23774329	23774898	0.045294434
chr10	23803531	23803922	0.055815894
chr10	23806817	23807195	0.043841533
chr10	23814388	23814533	0.02137531
chr10	23823797	23823874	0.023342172
chr10	23853909	23854324	0.0557754
chr10	23867302	23867465	0.031825606
chr10	23877561	23878055	0.09217001
chr10	23881445	23881741	0.045294963
chr10	23881860	23881958	0.045294963
chr10	23882640	23883158	0.050667625
chr10	23890646	23890791	0.027085539
chr10	23909733	23909790	0.029275663
chr10	23913616	23914151	0.15450278
chr10	23939734	23940039	0.034904793
chr10	23951978	23952250	0.037350837
chr10	24283586	24283841	0.044798076
chr10	24649659	24650307	0.12580694
chr10	25185801	25186301	0.057775468
chr10	25477795	25478006	0.026892252
chr10	25592941	25593080	0.021657633
chr10	25605330	25605388	0.019255687
chr10	25642626	25643051	0.03774058
chr10	25643904	25644173	0.03556231
chr10	25692371	25692530	0.029551264
chr10	25698963	25699840	0.37209427
chr10	25700261	25700664	0.035050984
chr10	25700915	25701816	0.056826
chr10	25740663	25741652	0.27594197
chr10	25759781	25760927	0.33014217
chr10	25761107	25761495	0.04899152
chr10	25768325	25768477	0.039678693
chr10	25780995	25781301	0.028401138
chr10	25798488	25798493	0.026029533
chr10	25812522	25812877	0.039864797
chr10	25834751	25835501	0.0860815
chr10	25846433	25847534	0.22464898
chr10	25892532	25892787	0.041257694
chr10	25924937	25925307	0.042618122
chr10	26035495	26035628	0.029337835
chr10	26057540	26057738	0.030881274
chr10	26251222	26251552	0.06479147
chr10	26381888	26382527	0.08027612
chr10	26383476	26383810	0.042649344
chr10	26394275	26394515	0.03921928
chr10	27022986	27023483	0.16381054
chr10	27209664	27209943	0.02444724
chr10	27210238	27210311	0.02444724
chr10	27278028	27278416	0.049868926
chr10	27816755	27817057	0.03485185
chr10	27817845	27818485	0.049392052
chr10	27818660	27818887	0.025792403
chr10	27898320	27898403	0.020377694
chr10	28315300	28315682	0.049631383
chr10	28388707	28389547	0.1132607
chr10	28389995	28390156	0.025983792
chr10	28403304	28403703	0.06066711
chr10	28430465	28430555	0.02292729
chr10	28437027	28437242	0.048845403
chr10	28437373	28437379	0.048845403
chr10	28477405	28477481	0.02438039
chr10	28538842	28539344	0.07211161
chr10	28557486	28557668	0.046893585
chr10	28594659	28594674	0.01988236
chr10	28596295	28596544	0.027278582
chr10	28597134	28597464	0.038391434
chr10	28597717	28598033	0.044044357
chr10	28655779	28655904	0.028080698
chr10	28708432	28708723	0.046721693
chr10	28744159	28744285	0.023059478
chr10	28744420	28745629	0.09808012
chr10	28776726	28777408	0.041142274
chr10	28781225	28782027	0.10885552
chr10	28783191	28783337	0.022007305
chr10	28783817	28784615	0.09267734
chr10	28786804	28786900	0.024150103
chr10	28789259	28789457	0.026451891
chr10	28801855	28802228	0.047072604
chr10	28802318	28802666	0.047072604
chr10	28814489	28814636	0.022803513
chr10	28817947	28818677	0.058796644
chr10	28818922	28819062	0.020693952
chr10	28853206	28854021	0.08816986
chr10	28854575	28854927	0.059867617
chr10	28867495	28868255	0.11398201
chr10	28871149	28871920	0.17336974
chr10	28908705	28909455	0.109214745
chr10	28926703	28927245	0.0929314
chr10	28927946	28928720	0.20364237
chr10	28944531	28944614	0.025636768
chr10	28948909	28949306	0.06320298
chr10	28960996	28962216	0.23303635
chr10	28962777	28962962	0.022621438
chr10	28964417	28964531	0.03138243
chr10	28980720	28981179	0.048863653
chr10	28987862	28987926	0.020974776
chr10	28995793	28995934	0.02256675
chr10	29003852	29004244	0.083459616
chr10	29010016	29010058	0.03237993
chr10	29018885	29019332	0.08593651
chr10	29055903	29056422	0.06119592
chr10	29056584	29056686	0.024428649
chr10	29060177	29060712	0.059051454
chr10	29080739	29080872	0.041505367
chr10	29085802	29085855	0.024713261
chr10	29092037	29092557	0.060555946
chr10	29108285	29108601	0.07024309
chr10	29129116	29130767	0.40847695
chr10	29176847	29177120	0.036612652
chr10	29207416	29208504	0.2851125
chr10	29225414	29226013	0.29452488
chr10	29232525	29232699	0.036560155
chr10	29241987	29242511	0.10660508
chr10	29253908	29254287	0.032397423
chr10	29286547	29286925	0.04293675
chr10	29351575	29351744	0.031636808
chr10	29377557	29378027	0.032544974
chr10	29393499	29393516	0.020447178
chr10	29402647	29402773	0.021010274
chr10	29464919	29465091	0.03119457
chr10	29558379	29558438	0.03388961
chr10	29683876	29684140	0.037167538
chr10	29701751	29701786	0.023676882
chr10	29704668	29704762	0.023087723
chr10	29740679	29740799	0.021536186
chr10	29775012	29775163	0.03487796
chr10	29784654	29784690	0.020432051
chr10	29801187	29802132	0.10316887
chr10	29802631	29803431	0.060157094
chr10	29804601	29804652	0.029841727
chr10	29853033	29853209	0.022042554
chr10	29853237	29853401	0.022042554
chr10	29867300	29867560	0.041895956
chr10	29874790	29874838	0.021524703
chr10	29881247	29881348	0.041964907
chr10	29898371	29899342	0.17892806
chr10	29901395	29901568	0.027068218
chr10	29905185	29905441	0.02718902
chr10	29935650	29935983	0.051288154
chr10	29938350	29938812	0.082446255
chr10	29951420	29952670	0.3042761
chr10	29981939	29982192	0.027999695
chr10	29997100	29997520	0.06651233
chr10	30017510	30018388	0.20295
chr10	30039559	30039610	0.02023201
chr10	30055648	30055681	0.021423852
chr10	30060505	30060742	0.032490022
chr10	30062641	30062948	0.037710592
chr10	30171024	30171104	0.02019318
chr10	30243251	30243463	0.041543495
chr10	30247185	30247396	0.03367572
chr10	30281727	30281821	0.02776949
chr10	30284116	30284352	0.06523618
chr10	30354964	30355098	0.031475164
chr10	30360578	30360876	0.032656495
chr10	30411161	30411627	0.026551766
chr10	30420479	30421119	0.04446646
chr10	30441140	30441367	0.029275201
chr10	30494039	30494563	0.1275104
chr10	30506155	30506294	0.023590121
chr10	30514327	30514518	0.024461748
chr10	30576526	30576692	0.023269549
chr10	30591125	30591367	0.039028242
chr10	30598484	30598853	0.034754973
chr10	30613821	30614179	0.044871405
chr10	30615823	30616227	0.049875267
chr10	30616423	30616919	0.04136821
chr10	30620387	30620947	0.053613257
chr10	30621394	30621671	0.0400684
chr10	30627072	30627419	0.042951223
chr10	30638802	30639175	0.037446346
chr10	30671490	30671962	0.08727839
chr10	30689092	30689875	0.21575162
chr10	30697356	30697544	0.02495811
chr10	30705060	30705214	0.023315856
chr10	30706260	30706331	0.020866938
chr10	30710163	30711592	0.08675088
chr10	30716890	30717093	0.036024984
chr10	30720875	30721237	0.047713786
chr10	30739713	30740015	0.03555527
chr10	30742700	30743232	0.07316403
chr10	30774714	30774857	0.021034714
chr10	30775050	30775995	0.26001212
chr10	30794474	30794758	0.03224154
chr10	30798259	30798844	0.050644442
chr10	30799855	30800338	0.11667232
chr10	30800545	30800967	0.06630734
chr10	30812540	30812695	0.025744937
chr10	30837018	30837081	0.023159474
chr10	30839257	30839377	0.019750908
chr10	30841758	30842191	0.031097108
chr10	30843023	30843764	0.19188741
chr10	30861920	30862245	0.41017115
chr10	30862284	30863399	0.41017115
chr10	30872917	30873757	0.22663344
chr10	30878289	30878657	0.04122097
chr10	30888109	30888258	0.040647626
chr10	30921790	30922215	0.06350128
chr10	30922831	30923093	0.028323425
chr10	30930999	30931693	0.049912892
chr10	30935931	30936453	0.051948477
chr10	30937526	30938343	0.07877405
chr10	30947411	30947666	0.02597684
chr10	30966731	30968123	0.07963919
chr10	30973832	30974735	0.2137976
chr10	30976095	30976915	0.06375767
chr10	30978047	30978189	0.025641756
chr10	30980326	30980792	0.041005954
chr10	30992085	30992117	0.028553342
chr10	30996021	30996924	0.04986355
chr10	31001092	31001738	0.03409257
chr10	31007430	31007853	0.03589276
chr10	31040546	31041067	0.14053422
chr10	31062275	31062388	0.020853441
chr10	31077196	31077876	0.061957654
chr10	31079196	31079379	0.024746679
chr10	31080760	31081017	0.027976558
chr10	31098787	31098852	0.019227782
chr10	31098954	31098989	0.023687525
chr10	31108861	31109928	0.19911368
chr10	31114072	31114465	0.037936985
chr10	31116041	31116211	0.02492139
chr10	31120084	31120785	0.22337607
chr10	31121536	31121638	0.022569872
chr10	31122079	31122201	0.02242276
chr10	31123390	31123966	0.10166655
chr10	31129670	31129899	0.023904173
chr10	31141407	31141747	0.041135035
chr10	31158038	31158547	0.11471689
chr10	31164697	31165059	0.041682784
chr10	31165746	31166328	0.12209743
chr10	31175064	31175473	0.0792239
chr10	31181859	31182173	0.04831255
chr10	31182923	31183277	0.044002563
chr10	31223594	31223660	0.02277511
chr10	31232970	31234388	0.076391734
chr10	31234785	31236519	0.28799397
chr10	31238347	31238584	0.026768597
chr10	31249054	31249269	0.031719398
chr10	31260443	31260846	0.06411177
chr10	31295817	31295844	0.021061566
chr10	31318535	31318738	0.022893596
chr10	31338148	31338343	0.04106568
chr10	31339283	31339406	0.030200208
chr10	31339658	31339673	0.030200208
chr10	31341628	31341742	0.023896534
chr10	31341930	31342439	0.14312786
chr10	31345688	31346062	0.036616657
chr10	31347329	31348378	0.5171741
chr10	31348580	31348657	0.019865235
chr10	31353590	31353686	0.020247282
chr10	31422898	31423093	0.042721704
chr10	31434386	31434802	0.03731517
chr10	31535727	31535937	0.034563765
chr10	31672875	31672911	0.020074084
chr10	31742173	31742461	0.05065486
chr10	31742624	31742744	0.05065486
chr10	31759570	31759905	0.044422776
chr10	31812603	31812616	0.020258922
chr10	31817694	31818163	0.11433309
chr10	31922689	31922767	0.023269042
chr10	32008085	32008151	0.019149406
chr10	32035310	32035542	0.024465263
chr10	32049803	32050186	0.049035992
chr10	32115441	32115559	0.029878562
chr10	32196493	32196614	0.021832563
chr10	32206642	32206886	0.0229861
chr10	32206998	32207197	0.024122633
chr10	32215986	32216119	0.022957776
chr10	32241045	32241274	0.027180966
chr10	32251656	32252038	0.052672904
chr10	32284498	32285373	0.07689531
chr10	32285935	32286617	0.19128664
chr10	32293315	32293612	0.06602574
chr10	32883969	32884095	0.035972655
chr10	33241454	33241582	0.036189687
chr10	33543410	33543643	0.037879795
chr10	33544071	33544351	0.037879795
chr10	33707601	33707950	0.05315672
chr10	33881399	33881694	0.031023076
chr10	33896644	33896788	0.024226984
chr10	33897357	33897751	0.023054527
chr10	33900235	33900675	0.07650716
chr10	33901050	33901505	0.065419205
chr10	33902364	33902685	0.05262939
chr10	33920426	33920675	0.040646303
chr10	33922144	33922307	0.029122677
chr10	33923470	33923892	0.05465499
chr10	33926734	33927078	0.043669377
chr10	33949647	33950778	0.15941729
chr10	33951561	33951687	0.020598233
chr10	33953523	33953922	0.05302546
chr10	33960273	33960496	0.029657267
chr10	33965844	33966021	0.020918095
chr10	33966053	33966767	0.1628467
chr10	33969355	33970180	0.089911506
chr10	33986494	33987352	0.052384168
chr10	33989458	33990447	0.03664072
chr10	33992391	33992841	0.06311603
chr10	34004975	34005824	0.058303367
chr10	34006100	34006704	0.09064729
chr10	34014475	34014918	0.048266444
chr10	34073205	34073788	0.16192336
chr10	34077278	34077608	0.04373304
chr10	34206441	34206465	0.02466048
chr10	34226637	34227170	0.10830955
chr10	34252991	34254343	0.28565893
chr10	34268971	34269537	0.11276693
chr10	34294004	34295255	0.2446343
chr10	34300781	34301779	0.29717556
chr10	34319022	34319199	0.030547315
chr10	34320141	34320967	0.05512448
chr10	34322828	34323778	0.05680455
chr10	34372663	34372922	0.03626575
chr10	34397010	34397454	0.09748453
chr10	34546191	34546342	0.032730635
chr10	34839396	34839704	0.03389675
chr10	34850334	34850587	0.03429105
chr10	34851062	34851264	0.03429105
chr10	34856292	34856322	0.022382773
chr10	34857152	34858017	0.12612668
chr10	34858099	34858128	0.02350681
chr10	34859247	34859472	0.028253756
chr10	34864554	34864636	0.030186528
chr10	34868050	34868069	0.018838245
chr10	34871466	34871478	0.026218047
chr10	34872075	34872282	0.047209088
chr10	34873357	34873773	0.027449813
chr10	34874406	34874521	0.032914653
chr10	34876187	34876276	0.039155483
chr10	34883927	34883973	0.028956993
chr10	34891247	34891486	0.024855556
chr10	34892199	34892804	0.09739791
chr10	34893384	34894186	0.17747487
chr10	34895865	34896004	0.02528722
chr10	34900593	34900685	0.01977497
chr10	34907002	34907176	0.031158954
chr10	34957560	34958299	0.6221074
chr10	34958609	34958823	0.02449982
chr10	34974627	34975176	0.10136949
chr10	34999352	34999990	0.061359674
chr10	35021936	35022165	0.03512812
chr10	35023261	35023362	0.020200001
chr10	35024985	35024990	0.025142606
chr10	35050163	35050396	0.028338615
chr10	35050842	35052130	0.19722538
chr10	35082687	35083048	0.027433047
chr10	35089758	35089776	0.021009356
chr10	35090218	35091299	0.16283037
chr10	35103954	35104088	0.035464708
chr10	35104736	35106766	0.38332444
chr10	35129657	35130085	0.08392654
chr10	35132739	35133129	0.047789596
chr10	35134363	35134681	0.06271756
chr10	35135839	35136119	0.025111388
chr10	35163682	35163738	0.027570715
chr10	35164102	35165182	0.24755715
chr10	35165699	35166296	0.10542021
chr10	35168376	35168654	0.035039492
chr10	35183205	35183676	0.042626377
chr10	35186196	35187085	0.11934347
chr10	35206084	35206688	0.13399033
chr10	35212313	35212850	0.09922072
chr10	35230964	35232116	0.17868102
chr10	35237623	35238080	0.072911456
chr10	35269016	35269564	0.035184942
chr10	35279587	35280000	0.0458805
chr10	35311508	35311614	0.024236847
chr10	35311888	35311912	0.018904543
chr10	35312952	35313556	0.08721688
chr10	35331235	35331520	0.045015346
chr10	35334451	35335137	0.22819644
chr10	35396870	35398526	0.5493559
chr10	35417653	35417786	0.023994258
chr10	35419588	35419785	0.027123997
chr10	35420251	35420552	0.027983045
chr10	35420651	35420654	0.045402505
chr10	35420778	35421156	0.045402505
chr10	35426327	35426725	0.056040812
chr10	35438901	35440378	0.2773233
chr10	35438396	35438821	0.2773233
chr10	35457367	35458240	0.0844128
chr10	35473931	35475236	0.15670526
chr10	35476650	35477254	0.04291071
chr10	35484223	35484673	0.04969123
chr10	35486343	35488201	0.11379609
chr10	35491914	35491945	0.026402203
chr10	35493091	35493456	0.0366
chr10	35507742	35508243	0.07118605
chr10	35533902	35534224	0.04768976
chr10	35546392	35547076	0.085130304
chr10	35560908	35562268	0.5068566
chr10	35595003	35596071	0.38625404
chr10	35630524	35630899	0.037212055
chr10	35631028	35631557	0.07519272
chr10	35635477	35635547	0.031519517
chr10	35637539	35637612	0.019366145
chr10	35641478	35643135	0.15944028
chr10	35659191	35659307	0.030791096
chr10	35667935	35668863	0.066982456
chr10	35694399	35695047	0.13130122
chr10	35697714	35698627	0.15584654
chr10	35698659	35698666	0.02791483
chr10	35699262	35699458	0.023480585
chr10	35708040	35708557	0.058846872
chr10	35713422	35713985	0.05637516
chr10	35720048	35720151	0.031548217
chr10	35723559	35723792	0.034221053
chr10	35735086	35735100	0.022700291
chr10	35735524	35736154	0.11631144
chr10	35738804	35739010	0.022334576
chr10	35740872	35741063	0.039935444
chr10	35742445	35742677	0.04126868
chr10	35747382	35747624	0.023479067
chr10	35760408	35760981	0.027426599
chr10	35782620	35782928	0.025860785
chr10	35784239	35784275	0.019148722
chr10	35809410	35809468	0.021735795
chr10	35824010	35825120	0.1289634
chr10	35825161	35825402	0.1289634
chr10	35826452	35826498	0.029919544
chr10	35854837	35855290	0.12291074
chr10	35856916	35856962	0.022870077
chr10	35863528	35863701	0.029658044
chr10	35866243	35866325	0.027190203
chr10	35867016	35867223	0.03514953
chr10	35868117	35868136	0.32271954
chr10	35868262	35870408	0.32271954
chr10	35871014	35871379	0.030317113
chr10	35871966	35871995	0.024100954
chr10	35883850	35883972	0.025772372
chr10	35888918	35889395	0.04776118
chr10	35890831	35891309	0.050540637
chr10	35911534	35912575	0.040412482
chr10	35920063	35920884	0.12139069
chr10	35935116	35935309	0.03668695
chr10	35939943	35941474	0.18957521
chr10	35944736	35946031	0.37331697
chr10	35955616	35955851	0.02754693
chr10	35971710	35971898	0.024206905
chr10	35977024	35977354	0.03357559
chr10	35986355	35986413	0.027629158
chr10	35986564	35986859	0.027629158
chr10	35988870	35989071	0.028621146
chr10	35993316	35993610	0.031149391
chr10	36014665	36014901	0.03421763
chr10	36019572	36019650	0.022574587
chr10	36036400	36036650	0.21621622
chr10	36036772	36037814	0.21621622
chr10	36055951	36056007	0.019954773
chr10	36062102	36062260	0.02135587
chr10	36062793	36062948	0.029188022
chr10	36071167	36071187	0.020145753
chr10	36093916	36094952	0.20674784
chr10	36107056	36107960	0.24678233
chr10	36116876	36117088	0.0376401
chr10	36129992	36130154	0.025510421
chr10	36147961	36148113	0.025393026
chr10	36170846	36170920	0.027551549
chr10	36179026	36180064	0.3072045
chr10	36195350	36195971	0.12446072
chr10	36212784	36213787	0.15463422
chr10	36225066	36225155	0.026441522
chr10	36255645	36255733	0.022226708
chr10	36278203	36278313	0.02492996
chr10	36354049	36354534	0.080584124
chr10	36356837	36356883	0.021275504
chr10	36358429	36359776	0.24164544
chr10	36375713	36375972	0.02729754
chr10	36376200	36376511	0.038618635
chr10	36379874	36379935	0.031082312
chr10	36398616	36399906	0.033484865
chr10	36439240	36439263	0.02297768
chr10	36442990	36443115	0.034585167
chr10	36453391	36453502	0.02294042
chr10	36465316	36465587	0.02767041
chr10	36486960	36487112	0.021486616
chr10	36487779	36489081	0.46758434
chr10	36489705	36490031	0.043981355
chr10	36490630	36490909	0.033654578
chr10	36507631	36508003	0.045085803
chr10	36512407	36513533	0.30929825
chr10	36513793	36513937	0.025186477
chr10	36533216	36533723	0.029204926
chr10	36552704	36553117	0.046330616
chr10	36569711	36569817	0.020959781
chr10	36573575	36573618	0.025334207
chr10	36576958	36577043	0.025047045
chr10	36577833	36578903	0.047967043
chr10	36599797	36599909	0.021231402
chr10	36607707	36607855	0.022261877
chr10	36609132	36609464	0.031186042
chr10	36623554	36623708	0.02007247
chr10	36624742	36625145	0.05757032
chr10	36632820	36632835	0.044214774
chr10	36633739	36633859	0.019920511
chr10	36636245	36636345	0.02248186
chr10	36642701	36643020	0.028798478
chr10	36645911	36646444	0.038650177
chr10	36647749	36647760	0.02721197
chr10	36649274	36649920	0.02965179
chr10	36651042	36651047	0.0335812
chr10	36675805	36675912	0.02125356
chr10	36681347	36681516	0.029023673
chr10	36682431	36682562	0.02560065
chr10	36683605	36684263	0.06688793
chr10	36688022	36688358	0.03895464
chr10	36977346	36977553	0.03374821
chr10	36982056	36983342	0.36228138
chr10	36988476	36989228	0.20884909
chr10	37013135	37013430	0.036543105
chr10	37024763	37025146	0.053205494
chr10	37032104	37032658	0.14089887
chr10	37035861	37036493	0.1642521
chr10	37044360	37044972	0.16416517
chr10	37049639	37050379	0.10936258
chr10	37051114	37051445	0.040979497
chr10	37052922	37052985	0.019759193
chr10	37060824	37061440	0.1552407
chr10	37061552	37061654	0.1552407
chr10	37072915	37073097	0.024734043
chr10	37082073	37082250	0.030504249
chr10	37084949	37086621	0.22058582
chr10	37087229	37089066	0.12654975
chr10	37090504	37090508	0.021079049
chr10	37104066	37104556	0.07380327
chr10	37104788	37105128	0.036996372
chr10	37110488	37111032	0.08015909
chr10	37123699	37124259	0.036297254
chr10	37131541	37131707	0.045921553
chr10	37132560	37132813	0.03626814
chr10	37144346	37146090	0.24400385
chr10	37147024	37147055	0.023597183
chr10	37147271	37147758	0.036278665
chr10	37151205	37151814	0.08143701
chr10	37170992	37171017	0.021298261
chr10	37173818	37173868	0.019140828
chr10	37177011	37177205	0.028238546
chr10	37195261	37196553	0.24297313
chr10	37200661	37201279	0.1193793
chr10	37227274	37228269	0.23870964
chr10	37231248	37231976	0.28324378
chr10	37272638	37273076	0.05510079
chr10	37299389	37299643	0.03322461
chr10	37304728	37304906	0.02256125
chr10	37305837	37306388	0.08851061
chr10	37312327	37312431	0.16321573
chr10	37312449	37313382	0.16321573
chr10	37323640	37324434	0.44732264
chr10	37324449	37325533	0.44732264
chr10	37354197	37354338	0.021205321
chr10	37358157	37358397	0.03158
chr10	37367519	37368587	0.18497054
chr10	37391210	37391518	0.050153874
chr10	37397900	37398574	0.12933153
chr10	37399147	37399554	0.041514844
chr10	37401568	37401709	0.021747096
chr10	37402035	37402087	0.024044339
chr10	37417622	37417814	0.03218238
chr10	37418292	37419848	0.28686267
chr10	37429036	37429037	0.033430304
chr10	37429156	37429247	0.033430304
chr10	37432645	37433209	0.15492474
chr10	37456461	37456504	0.018911539
chr10	37458164	37458491	0.05029977
chr10	37465692	37466216	0.07284025
chr10	37466426	37467193	0.16555545
chr10	37470587	37471302	0.05784259
chr10	37474092	37474559	0.090346925
chr10	37474701	37474879	0.021552293
chr10	37476467	37476862	0.093169965
chr10	37480631	37481044	0.08491073
chr10	37497158	37499199	0.20194884
chr10	37510890	37511164	0.04272506
chr10	37511425	37511587	0.029035842
chr10	37517642	37517811	0.030468974
chr10	37525920	37526100	0.035944585
chr10	37529687	37531036	0.2918729
chr10	37551031	37551528	0.0640403
chr10	37553670	37554538	0.10617981
chr10	37584495	37584555	0.029702943
chr10	37585917	37586055	0.033363417
chr10	37586655	37586736	0.026915811
chr10	37602875	37602921	0.02014583
chr10	37604697	37604806	0.022436785
chr10	37623561	37623817	0.039091446
chr10	37626694	37626727	0.024092622
chr10	37627422	37627881	0.06711417
chr10	37629048	37629150	0.029634165
chr10	37632944	37632947	0.019846674
chr10	37635874	37635947	0.019650437
chr10	37647590	37647617	0.022809297
chr10	37651613	37651797	0.030605668
chr10	37664473	37665103	0.111489885
chr10	37665156	37665247	0.111489885
chr10	37666111	37666242	0.03173143
chr10	37677226	37677302	0.0319747
chr10	37691101	37691374	0.035908222
chr10	37696029	37696240	0.03160358
chr10	37703089	37703151	0.02138237
chr10	37715820	37715845	0.032907818
chr10	37716896	37716994	0.039082874
chr10	37717580	37717659	0.025766473
chr10	37756117	37756473	0.06779726
chr10	37757982	37758040	0.01920052
chr10	37790117	37790218	0.025986606
chr10	37806246	37806472	0.02712445
chr10	37830716	37830866	0.024036938
chr10	37836346	37836392	0.02116
chr10	37860122	37860222	0.023913344
chr10	37877865	37878039	0.046067394
chr10	37879088	37879424	0.038153432
chr10	37881399	37881543	0.031187112
chr10	37892237	37892455	0.027883077
chr10	37893864	37894138	0.04921296
chr10	37894413	37894528	0.04921296
chr10	37922014	37922229	0.026835896
chr10	37946050	37946077	0.026433542
chr10	37964271	37965169	0.15477866
chr10	37978209	37978323	0.021803414
chr10	38004135	38004268	0.02104274
chr10	38004723	38005473	0.117246956
chr10	38017041	38017158	0.029988095
chr10	38030758	38030987	0.023491425
chr10	38058109	38058126	0.019740604
chr10	38066875	38067051	0.025086112
chr10	38110317	38110920	0.02351347
chr10	38111242	38111441	0.022370722
chr10	38112391	38112439	0.025342051
chr10	38126283	38126296	0.02046308
chr10	38128267	38128434	0.029125916
chr10	38138742	38138973	0.027495718
chr10	38139091	38139315	0.02701494
chr10	38139871	38139951	0.019850735
chr10	38146196	38146297	0.02330167
chr10	38147401	38147654	0.029359378
chr10	38148089	38148238	0.020126192
chr10	38148300	38148939	0.08528822
chr10	38156299	38156331	0.021388575
chr10	38159462	38159556	0.044802207
chr10	38176069	38176301	0.030847674
chr10	38180492	38180602	0.033609096
chr10	38195694	38195757	0.037093606
chr10	38196989	38197240	0.03330423
chr10	38199634	38199687	0.030227037
chr10	38200521	38200598	0.024709886
chr10	38203490	38203829	0.03501408
chr10	38204740	38204795	0.033618104
chr10	38205272	38205281	0.033618104
chr10	38207050	38207292	0.037925716
chr10	38209909	38210326	0.031988367
chr10	38218088	38218956	0.14726405
chr10	38225989	38226095	0.025542147
chr10	38231824	38231895	0.020816099
chr10	38233416	38233883	0.037923884
chr10	38234948	38234951	0.022501288
chr10	38238112	38238132	0.0208328
chr10	38246986	38247111	0.033413943
chr10	38253698	38253748	0.030122431
chr10	38254531	38254596	0.03423714
chr10	38254753	38254811	0.03423714
chr10	38255751	38255802	0.04798933
chr10	38255996	38256270	0.04798933
chr10	38256480	38256560	0.04798933
chr10	38261678	38261956	0.03194386
chr10	38282837	38282920	0.021421721
chr10	38284018	38284024	0.035007358
chr10	38284336	38284485	0.02139912
chr10	38286594	38286612	0.025693318
chr10	38291511	38291523	0.029451096
chr10	38310985	38311161	0.02649717
chr10	38316335	38316897	0.02937006
chr10	38318827	38318988	0.023045402
chr10	38337771	38338026	0.03435238
chr10	38357562	38357762	0.023692118
chr10	38367276	38367541	0.026396507
chr10	38371409	38371496	0.019757083
chr10	38376263	38376412	0.025911726
chr10	38377463	38377484	0.019941945
chr10	38378683	38379008	0.06593901
chr10	38382567	38383020	0.054149743
chr10	38398542	38398677	0.03431425
chr10	38422783	38424731	0.26606777
chr10	38430025	38431136	0.09768654
chr10	38431887	38431932	0.019043319
chr10	38445312	38445996	0.10505384
chr10	38473080	38474842	0.47179145
chr10	38544603	38545043	0.088150725
chr10	38559649	38559918	0.033029396
chr10	38564064	38565569	0.40503842
chr10	38584492	38584659	0.027023645
chr10	38606850	38607211	0.16253257
chr10	38607259	38609552	0.16253257
chr10	38632072	38632327	0.020743422
chr10	38635469	38635596	0.020243678
chr10	38636253	38637025	0.11937683
chr10	38643913	38644038	0.020762296
chr10	38645989	38646701	0.20049162
chr10	38647271	38647374	0.020851336
chr10	38658784	38660432	0.12217255
chr10	38660764	38661264	0.12217255
chr10	38664608	38664993	0.03950792
chr10	38673543	38673970	0.055423286
chr10	38676329	38676366	0.019963691
chr10	38678370	38678608	0.024023708
chr10	38699979	38701205	0.45822513
chr10	38718345	38718807	0.100455955
chr10	38737560	38737683	0.022579085
chr10	38761076	38761253	0.024384663
chr10	38764553	38764717	0.030382253
chr10	38767910	38767924	0.019492034
chr10	38768303	38768545	0.03108915
chr10	38769839	38770106	0.023006342
chr10	38780817	38780963	0.031827107
chr10	38835133	38836302	0.32277885
chr10	38858613	38858881	0.02812155
chr10	38865222	38865553	0.046340197
chr10	38866762	38867974	0.22769997
chr10	38883029	38883220	0.026974538
chr10	38883429	38883820	0.042039245
chr10	38884650	38886268	0.14013098
chr10	38890987	38892272	0.2902506
chr10	38892641	38892976	0.03294738
chr10	38908750	38908907	0.02762791
chr10	38917521	38917696	0.030961726
chr10	38918960	38919034	0.024046298
chr10	38923421	38924048	0.09036951
chr10	38924186	38925226	0.09036951
chr10	38964161	38964723	0.23121057
chr10	38965533	38965763	0.0310729
chr10	38974144	38974226	0.15689024
chr10	38974244	38975168	0.15689024
chr10	39008999	39009030	0.6037883
chr10	39009224	39009358	0.6037883
chr10	39009579	39010543	0.6037883
chr10	39105540	39106476	0.087174624
chr10	39107732	39107796	0.023679227
chr10	39127760	39128463	0.1530422
chr10	39144718	39144999	0.036964938
chr10	39145702	39145757	0.027243977
chr10	39154129	39155276	0.19121179
chr10	39170841	39171131	0.03847013
chr10	39174888	39174906	0.018901022
chr10	39175319	39175678	0.027456606
chr10	39177054	39177961	0.17297782
chr10	39178840	39179598	0.09344167
chr10	39183854	39185139	0.052934896
chr10	39185226	39186001	0.10044655
chr10	39191145	39192022	0.047982857
chr10	39203467	39204002	0.09588135
chr10	39205206	39205715	0.07573385
chr10	39207877	39208151	0.047566213
chr10	39214489	39215235	0.1697156
chr10	39225785	39225976	0.19304703
chr10	39226018	39227106	0.19304703
chr10	39229237	39229896	0.098493144
chr10	39234994	39235719	0.04037638
chr10	39239628	39240279	0.09594658
chr10	39248999	39249273	0.025412118
chr10	39249662	39249694	0.02071357
chr10	39252860	39253065	0.027772848
chr10	39264596	39265107	0.10323678
chr10	39270008	39270615	0.15449691
chr10	39306018	39306226	0.029646158
chr10	39327140	39327533	0.037436843
chr10	39339876	39340966	0.1700233
chr10	39377506	39378147	0.14658025
chr10	39385731	39386007	0.034654275
chr10	39389121	39390078	0.16099496
chr10	39390172	39390447	0.16099496
chr10	39395711	39396261	0.041632127
chr10	39396903	39397374	0.09565988
chr10	39402865	39403268	0.053716496
chr10	39429855	39430237	0.080730654
chr10	39430698	39431171	0.050291143
chr10	39434447	39435260	0.24935126
chr10	39439405	39439697	0.024975484
chr10	39440642	39441121	0.04752023
chr10	39442294	39442484	0.023739157
chr10	39453360	39453379	0.019561812
chr10	39460889	39460904	0.026244285
chr10	39470706	39470929	0.028690144
chr10	39479533	39479815	0.0445377
chr10	39479931	39480651	0.0445377
chr10	39482338	39482677	0.05505668
chr10	39483693	39483806	0.020951262
chr10	39491871	39491897	0.026449198
chr10	39492863	39493185	0.038036022
chr10	39496594	39497324	0.11611781
chr10	39535428	39535756	0.034210365
chr10	39559039	39560444	0.8001644
chr10	39647077	39647182	0.020066094
chr10	39647466	39648742	0.66211873
chr10	39654920	39655536	0.0451412
chr10	39661085	39661508	0.06181707
chr10	39711633	39711686	0.01944938
chr10	39715826	39716136	0.04452817
chr10	39804561	39804633	0.019684736
chr10	39805914	39805948	0.022199117
chr10	39818138	39818410	0.04489674
chr10	39824454	39824919	0.07848983
chr10	39828416	39828597	0.026742114
chr10	39833970	39834456	0.04148993
chr10	39837982	39838405	0.03476594
chr10	39839045	39839823	0.1028218
chr10	39863883	39864100	0.026326835
chr10	39873187	39873230	0.019674165
chr10	39876818	39877105	0.031244807
chr10	39894594	39896187	0.5964027
chr10	39956612	39956621	0.02025863
chr10	39957523	39957767	0.026851697
chr10	39972978	39973150	0.034133226
chr10	39973845	39974660	0.44446945
chr10	39976483	39976908	0.075024486
chr10	39980188	39981167	0.1869643
chr10	39993113	39993483	0.06124218
chr10	39995771	39995992	0.025654057
chr10	39996623	39996985	0.035841912
chr10	40016322	40016860	0.06838462
chr10	40019313	40019936	0.055202477
chr10	40021644	40021695	0.026107509
chr10	40023245	40023495	0.06674702
chr10	40023656	40024095	0.06674702
chr10	40041099	40041502	0.07259178
chr10	40043897	40044231	0.045809682
chr10	40050032	40050785	0.05087474
chr10	40058692	40058926	0.024232833
chr10	40066611	40067343	0.15538931
chr10	40068150	40069006	0.5128905
chr10	40087728	40087813	0.03995073
chr10	40088059	40088389	0.03995073
chr10	40098562	40099119	0.07134151
chr10	40105447	40106019	0.11021394
chr10	40112525	40112921	0.063816555
chr10	40121568	40121888	0.042891152
chr10	40128825	40128933	0.026647773
chr10	40131931	40132144	0.022542909
chr10	40132862	40133508	0.05645685
chr10	40142774	40143524	0.076353654
chr10	40146972	40147179	0.030320073
chr10	40147810	40148802	0.2437329
chr10	40149047	40149174	0.030797547
chr10	40221739	40222371	0.1322009
chr10	40227901	40228234	0.054512445
chr10	40248760	40249420	0.07897878
chr10	40257260	40257778	0.1150949
chr10	40266387	40266819	0.06517649
chr10	40267298	40267476	0.027593913
chr10	40274118	40274260	0.02175184
chr10	40276308	40277453	0.556317
chr10	40279783	40280284	0.06366455
chr10	40292927	40293394	0.04976552
chr10	40311613	40311845	0.028023293
chr10	40313593	40313864	0.027892191
chr10	40320562	40320755	0.025465813
chr10	40336082	40336677	0.117565006
chr10	40342952	40343445	0.10778006
chr10	40343492	40343553	0.10778006
chr10	40353565	40353804	0.046219636
chr10	40365912	40366303	0.026298268
chr10	40373063	40373381	0.034676384
chr10	40373432	40373737	0.034505747
chr10	40381496	40382750	0.62919474
chr10	40418828	40419632	0.27974913
chr10	40423220	40423390	0.026270395
chr10	40429725	40430091	0.036769114
chr10	40444669	40445041	0.04339686
chr10	40465012	40465413	0.050532307
chr10	40486826	40486852	0.021684801
chr10	40486937	40486945	0.021684801
chr10	40494979	40495118	0.020541918
chr10	40495335	40495380	0.020624617
chr10	40503413	40503779	0.06427142
chr10	40512592	40513064	0.040216964
chr10	40533897	40534387	0.04392453
chr10	40534813	40534999	0.030136988
chr10	40551764	40552009	0.028330702
chr10	40566271	40566670	0.042416703
chr10	40570207	40570616	0.057614572
chr10	40573575	40573955	0.054150455
chr10	40576621	40576991	0.044038225
chr10	40579812	40579975	0.023251532
chr10	40590053	40590458	0.04280597
chr10	40593328	40594043	0.26412153
chr10	40595136	40595630	0.06657803
chr10	40599783	40600143	0.03038141
chr10	40601477	40601572	0.019781034
chr10	40603839	40604427	0.10130831
chr10	40608453	40608815	0.05970393
chr10	40620255	40620636	0.06037317
chr10	40622234	40622687	0.1315256
chr10	40637048	40637732	0.28375953
chr10	40643465	40644675	0.40030417
chr10	40644710	40644868	0.40030417
chr10	40684531	40684910	0.07516822
chr10	40685440	40685829	0.050805237
chr10	40687845	40687916	0.022412093
chr10	40691059	40691321	0.02351553
chr10	40691686	40692723	0.19992042
chr10	40707181	40707419	0.035985492
chr10	40707904	40708039	0.035985492
chr10	40709190	40709421	0.024687303
chr10	40745571	40745754	0.0391927
chr10	40750702	40750928	0.030226387
chr10	40752177	40752438	0.03755438
chr10	40766572	40766777	0.024826657
chr10	40772474	40772725	0.029528186
chr10	40783985	40784751	0.3137986
chr10	40785043	40785134	0.04021814
chr10	40851900	40852076	0.04991062
chr10	40986504	40986552	0.021531591
chr10	40986641	40986655	0.021531591
chr10	41108688	41108934	0.03255971
chr10	41109820	41110098	0.0315051
chr10	41137206	41137216	0.025143595
chr10	41137467	41137885	0.025143595
chr10	41138717	41138765	0.024259314
chr10	41177871	41178132	0.030854866
chr10	41188595	41188995	0.06322989
chr10	41190054	41190148	0.022108529
chr10	41193378	41193459	0.03172171
chr10	41235405	41235712	0.037870634
chr10	41293599	41293884	0.048502706
chr10	41295643	41296211	0.088051334
chr10	41300711	41301155	0.060306806
chr10	41315667	41316100	0.036671244
chr10	41316293	41316504	0.036671244
chr10	41351502	41351748	0.04860996
chr10	41397218	41397328	0.022679111
chr10	41407886	41408239	0.031335846
chr10	41979765	41980127	0.03207742
chr10	42041684	42041968	0.06626611
chr10	42098233	42098476	0.026187977
chr10	42107520	42107909	0.06165988
chr10	42157260	42157297	0.02455875
chr10	42202107	42202244	0.02933744
chr10	42203006	42203366	0.040633157
chr10	42236870	42236890	0.02088732
chr10	42245637	42245840	0.024452297
chr10	42256707	42256916	0.031861052
chr10	42257421	42257629	0.031861052
chr10	42264318	42264708	0.07378219
chr10	42289492	42289500	0.020480907
chr10	42292883	42293413	0.062286157
chr10	42302316	42303093	0.12223637
chr10	42303897	42303914	0.033669904
chr10	42304568	42304576	0.019101204
chr10	42344240	42344431	0.028537035
chr10	42384373	42384559	0.026796296
chr10	42403054	42403363	0.04597357
chr10	42420795	42420860	0.021692228
chr10	42434277	42434447	0.024894778
chr10	42482862	42483226	0.03742537
chr10	42529918	42530304	0.04005653
chr10	42530474	42530494	0.04005653
chr10	42536785	42536820	0.023595497
chr10	42554467	42555062	0.13494816
chr10	42555873	42555926	0.022872198
chr10	42570779	42571275	0.07747265
chr10	42612831	42612944	0.030792052
chr10	42628696	42628825	0.0367456
chr10	42639811	42640098	0.0427746
chr10	42647058	42647103	0.030796131
chr10	42653776	42653848	0.027862858
chr10	42673722	42673788	0.020211546
chr10	42686988	42687539	0.036844578
chr10	42688955	42689785	0.22487935
chr10	42695540	42696008	0.12084674
chr10	42737463	42738795	0.2851137
chr10	42771202	42772039	0.18192776
chr10	42791336	42791531	0.034394335
chr10	42832878	42833222	0.034084283
chr10	42841561	42841597	0.021462481
chr10	42843319	42843364	0.028625473
chr10	42843655	42843671	0.028625473
chr10	42852910	42853321	0.047309853
chr10	42863482	42863800	0.041230828
chr10	42866092	42868111	0.35584244
chr10	42894390	42894591	0.029172761
chr10	42894797	42895861	0.126215
chr10	42896885	42897030	0.045629516
chr10	42898020	42898310	0.039184257
chr10	42898548	42898755	0.039184257
chr10	42899164	42899230	0.039184257
chr10	42906261	42906487	0.024082094
chr10	42911655	42911925	0.03089605
chr10	42914767	42914869	0.023177523
chr10	42915113	42915495	0.03560208
chr10	42920292	42920922	0.04682198
chr10	42941292	42942195	0.28357044
chr10	42944737	42944964	0.034040995
chr10	42956153	42956366	0.020616885
chr10	42972704	42972862	0.021581143
chr10	42987758	42988082	0.046129763
chr10	42991179	42991209	0.020234708
chr10	42997714	42998293	0.044075392
chr10	42998394	42998671	0.032818783
chr10	43002147	43002758	0.2525981
chr10	43010389	43010677	0.028676447
chr10	43011416	43011834	0.09034162
chr10	43013624	43014259	0.06566118
chr10	43015111	43015734	0.057904713
chr10	43022176	43022197	0.019710386
chr10	43022441	43024387	0.3431378
chr10	43025633	43025857	0.046224378
chr10	43041484	43042125	0.09365631
chr10	43047785	43047855	0.03365294
chr10	43057535	43057683	0.039043482
chr10	43057911	43057923	0.039043482
chr10	43058240	43058555	0.039043482
chr10	43068630	43068758	0.023116818
chr10	43074973	43075001	0.03796321
chr10	43091364	43091773	0.08953256
chr10	43091966	43092142	0.022433681
chr10	43103321	43103403	0.026674695
chr10	43107037	43107106	0.020049037
chr10	43120689	43121399	0.027173102
chr10	43129415	43129438	0.021608341
chr10	43138881	43139290	0.037819535
chr10	43146364	43146596	0.031749006
chr10	43156904	43156929	0.175303
chr10	43157092	43157787	0.175303
chr10	43169143	43169491	0.043533973
chr10	43169712	43169813	0.026520556
chr10	43181154	43182308	0.39683622
chr10	43222137	43222257	0.020157304
chr10	43232565	43233434	0.38260236
chr10	43243313	43244211	0.06818573
chr10	43292438	43292933	0.06998814
chr10	43292956	43293253	0.03529031
chr10	43303911	43304014	0.025850521
chr10	43305904	43306098	0.022720966
chr10	43308229	43308413	0.028083475
chr10	43309904	43310028	0.020458374
chr10	43311967	43312217	0.026685225
chr10	43321666	43322519	0.088914335
chr10	43331239	43332726	0.40298632
chr10	43351682	43351944	0.02746435
chr10	43377110	43377550	0.0491587
chr10	43389146	43389323	0.026176857
chr10	43392293	43393282	0.21941498
chr10	43395189	43395989	0.28461817
chr10	43396092	43396236	0.023686172
chr10	43407126	43407451	0.06538456
chr10	43419115	43419342	0.024159675
chr10	43424107	43424768	0.11171043
chr10	43435063	43436005	0.050591227
chr10	43437991	43439281	0.13099886
chr10	43439476	43439596	0.02299768
chr10	43443525	43443629	0.021334108
chr10	43460834	43461254	0.07207524
chr10	43467707	43468422	0.2128431
chr10	43469856	43470236	0.10889697
chr10	43473594	43474100	0.05663888
chr10	43474361	43474452	0.05663888
chr10	43532566	43533760	0.15646656
chr10	43536835	43538106	0.1503717
chr10	43552832	43553774	0.27665773
chr10	43560526	43561466	0.12555909
chr10	43564965	43565721	0.16788115
chr10	43570499	43570776	0.03456261
chr10	43629766	43630264	0.10967346
chr10	43675069	43675428	0.0548202
chr10	43781047	43781187	0.03201768
chr10	43999505	43999760	0.035191994
chr10	44072517	44073092	0.117459446
chr10	44076930	44077065	0.044607688
chr10	44079119	44079615	0.15313599
chr10	44082127	44082258	0.03349801
chr10	44091646	44091809	0.023406122
chr10	44520550	44520600	0.019087233
chr10	44521682	44522073	0.11069122
chr10	44583876	44584797	0.19186735
chr10	44926585	44927680	0.32849887
chr10	44950961	44952176	0.23882537
chr10	45000614	45001600	0.17175353
chr10	45012360	45012752	0.039910004
chr10	45013020	45013301	0.038454022
chr10	45014485	45015002	0.23065077
chr10	45026852	45027320	0.055411093
chr10	45027904	45027913	0.021765776
chr10	45028185	45028850	0.05638223
chr10	45036366	45037262	0.24350812
chr10	45046907	45047403	0.0652505
chr10	45053314	45053448	0.021083774
chr10	45053833	45054789	0.18853383
chr10	45059293	45059982	0.17372485
chr10	45070607	45070898	0.048260078
chr10	45077789	45079477	0.19179061
chr10	45081967	45082016	0.023644676
chr10	45082423	45082435	0.22645074
chr10	45082556	45083119	0.22645074
chr10	45086593	45087159	0.09851031
chr10	45087343	45087642	0.09851031
chr10	45095276	45095411	0.02119665
chr10	45095964	45096042	0.020258082
chr10	45098635	45098702	0.024814434
chr10	45099241	45099522	0.03757451
chr10	45100024	45100050	0.034963913
chr10	45100764	45100960	0.025763439
chr10	45101035	45101161	0.025763439
chr10	45103857	45104055	0.029044334
chr10	45107450	45107489	0.021791883
chr10	45112441	45112814	0.045345936
chr10	45113355	45113419	0.019613953
chr10	45119576	45119803	0.023254722
chr10	45126167	45126363	0.025684137
chr10	45128626	45128734	0.024537154
chr10	45129431	45129481	0.02153152
chr10	45130590	45130785	0.025170606
chr10	45131731	45132074	0.025516713
chr10	45132700	45132703	0.022378134
chr10	45133941	45133969	0.025596967
chr10	45135831	45135862	0.025654443
chr10	45137873	45137993	0.036999665
chr10	45139734	45139752	0.018831031
chr10	45140250	45140286	0.01948322
chr10	45140895	45141005	0.023918314
chr10	45142512	45142738	0.032957867
chr10	45142832	45143245	0.030650482
chr10	45144245	45144278	0.019845325
chr10	45147456	45147556	0.021603854
chr10	45173782	45174089	0.0323355
chr10	45177086	45177251	0.029354447
chr10	45177936	45178683	0.048631042
chr10	45180228	45180282	0.025204938
chr10	45180436	45180527	0.025204938
chr10	45183061	45183129	0.01987892
chr10	45183665	45183720	0.025030775
chr10	45195940	45196031	0.0377674
chr10	45208318	45208493	0.027403384
chr10	45236083	45236234	0.032070287
chr10	45240186	45240201	0.023901878
chr10	45240921	45240997	0.025400113
chr10	45268991	45269133	0.031040732
chr10	45269777	45271281	0.3432216
chr10	45283120	45283194	0.020184763
chr10	45291682	45292007	0.05160194
chr10	45299630	45300474	0.31092924
chr10	45308664	45309320	0.077259384
chr10	45314701	45316058	0.12936237
chr10	45324371	45324618	0.031103702
chr10	45332748	45332966	0.036852937
chr10	45334112	45335405	0.29380408
chr10	45337094	45337252	0.023071924
chr10	45339201	45339405	0.025607314
chr10	45371046	45371823	0.045285862
chr10	45372689	45372693	0.034735806
chr10	45382950	45383132	0.029232148
chr10	45385843	45386142	0.046178073
chr10	45391347	45391424	0.021573247
chr10	45399667	45399828	0.045454606
chr10	45399877	45400287	0.045454606
chr10	45401316	45401717	0.04233684
chr10	45406234	45406803	0.1041329
chr10	45406935	45407247	0.044028357
chr10	45408448	45408740	0.04294328
chr10	45410233	45410670	0.06444354
chr10	45413672	45415819	0.23277181
chr10	45416347	45416627	0.031531766
chr10	45420002	45420128	0.030569576
chr10	45426914	45426969	0.025809228
chr10	45437538	45437738	0.031746045
chr10	45438524	45439079	0.088299416
chr10	45444569	45444687	0.035064653
chr10	45450469	45451275	0.049380172
chr10	45451387	45451673	0.027683672
chr10	45452687	45452765	0.021573322
chr10	45453242	45454232	0.100017786
chr10	45466413	45466559	0.021198958
chr10	45475456	45475916	0.081541345
chr10	45478603	45478669	0.019031854
chr10	45479514	45479577	0.033657458
chr10	45480313	45480529	0.026871476
chr10	45491345	45491865	0.04955153
chr10	45492045	45492508	0.04955153
chr10	45505887	45506305	0.05172846
chr10	45516490	45516934	0.06504952
chr10	45517007	45517017	0.03138528
chr10	45517721	45518238	0.09450752
chr10	45518352	45518614	0.025390891
chr10	45527757	45528355	0.086033486
chr10	45531279	45531577	0.03397932
chr10	45553861	45555513	0.41826126
chr10	45563253	45563511	0.026435236
chr10	45574611	45575535	0.19577277
chr10	45587039	45587528	0.034912918
chr10	45599940	45600215	0.03682035
chr10	45607798	45609645	0.43753412
chr10	45627922	45628475	0.050887555
chr10	45635291	45635355	0.019427903
chr10	45648293	45648405	0.020461176
chr10	45661281	45661423	0.027417783
chr10	45676640	45676830	0.022063343
chr10	45678359	45678793	0.058542185
chr10	45680708	45680906	0.021175722
chr10	45681839	45682530	0.09454367
chr10	45684755	45684923	0.026701247
chr10	45692158	45692522	0.09237739
chr10	45704791	45705015	0.028138945
chr10	45725233	45725354	0.020680038
chr10	45731021	45731445	0.09296772
chr10	45734245	45734458	0.035504445
chr10	45741528	45741776	0.024626024
chr10	45746767	45746804	0.077470824
chr10	45747017	45747604	0.077470824
chr10	45747808	45748882	0.12861182
chr10	45749058	45749337	0.035846915
chr10	45753264	45753455	0.022862487
chr10	45754004	45754163	0.026280666
chr10	45768037	45768560	0.13334644
chr10	45769416	45769684	0.02838875
chr10	45774338	45774469	0.021166783
chr10	45774685	45775976	0.26780617
chr10	45808649	45808662	0.024793213
chr10	45824435	45826252	0.14646313
chr10	45835058	45835164	0.033478633
chr10	45846247	45846265	0.02213729
chr10	45846406	45847065	0.08713871
chr10	45847192	45847226	0.019047996
chr10	45862636	45862766	0.021755455
chr10	45868885	45868938	0.0193057
chr10	45871884	45871938	0.02433961
chr10	45872749	45872818	0.06551914
chr10	45872979	45873745	0.06551914
chr10	45889328	45889655	0.031795707
chr10	45893616	45894044	0.059449974
chr10	45896412	45896796	0.040240906
chr10	45900333	45900596	0.031968575
chr10	45901684	45901796	0.037120193
chr10	45901964	45902193	0.037120193
chr10	45904855	45905001	0.03251722
chr10	45905360	45905601	0.05276736
chr10	45908372	45908656	0.034213934
chr10	45908754	45909064	0.034213934
chr10	45927144	45927328	0.024079856
chr10	45927678	45929415	0.18787345
chr10	45961212	45962336	0.37508306
chr10	45972702	45973499	0.12803504
chr10	45986409	45986450	0.018873805
chr10	45995176	45995357	0.024153756
chr10	46003244	46003981	0.115633585
chr10	46014352	46014422	0.026368434
chr10	46019481	46019570	0.024711536
chr10	46023158	46023796	0.034905773
chr10	46032788	46032907	0.02065583
chr10	46038516	46038897	0.057342008
chr10	46071142	46071874	0.1252556
chr10	46088106	46088129	0.02197219
chr10	46088479	46089621	0.1872978
chr10	46106557	46106649	0.01984721
chr10	46112763	46112955	0.022547128
chr10	46119911	46119937	0.021354852
chr10	46151242	46151806	0.16573027
chr10	46167715	46167768	0.029994352
chr10	46168211	46169312	0.31555784
chr10	46186884	46187493	0.062267024
chr10	46196866	46196982	0.023369625
chr10	46198716	46198835	0.020961776
chr10	46199169	46199956	0.048442613
chr10	46204277	46204328	0.028310632
chr10	46205335	46205760	0.107987925
chr10	46231610	46233221	0.28271174
chr10	46240631	46242208	0.23922656
chr10	46253089	46253205	0.035523966
chr10	46253284	46253713	0.044142183
chr10	46265413	46266616	0.09715751
chr10	46267026	46267067	0.033135783
chr10	46267130	46267435	0.033135783
chr10	46268194	46268231	0.02044016
chr10	46269478	46269671	0.027088117
chr10	46294549	46295349	0.08724929
chr10	46299763	46300059	0.05030047
chr10	46301872	46303263	0.06840913
chr10	46305645	46306172	0.065621994
chr10	46308669	46308917	0.026480269
chr10	46312311	46312542	0.032708816
chr10	46326508	46327117	0.1867131
chr10	46336871	46337018	0.023742288
chr10	46337681	46338386	0.3053425
chr10	46338489	46338631	0.020994205
chr10	46340697	46341217	0.03587884
chr10	46347064	46348199	0.15315601
chr10	46349626	46350738	0.24826083
chr10	46377836	46378426	0.10938513
chr10	46383138	46383202	0.02239586
chr10	46407138	46407461	0.04807089
chr10	46415272	46415396	0.020696219
chr10	46419792	46420228	0.07490986
chr10	46420615	46422185	0.11777064
chr10	46427872	46428386	0.04979068
chr10	46436872	46437404	0.038866036
chr10	46437552	46438279	0.103349246
chr10	46460235	46460748	0.058291998
chr10	46462309	46462559	0.027742216
chr10	46470078	46470362	0.029536972
chr10	46475112	46475391	0.028773455
chr10	46475493	46476590	0.28963134
chr10	46530738	46530924	0.024242202
chr10	46534334	46534687	0.059683856
chr10	46538927	46540937	0.45454413
chr10	46558759	46559129	0.05688647
chr10	46563554	46563825	0.049496163
chr10	46572899	46574500	0.26076004
chr10	46574884	46574943	0.03134665
chr10	46593389	46593833	0.08081005
chr10	46595185	46595507	0.033102244
chr10	46597683	46597800	0.02069229
chr10	46599733	46599890	0.023229823
chr10	46617176	46617640	0.055841155
chr10	46618161	46618186	0.018851988
chr10	46618818	46618960	0.022969818
chr10	46620851	46620909	0.030134216
chr10	46642143	46642363	0.026489947
chr10	46647739	46648314	0.09623162
chr10	46678182	46680124	0.27669534
chr10	46680371	46680494	0.019753024
chr10	46680738	46680778	0.01967212
chr10	46681411	46681853	0.090743035
chr10	46694430	46694576	0.031360053
chr10	46705494	46705949	0.112275735
chr10	46713261	46714383	0.20203064
chr10	46715022	46715375	0.032595083
chr10	46717272	46717634	0.087386094
chr10	46721954	46722036	0.02100022
chr10	46731988	46732234	0.03545027
chr10	46741885	46742889	0.15978616
chr10	46743285	46743984	0.2288421
chr10	46750256	46750464	0.030859593
chr10	46789927	46790172	0.02745067
chr10	46790414	46791708	0.15042377
chr10	46837326	46838220	0.26292306
chr10	46857949	46858189	0.033672336
chr10	46991861	46992003	0.027506534
chr10	46997850	46998014	0.043390214
chr10	46999717	46999808	0.027165432
chr10	47037633	47037698	0.01940583
chr10	47044882	47045082	0.024306916
chr10	47055155	47056024	0.03516164
chr10	47057847	47058464	0.038110387
chr10	47058971	47059001	0.021502264
chr10	47060111	47060442	0.02198229
chr10	47060972	47061565	0.0691088
chr10	47062042	47062466	0.044721257
chr10	47072822	47073088	0.027992744
chr10	47073362	47073615	0.027673705
chr10	47074477	47074830	0.04011757
chr10	47078324	47078832	0.12777047
chr10	47091350	47091436	0.02175545
chr10	47092959	47092992	0.018935936
chr10	47115514	47115544	0.01892512
chr10	47125297	47125328	0.018910734
chr10	47135119	47135515	0.05635287
chr10	47138517	47138524	0.01987239
chr10	47147841	47148436	0.26918474
chr10	47185942	47185996	0.027524032
chr10	47187105	47187756	0.10180141
chr10	47227064	47228863	0.46493402
chr10	47242678	47243245	0.15457365
chr10	47263852	47264020	0.106826
chr10	47264156	47264220	0.106826
chr10	47264380	47265421	0.106826
chr10	47281586	47281689	0.02275971
chr10	47284552	47284922	0.053350944
chr10	47286458	47286611	0.037575718
chr10	47292083	47292587	0.14489618
chr10	47295267	47295273	0.028299196
chr10	47320281	47321492	0.46436387
chr10	47328547	47328949	0.034532126
chr10	47336734	47337137	0.050267134
chr10	47352463	47352499	0.018981632
chr10	47374839	47374851	0.024622397
chr10	47382200	47382347	0.020482589
chr10	47390540	47390858	0.04443337
chr10	47403181	47403209	0.024118865
chr10	47403795	47404824	0.14179361
chr10	47406984	47407483	0.14963368
chr10	47413606	47414270	0.102203034
chr10	47430916	47431154	0.03908347
chr10	47439385	47439461	0.02105821
chr10	47440016	47440325	0.036103364
chr10	47440949	47441060	0.023308929
chr10	47463214	47464605	0.20847112
chr10	47470063	47470555	0.08835972
chr10	47497357	47497533	0.023041656
chr10	47501053	47501280	0.029633505
chr10	47532233	47532578	0.044095937
chr10	47577138	47578063	0.21621528
chr10	47583221	47583500	0.021175224
chr10	47601933	47602645	0.10744982
chr10	47603656	47604658	0.06745619
chr10	47646720	47647273	0.1564046
chr10	47682375	47682741	0.033693794
chr10	47684376	47684674	0.032270137
chr10	47690505	47691636	0.17311105
chr10	47700263	47700973	0.13606964
chr10	47708959	47709183	0.03234323
chr10	47712723	47713019	0.037020497
chr10	47730568	47730693	0.02339915
chr10	47733386	47733503	0.024885828
chr10	47734191	47734380	0.02705503
chr10	47735118	47735220	0.030644732
chr10	47735273	47735284	0.030644732
chr10	47737300	47737426	0.040537868
chr10	47738060	47738351	0.030163009
chr10	47741022	47741342	0.030432368
chr10	47741841	47741945	0.024537647
chr10	47747653	47747748	0.032772098
chr10	47755109	47755209	0.026162656
chr10	47757072	47757377	0.027262773
chr10	47768345	47768348	0.021030203
chr10	47783472	47784088	0.16662969
chr10	47792360	47792492	0.04608214
chr10	47793412	47793492	0.03293913
chr10	47819628	47819688	0.019356878
chr10	47835920	47836257	0.042145878
chr10	47836670	47837681	0.5177389
chr10	47921070	47922808	0.3465518
chr10	47926584	47926739	0.021467308
chr10	47953274	47953729	0.042935926
chr10	48000673	48002049	0.47498173
chr10	48002224	48002335	0.47498173
chr10	48002763	48003077	0.03198005
chr10	48025849	48026293	0.10819336
chr10	48027409	48027844	0.054162096
chr10	48031281	48032172	0.26343963
chr10	48032364	48032412	0.021987956
chr10	48038625	48038900	0.032252785
chr10	48080038	48080139	0.02117307
chr10	48084199	48084213	0.042101853
chr10	48084358	48084694	0.042101853
chr10	48093460	48093546	0.020697678
chr10	48100018	48100102	0.033350732
chr10	48107205	48108743	0.14050497
chr10	48127923	48128152	0.03106186
chr10	48130962	48131420	0.10830382
chr10	48154788	48154968	0.028292878
chr10	48156161	48156603	0.035385206
chr10	48171824	48171899	0.028117962
chr10	48198188	48199106	0.07956615
chr10	48200990	48201647	0.03839741
chr10	48211074	48211346	0.026400896
chr10	48223356	48223857	0.07534492
chr10	48224258	48224438	0.024566855
chr10	48241508	48241692	0.02435411
chr10	48241983	48242094	0.020135256
chr10	48243481	48243708	0.031913795
chr10	48282631	48282710	0.022871442
chr10	48286753	48286980	0.026233196
chr10	48313874	48314088	0.023187693
chr10	48315069	48315266	0.025920218
chr10	48331721	48331831	0.022986623
chr10	48339535	48340083	0.05990934
chr10	48340102	48340130	0.05990934
chr10	48346250	48346526	0.02357135
chr10	48347198	48347352	0.021498408
chr10	48357535	48358427	0.11765209
chr10	48358631	48358795	0.02147803
chr10	48364506	48364572	0.032637894
chr10	48367477	48367819	0.02811392
chr10	48384977	48385592	0.16791534
chr10	48386942	48388438	0.38047823
chr10	48440433	48440657	0.028601907
chr10	48558480	48561000	0.32510576
chr10	48600875	48602327	0.28929988
chr10	48621154	48621531	0.046735242
chr10	48633901	48633956	0.02092482
chr10	48637551	48637874	0.03788095
chr10	48640482	48641014	0.06949988
chr10	48644975	48646064	0.10346389
chr10	48662511	48662860	0.04934791
chr10	48663229	48664440	0.22636007
chr10	48680526	48681029	0.121239915
chr10	48685896	48686799	0.10641368
chr10	48709778	48710862	0.41652873
chr10	48718950	48719468	0.03849471
chr10	48721689	48722266	0.15258136
chr10	48722901	48723108	0.028369963
chr10	48743391	48743702	0.043789428
chr10	48744610	48745166	0.05940425
chr10	48750120	48750498	0.03478895
chr10	48762678	48763583	0.15074727
chr10	48775844	48775880	0.18535407
chr10	48776060	48776905	0.18535407
chr10	48882852	48883096	0.028903918
chr10	48886049	48886778	0.24918264
chr10	48899912	48900359	0.07833842
chr10	48931511	48932401	0.31087053
chr10	48946124	48946871	0.14253385
chr10	48948348	48948693	0.055185158
chr10	48956421	48956748	0.03790992
chr10	48974966	48975101	0.02252776
chr10	48977348	48977518	0.030275125
chr10	48978721	48978932	0.032578148
chr10	48978994	48979190	0.032578148
chr10	48990791	48991264	0.0986681
chr10	49010794	49011442	0.084472686
chr10	49023259	49023444	0.026713368
chr10	49043463	49043685	0.056837324
chr10	49077198	49078343	0.5600361
chr10	49085176	49085421	0.030542336
chr10	49093406	49093886	0.117068276
chr10	49095609	49095709	0.021008248
chr10	49100167	49101260	0.14305297
chr10	49109476	49110204	0.0903387
chr10	49145056	49145321	0.029024126
chr10	49150290	49150331	0.022466034
chr10	49151165	49151292	0.021015681
chr10	49157790	49159575	0.13634926
chr10	49169507	49169802	0.04134091
chr10	49170019	49170365	0.04524627
chr10	49175907	49175997	0.019323194
chr10	49186946	49187582	0.077206105
chr10	49196212	49196596	0.062257107
chr10	49201437	49202099	0.13597974
chr10	49206718	49207428	0.09150047
chr10	49207510	49207633	0.020191086
chr10	49212908	49213261	0.03443404
chr10	49215183	49215682	0.057963558
chr10	49229161	49229857	0.09718274
chr10	49239798	49239955	0.02242997
chr10	49240480	49240956	0.07062926
chr10	49243237	49243661	0.054414537
chr10	49279742	49279860	0.022712173
chr10	49280659	49280864	0.02632453
chr10	49281570	49282040	0.06654633
chr10	49289100	49289440	0.031623483
chr10	49298158	49298165	0.025054337
chr10	49302521	49303433	0.11545571
chr10	49312933	49312948	0.018845053
chr10	49313152	49313525	0.044563673
chr10	49318579	49319016	0.05337504
chr10	49319191	49319703	0.07841109
chr10	49320780	49321220	0.058697317
chr10	49323512	49323952	0.06628167
chr10	49331934	49332404	0.10159025
chr10	49332569	49332953	0.025027694
chr10	49333801	49334162	0.03386377
chr10	49343831	49343949	0.020752534
chr10	49344556	49345050	0.0421774
chr10	49348158	49348340	0.022688182
chr10	49352598	49352834	0.030879462
chr10	49359721	49360062	0.053309646
chr10	49381686	49381832	0.030335587
chr10	49381987	49382451	0.054747693
chr10	49384165	49384676	0.07180168
chr10	49404496	49404617	0.037245255
chr10	49408531	49409907	0.14904523
chr10	49502606	49502946	0.0558339
chr10	49543933	49543970	0.019136554
chr10	49576110	49576267	0.030430878
chr10	49579936	49579962	0.023094125
chr10	49595898	49596044	0.02843196
chr10	49654242	49654997	0.08902987
chr10	49673289	49673376	0.024892963
chr10	49789193	49789605	0.07164118
chr10	49803003	49803116	0.024844125
chr10	49881933	49881989	0.01978242
chr10	49949980	49950418	0.07489145
chr10	49964369	49964419	0.022599978
chr10	49965474	49965478	0.02134595
chr10	49988130	49988245	0.027624689
chr10	49999551	49999552	0.02471886
chr10	50007808	50007908	0.024624804
chr10	50112391	50112727	0.029176174
chr10	50118652	50118705	0.036412567
chr10	50141188	50141282	0.025043705
chr10	50162468	50163568	0.1562223
chr10	50163608	50163897	0.041521322
chr10	50168623	50169272	0.13176325
chr10	50169779	50171299	0.30252612
chr10	50172010	50172242	0.02717026
chr10	50172760	50173192	0.03562542
chr10	50173451	50174148	0.17234957
chr10	50190559	50190775	0.026626134
chr10	50194467	50195044	0.066672206
chr10	50210677	50210732	0.036826983
chr10	50213993	50214151	0.026608752
chr10	50214375	50214785	0.042785056
chr10	50229807	50230432	0.08684269
chr10	50251792	50251874	0.023597741
chr10	50260762	50261273	0.05611084
chr10	50341494	50342497	0.3105023
chr10	50365074	50365217	0.04070265
chr10	50614852	50614889	0.019072196
chr10	50684407	50684430	0.024521254
chr10	50684616	50684682	0.024521254
chr10	50692831	50693021	0.034237754
chr10	50693207	50693209	0.02720387
chr10	50693394	50693743	0.02720387
chr10	50699566	50700016	0.068949655
chr10	50721158	50721199	0.019221328
chr10	50722050	50722250	0.024816802
chr10	50770833	50770948	0.025304371
chr10	50777454	50777728	0.02756209
chr10	50822445	50822648	0.02050229
chr10	50833847	50834250	0.03463651
chr10	50865476	50865610	0.02965359
chr10	50988892	50989243	0.06441995
chr10	50992579	50994042	0.13774802
chr10	51013218	51013509	0.024499942
chr10	51019330	51019391	0.02119978
chr10	51024772	51024961	0.026313504
chr10	51098267	51098288	0.019564336
chr10	51101324	51101486	0.023163596
chr10	51121938	51122161	0.032255773
chr10	51123145	51123190	0.024282912
chr10	51123906	51124550	0.057744592
chr10	51135571	51135932	0.034949742
chr10	51135975	51135982	0.020413963
chr10	51144227	51144492	0.028862797
chr10	51157749	51157759	0.019149952
chr10	51158230	51158264	0.022856481
chr10	51175122	51175865	0.14950421
chr10	51189117	51189389	0.024976568
chr10	51225806	51226402	0.15154141
chr10	51235933	51236870	0.5256357
chr10	51265687	51265811	0.03810719
chr10	51266254	51266329	0.03810719
chr10	51267637	51267814	0.039271474
chr10	51269634	51269656	0.02229087
chr10	51271890	51271922	0.024922928
chr10	51300230	51300244	0.025460819
chr10	51344997	51345439	0.10512659
chr10	51345998	51346269	0.032150574
chr10	51356890	51357007	0.028536385
chr10	51357101	51357251	0.028536385
chr10	51358343	51358358	0.020642227
chr10	51376134	51376211	0.025585094
chr10	51391463	51391765	0.03460542
chr10	51391870	51392108	0.02917398
chr10	51406638	51406651	0.02136272
chr10	51420772	51421118	0.036058597
chr10	51424814	51426012	0.08741145
chr10	51440665	51440721	0.019212354
chr10	51460955	51461018	0.18956035
chr10	51461206	51462039	0.18956035
chr10	51471466	51472063	0.10304382
chr10	51474030	51474496	0.04396221
chr10	51477523	51477947	0.024885176
chr10	51485895	51486112	0.0254054
chr10	51488258	51488478	0.0240845
chr10	51528276	51528698	0.05746683
chr10	51532728	51533167	0.045808163
chr10	51537352	51537365	0.024462517
chr10	51538660	51538831	0.04603661
chr10	51538987	51539931	0.08728276
chr10	51555182	51555499	0.044744942
chr10	51580055	51580936	0.12410566
chr10	51592141	51592374	0.034315106
chr10	51604098	51604506	0.037428737
chr10	51606007	51606459	0.072133094
chr10	51616307	51617046	0.0594991
chr10	51620227	51620504	0.029099602
chr10	51621915	51622612	0.08679873
chr10	51623038	51623300	0.021687366
chr10	51643324	51643427	0.025309617
chr10	51645705	51645970	0.033950627
chr10	51684254	51684345	0.032325327
chr10	51685978	51686058	0.024551572
chr10	51706635	51707226	0.053083073
chr10	51707470	51707581	0.020950861
chr10	51720376	51720704	0.05130374
chr10	51734203	51734547	0.045210093
chr10	51761210	51761292	0.020156346
chr10	51790258	51790635	0.044836286
chr10	51793395	51793452	0.02204302
chr10	51794680	51794717	0.021686045
chr10	51796301	51796511	0.038868383
chr10	51797029	51797225	0.039432555
chr10	51797447	51797674	0.039432555
chr10	51809780	51810180	0.059335172
chr10	51810362	51810669	0.038544413
chr10	51827337	51827450	0.021446327
chr10	51840613	51840746	0.021333572
chr10	51862799	51863242	0.07170193
chr10	51887153	51887741	0.15730254
chr10	51924571	51925190	0.045848217
chr10	51926483	51926595	0.032209866
chr10	51934793	51934846	0.018979277
chr10	51937763	51937941	0.037115175
chr10	51938983	51939332	0.035157233
chr10	51976419	51976830	0.10782617
chr10	51980740	51980985	0.023639577
chr10	51996376	51996540	0.021850087
chr10	52010766	52010902	0.02345613
chr10	52012602	52012803	0.025891325
chr10	52037701	52037796	0.027633807
chr10	52050341	52050756	0.049239185
chr10	52053375	52053563	0.033052135
chr10	52053941	52054646	0.23422942
chr10	52078783	52080028	0.45212993
chr10	52091976	52092361	0.047110338
chr10	52092561	52093044	0.101458244
chr10	52093475	52093542	0.019271683
chr10	52102464	52102926	0.048452325
chr10	52118928	52118944	0.019149713
chr10	52120627	52120723	0.019295145
chr10	52124646	52124735	0.019894391
chr10	52131725	52131759	0.01978151
chr10	52135074	52135157	0.02125218
chr10	52164641	52165030	0.07714345
chr10	52196140	52196388	0.030045263
chr10	52444086	52444114	0.031464264
chr10	52464834	52464897	0.04440664
chr10	52465168	52465453	0.04440664
chr10	52505356	52505549	0.023203928
chr10	52528582	52528622	0.02108017
chr10	52543608	52543993	0.066652425
chr10	52550449	52550660	0.02709991
chr10	52620524	52620663	0.021148624
chr10	52622457	52622491	0.027049182
chr10	52622636	52622684	0.019881938
chr10	52631902	52632333	0.05207842
chr10	52635069	52635245	0.024127742
chr10	52640542	52641486	0.11127078
chr10	52642097	52642427	0.03746654
chr10	52648377	52648999	0.089190505
chr10	52668346	52668495	0.022771817
chr10	52682687	52683027	0.041596282
chr10	52683721	52684010	0.03216507
chr10	52684937	52685266	0.037592467
chr10	52697686	52699101	0.24164467
chr10	52708583	52708799	0.024524245
chr10	52734869	52735128	0.036447987
chr10	52735419	52735897	0.035497107
chr10	52742234	52742419	0.024617193
chr10	52751504	52751830	0.033170886
chr10	52753720	52753823	0.020814534
chr10	52767450	52767543	0.023434186
chr10	52776997	52777266	0.03425966
chr10	52789437	52789467	0.026144018
chr10	52789593	52789771	0.026540939
chr10	52791064	52792966	0.16045305
chr10	52837355	52837451	0.020745952
chr10	52855728	52856317	0.14242329
chr10	52883069	52883468	0.07081635
chr10	52889510	52889956	0.03946583
chr10	52978786	52978870	0.023923658
chr10	53175547	53175885	0.06183198
chr10	53183293	53183386	0.021284735
chr10	53213656	53214357	0.2301255
chr10	53218025	53218115	0.023494184
chr10	53220359	53220653	0.035628527
chr10	53268695	53268776	0.020602094
chr10	53268886	53268890	0.020079054
chr10	53282324	53283367	0.055393714
chr10	53295904	53295994	0.019467011
chr10	53296402	53296713	0.028058782
chr10	53307916	53308031	0.03237885
chr10	53311702	53312000	0.037220743
chr10	53313506	53313620	0.020877006
chr10	53314816	53315276	0.08491598
chr10	53321586	53322498	0.54779583
chr10	53324755	53325441	0.07902142
chr10	53346171	53347465	0.23910843
chr10	53358954	53359096	0.021549895
chr10	53369264	53369985	0.04521705
chr10	53378252	53378424	0.024251593
chr10	53378983	53379111	0.023002155
chr10	53379587	53380263	0.13772799
chr10	53381550	53381595	0.027113311
chr10	53394071	53394476	0.047655076
chr10	53395156	53395580	0.044996418
chr10	53395751	53396006	0.031918965
chr10	53413250	53413395	0.02068764
chr10	53413608	53414344	0.084406696
chr10	53449249	53449372	0.029946798
chr10	53459142	53459629	0.10280666
chr10	53493211	53493589	0.053132497
chr10	53493943	53494148	0.027028833
chr10	53528644	53528856	0.028646048
chr10	53584482	53584610	0.020903252
chr10	53585635	53585698	0.031314783
chr10	53592682	53592683	0.028460717
chr10	53614082	53614286	0.0463119
chr10	53653914	53654459	0.20243914
chr10	53683043	53683397	0.044263665
chr10	53686211	53686626	0.07341106
chr10	53686691	53687052	0.07341106
chr10	53694244	53694618	0.03419717
chr10	53709905	53710363	0.10071969
chr10	53733902	53734369	0.04493816
chr10	53750342	53751177	0.07904389
chr10	53759898	53761764	0.20095566
chr10	53763535	53763871	0.04665728
chr10	53786517	53786623	0.030238694
chr10	53818661	53819010	0.07359019
chr10	53819207	53820220	0.07359019
chr10	53822637	53823740	0.18078272
chr10	53830753	53832063	0.23886824
chr10	53838242	53838429	0.027030258
chr10	53841949	53842153	0.025455514
chr10	53845085	53845303	0.026519313
chr10	53845467	53845530	0.019988323
chr10	53864030	53864162	0.026107889
chr10	53867675	53868021	0.0444019
chr10	53869930	53870403	0.03873175
chr10	53870675	53870995	0.03942847
chr10	53879286	53879362	0.03546988
chr10	53886730	53887556	0.08113409
chr10	53890692	53891604	0.17053673
chr10	53891880	53892260	0.029970082
chr10	53893447	53893845	0.04887529
chr10	53916004	53916108	0.02387526
chr10	53919086	53919332	0.027032198
chr10	53924936	53925022	0.019445628
chr10	53930533	53930578	0.019749619
chr10	53930893	53931045	0.02166131
chr10	53940468	53940697	0.03230794
chr10	53941505	53941616	0.020397753
chr10	53949413	53949877	0.08005065
chr10	53953905	53954452	0.04542853
chr10	53955435	53955562	0.030152155
chr10	53958731	53959122	0.04649427
chr10	53960320	53960336	0.03153659
chr10	53969323	53969469	0.022475587
chr10	53976400	53976954	0.122186005
chr10	53979105	53979244	0.021782467
chr10	53979990	53980044	0.021898959
chr10	53987498	53987572	0.030010158
chr10	53992738	53992956	0.036130767
chr10	53994419	53994918	0.04769676
chr10	54006547	54006798	0.030174153
chr10	54014273	54014337	0.019279249
chr10	54018605	54018847	0.027384108
chr10	54019490	54019600	0.024683928
chr10	54055803	54055953	0.029527213
chr10	54057036	54057129	0.019834869
chr10	54071448	54071494	0.031589206
chr10	54092397	54092443	0.024455445
chr10	54107843	54108074	0.04333627
chr10	54112382	54112430	0.023735577
chr10	54115234	54115349	0.030301519
chr10	54116632	54117616	0.07665537
chr10	54126526	54127312	0.056774203
chr10	54129941	54130010	0.020778053
chr10	54138209	54138479	0.031937163
chr10	54152951	54153292	0.039836533
chr10	54173764	54173963	0.029067593
chr10	54189871	54190764	0.246369
chr10	54190833	54191005	0.246369
chr10	54211277	54211583	0.038965933
chr10	54213557	54214778	0.09818599
chr10	54256969	54257678	0.21401618
chr10	54257824	54258643	0.17288673
chr10	54265804	54266264	0.0880025
chr10	54291649	54292271	0.19896512
chr10	54305019	54305432	0.021090914
chr10	54315884	54316244	0.040593028
chr10	54319635	54320470	0.087795906
chr10	54320901	54320930	0.028756011
chr10	54321668	54322092	0.056202095
chr10	54350733	54351032	0.044774175
chr10	54355050	54355180	0.024229513
chr10	54357487	54357570	0.026328094
chr10	54365068	54365322	0.031208375
chr10	54365709	54366479	0.11587247
chr10	54414148	54414269	0.020582104
chr10	54438674	54440879	0.051247776
chr10	54440933	54441085	0.029505488
chr10	54450457	54450682	0.029317472
chr10	54468539	54468994	0.047378834
chr10	54489376	54489411	0.0248117
chr10	54491511	54491591	0.023977127
chr10	54494750	54494752	0.020986073
chr10	54494961	54495027	0.024247698
chr10	54500988	54501187	0.023894511
chr10	54506384	54506502	0.020587374
chr10	54506677	54506978	0.033071727
chr10	54510048	54510110	0.038627476
chr10	54512083	54512192	0.020654421
chr10	54515869	54516115	0.033162877
chr10	54518022	54518128	0.026055869
chr10	54520995	54521696	0.06975855
chr10	54524224	54524342	0.02446696
chr10	54528335	54528343	0.028927278
chr10	54533299	54533553	0.03459438
chr10	54534161	54534187	0.022468379
chr10	54535018	54535217	0.028300125
chr10	54555891	54556123	0.031222103
chr10	54560795	54560984	0.033382043
chr10	54595262	54595664	0.087056115
chr10	54607966	54608138	0.025988657
chr10	54608935	54609038	0.022345109
chr10	54620434	54621135	0.056394927
chr10	54622702	54622719	0.026858985
chr10	54632386	54632577	0.030948682
chr10	54637184	54637389	0.02363763
chr10	54644590	54644717	0.019867156
chr10	54668583	54668921	0.027773868
chr10	54710855	54712972	0.11642523
chr10	54713008	54713197	0.11642523
chr10	54724021	54724626	0.20414796
chr10	54724834	54725602	0.20414796
chr10	54756511	54756791	0.028084466
chr10	54757440	54758005	0.07294928
chr10	54779520	54779617	0.020874547
chr10	54786113	54786614	0.039670013
chr10	54786779	54786813	0.019070316
chr10	54792397	54792443	0.029566644
chr10	54795161	54795187	0.029742986
chr10	54796026	54796196	0.0260838
chr10	54796250	54796498	0.0260838
chr10	54796673	54796870	0.0260838
chr10	54802283	54802335	0.027007936
chr10	54812983	54813869	0.14380546
chr10	54814338	54814390	0.03305188
chr10	54816293	54816404	0.03696289
chr10	54816466	54816719	0.03696289
chr10	54820270	54820338	0.026910095
chr10	54822336	54822431	0.035444155
chr10	54824943	54825045	0.026557583
chr10	54826410	54826620	0.022515943
chr10	54829085	54829171	0.027510649
chr10	54856281	54856724	0.059861366
chr10	54890432	54890658	0.0218037
chr10	54892392	54892988	0.13816267
chr10	54912345	54912519	0.03498917
chr10	54915437	54915919	0.11790822
chr10	54921065	54921228	0.019997507
chr10	54927540	54927872	0.022621829
chr10	54929784	54929997	0.025690196
chr10	54947070	54947397	0.031330682
chr10	54956964	54957104	0.021462593
chr10	54961845	54962086	0.041603744
chr10	54965540	54965564	0.022985807
chr10	55016273	55017738	0.6839242
chr10	55018239	55018279	0.023902502
chr10	55034702	55034798	0.027113393
chr10	55074084	55074249	0.020563422
chr10	55081841	55082688	0.03685451
chr10	55100241	55100303	0.022926517
chr10	55117289	55117442	0.020209428
chr10	55124818	55125052	0.027458465
chr10	55126738	55126791	0.020465903
chr10	55138895	55139217	0.029699855
chr10	55143710	55143778	0.021504728
chr10	55148405	55149950	0.12634863
chr10	55185964	55187268	0.7993412
chr10	55187864	55188189	0.0630737
chr10	55208975	55209465	0.15057787
chr10	55231207	55231458	0.031192282
chr10	55231515	55231755	0.030087562
chr10	55234336	55235205	0.32113972
chr10	55238180	55238572	0.08070282
chr10	55240692	55240949	0.030800242
chr10	55253301	55254269	0.17527492
chr10	55286711	55286792	0.019935055
chr10	55294866	55294965	0.024735946
chr10	55296322	55297203	0.27076286
chr10	55301796	55302745	0.13599175
chr10	55310943	55311408	0.046715118
chr10	55328613	55328858	0.04453835
chr10	55332563	55333086	0.14056708
chr10	55338803	55339736	0.12847915
chr10	55359044	55359486	0.09032632
chr10	55360022	55360519	0.025702467
chr10	55363075	55363579	0.057844643
chr10	55363890	55363921	0.02500079
chr10	55364815	55365211	0.07086497
chr10	55369176	55370000	0.19404691
chr10	55384622	55385380	0.14281484
chr10	55385452	55386027	0.14281484
chr10	55388480	55388737	0.03096796
chr10	55388959	55389099	0.021613032
chr10	55392618	55392886	0.036204297
chr10	55393415	55393588	0.02358694
chr10	55396797	55397141	0.040924493
chr10	55399046	55399976	0.04915711
chr10	55415333	55415828	0.120474845
chr10	55418325	55418990	0.11139216
chr10	55424326	55425000	0.09983164
chr10	55426613	55427061	0.079796836
chr10	55428246	55428718	0.09990455
chr10	55429453	55429877	0.06730189
chr10	55440627	55440648	0.021352362
chr10	55441535	55441950	0.03999362
chr10	55447674	55448678	0.03471362
chr10	55451739	55452993	0.08415308
chr10	55453107	55454054	0.068411
chr10	55454712	55455322	0.060638405
chr10	55455459	55455760	0.02685979
chr10	55480838	55481359	0.11648285
chr10	55490845	55491297	0.059741437
chr10	55493954	55493981	0.020629922
chr10	55498497	55498732	0.035261072
chr10	55500351	55500433	0.028859986
chr10	55501483	55501739	0.028884826
chr10	55512532	55512783	0.046259917
chr10	55513174	55513408	0.045437828
chr10	55523994	55524502	0.17273796
chr10	55525921	55526364	0.030558059
chr10	55546445	55546618	0.026359582
chr10	55571175	55571733	0.02761706
chr10	55572222	55572257	0.04349407
chr10	55576098	55576418	0.031364784
chr10	55587166	55587397	0.024317486
chr10	55610447	55610509	0.019337568
chr10	55613408	55613698	0.022489427
chr10	55614371	55614723	0.05420573
chr10	55614869	55615363	0.11399368
chr10	55621540	55622246	0.09670144
chr10	55622390	55622690	0.05307407
chr10	55626752	55627394	0.1699233
chr10	55630314	55630864	0.076655045
chr10	55641835	55642793	0.14008898
chr10	55648127	55648457	0.049922045
chr10	55666332	55667304	0.42647195
chr10	55669026	55669520	0.10612725
chr10	55670768	55671045	0.03228894
chr10	55681649	55682105	0.08862124
chr10	55682494	55683307	0.08402809
chr10	55685050	55685234	0.027924743
chr10	55707358	55708002	0.14823854
chr10	55708431	55708497	0.23019522
chr10	55708596	55709691	0.23019522
chr10	55709878	55710076	0.23019522
chr10	55710596	55711790	0.15497756
chr10	55712284	55712392	0.029311333
chr10	55734839	55735146	0.041724958
chr10	55738997	55739102	0.019970879
chr10	55739375	55740457	0.083791405
chr10	55745265	55745572	0.050555933
chr10	55752145	55752621	0.0981225
chr10	55752803	55753436	0.09985928
chr10	55754013	55754564	0.086593814
chr10	55755179	55755561	0.056316316
chr10	55754752	55755148	0.056316316
chr10	55765084	55765920	0.08882203
chr10	55766999	55768519	0.10961649
chr10	55779438	55779925	0.08317032
chr10	55821244	55821286	0.026256664
chr10	55828160	55829171	0.22085391
chr10	55829400	55829451	0.022386976
chr10	55840352	55840362	0.025904465
chr10	55846061	55846216	0.023162566
chr10	55849686	55849755	0.021322256
chr10	55856826	55857076	0.028526194
chr10	55857151	55857700	0.1522297
chr10	55858929	55859078	0.020371923
chr10	55869427	55869584	0.020937193
chr10	55877140	55877848	0.036896307
chr10	55877985	55878084	0.036896307
chr10	55899119	55899722	0.040027246
chr10	55899846	55900537	0.09899287
chr10	55906617	55906679	0.020822471
chr10	55931135	55931947	0.2282008
chr10	55932380	55932848	0.08336017
chr10	55933285	55934019	0.14908561
chr10	55956451	55956746	0.10850555
chr10	55956903	55957795	0.10850555
chr10	55964524	55965093	0.109072566
chr10	55967479	55967853	0.05809434
chr10	55969036	55969184	0.021580102
chr10	55973322	55973812	0.051346287
chr10	55981060	55981232	0.03626357
chr10	55982433	55983694	0.47218955
chr10	56005984	56006270	0.030544534
chr10	56007946	56008078	0.02006928
chr10	56012440	56013164	0.08852576
chr10	56021195	56021817	0.18604364
chr10	56022213	56022913	0.11053472
chr10	56031791	56033346	0.3192988
chr10	56041239	56041347	0.03172522
chr10	56045198	56045962	0.105068974
chr10	56055510	56055778	0.033204578
chr10	56089220	56089590	0.06090624
chr10	56109935	56111855	0.2869846
chr10	56117328	56117618	0.046336964
chr10	56136456	56137037	0.19458923
chr10	56147488	56148370	0.089685746
chr10	56153172	56153526	0.043434583
chr10	56154874	56155591	0.18249896
chr10	56155656	56156721	0.18249896
chr10	56189624	56191296	0.13701154
chr10	56198384	56199869	0.26439646
chr10	56208858	56209167	0.033988606
chr10	56231842	56232535	0.12048061
chr10	56232732	56233186	0.057870805
chr10	56236538	56237579	0.18788941
chr10	56243807	56244023	0.028970314
chr10	56255968	56256158	0.025456632
chr10	56256532	56257099	0.26534754
chr10	56257207	56258009	0.26534754
chr10	56269232	56270167	0.07093358
chr10	56275185	56275425	0.032728177
chr10	56275932	56277348	0.20428939
chr10	56290009	56290507	0.18881409
chr10	56291335	56291886	0.07126851
chr10	56303519	56304800	0.11690436
chr10	56317522	56317813	0.030001197
chr10	56318866	56318962	0.02048801
chr10	56335064	56336636	0.20571537
chr10	56345463	56345941	0.10856324
chr10	56346064	56346470	0.06526112
chr10	56349748	56350330	0.13223845
chr10	56351285	56351990	0.120964274
chr10	56354699	56355303	0.13326165
chr10	56369401	56369855	0.06507667
chr10	56372059	56372449	0.037118502
chr10	56373669	56374159	0.05784542
chr10	56374598	56375839	0.21937117
chr10	56380889	56381274	0.051477514
chr10	56381705	56381937	0.032555357
chr10	56382678	56383720	0.13789819
chr10	56405199	56405252	0.029504158
chr10	56405386	56406242	0.30335072
chr10	56407071	56407103	0.02323304
chr10	56407693	56407764	0.020963581
chr10	56408285	56409490	0.15057765
chr10	56414305	56414752	0.07880117
chr10	56430061	56430636	0.056852937
chr10	56440841	56440901	0.025078245
chr10	56444888	56444896	0.025387967
chr10	56456383	56456511	0.038737576
chr10	56456810	56456868	0.038737576
chr10	56457204	56457513	0.028169291
chr10	56458552	56458769	0.03024755
chr10	56463028	56463203	0.021526137
chr10	56471333	56471421	0.024468597
chr10	56514160	56514312	0.030619431
chr10	56522482	56522819	0.06754386
chr10	56536766	56537602	0.11673772
chr10	56538524	56539116	0.07106573
chr10	56567458	56567868	0.05605844
chr10	56568480	56568547	0.022709737
chr10	56568699	56569161	0.031375878
chr10	56574637	56576071	0.33279467
chr10	56584777	56585295	0.12808587
chr10	56586858	56587440	0.059430283
chr10	56591851	56592661	0.25412124
chr10	56593992	56594767	0.09074372
chr10	56600816	56600930	0.019609084
chr10	56607199	56607233	0.024194025
chr10	56615849	56615880	0.020844432
chr10	56670820	56671164	0.05926995
chr10	56678483	56678503	0.029119825
chr10	56684731	56685101	0.046227
chr10	56696342	56696946	0.095264
chr10	56712945	56713126	0.03177197
chr10	56723264	56723564	0.027930584
chr10	56724323	56724737	0.04614913
chr10	56734629	56734747	0.020603642
chr10	56735329	56735330	0.023078527
chr10	56755506	56756700	0.22860634
chr10	56760709	56760953	0.027774513
chr10	56796808	56797938	0.4842124
chr10	56814597	56815430	0.40911144
chr10	56821278	56822210	0.08498919
chr10	56822352	56822434	0.08498919
chr10	56822735	56822967	0.023475116
chr10	56825907	56825967	0.0218944
chr10	56837390	56837569	0.03346436
chr10	56864597	56864943	0.048429668
chr10	56878759	56878797	0.01926064
chr10	56880579	56880986	0.051558886
chr10	56884557	56885266	0.07372898
chr10	56888567	56889307	0.20160209
chr10	56889381	56889674	0.05012353
chr10	56907899	56908061	0.037171323
chr10	56908318	56908407	0.037171323
chr10	56908478	56909585	0.1552592
chr10	56930150	56931844	0.5488916
chr10	56941622	56942113	0.025273366
chr10	56945987	56946091	0.020116832
chr10	56952337	56952803	0.03423574
chr10	56975152	56975645	0.121542834
chr10	56982146	56982409	0.027297106
chr10	56991391	56991493	0.027767152
chr10	56998152	56998470	0.034673903
chr10	56998764	56998849	0.019862391
chr10	57013298	57014213	0.23913367
chr10	57020320	57020996	0.08441075
chr10	57021119	57023128	0.08441075
chr10	57035823	57037595	0.09237227
chr10	57038027	57038079	0.0347041
chr10	57048937	57049374	0.1032847
chr10	57054453	57055781	0.17078993
chr10	57067043	57068886	0.24058838
chr10	57092580	57092793	0.023205228
chr10	57094525	57094598	0.019511662
chr10	57098445	57098862	0.06105891
chr10	57102617	57102928	0.026123596
chr10	57111602	57111861	0.050257787
chr10	57112050	57112088	0.019835744
chr10	57116381	57116623	0.028820459
chr10	57123676	57123910	0.026546068
chr10	57125091	57125783	0.06755773
chr10	57132359	57133373	0.19095802
chr10	57144936	57145243	0.03997257
chr10	57149886	57150160	0.031157374
chr10	57158044	57158342	0.03651194
chr10	57178910	57179133	0.025069568
chr10	57179244	57179392	0.021194668
chr10	57185051	57185614	0.04206378
chr10	57191612	57191623	0.036615584
chr10	57200758	57201025	0.034938276
chr10	57202676	57203229	0.09801653
chr10	57203396	57203490	0.02176286
chr10	57207807	57208120	0.07833507
chr10	57243109	57243924	0.1533854
chr10	57325070	57325134	0.02110964
chr10	57350817	57352265	0.38203645
chr10	57363358	57364169	0.34509733
chr10	57383206	57384045	0.25237983
chr10	57398164	57399575	0.33139578
chr10	57423254	57423726	0.115384676
chr10	57468243	57468392	0.034716696
chr10	57491776	57492526	0.07120571
chr10	57530511	57530547	0.024283892
chr10	57598606	57598753	0.030075662
chr10	57600888	57601097	0.04117977
chr10	57603017	57603174	0.022324715
chr10	57714261	57714819	0.13708517
chr10	57734683	57734692	0.018924974
chr10	57806012	57806048	0.026428813
chr10	57811947	57812061	0.025379058
chr10	57823297	57823520	0.025614655
chr10	57823828	57824006	0.021020412
chr10	57829068	57829099	0.022772461
chr10	57830592	57830636	0.019783484
chr10	57831123	57831185	0.019150713
chr10	57835302	57835380	0.021261837
chr10	57839694	57839880	0.026330367
chr10	57842593	57842735	0.026798615
chr10	57897885	57898172	0.040341098
chr10	57925191	57925289	0.02131931
chr10	57929745	57929905	0.02181407
chr10	57936748	57936836	0.024242874
chr10	57985273	57985429	0.035586987
chr10	57989285	57989408	0.020301055
chr10	57993429	57993821	0.05997124
chr10	58044007	58044020	0.019905327
chr10	58064101	58064188	0.020898966
chr10	58065037	58065624	0.07336351
chr10	58069944	58070520	0.05941855
chr10	58074058	58074381	0.04300429
chr10	58074823	58075575	0.14807354
chr10	58075778	58076346	0.14807354
chr10	58082468	58083794	0.38489702
chr10	58083883	58084093	0.020786932
chr10	58084267	58084742	0.03211174
chr10	58085152	58085208	0.022335032
chr10	58093386	58093396	0.01928709
chr10	58093839	58094314	0.06629388
chr10	58106565	58106657	0.026993206
chr10	58111812	58112027	0.028281493
chr10	58136387	58136781	0.052523706
chr10	58138255	58138370	0.024365542
chr10	58140691	58141183	0.044019654
chr10	58153250	58153378	0.028404819
chr10	58159573	58159600	0.020814737
chr10	58170516	58170586	0.037038684
chr10	58192316	58192471	0.027748458
chr10	58200416	58201006	0.049771357
chr10	58208054	58208075	0.025299571
chr10	58214861	58215112	0.030189795
chr10	58222037	58222699	0.16967393
chr10	58246379	58246973	0.115752034
chr10	58249597	58249712	0.034185953
chr10	58253858	58254374	0.042199265
chr10	58274509	58274595	0.024130674
chr10	58280484	58280965	0.041617088
chr10	58283359	58284721	0.3003611
chr10	58292419	58292719	0.03672525
chr10	58305012	58305681	0.3130206
chr10	58316326	58316950	0.1808688
chr10	58331757	58333208	0.12523612
chr10	58334407	58334485	0.019601867
chr10	58338640	58339014	0.05733327
chr10	58350204	58350218	0.04875484
chr10	58350429	58351262	0.04875484
chr10	58352074	58352475	0.03306742
chr10	58353976	58355091	0.24608468
chr10	58362775	58362811	0.028394233
chr10	58363544	58364063	0.10359376
chr10	58376975	58377774	0.048262205
chr10	58386703	58386828	0.02188043
chr10	58388508	58388598	0.025102904
chr10	58390279	58390745	0.04526287
chr10	58391167	58391389	0.025278134
chr10	58404653	58404992	0.03740904
chr10	58406044	58406238	0.032916106
chr10	58424142	58424581	0.04897474
chr10	58425260	58425436	0.03334967
chr10	58426485	58426490	0.027907724
chr10	58429471	58429605	0.024863232
chr10	58430363	58430550	0.0238029
chr10	58445309	58445427	0.024963448
chr10	58447603	58448042	0.033580143
chr10	58449384	58449428	0.039303724
chr10	58449560	58449805	0.039303724
chr10	58450187	58450551	0.031547893
chr10	58450904	58451258	0.06512923
chr10	58451643	58451962	0.03201722
chr10	58457955	58458230	0.032308884
chr10	58462234	58463395	0.09305609
chr10	58467701	58467916	0.023187092
chr10	58490201	58490573	0.05675316
chr10	58496813	58497353	0.07873125
chr10	58515755	58516000	0.14982823
chr10	58516057	58517435	0.14982823
chr10	58524406	58525601	0.34707528
chr10	58531543	58531724	0.026584152
chr10	58534809	58535274	0.102837026
chr10	58536404	58537231	0.10505816
chr10	58548940	58549439	0.08621816
chr10	58566590	58566743	0.023592409
chr10	58572982	58573103	0.02263771
chr10	58574174	58574711	0.083876975
chr10	58591561	58592525	0.053264514
chr10	58595727	58595752	0.024586337
chr10	58600818	58601499	0.085603766
chr10	58601632	58602106	0.025207981
chr10	58602702	58603255	0.030009372
chr10	58612470	58612517	0.018961634
chr10	58633540	58634129	0.19909629
chr10	58635359	58636057	0.22881101
chr10	58647519	58648075	0.108119726
chr10	58653430	58654032	0.08626866
chr10	58655110	58655229	0.02057782
chr10	58655600	58656076	0.077988185
chr10	58662970	58663560	0.13177387
chr10	58669533	58670225	0.061483834
chr10	58671385	58671976	0.062081285
chr10	58672385	58672547	0.025187302
chr10	58684155	58684339	0.02358215
chr10	58710428	58710526	0.025178198
chr10	58711000	58712097	0.41452336
chr10	58730513	58731044	0.23352854
chr10	58731708	58732180	0.22494079
chr10	58733732	58733940	0.027337933
chr10	58739051	58739899	0.26130545
chr10	58744783	58744900	0.020458134
chr10	58753849	58754770	0.08217754
chr10	58760129	58760555	0.055969853
chr10	58765443	58765849	0.037510443
chr10	58767693	58768081	0.036352318
chr10	58776318	58776670	0.03689698
chr10	58777127	58777517	0.029008806
chr10	58786984	58788901	0.22024673
chr10	58792946	58793280	0.063748166
chr10	58800613	58801059	0.052607566
chr10	58810805	58810861	0.030878594
chr10	58820834	58821094	0.032010242
chr10	58836793	58837070	0.038244896
chr10	58870000	58870035	0.03201267
chr10	58870138	58870475	0.03201267
chr10	58871340	58871678	0.04882387
chr10	58875797	58875883	0.024266005
chr10	58879310	58879898	0.109735474
chr10	58881325	58881714	0.08517866
chr10	58908206	58908573	0.06615446
chr10	58911118	58913037	0.40836257
chr10	58997366	58998658	0.4856083
chr10	59026409	59026617	0.02949403
chr10	59028805	59028840	0.019056752
chr10	59039028	59039168	0.02045943
chr10	59094135	59094466	0.04589858
chr10	59098039	59099850	0.34520105
chr10	59108417	59108527	0.020487323
chr10	59133671	59133929	0.031639747
chr10	59142508	59142919	0.039038908
chr10	59147136	59147320	0.030998401
chr10	59194839	59195002	0.022358842
chr10	59208687	59208771	0.022147879
chr10	59209691	59209727	0.020080982
chr10	59233370	59233667	0.027564071
chr10	59237016	59237295	0.038609352
chr10	59247112	59247298	0.0241294
chr10	59250527	59250787	0.033055138
chr10	59253763	59253798	0.03111772
chr10	59254079	59254421	0.03111772
chr10	59254634	59254706	0.03111772
chr10	59259408	59259586	0.037141595
chr10	59260279	59260324	0.031328984
chr10	59260802	59260868	0.031328984
chr10	59267351	59267589	0.031208953
chr10	59268297	59268768	0.052696124
chr10	59268870	59269729	0.052696124
chr10	59271739	59271808	0.03442281
chr10	59272501	59272811	0.042078804
chr10	59273779	59273924	0.034620456
chr10	59274543	59274778	0.034620456
chr10	59275537	59275693	0.029942859
chr10	59281719	59281894	0.024477784
chr10	59282826	59282962	0.026912719
chr10	59283022	59283065	0.026912719
chr10	59290091	59290226	0.022358378
chr10	59294188	59294283	0.023637036
chr10	59307633	59308059	0.07555209
chr10	59312001	59312587	0.10637135
chr10	59313384	59313794	0.071599595
chr10	59323912	59325333	0.6689421
chr10	59327097	59327425	0.045492638
chr10	59336454	59337039	0.18660213
chr10	59344927	59345331	0.06813928
chr10	59352497	59353697	0.17946957
chr10	59354210	59354684	0.09376003
chr10	59389132	59389384	0.02585246
chr10	59389843	59390041	0.021013418
chr10	59390211	59390303	0.025595712
chr10	59392862	59392972	0.02286386
chr10	59395895	59396007	0.024152968
chr10	59403849	59403971	0.027496565
chr10	59415603	59415652	0.025939785
chr10	59415906	59416097	0.025939785
chr10	59416176	59416789	0.12999599
chr10	59436749	59438221	0.43975174
chr10	59464166	59465338	0.112256974
chr10	59466017	59466182	0.02733306
chr10	59472711	59473209	0.07782199
chr10	59481756	59483418	0.24907751
chr10	59503839	59504939	0.25331822
chr10	59505803	59506832	0.18157557
chr10	59523384	59523795	0.06221362
chr10	59541382	59541879	0.037522186
chr10	59544235	59544285	0.021962017
chr10	59547881	59547945	0.019989803
chr10	59551880	59552039	0.042954717
chr10	59570223	59570504	0.025118005
chr10	59575568	59575639	0.023438549
chr10	59582681	59583483	0.051115707
chr10	59583698	59583733	0.018925782
chr10	59583918	59584420	0.13070852
chr10	59585141	59586158	0.038530853
chr10	59586369	59586392	0.038530853
chr10	59586501	59587059	0.056994375
chr10	59587112	59587468	0.036746286
chr10	59588794	59589008	0.031730365
chr10	59591277	59591577	0.030474966
chr10	59625565	59625954	0.027296513
chr10	59626267	59626456	0.02446805
chr10	59626922	59627940	0.100563794
chr10	59628658	59628819	0.02278543
chr10	59629069	59629411	0.026350686
chr10	59686260	59686567	0.06921305
chr10	60610669	60610863	0.042329937
chr10	60888674	60888850	0.022894122
chr10	60889201	60889382	0.024100427
chr10	60891919	60892193	0.0304494
chr10	60897051	60897799	0.22315907
chr10	60910629	60910878	0.027982168
chr10	60917948	60918044	0.032981947
chr10	60918182	60918296	0.032981947
chr10	60927965	60928562	0.10563692
chr10	60929405	60929446	0.01884253
chr10	60931274	60931362	0.030920919
chr10	60933128	60933350	0.022081863
chr10	60935573	60935838	0.028417235
chr10	60946303	60946331	0.026230462
chr10	60966181	60966246	0.02206029
chr10	60980461	60980531	0.02395849
chr10	60983532	60983615	0.032547846
chr10	60992402	60992488	0.028858734
chr10	60994284	60994305	0.02267019
chr10	61007410	61007856	0.03153636
chr10	61031703	61031722	0.025618019
chr10	61046165	61047507	0.059035152
chr10	61050426	61050565	0.02457463
chr10	61050670	61050783	0.02457463
chr10	61054407	61054493	0.021400655
chr10	61061687	61061902	0.026393944
chr10	61062028	61062043	0.026393944
chr10	61063210	61063416	0.04155534
chr10	61064359	61065018	0.06786022
chr10	61074474	61075237	0.04378206
chr10	61076148	61076174	0.02081713
chr10	61078231	61078450	0.024494722
chr10	61087889	61088011	0.03423444
chr10	61094280	61094310	0.04385715
chr10	61094728	61094752	0.04385715
chr10	61098595	61098779	0.030506305
chr10	61101997	61102410	0.05639853
chr10	61102705	61102792	0.035096753
chr10	61131864	61132719	0.20151977
chr10	61136106	61136150	0.01965537
chr10	61147443	61147777	0.049411796
chr10	61149833	61151321	0.45353976
chr10	61161311	61162488	0.21751736
chr10	61162683	61162975	0.028596094
chr10	61162984	61163346	0.031039782
chr10	61181849	61182071	0.022900846
chr10	61182164	61182313	0.022900846
chr10	61298245	61299862	0.34441048
chr10	61307655	61308407	0.078483425
chr10	61324871	61325454	0.03811506
chr10	61329533	61329968	0.057440426
chr10	61341403	61342048	0.09830731
chr10	61348115	61348953	0.20157266
chr10	61376830	61377134	0.042725682
chr10	61397157	61397585	0.072548606
chr10	61397823	61398592	0.086966656
chr10	61402473	61402669	0.037164003
chr10	61405916	61407138	0.16496046
chr10	61407787	61408638	0.09817951
chr10	61413872	61415513	0.27416494
chr10	61423521	61424150	0.13959546
chr10	61440018	61440365	0.04081116
chr10	61443279	61443692	0.043337516
chr10	61443835	61444347	0.11370643
chr10	61458394	61459199	0.04746612
chr10	61465774	61467332	0.19659303
chr10	61467508	61468337	0.15906106
chr10	61543536	61544070	0.114846945
chr10	61550725	61551880	0.061081573
chr10	61553231	61553542	0.023339527
chr10	61554852	61555419	0.054025814
chr10	61566291	61566814	0.046543982
chr10	61575199	61575650	0.080442
chr10	61577069	61577085	0.020424685
chr10	61578477	61578980	0.05810037
chr10	61580030	61580348	0.037202355
chr10	61596497	61596694	0.024609534
chr10	61616002	61616166	0.021385191
chr10	61618788	61618933	0.032005776
chr10	61619070	61619117	0.032005776
chr10	61658037	61658187	0.032522395
chr10	61670950	61671352	0.06626679
chr10	61690143	61690483	0.041496843
chr10	61691131	61691387	0.022081323
chr10	61694872	61695954	0.07144292
chr10	61724591	61724998	0.051957812
chr10	61725630	61726576	0.2207847
chr10	61728019	61728217	0.022362862
chr10	61728493	61729762	0.25786924
chr10	61734696	61735439	0.13540088
chr10	61745060	61745803	0.36190078
chr10	61747635	61748300	0.15518683
chr10	61748384	61749109	0.15518683
chr10	61749220	61749747	0.15518683
chr10	61768973	61769227	0.024326406
chr10	61770758	61771269	0.029090472
chr10	61787229	61787319	0.022418978
chr10	61787730	61788222	0.08956046
chr10	61793334	61793443	0.025105417
chr10	61811323	61811364	0.02022398
chr10	61815513	61815605	0.028412143
chr10	61816488	61816524	0.02988267
chr10	61821203	61821239	0.023981761
chr10	61822403	61822446	0.020715648
chr10	61822651	61822947	0.02990228
chr10	61823315	61823344	0.038458556
chr10	61823469	61823551	0.038458556
chr10	61823656	61823720	0.038458556
chr10	61824175	61824275	0.024847554
chr10	61828264	61828472	0.037660487
chr10	61830156	61830280	0.025339598
chr10	61833211	61834194	0.0930293
chr10	61835089	61835169	0.02307642
chr10	61837051	61837110	0.0338104
chr10	61839699	61840058	0.049004592
chr10	61843593	61843670	0.055897366
chr10	61843868	61844210	0.055897366
chr10	61844761	61845381	0.16217224
chr10	61845549	61846114	0.044471074
chr10	61861490	61861723	0.03534574
chr10	61865058	61865206	0.1767126
chr10	61865449	61866329	0.1767126
chr10	61866554	61866725	0.024578486
chr10	61903424	61903495	0.019712208
chr10	61904042	61905339	0.58194596
chr10	61929949	61930204	0.03130679
chr10	61933924	61934644	0.061652113
chr10	61943054	61943241	0.02311362
chr10	61947859	61948457	0.1430229
chr10	61948971	61948986	0.0228384
chr10	61949198	61949698	0.123767234
chr10	61956791	61956865	0.025576135
chr10	61958955	61959204	0.030385002
chr10	61966987	61967230	0.059770823
chr10	61967833	61968899	0.047739305
chr10	61968958	61969036	0.047739305
chr10	62001304	62002224	0.21128282
chr10	62010230	62011790	0.13644096
chr10	62012259	62012666	0.093515575
chr10	62012804	62013307	0.093515575
chr10	62018432	62018698	0.0331024
chr10	62022367	62022979	0.12493165
chr10	62213397	62214097	0.1700306
chr10	62214320	62214833	0.067269124
chr10	62217661	62217844	0.02414866
chr10	62219953	62220125	0.02154836
chr10	62238729	62239349	0.4499428
chr10	62239959	62240249	0.031107971
chr10	62265560	62265647	0.027405635
chr10	62323695	62323787	0.021348285
chr10	62345032	62345219	0.18797702
chr10	62345452	62346510	0.18797702
chr10	62347002	62347837	0.16243184
chr10	62351842	62352340	0.084367745
chr10	62359342	62359807	0.12549026
chr10	62362899	62363598	0.047052134
chr10	62368387	62368637	0.035193972
chr10	62369007	62370725	0.15996322
chr10	62371402	62372461	0.14790104
chr10	62391679	62391981	0.35900497
chr10	62392208	62392938	0.35900497
chr10	62397019	62397737	0.08110953
chr10	62413663	62414088	0.05444193
chr10	62417693	62418771	0.06624143
chr10	62427929	62428228	0.03437154
chr10	62442920	62443208	0.055605646
chr10	62456268	62456876	0.084249936
chr10	62457059	62457163	0.084249936
chr10	62484533	62484605	0.023961088
chr10	62511375	62512387	0.28839567
chr10	62546305	62546779	0.08262894
chr10	62554127	62554677	0.084616266
chr10	62565423	62565567	0.042719357
chr10	62565596	62565631	0.042719357
chr10	62565655	62565785	0.042719357
chr10	62578607	62579360	0.1420225
chr10	62600338	62600718	0.049219597
chr10	62601531	62601608	0.021057812
chr10	62606882	62607115	0.028471166
chr10	62651006	62652590	0.20818934
chr10	62653028	62653680	0.17317772
chr10	62694212	62694666	0.09895931
chr10	62700050	62700106	0.019488256
chr10	62700581	62701107	0.080332346
chr10	62712344	62712525	0.041247055
chr10	62748793	62749125	0.03243324
chr10	62759463	62759791	0.036158938
chr10	62770319	62771324	0.12990056
chr10	62780358	62780937	0.1350307
chr10	62796167	62797314	0.25860506
chr10	62815212	62815358	0.021441309
chr10	62875845	62877457	0.059769403
chr10	62878168	62878293	0.028249077
chr10	62881109	62881356	0.030903768
chr10	62882414	62882563	0.029222518
chr10	62885989	62887073	0.2437392
chr10	62887472	62887568	0.025025096
chr10	62887642	62887721	0.025025096
chr10	62892589	62892925	0.026685044
chr10	62895501	62895615	0.019901725
chr10	62896245	62896381	0.021539751
chr10	62924237	62924666	0.075472005
chr10	62932116	62932570	0.06608368
chr10	62939441	62940473	0.36859444
chr10	62963259	62963752	0.060920678
chr10	62982587	62983045	0.08981605
chr10	62984060	62984072	0.1938661
chr10	62984272	62985498	0.1938661
chr10	63012171	63012329	0.03634056
chr10	63022104	63022329	0.022668514
chr10	63023864	63024715	0.27867293
chr10	63035423	63035627	0.029625345
chr10	63042107	63042546	0.10440894
chr10	63049201	63049532	0.034994364
chr10	63058368	63058755	0.09394259
chr10	63062896	63062989	0.025332501
chr10	63081839	63082068	0.027739752
chr10	63086070	63086280	0.0292943
chr10	63103888	63104710	0.39693126
chr10	63121529	63121989	0.053928737
chr10	63132062	63132474	0.046385594
chr10	63132653	63132805	0.046385594
chr10	63133680	63134030	0.05150375
chr10	63149073	63149168	0.16136245
chr10	63149224	63150272	0.16136245
chr10	63152217	63152329	0.032003455
chr10	63157642	63157666	0.031360544
chr10	63163317	63163630	0.02691188
chr10	63170100	63170139	0.018986687
chr10	63179964	63180064	0.022271067
chr10	63183127	63183244	0.028219193
chr10	63183509	63184036	0.02447308
chr10	63192835	63193380	0.3591327
chr10	63195607	63196016	0.0803401
chr10	63199919	63199956	0.03230675
chr10	63203364	63203699	0.032202676
chr10	63203959	63204056	0.032202676
chr10	63213485	63214077	0.0904159
chr10	63222201	63222674	0.1378703
chr10	63223786	63224528	0.13178898
chr10	63229418	63230163	0.10788991
chr10	63232438	63232857	0.070217825
chr10	63236286	63236693	0.07347651
chr10	63246640	63246840	0.022522468
chr10	63249729	63249861	0.1971965
chr10	63250110	63252126	0.1971965
chr10	63260801	63261129	0.038274463
chr10	63261257	63261522	0.038274463
chr10	63276557	63276909	0.03056715
chr10	63277420	63277513	0.019544529
chr10	63288495	63288818	0.03272318
chr10	63289296	63289505	0.023036906
chr10	63289883	63290449	0.061184123
chr10	63299195	63299678	0.14233133
chr10	63305352	63306508	0.06706797
chr10	63306880	63307133	0.043137465
chr10	63307499	63308088	0.028599463
chr10	63314651	63314990	0.028839247
chr10	63326834	63327241	0.077068575
chr10	63335767	63336374	0.18028924
chr10	63337313	63337495	0.03326021
chr10	63337605	63337795	0.03326021
chr10	63341636	63342174	0.18837719
chr10	63355713	63355965	0.026943048
chr10	63356834	63357097	0.03789597
chr10	63358616	63358641	0.024103405
chr10	63359405	63359956	0.15434375
chr10	63363158	63363376	0.027251622
chr10	63364751	63365256	0.09426942
chr10	63368067	63368583	0.05544312
chr10	63370801	63370967	0.027739372
chr10	63371270	63372843	0.22371402
chr10	63391848	63392027	0.02320945
chr10	63394650	63394824	0.025783068
chr10	63396414	63396695	0.026265701
chr10	63409338	63410055	0.17550236
chr10	63411271	63411752	0.093628295
chr10	63417849	63417865	0.026851807
chr10	63420021	63420298	0.028604304
chr10	63428237	63428960	0.1174041
chr10	63444749	63444792	0.018981146
chr10	63445064	63445609	0.036279485
chr10	63450640	63450926	0.029780202
chr10	63454336	63454717	0.066620804
chr10	63457995	63458936	0.16602506
chr10	63463097	63463239	0.03284969
chr10	63463911	63465421	0.19166936
chr10	63481470	63481497	0.021763058
chr10	63486482	63486735	0.03968609
chr10	63486943	63487068	0.2681968
chr10	63487264	63487955	0.2681968
chr10	63491282	63491893	0.0589228
chr10	63503661	63503833	0.030365858
chr10	63503991	63504045	0.030365858
chr10	63504134	63504498	0.030365858
chr10	63504629	63505211	0.033743676
chr10	63520626	63521026	0.031811614
chr10	63530644	63531819	0.12875916
chr10	63538775	63539199	0.04925209
chr10	63540745	63541030	0.03507583
chr10	63542526	63542846	0.040041257
chr10	63545673	63545901	0.027985001
chr10	63548509	63548668	0.022197695
chr10	63550815	63550980	0.021646041
chr10	63551651	63551695	0.018990904
chr10	63552509	63553505	0.082435355
chr10	63553752	63554192	0.032167356
chr10	63554554	63554762	0.03000167
chr10	63564033	63564163	0.022357948
chr10	63575153	63575618	0.04797757
chr10	63576229	63576683	0.083298534
chr10	63578401	63578925	0.08735141
chr10	63590231	63590312	0.026806653
chr10	63591317	63592590	0.108518586
chr10	63600653	63600789	0.029329097
chr10	63605676	63605935	0.02497529
chr10	63606067	63606799	0.14917754
chr10	63615590	63616632	0.33168492
chr10	63637166	63638555	0.25913915
chr10	63653112	63654279	0.57662845
chr10	63672158	63672993	0.16526145
chr10	63680778	63681143	0.058916043
chr10	63684196	63684333	0.026580244
chr10	63699335	63699521	0.022937361
chr10	63699782	63700738	0.118144155
chr10	63702834	63702943	0.02100572
chr10	63706853	63707094	0.027762854
chr10	63708758	63708916	0.021975482
chr10	63708972	63709492	0.07093554
chr10	63720957	63721210	0.025899017
chr10	63737088	63737285	0.025384003
chr10	63752161	63752310	0.047820695
chr10	63775776	63776466	0.09079699
chr10	63781838	63782170	0.04109828
chr10	63782241	63782248	0.026298128
chr10	63786178	63786436	0.03495546
chr10	63788990	63789128	0.026830621
chr10	63809846	63811445	0.4340888
chr10	63813904	63813954	0.023103628
chr10	63830367	63830447	0.022350099
chr10	63836171	63836548	0.028605316
chr10	63837190	63837318	0.16046298
chr10	63837683	63838224	0.16046298
chr10	63871684	63871943	0.025763538
chr10	63872115	63872342	0.024184052
chr10	63872462	63874632	0.13410638
chr10	63875315	63875518	0.041419216
chr10	63882544	63882789	0.06855352
chr10	63888773	63888857	0.02954965
chr10	63896735	63897066	0.02793931
chr10	63905361	63905578	0.027590152
chr10	63906841	63907025	0.034215193
chr10	63909319	63909420	0.020034827
chr10	63924168	63924215	0.033440545
chr10	63925863	63926139	0.03593937
chr10	63928981	63929432	0.09173518
chr10	63931754	63931951	0.030513726
chr10	63939084	63939180	0.044462442
chr10	63940010	63940076	0.022892391
chr10	63941860	63941983	0.022255588
chr10	63950561	63950625	0.025214555
chr10	63962756	63962786	0.019364363
chr10	63964398	63964516	0.024280366
chr10	63965261	63965548	0.027250279
chr10	63974532	63974597	0.03345604
chr10	63978925	63978946	0.026632693
chr10	63979238	63979282	0.026632693
chr10	63984028	63984075	0.03130239
chr10	63986233	63986940	0.043221332
chr10	63988051	63988297	0.028342983
chr10	63994064	63994402	0.034980245
chr10	63999519	63999521	0.023976993
chr10	64000026	64000427	0.062795274
chr10	64003375	64003539	0.020511158
chr10	64006878	64006968	0.028039085
chr10	64013320	64013371	0.026016831
chr10	64015040	64015334	0.07572389
chr10	64015508	64017264	0.07572389
chr10	64025727	64025978	0.028950715
chr10	64029775	64029942	0.03079073
chr10	64047269	64047291	0.021383977
chr10	64049534	64049649	0.02452429
chr10	64051843	64051940	0.02815307
chr10	64053762	64054049	0.03922117
chr10	64066050	64066172	0.020753045
chr10	64066850	64066929	0.022164572
chr10	64067558	64068223	0.13281637
chr10	64069916	64070241	0.030930908
chr10	64073639	64073665	0.019326663
chr10	64078258	64078422	0.020879427
chr10	64079714	64079762	0.0190842
chr10	64080142	64080235	0.020230934
chr10	64080710	64081182	0.06092091
chr10	64098342	64098509	0.029939458
chr10	64120857	64122318	0.34182218
chr10	64152020	64152408	0.064225
chr10	64174432	64175852	0.271857
chr10	64176545	64176876	0.039017435
chr10	64201645	64202369	0.12652226
chr10	64203468	64204063	0.12908858
chr10	64205572	64206534	0.094180696
chr10	64209088	64209117	0.027091907
chr10	64208632	64208970	0.027091907
chr10	64209323	64209546	0.022471886
chr10	64227866	64227999	0.03404132
chr10	64228316	64229365	0.28356844
chr10	64268274	64268934	0.17120725
chr10	64272727	64273600	0.2487301
chr10	64287099	64287655	0.15104346
chr10	64287687	64287859	0.15104346
chr10	64289365	64289662	0.02195438
chr10	64296666	64297642	0.06359649
chr10	64298031	64298450	0.0418665
chr10	64307533	64308070	0.084046386
chr10	64321303	64321562	0.025425073
chr10	64321692	64321973	0.033127632
chr10	64326983	64327947	0.14979722
chr10	64328120	64328959	0.14979722
chr10	64338068	64338186	0.112434104
chr10	64338262	64338794	0.112434104
chr10	64346834	64348169	0.24350499
chr10	64371229	64372198	0.23847987
chr10	64373224	64373821	0.1929743
chr10	64381183	64381449	0.03470552
chr10	64414475	64414650	0.031666074
chr10	64414984	64415296	0.035267867
chr10	64417469	64417544	0.031047544
chr10	64417997	64418258	0.032937907
chr10	64418496	64418522	0.019168321
chr10	64422626	64422948	0.047922146
chr10	64426030	64426322	0.028294735
chr10	64445217	64445307	0.024270004
chr10	64445443	64445827	0.043273997
chr10	64451720	64451828	0.025736945
chr10	64452942	64453046	0.020394871
chr10	64462714	64463315	0.04405138
chr10	64463917	64464105	0.026064053
chr10	64468987	64469636	0.12972488
chr10	64474898	64475752	0.05688993
chr10	64477070	64477301	0.024389762
chr10	64483610	64484159	0.0426303
chr10	64493415	64493486	0.028185673
chr10	64494453	64494537	0.026837336
chr10	64496660	64496741	0.024087608
chr10	64507626	64507650	0.023442747
chr10	64508678	64509268	0.056431253
chr10	64517194	64517837	0.05197752
chr10	64531473	64531502	0.027236048
chr10	64539991	64540179	0.023252184
chr10	64543849	64544006	0.021899397
chr10	64557690	64558617	0.29570925
chr10	64558861	64559447	0.123370804
chr10	64564880	64565243	0.057427045
chr10	64569786	64570134	0.03082617
chr10	64577637	64577877	0.028078245
chr10	64583964	64584993	0.11761142
chr10	64590850	64591754	0.124644116
chr10	64597978	64598484	0.11539686
chr10	64608650	64609298	0.18851805
chr10	64620178	64620448	0.02563178
chr10	64620872	64620931	0.020810483
chr10	64632397	64632608	0.023813713
chr10	64635070	64635199	0.02734763
chr10	64635659	64636433	0.15546447
chr10	64646344	64646979	0.051468145
chr10	64652190	64652553	0.025910182
chr10	64652848	64653234	0.0367268
chr10	64671909	64672421	0.080015026
chr10	64677567	64677695	0.02370536
chr10	64684323	64684340	0.022307072
chr10	64684772	64685356	0.056278687
chr10	64686912	64687228	0.041158754
chr10	64693637	64693756	0.01975483
chr10	64693844	64694342	0.064577
chr10	64703128	64703501	0.12049238
chr10	64704351	64704474	0.03212606
chr10	64705235	64706514	0.08253976
chr10	64706626	64707553	0.08253976
chr10	64707793	64707897	0.02301966
chr10	64709484	64709609	0.020176383
chr10	64713306	64713813	0.082898185
chr10	64714249	64714414	0.04650935
chr10	64720213	64720725	0.15929951
chr10	64726045	64726156	0.021755092
chr10	64759774	64760024	0.02423413
chr10	64774438	64774689	0.032687496
chr10	64782748	64782861	0.021550527
chr10	64784722	64784815	0.019523764
chr10	64818528	64818782	0.029520309
chr10	64845232	64845413	0.03182969
chr10	64852506	64852648	0.026630433
chr10	64875779	64876161	0.078327686
chr10	64930967	64931379	0.02833831
chr10	64931815	64931877	0.019055055
chr10	64932164	64932534	0.038313136
chr10	64940564	64941293	0.0776
chr10	64958225	64959035	0.11897292
chr10	64959102	64959963	0.47079983
chr10	64993935	64994012	0.019917687
chr10	64994155	64995041	0.09655506
chr10	65005939	65006475	0.08423258
chr10	65023976	65024038	0.019310288
chr10	65026439	65026767	0.036846325
chr10	65028093	65028188	0.021679344
chr10	65038720	65039313	0.05337227
chr10	65039809	65040050	0.029116858
chr10	65045394	65046622	0.19771795
chr10	65046809	65047013	0.029275494
chr10	65048728	65048888	0.022734754
chr10	65062955	65063204	0.030372139
chr10	65063485	65063622	0.020984426
chr10	65063971	65064089	0.020722311
chr10	65066659	65067675	0.05407266
chr10	65078229	65078653	0.05225964
chr10	65086311	65086975	0.048785754
chr10	65088904	65089614	0.26374397
chr10	65098744	65099225	0.10582808
chr10	65108583	65108974	0.053766597
chr10	65113149	65113412	0.049760897
chr10	65113725	65114147	0.049760897
chr10	65117570	65117846	0.030107396
chr10	65124454	65124503	0.021798205
chr10	65129915	65130066	0.036179837
chr10	65131397	65131913	0.05600399
chr10	65142116	65142126	0.022150869
chr10	65146370	65146502	0.023184167
chr10	65166071	65168897	0.65821725
chr10	65181841	65181944	0.020103682
chr10	65202812	65202947	0.024020035
chr10	65212672	65212850	0.025255816
chr10	65215359	65215786	0.033970557
chr10	65215924	65216767	0.067279555
chr10	65217321	65217659	0.03022258
chr10	65218149	65218394	0.026169926
chr10	65219114	65219328	0.030836191
chr10	65219818	65220378	0.048537966
chr10	65220826	65221150	0.040571652
chr10	65221627	65221743	0.021522924
chr10	65230584	65230766	0.043486986
chr10	65230910	65231091	0.043486986
chr10	65232672	65233185	0.107497126
chr10	65233879	65233930	0.022127237
chr10	65234020	65234477	0.03630542
chr10	65234642	65235380	0.03630542
chr10	65239529	65239948	0.04929107
chr10	65242191	65242867	0.087929845
chr10	65250324	65250725	0.03128595
chr10	65252502	65252772	0.029003138
chr10	65263654	65263724	0.024198579
chr10	65269258	65270659	0.13134979
chr10	65454159	65454883	0.121443465
chr10	65463000	65463099	0.0200157
chr10	65464769	65464919	0.019597149
chr10	65471175	65471232	0.020531435
chr10	65472729	65473167	0.0430651
chr10	65486347	65486563	0.02923121
chr10	65486747	65487199	0.029762395
chr10	65488680	65489574	0.32927233
chr10	65522752	65522942	0.03038896
chr10	65534183	65534412	0.026404815
chr10	65542759	65542767	0.028498268
chr10	65544267	65544376	0.022578219
chr10	65545275	65546050	0.3896822
chr10	65554933	65555082	0.024894306
chr10	65556269	65556553	0.028833084
chr10	65566796	65566970	0.022203289
chr10	65569674	65569788	0.031079404
chr10	65584940	65585208	0.040604375
chr10	65585544	65585807	0.03020904
chr10	65588495	65588721	0.021972742
chr10	65600831	65601025	0.02492028
chr10	65608026	65608159	0.026721997
chr10	65609663	65609776	0.029081674
chr10	65612670	65612983	0.03995905
chr10	65622766	65623386	0.11861483
chr10	65627606	65627979	0.048281755
chr10	65636763	65636906	0.025176644
chr10	65669911	65670092	0.021477023
chr10	65678809	65679949	0.60068524
chr10	65771916	65772745	0.08536952
chr10	65811436	65812080	0.10171855
chr10	65822106	65822210	0.01977707
chr10	65822517	65823536	0.4664544
chr10	65837401	65838320	0.2554963
chr10	65850108	65850374	0.028956836
chr10	65862755	65863619	0.41883895
chr10	65876971	65878139	0.08830005
chr10	65878358	65878475	0.021429567
chr10	65878868	65879298	0.07310785
chr10	65885223	65885747	0.10947479
chr10	65908342	65909735	0.2211915
chr10	65917394	65917447	0.031582456
chr10	65919962	65920257	0.054734536
chr10	65922285	65922451	0.023222936
chr10	65927743	65927780	0.019037735
chr10	65929627	65930063	0.09627962
chr10	65940862	65941225	0.050257117
chr10	65949721	65950027	0.028913029
chr10	65951089	65951131	0.019827647
chr10	65962417	65962772	0.036799394
chr10	65974947	65975513	0.24501006
chr10	65975774	65976678	0.24501006
chr10	65978181	65978732	0.14696981
chr10	65979574	65979721	0.028664816
chr10	65993210	65993300	0.041654952
chr10	66006106	66006554	0.04149372
chr10	66012557	66013868	0.20529619
chr10	66015760	66015927	0.033055622
chr10	66020640	66021173	0.064160034
chr10	66022847	66023024	0.027829396
chr10	66028115	66028604	0.112487495
chr10	66030733	66031148	0.030234944
chr10	66031550	66032814	0.11505196
chr10	66046950	66047887	0.2652299
chr10	66052461	66053339	0.19231673
chr10	66053749	66053862	0.020756628
chr10	66070710	66071372	0.18309431
chr10	66112830	66113116	0.037061296
chr10	66113447	66114558	0.57301146
chr10	66129186	66130418	0.20367901
chr10	66134046	66134359	0.03928933
chr10	66179903	66180673	0.09854297
chr10	66185737	66187214	0.10289403
chr10	66190313	66190871	0.17107023
chr10	66195225	66196446	0.13373938
chr10	66196562	66196621	0.019206397
chr10	66197266	66197900	0.08062159
chr10	66209318	66210416	0.31065047
chr10	66210627	66211392	0.04744511
chr10	66215693	66216355	0.2402811
chr10	66222660	66222882	0.025624128
chr10	66228304	66228450	0.027990436
chr10	66228867	66229182	0.040412687
chr10	66262351	66262393	0.030964099
chr10	66263429	66264119	0.45643395
chr10	66303353	66304434	0.13165797
chr10	66327688	66328012	0.042425033
chr10	66350204	66350930	0.14699435
chr10	66387337	66387532	0.024672305
chr10	66398898	66399730	0.09277094
chr10	66401066	66401606	0.05251002
chr10	66401826	66401995	0.021012325
chr10	66403990	66404235	0.036089454
chr10	66424793	66425711	0.3885752
chr10	66425742	66426625	0.3885752
chr10	66464381	66464433	0.019045817
chr10	66545121	66546415	0.33947903
chr10	66546459	66546512	0.33947903
chr10	66546693	66546722	0.33947903
chr10	66548707	66549294	0.08689932
chr10	66549551	66549635	0.021069212
chr10	66565598	66566784	0.13250597
chr10	66568433	66568933	0.050943382
chr10	66572277	66572692	0.048237227
chr10	66572838	66573115	0.02686081
chr10	66574363	66574935	0.2017288
chr10	66583330	66583549	0.025603425
chr10	66589682	66590573	0.148565
chr10	66596878	66596911	0.018922824
chr10	66597420	66597532	0.14966357
chr10	66597784	66598298	0.14966357
chr10	66598879	66599576	0.23657115
chr10	66603660	66603926	0.031799693
chr10	66604669	66605041	0.050224338
chr10	66607502	66607838	0.03618664
chr10	66609027	66609489	0.08974319
chr10	66610235	66610527	0.04059368
chr10	66629200	66629389	0.03396711
chr10	66640454	66640546	0.021366524
chr10	66641346	66641578	0.030558882
chr10	66641703	66643286	0.36053395
chr10	66650313	66650353	0.019289134
chr10	66655613	66655705	0.03416286
chr10	66656162	66656446	0.05287985
chr10	66657004	66657278	0.03160033
chr10	66662482	66662512	0.024683973
chr10	66665382	66665420	0.022562759
chr10	66665786	66665873	0.029984193
chr10	66667225	66667844	0.04359717
chr10	66673300	66674270	0.09518692
chr10	66698184	66698249	0.02880336
chr10	66702885	66703029	0.026373085
chr10	66709926	66711083	0.37866387
chr10	66712564	66712699	0.021633817
chr10	66716375	66716562	0.02752495
chr10	66720167	66720317	0.022800062
chr10	66730291	66730331	0.02497658
chr10	66734637	66734762	0.023653543
chr10	66743844	66744326	0.05309455
chr10	66746160	66746706	0.07243554
chr10	66748807	66749038	0.03365709
chr10	66760007	66760443	0.15037133
chr10	66761402	66763137	0.36810872
chr10	66763184	66763728	0.36810872
chr10	66764094	66764544	0.06142302
chr10	66764647	66765001	0.024895629
chr10	66800475	66800734	0.03905281
chr10	66803752	66804220	0.081062675
chr10	66811716	66812378	0.198625
chr10	66853669	66853927	0.033978604
chr10	66867616	66868274	0.09038925
chr10	66870205	66870315	0.030376358
chr10	66886400	66886772	0.03840733
chr10	66944509	66945484	0.2540876
chr10	66958526	66958577	0.023205308
chr10	66983148	66984852	0.5441044
chr10	67051499	67051768	0.16583653
chr10	67051890	67052751	0.16583653
chr10	67058907	67058991	0.022275757
chr10	67059075	67059616	0.10819011
chr10	67085523	67086343	0.20647046
chr10	67153304	67154106	0.11505003
chr10	67156342	67156580	0.027471136
chr10	67175742	67175974	0.029925758
chr10	67177984	67178383	0.058243684
chr10	67178922	67179064	0.025464285
chr10	67182789	67182859	0.01959541
chr10	67188811	67189857	0.32296747
chr10	67216290	67217431	0.3198595
chr10	67258759	67259024	0.040935848
chr10	67259309	67259717	0.05838425
chr10	67295552	67295599	0.019225854
chr10	67319235	67319549	0.038677216
chr10	67321262	67321415	0.022016238
chr10	67322326	67322622	0.04404823
chr10	67321909	67322029	0.04404823
chr10	67333348	67335067	0.25527653
chr10	67345812	67346167	0.057525784
chr10	67348867	67348877	0.023251439
chr10	67351965	67352648	0.048006542
chr10	67366585	67367064	0.039430346
chr10	67367314	67367621	0.0301033
chr10	67371529	67371595	0.02148145
chr10	67384220	67384707	0.18183964
chr10	67406181	67407313	0.18347338
chr10	67418269	67419350	0.26091418
chr10	67455162	67455610	0.04196171
chr10	67465439	67466797	0.3948285
chr10	67512323	67512741	0.06684751
chr10	67514749	67516562	0.34734124
chr10	67523143	67523299	0.022686673
chr10	67524805	67524955	0.036958452
chr10	67525672	67526020	0.03305331
chr10	67526876	67527523	0.037947334
chr10	67528809	67528868	0.027530558
chr10	67532603	67532776	0.02394453
chr10	67534976	67535540	0.08019728
chr10	67537869	67538661	0.03769134
chr10	67544645	67544702	0.021816641
chr10	67552875	67553268	0.05201137
chr10	67557300	67557520	0.029547833
chr10	67569940	67570123	0.021772327
chr10	67576048	67576276	0.044535644
chr10	67587887	67588133	0.026053894
chr10	67595357	67595546	0.038727306
chr10	67599584	67599722	0.05847295
chr10	67599908	67600346	0.05847295
chr10	67602787	67603246	0.06720508
chr10	67606626	67606692	0.025867889
chr10	67611952	67612094	0.035869837
chr10	67630624	67630740	0.029068366
chr10	67636310	67637515	0.11078978
chr10	67637659	67637805	0.020996306
chr10	67677063	67677522	0.05258472
chr10	67706665	67706818	0.023821238
chr10	67713118	67714444	0.1500063
chr10	67716518	67716998	0.061102744
chr10	67724606	67724858	0.044424783
chr10	67732002	67732136	0.019386638
chr10	67733491	67733986	0.14818312
chr10	67741132	67741540	0.08139636
chr10	67772092	67772237	0.025879754
chr10	67810844	67812307	0.4581357
chr10	67825826	67826113	0.028211163
chr10	67832043	67832388	0.039591067
chr10	67841644	67843020	0.1656622
chr10	67843068	67843787	0.1656622
chr10	67848885	67849723	0.1110184
chr10	67885956	67886234	0.03657847
chr10	67895823	67895930	0.024090054
chr10	67908125	67908591	0.049601443
chr10	67926436	67926492	0.031724386
chr10	67929519	67929701	0.02075073
chr10	67953021	67953408	0.062159397
chr10	67953533	67954013	0.081487216
chr10	67964811	67965059	0.03461642
chr10	67986103	67986461	0.026311751
chr10	68002580	68002654	0.020713935
chr10	68023060	68023193	0.020939894
chr10	68040953	68041309	0.082647994
chr10	68059469	68059522	0.020393299
chr10	68106451	68106571	0.019328486
chr10	68122708	68123047	0.030146236
chr10	68127076	68127417	0.031643942
chr10	68146245	68146306	0.02532616
chr10	68152403	68152576	0.021633018
chr10	68156288	68156552	0.04912793
chr10	68180701	68180842	0.023234127
chr10	68181479	68181763	0.029551622
chr10	68187959	68188073	0.039235603
chr10	68229954	68230103	0.025846839
chr10	68254314	68254673	0.02967731
chr10	68337343	68337446	0.021196404
chr10	68357271	68357394	0.031066338
chr10	68387814	68388021	0.024845941
chr10	68408914	68408944	0.024815887
chr10	68412584	68413265	0.09223358
chr10	68413368	68413434	0.09223358
chr10	68462237	68462439	0.036688343
chr10	68504632	68504933	0.074865684
chr10	68515046	68515351	0.03484483
chr10	68560269	68560625	0.077475026
chr10	68607884	68608007	0.09791923
chr10	68608185	68608670	0.09791923
chr10	68631883	68632456	0.13628593
chr10	68632654	68632677	0.032273415
chr10	68635158	68635299	0.022690715
chr10	68652966	68653125	0.051467016
chr10	68716224	68716230	0.02707631
chr10	68740731	68740777	0.030659283
chr10	68740865	68740954	0.030659283
chr10	68772727	68772798	0.020219764
chr10	68784785	68784803	0.02959863
chr10	68786570	68786774	0.027861286
chr10	68793819	68793907	0.030715108
chr10	68794744	68794804	0.030481895
chr10	68801310	68801483	0.020654708
chr10	68803617	68803763	0.021701677
chr10	68956657	68957117	0.07664854
chr10	68974221	68974381	0.02541607
chr10	68980844	68980964	0.03950962
chr10	68981189	68981398	0.03950962
chr10	69009618	69010926	0.11424182
chr10	69019514	69020415	0.118849635
chr10	69024355	69024650	0.04146301
chr10	69031383	69031780	0.04899993
chr10	69033283	69034045	0.06685748
chr10	69044578	69045091	0.04211041
chr10	69046814	69047256	0.07588826
chr10	69049822	69050190	0.06200323
chr10	69050306	69051035	0.06200323
chr10	69060483	69060873	0.082901
chr10	69065415	69065780	0.040491506
chr10	69081101	69081506	0.0279412
chr10	69082864	69083519	0.05313288
chr10	69085440	69085901	0.092105575
chr10	69086387	69086867	0.06272724
chr10	69097622	69098414	0.0351658
chr10	69128707	69128940	0.028910654
chr10	69163629	69163838	0.023653625
chr10	69167199	69167879	0.12763564
chr10	69170465	69171162	0.19135478
chr10	69179262	69179316	0.022324558
chr10	69185759	69186101	0.034744184
chr10	69202264	69202433	0.026652424
chr10	69213199	69213494	0.021557687
chr10	69225458	69225590	0.021752166
chr10	69225868	69226669	0.19032003
chr10	69228348	69228426	0.024021782
chr10	69233203	69233238	0.025563672
chr10	69239455	69239599	0.021090962
chr10	69244996	69245367	0.062944315
chr10	69259409	69259445	0.02567262
chr10	69266550	69266698	0.028948884
chr10	69295263	69295548	0.031878587
chr10	69296906	69296911	0.02419368
chr10	69299997	69300225	0.026908813
chr10	69313633	69313718	0.03189339
chr10	69334868	69334940	0.024101948
chr10	69339567	69339605	0.035386313
chr10	69349449	69349621	0.046626575
chr10	69362618	69362735	0.026760045
chr10	69366356	69366422	0.0193607
chr10	69368551	69368860	0.06077873
chr10	69368910	69369572	0.06077873
chr10	69370046	69371406	0.06077873
chr10	69371567	69371892	0.06077873
chr10	69372598	69372639	0.039562244
chr10	69372833	69372945	0.039562244
chr10	69372097	69372159	0.039562244
chr10	69384552	69384724	0.02870092
chr10	69389219	69389410	0.025680399
chr10	69390151	69390224	0.031387523
chr10	69391545	69391823	0.03051198
chr10	69395599	69396203	0.047822442
chr10	69399359	69399483	0.026210837
chr10	69404015	69404068	0.023741545
chr10	69404591	69404602	0.023741545
chr10	69422428	69422462	0.031454824
chr10	69424772	69424842	0.027367
chr10	69435918	69436120	0.028269665
chr10	69449926	69449973	0.022565959
chr10	69458114	69458169	0.028481415
chr10	69493174	69493232	0.030354619
chr10	69493735	69494198	0.048952363
chr10	69510583	69511003	0.059169013
chr10	69518678	69518703	0.036386494
chr10	69519600	69519852	0.036386494
chr10	69535048	69535352	0.04977601
chr10	69549311	69549394	0.030985747
chr10	69553136	69553290	0.040766083
chr10	69556682	69556816	0.030495226
chr10	69559543	69559673	0.030081896
chr10	69562391	69562462	0.02312603
chr10	69571514	69571573	0.03311526
chr10	69588386	69588852	0.115701705
chr10	69590049	69590512	0.09017573
chr10	69609859	69609968	0.03368826
chr10	69617750	69617829	0.037596114
chr10	69636332	69636648	0.03129334
chr10	69656384	69656385	0.030654019
chr10	69662479	69662635	0.022295527
chr10	69667158	69667301	0.028582305
chr10	69674590	69674678	0.022041202
chr10	69681890	69682006	0.019783529
chr10	69682310	69682455	0.020481126
chr10	69688816	69688938	0.028684877
chr10	69702913	69703008	0.020009477
chr10	69748257	69749569	0.36736655
chr10	69749700	69749873	0.020846864
chr10	69765117	69766360	0.36681068
chr10	69766475	69766605	0.020934233
chr10	69791527	69791551	0.020208707
chr10	69800361	69800470	0.025253238
chr10	69800577	69800694	0.019258413
chr10	69800718	69801131	0.03827596
chr10	69847108	69847233	0.029399214
chr10	69850135	69850346	0.48862907
chr10	69850482	69851692	0.48862907
chr10	69870302	69870452	0.021188289
chr10	69871688	69871780	0.2636838
chr10	69871978	69872806	0.2636838
chr10	69890248	69891099	0.24224176
chr10	69896631	69897257	0.082568586
chr10	69907413	69907539	0.029394314
chr10	69909924	69910377	0.094826646
chr10	69923003	69923419	0.047548473
chr10	69928504	69929621	0.0724436
chr10	69929895	69929938	0.022688482
chr10	69937744	69937976	0.04669416
chr10	69965604	69966301	0.08317159
chr10	69972186	69973654	0.17034991
chr10	69975812	69976186	0.07849803
chr10	69987922	69987990	0.020283798
chr10	69999923	70000135	0.02269158
chr10	70002333	70002703	0.0255194
chr10	70051032	70051113	0.028790962
chr10	70081749	70081876	0.025756868
chr10	70226586	70226797	0.025123
chr10	70381499	70382446	0.10234601
chr10	70385099	70385379	0.028816067
chr10	70387921	70388387	0.036665738
chr10	70400879	70401736	0.1647842
chr10	70411306	70411458	0.022763567
chr10	70423378	70424344	0.111363955
chr10	70439727	70439846	0.020997697
chr10	70448968	70450032	0.17747037
chr10	70450854	70451251	0.028008178
chr10	70477536	70477837	0.040144008
chr10	70494476	70494775	0.033776507
chr10	70497934	70498255	0.047440406
chr10	70502667	70502783	0.023831066
chr10	70574751	70575118	0.04204164
chr10	70601630	70601735	0.021833403
chr10	70603216	70603247	0.018919349
chr10	70603790	70604022	0.021090575
chr10	70604600	70604661	0.02604703
chr10	70605351	70605681	0.035848763
chr10	70607480	70607740	0.02817701
chr10	70609378	70609663	0.03685268
chr10	70635558	70635573	0.02305931
chr10	70643702	70644516	0.18468198
chr10	70647162	70647213	0.026478102
chr10	70651235	70652133	0.122614235
chr10	70662289	70662534	0.025214672
chr10	70664105	70664660	0.07833929
chr10	70677937	70679178	0.26238692
chr10	70711306	70711592	0.03993739
chr10	70711851	70712212	0.06450358
chr10	70717300	70717815	0.047120158
chr10	70728772	70729069	0.04430683
chr10	70731542	70731823	0.03162261
chr10	70740359	70741320	0.05181783
chr10	70743842	70744569	0.060680192
chr10	70745435	70746059	0.093324736
chr10	70771372	70771936	0.14223604
chr10	70778467	70778523	0.025867436
chr10	70785079	70785274	0.03281781
chr10	70795207	70795216	0.02130668
chr10	70795325	70795395	0.02130668
chr10	70803829	70803833	0.0796844
chr10	70803907	70804575	0.0796844
chr10	70816027	70816271	0.025380066
chr10	70817611	70818006	0.032436203
chr10	70821081	70821543	0.059362676
chr10	70821784	70821855	0.059362676
chr10	70844265	70844435	0.028688831
chr10	70858780	70859368	0.112714685
chr10	70863949	70865004	0.3307128
chr10	70889593	70890314	0.35725233
chr10	70892515	70893373	0.08337718
chr10	70908071	70908362	0.042107817
chr10	70919047	70919142	0.023763672
chr10	70924449	70924792	0.028969776
chr10	71262371	71262896	0.16127159
chr10	71268282	71268490	0.024869
chr10	71273664	71273746	0.02342806
chr10	71284082	71284308	0.034764457
chr10	71295622	71296242	0.12859602
chr10	71296478	71297539	0.057708755
chr10	71297890	71298060	0.023925984
chr10	71298656	71298907	0.035604116
chr10	71303326	71303719	0.046012957
chr10	71314581	71314946	0.068923496
chr10	71316530	71316882	0.043323394
chr10	71329597	71330043	0.025550198
chr10	71354325	71355560	0.15699653
chr10	71357620	71357738	0.02297193
chr10	71364145	71364229	0.020311994
chr10	71369634	71370146	0.08685516
chr10	71405448	71405820	0.038233154
chr10	71414587	71414857	0.030886436
chr10	71415261	71416603	0.4685711
chr10	71434649	71434917	0.038181935
chr10	71454060	71454271	0.026432052
chr10	71480847	71480957	0.020441541
chr10	71500954	71501396	0.04900449
chr10	71517531	71517822	0.041128233
chr10	71540829	71540885	0.019217981
chr10	71557482	71557648	0.0257088
chr10	71563750	71564190	0.04006769
chr10	71647126	71647206	0.022034924
chr10	71647865	71648277	0.03247007
chr10	71649055	71649431	0.037449714
chr10	71651507	71651635	0.022805909
chr10	71661286	71661850	0.15264454
chr10	71680014	71680259	0.03015366
chr10	71717165	71717946	0.060471486
chr10	71732111	71732244	0.021194717
chr10	71746631	71747624	0.46480456
chr10	71753707	71753768	0.02371878
chr10	71757368	71757993	0.04741461
chr10	71758170	71759478	0.102988824
chr10	71763698	71763902	0.023583347
chr10	71774017	71774422	0.031024493
chr10	71794974	71795271	0.023567216
chr10	71795848	71796132	0.03036928
chr10	71796717	71796764	0.025823954
chr10	71805585	71805684	0.02486334
chr10	71811133	71811346	0.03720574
chr10	71816909	71817077	0.023149498
chr10	71824705	71824814	0.030064045
chr10	71831223	71831387	0.027548553
chr10	71834339	71834499	0.032364104
chr10	71835577	71835656	0.026357008
chr10	71835817	71835883	0.026357008
chr10	71856850	71857089	0.02472235
chr10	71863947	71863999	0.024150843
chr10	71866736	71866792	0.027712433
chr10	71868736	71868959	0.027101846
chr10	71869852	71871061	0.035180643
chr10	71873229	71873333	0.02383499
chr10	71882830	71882871	0.02574399
chr10	71882943	71883067	0.025198182
chr10	71895238	71895658	0.057591625
chr10	71913556	71913728	0.040598042
chr10	71914281	71914452	0.040598042
chr10	71916430	71916488	0.039443213
chr10	71920102	71920171	0.021744803
chr10	71934145	71934178	0.019126695
chr10	71941540	71941793	0.023124695
chr10	71942325	71942556	0.025113227
chr10	71942732	71942846	0.025042849
chr10	71943256	71943606	0.035684545
chr10	71944657	71944813	0.026185604
chr10	71948924	71948959	0.02171733
chr10	71957910	71958089	0.03771244
chr10	71959058	71959414	0.042203836
chr10	71963080	71963545	0.09770636
chr10	71968098	71968125	0.020813936
chr10	71978735	71979247	0.04341766
chr10	71979303	71979874	0.04341766
chr10	71981116	71981706	0.036855623
chr10	71982722	71982805	0.020508682
chr10	71998776	71999083	0.031825315
chr10	71999393	71999554	0.031825315
chr10	71999975	72000008	0.019944694
chr10	72000284	72000338	0.024245542
chr10	72000875	72000979	0.0254102
chr10	72005248	72005411	0.030965902
chr10	72007125	72007155	0.03260202
chr10	72009654	72009887	0.036521886
chr10	72014710	72014867	0.022040017
chr10	72023227	72023275	0.022756627
chr10	72027929	72028356	0.100403756
chr10	72030992	72031551	0.09497755
chr10	72036500	72036885	0.04489563
chr10	72044662	72045042	0.040246267
chr10	72045106	72045310	0.040246267
chr10	72047840	72048287	0.09681875
chr10	72048549	72049738	0.36406407
chr10	72059721	72060790	0.28862482
chr10	72094508	72096160	0.3924374
chr10	72096313	72096440	0.024846435
chr10	72104638	72105889	0.18185666
chr10	72109602	72109663	0.020220608
chr10	72110047	72110048	0.020751575
chr10	72113453	72113988	0.031778745
chr10	72114358	72114556	0.034203507
chr10	72116378	72116924	0.044230714
chr10	72117292	72117298	0.020869995
chr10	72119106	72119349	0.027398588
chr10	72119397	72119465	0.02187439
chr10	72119954	72120053	0.020076994
chr10	72120477	72120496	0.019835528
chr10	72125777	72126157	0.051203527
chr10	72131863	72132263	0.022292783
chr10	72132819	72133242	0.023443464
chr10	72133601	72133722	0.020704687
chr10	72134273	72134369	0.031747498
chr10	72138881	72139174	0.02259385
chr10	72141493	72141717	0.031833634
chr10	72142304	72143291	0.16177069
chr10	72145376	72145858	0.13690929
chr10	72166372	72166999	0.242999
chr10	72179098	72179337	0.020914048
chr10	72182317	72182600	0.04722055
chr10	72189274	72189309	0.019835498
chr10	72199997	72200220	0.03972795
chr10	72215385	72215665	0.038761307
chr10	72223134	72223663	0.110919625
chr10	72354526	72355936	0.586047
chr10	72375197	72375491	0.032032646
chr10	72377780	72378223	0.05720871
chr10	72402568	72403190	0.059623856
chr10	72403810	72404406	0.09267795
chr10	72404977	72405199	0.039305594
chr10	72411744	72412101	0.043499835
chr10	72413892	72414224	0.033156194
chr10	72448873	72449338	0.07173861
chr10	72449462	72450822	0.31296596
chr10	72475078	72475328	0.024190245
chr10	72480799	72480965	0.023112802
chr10	72644904	72645452	0.045135677
chr10	72645516	72645883	0.037980314
chr10	72656859	72657301	0.048080582
chr10	72660941	72661054	0.01992192
chr10	72666395	72666612	0.023455476
chr10	72666773	72666909	0.020362964
chr10	72677672	72678069	0.084560275
chr10	72678767	72679122	0.0437274
chr10	72690413	72690547	0.029606929
chr10	72702563	72703098	0.078170285
chr10	72723885	72724620	0.12849869
chr10	72729374	72729681	0.034031615
chr10	72767567	72768303	0.21422642
chr10	72781351	72781605	0.03495261
chr10	72813225	72814519	0.7069534
chr10	72814576	72815254	0.7069534
chr10	72815525	72815830	0.054829888
chr10	72837223	72837780	0.215626
chr10	72854516	72855706	0.33889312
chr10	72868096	72868490	0.05649871
chr10	72886176	72886630	0.09709847
chr10	72888787	72889335	0.066781975
chr10	72895557	72895747	0.023167556
chr10	72896312	72897082	0.13676386
chr10	72897238	72897261	0.13676386
chr10	72924660	72924797	0.023696719
chr10	72932107	72932301	0.022975225
chr10	72932693	72933276	0.027718084
chr10	72935314	72935701	0.07992823
chr10	72945841	72946459	0.07898982
chr10	72949223	72949404	0.026034575
chr10	72950144	72950690	0.030978333
chr10	72964785	72964866	0.023402266
chr10	72983623	72983828	0.032712422
chr10	72995339	72996023	0.07279215
chr10	73028999	73029360	0.050119154
chr10	73029652	73030183	0.050119154
chr10	73032676	73033508	0.055010114
chr10	73047374	73047376	0.027939774
chr10	73047936	73048559	0.1032451
chr10	73064479	73064943	0.033965927
chr10	73071244	73071406	0.031379014
chr10	73082659	73082710	0.023735203
chr10	73106994	73107277	0.046395168
chr10	73112220	73113103	0.13501994
chr10	73113357	73113457	0.020054279
chr10	73113982	73114116	0.028923046
chr10	73114687	73114848	0.026321672
chr10	73119837	73121188	0.09460999
chr10	73132778	73132898	0.028338673
chr10	73155597	73155775	0.025897734
chr10	73164821	73164888	0.036547396
chr10	73174467	73174868	0.050044704
chr10	73178257	73179049	0.09249921
chr10	73181333	73181372	0.028876461
chr10	73182990	73184482	0.28221253
chr10	73185401	73185414	0.021268513
chr10	73193156	73193405	0.08584475
chr10	73194487	73196563	0.35757944
chr10	73200304	73200756	0.047827717
chr10	73213960	73214006	0.019115642
chr10	73223474	73223850	0.045753345
chr10	73230564	73230805	0.03179447
chr10	73244294	73244784	0.03691208
chr10	73262962	73263049	0.026939962
chr10	73265811	73266501	0.04387119
chr10	73268052	73268215	0.021505073
chr10	73274103	73274869	0.20336534
chr10	73275317	73275736	0.20336534
chr10	73301230	73301746	0.06478551
chr10	73322596	73322690	0.15795007
chr10	73322860	73323533	0.15795007
chr10	73325937	73326136	0.038464114
chr10	73340975	73341148	0.022174882
chr10	73345749	73346682	0.09439026
chr10	73352249	73352717	0.07940118
chr10	73358264	73358657	0.045184255
chr10	73358844	73359051	0.030447802
chr10	73399013	73399818	0.20008719
chr10	73400041	73400461	0.046922628
chr10	73413237	73413654	0.08502255
chr10	73415168	73415431	0.025997382
chr10	73432989	73433150	0.021435628
chr10	73507717	73508920	0.27576452
chr10	73513626	73514068	0.15026705
chr10	73532182	73532709	0.120918736
chr10	73532875	73533397	0.28224078
chr10	73558209	73558332	0.020940881
chr10	73560489	73560721	0.041410144
chr10	73574070	73574150	0.019918405
chr10	73588960	73590088	0.2817349
chr10	73652301	73652508	0.023474332
chr10	73690942	73691388	0.10636701
chr10	73703114	73704481	0.27960062
chr10	73725926	73726292	0.06944528
chr10	73732970	73733396	0.04729074
chr10	73768322	73769700	0.14757025
chr10	73772433	73773159	0.20035261
chr10	73774915	73775418	0.11777081
chr10	73791325	73792309	0.32814193
chr10	73798781	73799614	0.12233176
chr10	73828065	73828293	0.025610084
chr10	73846068	73847096	0.1734571
chr10	73850383	73851098	0.07365413
chr10	73887022	73887420	0.046577394
chr10	73901869	73902116	0.03053505
chr10	73924131	73924396	0.027913963
chr10	73926643	73928406	0.5075425
chr10	73940366	73940766	0.036553614
chr10	73941625	73942481	0.051798105
chr10	73942630	73943144	0.1160951
chr10	73948227	73948296	0.031770848
chr10	73953619	73953843	0.025471274
chr10	73960509	73960950	0.095772274
chr10	73968418	73969367	0.19988674
chr10	73970251	73970283	0.026751172
chr10	73985444	73985801	0.03541698
chr10	73990583	73990666	0.019704938
chr10	74000353	74000655	0.021451091
chr10	74011203	74011414	0.026118414
chr10	74049762	74049955	0.025354916
chr10	74055616	74055707	0.020905556
chr10	74060571	74060664	0.039629713
chr10	74061326	74062056	0.15611173
chr10	74070502	74071512	0.2189916
chr10	74084298	74084299	0.019490937
chr10	74084549	74084911	0.04568957
chr10	74085095	74085202	0.038179036
chr10	74085257	74085668	0.038179036
chr10	74086081	74086642	0.032301623
chr10	74098568	74099008	0.044263028
chr10	74110509	74110658	0.035077993
chr10	74138519	74138653	0.10969132
chr10	74138726	74139237	0.10969132
chr10	74142010	74143458	0.1787441
chr10	74155007	74155200	0.030155288
chr10	74196077	74196993	0.18826865
chr10	74197854	74198610	0.08548209
chr10	74227205	74227263	0.020998105
chr10	74227477	74227994	0.07888201
chr10	74228296	74228800	0.0878129
chr10	74228965	74229007	0.020722037
chr10	74231897	74232641	0.26466778
chr10	74234116	74234309	0.02174755
chr10	74244665	74244798	0.035566676
chr10	74245181	74245774	0.043375116
chr10	74247549	74248444	0.05242923
chr10	74249707	74249955	0.02626821
chr10	74259957	74260266	0.03192622
chr10	74261011	74261068	0.022758033
chr10	74261817	74261905	0.019569283
chr10	74262024	74262419	0.030065019
chr10	74269234	74269634	0.07203114
chr10	74273410	74273509	0.025069823
chr10	74279895	74279994	0.02526707
chr10	74289670	74289918	0.025789604
chr10	74292714	74292735	0.026860774
chr10	74297481	74297547	0.02014676
chr10	74311744	74313267	0.26143253
chr10	74316543	74317176	0.21531425
chr10	74333685	74334366	0.11664042
chr10	74339780	74339833	0.022584964
chr10	74366662	74367543	0.069476314
chr10	74368884	74369327	0.07261953
chr10	74374355	74374794	0.044944316
chr10	74396759	74396878	0.026466839
chr10	74409321	74409384	0.025137763
chr10	74410333	74410563	0.04116694
chr10	74413434	74413561	0.023237104
chr10	74416542	74416598	0.023285653
chr10	74417322	74418411	0.1664605
chr10	74427612	74427688	0.022015661
chr10	74429327	74429473	0.026771678
chr10	74447776	74447959	0.025267886
chr10	74448114	74448199	0.029597707
chr10	74451779	74451896	0.021283353
chr10	74454403	74454575	0.022840768
chr10	74463820	74464007	0.024572538
chr10	74466621	74467077	0.036074676
chr10	74472838	74473191	0.036459826
chr10	74484644	74485240	0.12520717
chr10	74490467	74490864	0.07914213
chr10	74490990	74491142	0.07914213
chr10	74495719	74495800	0.02028215
chr10	74505025	74505493	0.07066055
chr10	74505823	74506146	0.07066055
chr10	74529978	74530507	0.045031503
chr10	74531319	74531336	0.097002834
chr10	74530536	74531119	0.097002834
chr10	74532326	74532401	0.051977176
chr10	74542914	74542974	0.039864197
chr10	74543295	74543469	0.039864197
chr10	74543644	74543785	0.021131376
chr10	74546055	74546174	0.020680327
chr10	74546350	74546445	0.019681316
chr10	74547513	74547839	0.033124894
chr10	74549862	74550461	0.06210442
chr10	74564470	74565141	0.06947542
chr10	74577101	74578150	0.18855481
chr10	74584930	74585408	0.14155464
chr10	74594581	74595478	0.22327644
chr10	74600459	74601533	0.2184229
chr10	74605830	74606703	0.07689473
chr10	74607268	74607554	0.044093516
chr10	74614630	74615284	0.057770114
chr10	74617429	74618722	0.22909206
chr10	74628313	74628673	0.04417541
chr10	74633101	74633521	0.0523874
chr10	74633731	74633915	0.02165021
chr10	74653521	74653819	0.20197003
chr10	74653905	74654873	0.20197003
chr10	74657032	74657177	0.021553049
chr10	74660679	74661540	0.043586913
chr10	74707830	74708324	0.18449508
chr10	74712474	74712738	0.034605116
chr10	74721884	74722423	0.1405945
chr10	74739598	74740560	0.0696993
chr10	74745526	74746152	0.10049318
chr10	74752945	74753336	0.060023535
chr10	74764495	74766297	0.28617415
chr10	74788206	74788295	0.02018208
chr10	74828258	74828663	0.0537663
chr10	74829256	74831085	0.37077102
chr10	74842810	74843107	0.025726527
chr10	74848327	74848504	0.023996336
chr10	74849819	74850463	0.17336072
chr10	74851460	74851767	0.021964476
chr10	74860511	74861010	0.105948135
chr10	74862741	74863229	0.1313681
chr10	74871751	74871852	0.021261508
chr10	74873020	74873244	0.051233865
chr10	74879132	74879796	0.051975586
chr10	74888663	74889095	0.10877807
chr10	74923909	74924086	0.021901527
chr10	74929451	74929458	0.019828463
chr10	74935022	74935233	0.030914033
chr10	74939082	74939491	0.061590694
chr10	74951042	74951217	0.023988979
chr10	74952139	74953261	0.24081728
chr10	74955726	74955952	0.025326269
chr10	74985317	74985376	0.021521386
chr10	74990496	74991174	0.1259805
chr10	75003378	75003579	0.04529518
chr10	75003687	75003804	0.04529518
chr10	75003851	75003873	0.04529518
chr10	75003902	75005090	0.13990629
chr10	75012202	75012307	0.027048742
chr10	75017242	75017431	0.050313696
chr10	75017610	75018394	0.050313696
chr10	75027717	75027769	0.022039985
chr10	75036810	75036942	0.03359838
chr10	75037602	75038091	0.20545943
chr10	75038377	75038501	0.020528052
chr10	75042425	75042607	0.022264412
chr10	75043900	75044334	0.058867995
chr10	75044477	75044697	0.058867995
chr10	75047729	75047856	0.03497875
chr10	75048060	75048536	0.03497875
chr10	75049007	75049189	0.044216212
chr10	75058123	75058311	0.021903355
chr10	75069713	75071433	0.3993587
chr10	75090108	75090173	0.02061708
chr10	75116060	75116288	0.029523868
chr10	75116962	75117235	0.023955684
chr10	75125206	75125648	0.051739037
chr10	75128303	75128680	0.045535307
chr10	75141238	75141494	0.03236511
chr10	75144469	75144657	0.02357005
chr10	75144857	75145449	0.22490942
chr10	75150923	75151236	0.037791025
chr10	75176044	75176434	0.06410495
chr10	75182001	75182283	0.036602136
chr10	75184294	75185331	0.062244818
chr10	75185587	75185591	0.019094426
chr10	75211426	75211486	0.03412689
chr10	75211592	75212785	0.10032024
chr10	75216464	75216852	0.07843507
chr10	75219737	75220190	0.031861525
chr10	75223059	75223737	0.08191035
chr10	75226717	75226891	0.02645842
chr10	75229595	75230613	0.07062165
chr10	75236081	75236326	0.039619803
chr10	75260078	75260153	0.02163697
chr10	75269023	75269251	0.04347814
chr10	75297951	75298411	0.066573225
chr10	75320924	75320959	0.035111673
chr10	75321122	75321328	0.035111673
chr10	75321546	75322500	0.057447534
chr10	75322892	75323077	0.02821509
chr10	75335752	75335918	0.02509312
chr10	75343192	75343493	0.041434888
chr10	75357749	75357975	0.025773874
chr10	75358476	75358677	0.023453789
chr10	75376343	75377393	0.48147136
chr10	75381376	75381427	0.02188645
chr10	75386359	75386807	0.080857754
chr10	75420623	75422139	0.2527435
chr10	75422297	75422363	0.2527435
chr10	75430950	75431092	0.022323268
chr10	75467784	75468078	0.036842026
chr10	75468435	75469098	0.22912645
chr10	75481742	75481828	0.021192728
chr10	75507029	75507813	0.1592095
chr10	75508220	75508537	0.04604928
chr10	75512984	75513435	0.036178727
chr10	75519908	75520093	0.02922592
chr10	75534923	75536431	0.10865013
chr10	75545054	75545493	0.031772263
chr10	75559031	75559350	0.039352085
chr10	75567919	75568516	0.140697
chr10	75573952	75574221	0.030775167
chr10	75621917	75622354	0.08740471
chr10	75664117	75664861	0.30762926
chr10	75685772	75687402	0.22628501
chr10	75712063	75712754	0.25573707
chr10	75723878	75725119	0.37282407
chr10	75726009	75726305	0.05461116
chr10	75750160	75750357	0.033960085
chr10	75770946	75771004	0.02367926
chr10	75772230	75772348	0.021109238
chr10	75776906	75777028	0.0271514
chr10	75788638	75789067	0.08703394
chr10	75793489	75793559	0.024850711
chr10	75796032	75796830	0.06946129
chr10	75801761	75802216	0.118974455
chr10	75803705	75805144	0.38124698
chr10	75817547	75818031	0.07232932
chr10	75825223	75825410	0.026682602
chr10	75827430	75828510	0.05995859
chr10	75829021	75829238	0.036643498
chr10	75829496	75829689	0.021217465
chr10	75835603	75835748	0.028463531
chr10	75836414	75836923	0.033816785
chr10	75839176	75839363	0.022889948
chr10	75844834	75845204	0.045719374
chr10	75852092	75852925	0.14428061
chr10	75853383	75853639	0.029610887
chr10	75856831	75857210	0.036749307
chr10	75857795	75858037	0.027617877
chr10	75860226	75860451	0.057950348
chr10	75860622	75860842	0.057950348
chr10	75858505	75859623	0.057950348
chr10	75872659	75873144	0.041676566
chr10	75878153	75878668	0.034885228
chr10	75881787	75882337	0.049952157
chr10	75900270	75900605	0.026297797
chr10	75901661	75902071	0.050849825
chr10	75904387	75905000	0.15731332
chr10	75917674	75917701	0.018923419
chr10	75928448	75928493	0.01942606
chr10	75933984	75934019	0.025530802
chr10	75938870	75939195	0.026441645
chr10	75945812	75946029	0.028313724
chr10	75949069	75949430	0.07283647
chr10	75980725	75981850	0.38147706
chr10	76027524	76027752	0.031509098
chr10	76028988	76031126	0.26669335
chr10	76031255	76031380	0.26669335
chr10	76098021	76099291	0.26751578
chr10	76110104	76110284	0.024295466
chr10	76124564	76124965	0.057379782
chr10	76127105	76127340	0.028825762
chr10	76133907	76134511	0.10480042
chr10	76157599	76158133	0.100088246
chr10	76186917	76187975	0.11597592
chr10	76189716	76190182	0.03708794
chr10	76193806	76194493	0.11518698
chr10	76205701	76205798	0.03488985
chr10	76208497	76209266	0.06018227
chr10	76209837	76209959	0.021442791
chr10	76211427	76211814	0.05510608
chr10	76215155	76215291	0.020034932
chr10	76231971	76232245	0.03859657
chr10	76233502	76234964	0.48944193
chr10	76243884	76244138	0.02706393
chr10	76244956	76245266	0.082577094
chr10	76291288	76292735	0.5906787
chr10	76302594	76303121	0.05019201
chr10	76309951	76310374	0.07643856
chr10	76315208	76315491	0.032425445
chr10	76355788	76356295	0.12195834
chr10	76359261	76359563	0.03197725
chr10	76385565	76386072	0.16427976
chr10	76392806	76393151	0.06525535
chr10	76399392	76399549	0.022680236
chr10	76400155	76400849	0.25838184
chr10	76422833	76423777	0.64919615
chr10	76453680	76453962	0.054240387
chr10	76457245	76457489	0.033509657
chr10	76472241	76473285	0.18353572
chr10	76475967	76476079	0.021609146
chr10	76477829	76478476	0.13392028
chr10	76501411	76501543	0.024193062
chr10	76512484	76512640	0.03761572
chr10	76512904	76512995	0.03761572
chr10	76513193	76513393	0.03761572
chr10	76515268	76516217	0.05493173
chr10	76516534	76516630	0.05493173
chr10	76534754	76535291	0.10034662
chr10	76557662	76558388	0.24328922
chr10	76594238	76594246	0.019683246
chr10	76640961	76641014	0.035414156
chr10	76641176	76641392	0.035414156
chr10	76674486	76674901	0.04180788
chr10	76675155	76676704	0.10840734
chr10	76677140	76677717	0.057160903
chr10	76678419	76680779	0.27381074
chr10	76694534	76694885	0.03863325
chr10	76701569	76702195	0.106102325
chr10	76746133	76746265	0.022598656
chr10	76747568	76747821	0.03932465
chr10	76756977	76758214	0.07395475
chr10	76758790	76758973	0.027203774
chr10	76781805	76782030	0.02694855
chr10	76788095	76788115	0.031505086
chr10	76795485	76795777	0.026350664
chr10	76827448	76827684	0.034713805
chr10	76840042	76840065	0.018919516
chr10	76840318	76841519	0.1268829
chr10	76865852	76866022	0.025973264
chr10	76882788	76882851	0.021640545
chr10	76884182	76884245	0.02273734
chr10	76884536	76885672	0.10646411
chr10	76886496	76886532	0.02689836
chr10	76897201	76897356	0.030178493
chr10	76923957	76924746	0.08486721
chr10	76924869	76925770	0.08486721
chr10	76925972	76926517	0.08486721
chr10	76953189	76953390	0.11778008
chr10	76953401	76954115	0.11778008
chr10	76954898	76956245	0.16193378
chr10	76965593	76965676	0.027039224
chr10	76972936	76973261	0.03819372
chr10	76988676	76988720	0.030247409
chr10	76995490	76995553	0.022876486
chr10	76995924	76996083	0.033676583
chr10	76996933	76996975	0.025207791
chr10	77004271	77005120	0.07817268
chr10	77005242	77005522	0.032393005
chr10	77020177	77021121	0.053335723
chr10	77021677	77022158	0.053560015
chr10	77044481	77044901	0.053224046
chr10	77045100	77045613	0.058502026
chr10	77046822	77046917	0.025799623
chr10	77048720	77049685	0.08936028
chr10	77070941	77070987	0.021957193
chr10	77071818	77072272	0.038016587
chr10	77090664	77090937	0.030853385
chr10	77095814	77096438	0.10048096
chr10	77107279	77107494	0.025219124
chr10	77131094	77131617	0.1020448
chr10	77132955	77133216	0.03748777
chr10	77135665	77135908	0.029890925
chr10	77138357	77138565	0.02240811
chr10	77147719	77147967	0.024811152
chr10	77187032	77187328	0.027257439
chr10	77268486	77268513	0.02154009
chr10	77280867	77280949	0.023045503
chr10	77301013	77301702	0.1345057
chr10	77341140	77341209	0.02060755
chr10	77358847	77359551	0.12613899
chr10	77365857	77366804	0.1345867
chr10	77373486	77373590	0.030033078
chr10	77373855	77374009	0.030033078
chr10	77387172	77387549	0.050391633
chr10	77401610	77401968	0.032737162
chr10	77402293	77402509	0.027534835
chr10	77406858	77407319	0.065434664
chr10	77417909	77418043	0.024674349
chr10	77420106	77420305	0.026051171
chr10	77441584	77442627	0.25671482
chr10	77464557	77464806	0.03612874
chr10	77486880	77487195	0.03371527
chr10	77497238	77497329	0.020454185
chr10	77498250	77499687	0.18612187
chr10	77515968	77516531	0.05850902
chr10	77516668	77516733	0.01923433
chr10	77526533	77526803	0.033268046
chr10	77530680	77530799	0.021105
chr10	77531625	77532335	0.13753249
chr10	77542517	77542615	0.02150269
chr10	77546139	77546560	0.09279951
chr10	77571487	77571678	0.024827817
chr10	77577712	77577949	0.05378115
chr10	77589478	77589612	0.026674706
chr10	77593839	77594034	0.025137994
chr10	77615855	77616634	0.25810358
chr10	77617720	77617809	0.02348137
chr10	77621641	77622008	0.026357276
chr10	77670882	77671213	0.054304313
chr10	77679381	77679946	0.08894604
chr10	77694474	77694650	0.028993761
chr10	77707581	77707670	0.022559768
chr10	77708683	77708966	0.047589093
chr10	77717971	77718748	0.08576279
chr10	77733942	77733984	0.020454323
chr10	77768611	77768687	0.033994697
chr10	77769201	77769247	0.01966717
chr10	77773923	77774128	0.030007416
chr10	77776136	77776300	0.065789826
chr10	77776670	77777958	0.065789826
chr10	77793668	77793787	0.024401179
chr10	77801313	77802061	0.1286737
chr10	77852491	77853153	0.0815838
chr10	77910745	77910801	0.027362099
chr10	77975584	77975704	0.032265935
chr10	77977419	77977722	0.0410334
chr10	77990117	77990312	0.026346447
chr10	78004899	78005319	0.11055228
chr10	78005524	78005666	0.022295706
chr10	78006783	78007003	0.04097868
chr10	78023183	78024423	0.41685572
chr10	78063639	78064567	0.12995379
chr10	78071684	78072900	0.08752622
chr10	78076494	78076842	0.033080857
chr10	78081728	78082246	0.1432692
chr10	78172668	78173097	0.03749832
chr10	78317622	78317706	0.03688062
chr10	78317911	78318308	0.03688062
chr10	78411975	78412160	0.046860646
chr10	78552974	78553657	0.054886676
chr10	78635222	78635346	0.021577409
chr10	78638511	78638874	0.05943935
chr10	78702848	78702916	0.025667664
chr10	78781660	78781975	0.043671113
chr10	78813914	78814041	0.030810436
chr10	78897699	78898051	0.05300499
chr10	78931942	78932647	0.13311142
chr10	78934758	78935190	0.06886755
chr10	78960031	78960408	0.03282799
chr10	78966733	78966970	0.02379653
chr10	78972985	78973154	0.022422483
chr10	78974657	78975309	0.04906516
chr10	79185052	79185139	0.052343737
chr10	79303334	79303627	0.048071183
chr10	79490132	79490701	0.063350216
chr10	79574795	79575113	0.02350121
chr10	79575872	79576203	0.03634764
chr10	79599319	79599426	0.020145068
chr10	79846048	79846671	0.123366795
chr10	79891826	79892268	0.037496798
chr10	79979840	79979958	0.020613203
chr10	79980452	79980508	0.029180799
chr10	80147815	80148044	0.023086498
chr10	80244853	80244918	0.020641003
chr10	80436310	80436844	0.14966774
chr10	80505188	80505388	0.027381325
chr10	80518012	80518489	0.0578534
chr10	80630808	80630908	0.020404682
chr10	80676612	80676798	0.034731332
chr10	81010511	81010914	0.06824485
chr10	81047549	81048011	0.046177045
chr10	81082445	81082594	0.034340203
chr10	81126403	81126656	0.028670572
chr10	81126988	81127084	0.025116006
chr10	81127459	81128021	0.0807088
chr10	81198242	81198300	0.022463491
chr10	81202268	81202348	0.023562089
chr10	81262878	81263001	0.029991817
chr10	81294981	81295184	0.032973856
chr10	81337056	81337622	0.16316384
chr10	81337683	81337971	0.16316384
chr10	81338112	81338573	0.16316384
chr10	81350308	81350326	0.025152143
chr10	81350466	81350656	0.029389257
chr10	81385471	81385551	0.0233881
chr10	81387478	81387876	0.061635245
chr10	81408700	81408845	0.0235553
chr10	81417123	81418602	0.46920857
chr10	81444873	81445187	0.036555316
chr10	81468410	81468856	0.05527827
chr10	81482872	81484284	0.2640632
chr10	81486792	81487207	0.056279205
chr10	81496245	81496938	0.28482303
chr10	81515164	81515463	0.038525116
chr10	81515962	81516425	0.044216685
chr10	81522531	81523102	0.1681262
chr10	81526907	81528106	0.21285605
chr10	81566073	81566436	0.050150987
chr10	81568769	81569224	0.05536123
chr10	81584662	81585258	0.16505027
chr10	81623628	81623998	0.063562654
chr10	81662111	81662571	0.10475218
chr10	81663954	81664356	0.05521131
chr10	81667542	81668388	0.07920853
chr10	81670924	81671200	0.030858831
chr10	81677452	81677932	0.10650963
chr10	81679207	81679828	0.14149581
chr10	81683369	81683684	0.029932935
chr10	81693140	81693527	0.06014887
chr10	81693838	81695319	0.2627165
chr10	81721070	81721217	0.02151786
chr10	81739079	81740033	0.0996536
chr10	81743450	81744046	0.12394176
chr10	81744222	81745438	0.4268668
chr10	81746150	81746317	0.02776916
chr10	81758683	81758886	0.027046727
chr10	81766316	81766462	0.022699801
chr10	81768956	81769648	0.26065958
chr10	81772948	81773153	0.0251561
chr10	81788095	81788227	0.022851873
chr10	81794648	81794805	0.023636434
chr10	81800714	81800809	0.025146892
chr10	81803739	81804339	0.048569325
chr10	81806377	81806404	0.020193517
chr10	81808857	81809415	0.10299075
chr10	81859354	81860388	0.23486297
chr10	81865018	81866120	0.2548204
chr10	81866740	81867202	0.15375283
chr10	81876559	81876859	0.03835252
chr10	81896033	81896223	0.024995063
chr10	81915475	81916339	0.18589316
chr10	81937614	81938543	0.21811506
chr10	81939042	81939285	0.034490224
chr10	81940162	81940220	0.042794414
chr10	81940434	81940799	0.042794414
chr10	81946794	81947490	0.18376742
chr10	81947954	81947957	0.027568262
chr10	81954049	81954111	0.025855659
chr10	81954592	81955993	0.095915675
chr10	81957591	81957752	0.021335777
chr10	81961946	81962423	0.10960169
chr10	81970564	81970642	0.028376251
chr10	81972120	81972204	0.02721258
chr10	81975332	81975452	0.020367995
chr10	81978678	81978927	0.04291215
chr10	82007891	82008105	0.024042403
chr10	82012612	82012881	0.032376975
chr10	82013818	82014051	0.039863463
chr10	82014182	82014711	0.039863463
chr10	82015515	82015920	0.06404758
chr10	82016464	82016579	0.034806915
chr10	82016630	82016869	0.034806915
chr10	82017166	82018626	0.35110274
chr10	82019573	82019810	0.034361545
chr10	82036743	82037354	0.15856017
chr10	82064275	82064306	0.038438905
chr10	82067460	82067684	0.028146174
chr10	82072188	82072892	0.062246785
chr10	82073177	82073379	0.024918497
chr10	82083101	82083511	0.03657249
chr10	82099114	82100393	0.44455138
chr10	82117506	82118053	0.05698766
chr10	82122089	82122459	0.09382436
chr10	82145402	82146618	0.22254919
chr10	82159238	82159388	0.020895196
chr10	82170613	82172139	0.31922272
chr10	82193876	82194586	0.10150492
chr10	82215126	82215384	0.049742103
chr10	82216806	82216845	0.392804
chr10	82217146	82218633	0.392804
chr10	82220015	82220321	0.061035078
chr10	82237549	82237665	0.024376212
chr10	82241663	82241726	0.031457
chr10	82247212	82247545	0.033062603
chr10	82252742	82252774	0.041553956
chr10	82253109	82253386	0.06186561
chr10	82272253	82272758	0.14763734
chr10	82274561	82274760	0.02882511
chr10	82277423	82277610	0.02523062
chr10	82312321	82312356	0.03862914
chr10	82316302	82316391	0.030448707
chr10	82338842	82339790	0.035088934
chr10	82339979	82340165	0.035088934
chr10	82340497	82340914	0.06943733
chr10	82341073	82341875	0.06943733
chr10	82483723	82484638	0.17999816
chr10	82490179	82491525	0.17431974
chr10	82492496	82492747	0.03152165
chr10	82493719	82494212	0.03746081
chr10	82494776	82494862	0.019550525
chr10	82495017	82495195	0.022546848
chr10	82501826	82501912	0.02352444
chr10	82502237	82502641	0.034399528
chr10	82502796	82503245	0.09246545
chr10	82542275	82542960	0.03452815
chr10	82544620	82545249	0.066058464
chr10	82545309	82545750	0.066058464
chr10	82549993	82550457	0.066340625
chr10	82555851	82556436	0.099759474
chr10	82556827	82557145	0.0341276
chr10	82560447	82560513	0.048501845
chr10	82560625	82561135	0.048501845
chr10	82563154	82563677	0.07310409
chr10	82563939	82564738	0.07310409
chr10	82569847	82570058	0.024846917
chr10	82582364	82582833	0.09458097
chr10	82585667	82586003	0.031672478
chr10	82595239	82595912	0.08776195
chr10	82604703	82605198	0.12515676
chr10	82613764	82613802	0.019422654
chr10	82614304	82614962	0.13394055
chr10	82615820	82616555	0.20239657
chr10	82616888	82617590	0.0693957
chr10	82617805	82618677	0.0693957
chr10	82626533	82626999	0.09612589
chr10	82630576	82630778	0.038934134
chr10	82631971	82632363	0.10299538
chr10	82632844	82633137	0.029586589
chr10	82635215	82635759	0.08829392
chr10	82643665	82644291	0.12148542
chr10	82659375	82660051	0.036404725
chr10	82663515	82664219	0.22344896
chr10	82664570	82665016	0.12642023
chr10	82681262	82681619	0.051320642
chr10	82692519	82692931	0.030174546
chr10	82696779	82698803	0.10888421
chr10	82718217	82718487	0.022023877
chr10	82721651	82721959	0.037317153
chr10	82725319	82725321	0.028077763
chr10	82726174	82726470	0.027314754
chr10	82735751	82736170	0.025410876
chr10	82736423	82736502	0.020934805
chr10	82736559	82736580	0.020934805
chr10	82736702	82737429	0.20291694
chr10	82737550	82737572	0.019531555
chr10	82745078	82745105	0.019309841
chr10	82745231	82745863	0.20339984
chr10	82746575	82747657	0.13434254
chr10	82748809	82748971	0.040716037
chr10	82749949	82750373	0.033978213
chr10	82754475	82755587	0.06657513
chr10	82767732	82768137	0.07374106
chr10	82773365	82773467	0.021688744
chr10	82774574	82775673	0.2627691
chr10	82783086	82783421	0.036595386
chr10	82783653	82783991	0.04322392
chr10	82789749	82789866	0.027723543
chr10	82790465	82791054	0.028846333
chr10	82791884	82791886	0.019569682
chr10	82795665	82795966	0.039019402
chr10	82797290	82797364	0.024905229
chr10	82808735	82808819	0.025734665
chr10	82812172	82812445	0.029185265
chr10	82813677	82813825	0.035204895
chr10	82814782	82815337	0.05671616
chr10	82815979	82816164	0.05671616
chr10	82817011	82817122	0.02071889
chr10	82819330	82819421	0.024643196
chr10	82824395	82824532	0.032647762
chr10	82830659	82830819	0.03309287
chr10	82830950	82831191	0.03309287
chr10	82831319	82831469	0.0214728
chr10	82832007	82832176	0.050727986
chr10	82832493	82832871	0.050727986
chr10	82834168	82834391	0.042168964
chr10	82834451	82834457	0.042168964
chr10	82835255	82835408	0.037991293
chr10	82835924	82836115	0.037991293
chr10	82836796	82836874	0.028554196
chr10	82839029	82839195	0.029303757
chr10	82840020	82840230	0.02698286
chr10	82845976	82846049	0.025138078
chr10	82848835	82849063	0.024811666
chr10	82853404	82853814	0.033424374
chr10	82855301	82855417	0.02391559
chr10	82860587	82861028	0.08127188
chr10	82878335	82878449	0.01954581
chr10	82879963	82880208	0.027275652
chr10	82880761	82881357	0.1572943
chr10	82881620	82881774	0.025644561
chr10	82888631	82890086	0.23797327
chr10	82890374	82890470	0.021725098
chr10	82893928	82893962	0.028151061
chr10	82898554	82898759	0.025836611
chr10	82938376	82940021	0.3709597
chr10	82963680	82964916	0.2847244
chr10	82996630	82996801	0.026904961
chr10	83000705	83000759	0.024654785
chr10	83009490	83009665	0.0242372
chr10	83010210	83011360	0.27581075
chr10	83023708	83024132	0.060119044
chr10	83026799	83027072	0.034241136
chr10	83040211	83041607	0.27335697
chr10	83080196	83080437	0.03226243
chr10	83117481	83117555	0.024401683
chr10	83125868	83125974	0.028302679
chr10	83132475	83132516	0.029881205
chr10	83135319	83135959	0.06625628
chr10	83136771	83136809	0.021266699
chr10	83137499	83137523	0.020016462
chr10	83137878	83138189	0.051580187
chr10	83141777	83143331	0.14161868
chr10	83148686	83149361	0.12739459
chr10	83149496	83150070	0.052991178
chr10	83162578	83163426	0.21371597
chr10	83163487	83163552	0.21371597
chr10	83177074	83177202	0.032580733
chr10	83195185	83195328	0.022322267
chr10	83197015	83197112	0.037995443
chr10	83200642	83200945	0.037252422
chr10	83206831	83207324	0.08211596
chr10	83207662	83207904	0.038538143
chr10	83208294	83208947	0.03656134
chr10	83210058	83210156	0.03417578
chr10	83211805	83212003	0.024298474
chr10	83213799	83213936	0.054331873
chr10	83214168	83214485	0.054331873
chr10	83215129	83216004	0.12837197
chr10	83216136	83216989	0.11910738
chr10	83225343	83225652	0.03768963
chr10	83238020	83238683	0.11656684
chr10	83240054	83240404	0.04193575
chr10	83252801	83253293	0.08587357
chr10	83263311	83264217	0.07373276
chr10	83264796	83265461	0.07835074
chr10	83268067	83268614	0.08073864
chr10	83270026	83270422	0.06051661
chr10	83283572	83284509	0.27480668
chr10	83292419	83292829	0.050551392
chr10	83301896	83302410	0.12880875
chr10	83311805	83312017	0.029400928
chr10	83326912	83328347	0.07580827
chr10	83359149	83359331	0.021879768
chr10	83359752	83360517	0.11047198
chr10	83362920	83363363	0.15303676
chr10	83382325	83382942	0.07622261
chr10	83385558	83385675	0.025916547
chr10	83388833	83389763	0.06421558
chr10	83408031	83408843	0.103279345
chr10	83409202	83409258	0.103279345
chr10	83423620	83423764	0.027534874
chr10	83426353	83426860	0.06526019
chr10	83439828	83441352	0.58258194
chr10	83443353	83443916	0.07209578
chr10	83459250	83459556	0.03913381
chr10	83464193	83464502	0.027310109
chr10	83471724	83472028	0.053010326
chr10	83476910	83476943	0.35721236
chr10	83475024	83476784	0.35721236
chr10	83477057	83477197	0.020193148
chr10	83482520	83482734	0.038239695
chr10	83533488	83533525	0.025583291
chr10	83534204	83534426	0.022096118
chr10	83560943	83561093	0.03236903
chr10	83567340	83567610	0.023482164
chr10	83580877	83581345	0.039216693
chr10	83597530	83597903	0.05096002
chr10	83599334	83599370	0.020350492
chr10	83605304	83605407	0.060011476
chr10	83608757	83609066	0.054509044
chr10	83609848	83609949	0.030979693
chr10	83612889	83613891	0.066251904
chr10	83627635	83627967	0.055259366
chr10	83628518	83628942	0.055259366
chr10	83629032	83629599	0.055259366
chr10	83629882	83630283	0.055259366
chr10	83640082	83640670	0.13551961
chr10	83660469	83660761	0.03751892
chr10	83660940	83661709	0.15688652
chr10	83691410	83691537	0.02240567
chr10	83692977	83694166	0.3295742
chr10	83703203	83704168	0.34124386
chr10	83718162	83718643	0.04147854
chr10	83718838	83719188	0.054846607
chr10	83725947	83726122	0.025451742
chr10	83756905	83758208	0.29845795
chr10	83760167	83760462	0.04941657
chr10	83763956	83764144	0.040666927
chr10	83766798	83767216	0.079686314
chr10	83778857	83779973	0.3250844
chr10	83816120	83817049	0.07215863
chr10	83826421	83826799	0.03264968
chr10	83833709	83835071	0.1944866
chr10	83838922	83839407	0.12685972
chr10	83840002	83840489	0.060829822
chr10	83840671	83840792	0.060829822
chr10	83843199	83843281	0.019661285
chr10	83843797	83844827	0.11278588
chr10	83848426	83848632	0.03551159
chr10	83883842	83884407	0.11088162
chr10	83890645	83891149	0.0996243
chr10	83911340	83912006	0.22469127
chr10	83912618	83913178	0.08531
chr10	83922320	83922930	0.08345156
chr10	83923086	83924022	0.08345156
chr10	83924222	83924291	0.08345156
chr10	83928848	83929120	0.025063042
chr10	83930013	83930109	0.071509816
chr10	83930181	83930639	0.071509816
chr10	83935690	83936077	0.0721247
chr10	83936490	83937276	0.06974267
chr10	83937470	83938050	0.10581555
chr10	83938223	83938277	0.025506409
chr10	83938421	83938535	0.025506409
chr10	83943244	83943791	0.045548286
chr10	83944133	83944752	0.0467253
chr10	83945197	83945388	0.026312506
chr10	83945705	83946121	0.08050805
chr10	83946962	83947236	0.037884712
chr10	83949560	83949639	0.022015966
chr10	83950244	83950782	0.09990941
chr10	83950905	83951218	0.09990941
chr10	83962876	83963524	0.19978516
chr10	83965977	83966513	0.05534236
chr10	83969866	83971005	0.15761238
chr10	83971231	83971258	0.04174667
chr10	83990293	83990344	0.025898244
chr10	83991191	83991475	0.14371729
chr10	83991596	83992967	0.14371729
chr10	83993134	83993213	0.05120791
chr10	83993343	83993831	0.05120791
chr10	83994344	83994652	0.048277713
chr10	83996714	83996864	0.0239741
chr10	83999800	83999969	0.027578002
chr10	84001312	84001837	0.053835265
chr10	84002858	84003285	0.084259875
chr10	84003492	84005453	0.12630604
chr10	84006190	84006408	0.028370326
chr10	84016045	84016047	0.026563602
chr10	84016825	84016934	0.036803864
chr10	84019979	84020181	0.026150899
chr10	84046715	84046779	0.021208642
chr10	84051072	84051455	0.08873
chr10	84055586	84056293	0.14945707
chr10	84059206	84059498	0.029660977
chr10	84061299	84062371	0.17978743
chr10	84063182	84063257	0.029851388
chr10	84067108	84067288	0.023534596
chr10	84072753	84072927	0.033015825
chr10	84083864	84083940	0.019494645
chr10	84092274	84092476	0.04144279
chr10	84100342	84100615	0.027451474
chr10	84105822	84105837	0.02076231
chr10	84107275	84107413	0.020241942
chr10	84107510	84107568	0.037847973
chr10	84107873	84108023	0.037847973
chr10	84108411	84108506	0.029436227
chr10	84112735	84112981	0.028153814
chr10	84122101	84122495	0.026867107
chr10	84139865	84140070	0.0294964
chr10	84155990	84156839	0.08500511
chr10	84169941	84169999	0.027324138
chr10	84176725	84176765	0.023010757
chr10	84187703	84188384	0.10623086
chr10	84205978	84206462	0.08623791
chr10	84216124	84216228	0.028922468
chr10	84225488	84225771	0.07259667
chr10	84231498	84232015	0.042320374
chr10	84234870	84235140	0.05281001
chr10	84248623	84248859	0.032850046
chr10	84274724	84275632	0.13067992
chr10	84276834	84277212	0.030724866
chr10	84278539	84278800	0.041106842
chr10	84299870	84300229	0.046440624
chr10	84304143	84304195	0.034329757
chr10	84309438	84309524	0.022141065
chr10	84329781	84330204	0.07658936
chr10	84330664	84330809	0.019556383
chr10	84342283	84342302	0.019593121
chr10	84367825	84368164	0.04388375
chr10	84370204	84370361	0.02601975
chr10	84370624	84370720	0.02601975
chr10	84384390	84384422	0.026043452
chr10	84385518	84385784	0.03523292
chr10	84392547	84392708	0.022746913
chr10	84412440	84412755	0.047335237
chr10	84413587	84414067	0.06399475
chr10	84420705	84420828	0.019874614
chr10	84426154	84426284	0.038343295
chr10	84429182	84429578	0.06528027
chr10	84431539	84432569	0.4542453
chr10	84444939	84445251	0.040851556
chr10	84449315	84450179	0.27750686
chr10	84464953	84465304	0.04151282
chr10	84484843	84485340	0.042858273
chr10	84486226	84486301	0.026888998
chr10	84486534	84486788	0.024068616
chr10	84491573	84492979	0.2243529
chr10	84511436	84512448	0.12862869
chr10	84523653	84524226	0.113659844
chr10	84524521	84525670	0.21573445
chr10	84531192	84531624	0.082597904
chr10	84539281	84539328	0.019086393
chr10	84567292	84567733	0.0241046
chr10	84574472	84574926	0.092567526
chr10	84580575	84581549	0.3337834
chr10	84586888	84587295	0.038802467
chr10	84605671	84605825	0.14534281
chr10	84605908	84606732	0.14534281
chr10	84643642	84643809	0.029340755
chr10	84662833	84662924	0.01997499
chr10	84663180	84663268	0.020190801
chr10	84665395	84665932	0.1735523
chr10	84671869	84672505	0.22461757
chr10	84674599	84675033	0.053491693
chr10	84692133	84692610	0.116970874
chr10	84695993	84696103	0.02888477
chr10	84698430	84698927	0.043535367
chr10	84701884	84702079	0.026312709
chr10	84704915	84705010	0.019733889
chr10	84705658	84707087	0.17190133
chr10	84711251	84711608	0.05050902
chr10	84735823	84736326	0.073564366
chr10	84746016	84746359	0.043205667
chr10	84748969	84749799	0.08499029
chr10	84753059	84753623	0.15130445
chr10	84755563	84755726	0.023612339
chr10	84757179	84757897	0.16672857
chr10	84766485	84767361	0.29566288
chr10	84775940	84776057	0.107939
chr10	84776353	84777388	0.107939
chr10	84788616	84789022	0.032832876
chr10	84798048	84798484	0.052071325
chr10	84803301	84803726	0.05941265
chr10	84809176	84809347	0.022434957
chr10	84809920	84810502	0.1311938
chr10	84814927	84815194	0.026631244
chr10	84824316	84824383	0.025211971
chr10	84826132	84826714	0.08429066
chr10	84833834	84833879	0.02762695
chr10	84837951	84839486	0.07119046
chr10	84839540	84839790	0.02789839
chr10	84841627	84841880	0.030323975
chr10	84847426	84847737	0.0676501
chr10	84851314	84851876	0.0438544
chr10	84853131	84853233	0.023529457
chr10	84853615	84853940	0.03132127
chr10	84865520	84865954	0.066764414
chr10	84871175	84871824	0.15258281
chr10	84872889	84872989	0.03155204
chr10	84874615	84875554	0.043301765
chr10	84875856	84876305	0.049137186
chr10	84876456	84876941	0.08055319
chr10	84878631	84878712	0.023750627
chr10	84878928	84878944	0.023750627
chr10	84903536	84903707	0.02791945
chr10	84913828	84914560	0.13999975
chr10	84930971	84931902	0.09381538
chr10	84991320	84991553	0.026168358
chr10	85011563	85013414	0.16192494
chr10	85023121	85023154	0.01906326
chr10	85032564	85032609	0.020113671
chr10	85041187	85041761	0.120995365
chr10	85042116	85042568	0.063234605
chr10	85047444	85048082	0.18656597
chr10	85058144	85058501	0.0471345
chr10	85060828	85061617	0.06807881
chr10	85086554	85086772	0.02523748
chr10	85088059	85088336	0.04112876
chr10	85091164	85092359	0.10045524
chr10	85114966	85115133	0.024531472
chr10	85128128	85129175	0.23522866
chr10	85129670	85129907	0.045161802
chr10	85130107	85130175	0.045161802
chr10	85130683	85131062	0.03779496
chr10	85131850	85133021	0.05817885
chr10	85136612	85136771	0.023773436
chr10	85141758	85141939	0.027661607
chr10	85143893	85145073	0.14682354
chr10	85151272	85152118	0.12581459
chr10	85152342	85152416	0.021423096
chr10	85166886	85167383	0.058382034
chr10	85169873	85170269	0.052384432
chr10	85170457	85170923	0.09057794
chr10	85180628	85180870	0.21603847
chr10	85178755	85180488	0.21603847
chr10	85181115	85181188	0.038912535
chr10	85187983	85188286	0.033987492
chr10	85193503	85193844	0.118021004
chr10	85198304	85199377	0.15017277
chr10	85205536	85206196	0.048047762
chr10	85206832	85207312	0.074276045
chr10	85220671	85221155	0.08505413
chr10	85221408	85221525	0.021132313
chr10	85223185	85224084	0.10143029
chr10	85233370	85233702	0.03870334
chr10	85236856	85237055	0.028429173
chr10	85237307	85237540	0.035732985
chr10	85239235	85239741	0.03153519
chr10	85240978	85241159	0.023322519
chr10	85242393	85243241	0.028795188
chr10	85243271	85243608	0.034918047
chr10	85263198	85264025	0.24091305
chr10	85265704	85265845	0.04665412
chr10	85268131	85268948	0.21444179
chr10	85272902	85273206	0.051227346
chr10	85275234	85275601	0.030731829
chr10	85278907	85279552	0.046550177
chr10	85278555	85278775	0.046550177
chr10	85284696	85284747	0.023262108
chr10	85289467	85289675	0.03413828
chr10	85295496	85295863	0.057425555
chr10	85294909	85295193	0.057425555
chr10	85297962	85298406	0.052206524
chr10	85300744	85301031	0.044192728
chr10	85301776	85302065	0.029580962
chr10	85304386	85304510	0.020480422
chr10	85304817	85304884	0.02444122
chr10	85305322	85305429	0.01938325
chr10	85306066	85306826	0.10203924
chr10	85307601	85308167	0.19089226
chr10	85311849	85311993	0.024497539
chr10	85325950	85326669	0.15019113
chr10	85342950	85343686	0.103208974
chr10	85343801	85344740	0.103208974
chr10	85344860	85345056	0.02647021
chr10	85353808	85354254	0.052276056
chr10	85355684	85356107	0.09788336
chr10	85361850	85363227	0.28734237
chr10	85363571	85363683	0.020988006
chr10	85365179	85365823	0.12296627
chr10	85378695	85379057	0.0809892
chr10	85389908	85390812	0.1270793
chr10	85391102	85391927	0.1270793
chr10	85393922	85394287	0.03276841
chr10	85394551	85394904	0.03006095
chr10	85395095	85395488	0.08878905
chr10	85410232	85410722	0.10955622
chr10	85415578	85416162	0.16899571
chr10	85420264	85420722	0.03799052
chr10	85428843	85429494	0.04171032
chr10	85433908	85434397	0.049600642
chr10	85436517	85436781	0.028633062
chr10	85437052	85437730	0.12341216
chr10	85459147	85459186	0.023317516
chr10	85459335	85459836	0.07044241
chr10	85467860	85468803	0.06653614
chr10	85474685	85475959	0.36113477
chr10	85499060	85499992	0.23058218
chr10	85514479	85515236	0.1718572
chr10	85531562	85531880	0.0452906
chr10	85532720	85533113	0.03602298
chr10	85533387	85534496	0.10804467
chr10	85535243	85535640	0.024780765
chr10	85542352	85542776	0.06095365
chr10	85543522	85543793	0.040148363
chr10	85544471	85544677	0.035660017
chr10	85544920	85544977	0.035660017
chr10	85545302	85545857	0.05641438
chr10	85546482	85546607	0.022801587
chr10	85552726	85552865	0.023390409
chr10	85555274	85555748	0.07285308
chr10	85556944	85557568	0.04269636
chr10	85572331	85572460	0.019837167
chr10	85616290	85617440	0.31495515
chr10	85629596	85629946	0.03078954
chr10	85633215	85633833	0.11358543
chr10	85639857	85640285	0.04233578
chr10	85641123	85641649	0.039558206
chr10	85657221	85657371	0.026952062
chr10	85662061	85662294	0.061344896
chr10	85671566	85671891	0.035689343
chr10	85672658	85672822	0.026550818
chr10	85702606	85703155	0.07573597
chr10	85726302	85727114	0.084735714
chr10	85727495	85729623	0.21332704
chr10	85744586	85745571	0.07406458
chr10	85762418	85763597	0.1805686
chr10	85766687	85767414	0.13479887
chr10	85771807	85772119	0.042522427
chr10	85781846	85782604	0.11550137
chr10	85784000	85784245	0.032184076
chr10	85798472	85799034	0.054136917
chr10	85799511	85799837	0.054136917
chr10	85812477	85813128	0.22623429
chr10	85818530	85819068	0.03246168
chr10	85822970	85823469	0.08054704
chr10	85827377	85827879	0.08741505
chr10	85846201	85846848	0.13295661
chr10	85881795	85882665	0.079494506
chr10	85886088	85886621	0.053092517
chr10	85895739	85897702	0.24891445
chr10	85934414	85934491	0.029563254
chr10	85941613	85942477	0.25405246
chr10	85953725	85955106	0.28581852
chr10	85955275	85955725	0.034270298
chr10	86042894	86042911	0.022751287
chr10	86048414	86049020	0.15609342
chr10	86050526	86050804	0.038474645
chr10	86054333	86054429	0.029516706
chr10	86059030	86059913	0.039752744
chr10	86060002	86060190	0.023494912
chr10	86060923	86061121	0.026663434
chr10	86061942	86062138	0.027420979
chr10	86065411	86066132	0.12878804
chr10	86075732	86076034	0.054058563
chr10	86079171	86079480	0.027612802
chr10	86079856	86080626	0.03578529
chr10	86089127	86089335	0.02268938
chr10	86089814	86090027	0.023911908
chr10	86091199	86092123	0.05090193
chr10	86094726	86095337	0.10364907
chr10	86097523	86097993	0.051434286
chr10	86100599	86100970	0.046899695
chr10	86105759	86106380	0.04381248
chr10	86107851	86108136	0.03914836
chr10	86110162	86110881	0.22675817
chr10	86124130	86124562	0.05587921
chr10	86131305	86131768	0.050946828
chr10	86134265	86134379	0.023938565
chr10	86139622	86140182	0.09064039
chr10	86150402	86151146	0.16797233
chr10	86160355	86160866	0.05863216
chr10	86163119	86164474	0.1812368
chr10	86164724	86165140	0.04709522
chr10	86168083	86168141	0.020015378
chr10	86170115	86170591	0.042076327
chr10	86195449	86195453	0.026060302
chr10	86196318	86196392	0.028133221
chr10	86205060	86205182	0.026165796
chr10	86207598	86207817	0.032891147
chr10	86208463	86209724	0.29043373
chr10	86209851	86209915	0.29043373
chr10	86212761	86213555	0.13723265
chr10	86219970	86220003	0.02187612
chr10	86224344	86224609	0.030437184
chr10	86251165	86251903	0.04855033
chr10	86255025	86255143	0.023556521
chr10	86262571	86263055	0.064347036
chr10	86310200	86311382	0.41753542
chr10	86329661	86329780	0.02124876
chr10	86347066	86348380	0.2905827
chr10	86349430	86350204	0.09890999
chr10	86359693	86360194	0.13193135
chr10	86361646	86362036	0.024486959
chr10	86374354	86375187	0.114324205
chr10	86387153	86387632	0.10941953
chr10	86394938	86396085	0.3490222
chr10	86411619	86412239	0.07350763
chr10	86415405	86415427	0.01890482
chr10	86421095	86421117	0.026257232
chr10	86422384	86422887	0.15403634
chr10	86429338	86430002	0.11822723
chr10	86433676	86434174	0.088527985
chr10	86441513	86441985	0.108717404
chr10	86452133	86452284	0.022629986
chr10	86453135	86453789	0.105808735
chr10	86454128	86454259	0.105808735
chr10	86455595	86455877	0.035052225
chr10	86458986	86459734	0.04355226
chr10	86462369	86463040	0.027643006
chr10	86466658	86467065	0.050856914
chr10	86474690	86474923	0.054472357
chr10	86485377	86486176	0.26501736
chr10	86487003	86488022	0.09862395
chr10	86494835	86495285	0.067121975
chr10	86497289	86497594	0.0377284
chr10	86498096	86498227	0.021463163
chr10	86498470	86498646	0.024529917
chr10	86500152	86500517	0.07047924
chr10	86506267	86507262	0.1914256
chr10	86508115	86508471	0.1914256
chr10	86507430	86507895	0.1914256
chr10	86520349	86521260	0.27340975
chr10	86536980	86537269	0.037215807
chr10	86545198	86545925	0.27934
chr10	86546382	86546397	0.019105256
chr10	86567534	86567903	0.065805174
chr10	86570550	86570741	0.02423305
chr10	86570861	86572064	0.2741403
chr10	86574951	86575316	0.029864373
chr10	86577437	86577581	0.022599766
chr10	86578656	86579035	0.05534741
chr10	86609367	86610543	0.0790888
chr10	86614092	86614837	0.2931913
chr10	86628669	86629017	0.032484256
chr10	86638898	86639580	0.20240025
chr10	86641692	86642066	0.043267753
chr10	86642245	86642421	0.023968112
chr10	86646915	86647412	0.058589254
chr10	86651495	86651773	0.04693959
chr10	86655160	86655798	0.06723043
chr10	86662513	86663860	0.13330059
chr10	86664052	86664160	0.024004312
chr10	86666441	86667169	0.046346385
chr10	86667567	86668848	0.051056374
chr10	86669838	86670037	0.0275411
chr10	86671589	86671920	0.028410155
chr10	86679220	86679258	0.020331532
chr10	86679563	86680270	0.04463956
chr10	86683066	86683411	0.07146493
chr10	86688266	86688322	0.028767182
chr10	86729119	86730213	0.35798863
chr10	86741545	86741766	0.027778158
chr10	86744134	86744318	0.023904512
chr10	86745978	86746784	0.1812223
chr10	86746882	86748209	0.1812223
chr10	86754337	86754549	0.044034258
chr10	86772236	86773201	0.25030217
chr10	86791888	86792003	0.020747064
chr10	86804513	86804723	0.031560104
chr10	86812109	86812241	0.027372785
chr10	86812543	86812790	0.025920114
chr10	86815610	86816093	0.061389007
chr10	86822262	86822533	0.06578666
chr10	86833749	86833904	0.033858486
chr10	86834879	86835267	0.05749806
chr10	86837130	86837792	0.06793157
chr10	86852076	86852136	0.023436401
chr10	86856622	86857016	0.02447231
chr10	86857084	86857215	0.02447231
chr10	86857995	86858761	0.2711169
chr10	86858967	86859388	0.039823398
chr10	86859747	86859917	0.034767427
chr10	86896053	86896163	0.040702768
chr10	86896240	86896847	0.094727226
chr10	86897717	86897965	0.02702401
chr10	86904372	86905029	0.06459393
chr10	86907858	86908283	0.049238134
chr10	86932807	86932851	0.023442587
chr10	86933162	86934967	0.2104551
chr10	86935055	86935112	0.019088315
chr10	86948054	86948242	0.022996778
chr10	86987260	86987355	0.04712192
chr10	86987654	86987686	0.04712192
chr10	86990979	86991003	0.020937935
chr10	86993423	86993676	0.043865025
chr10	87000411	87000512	0.034342986
chr10	87009687	87009781	0.020604083
chr10	87014508	87014746	0.028208347
chr10	87024958	87025304	0.026442103
chr10	87070829	87070969	0.023832198
chr10	87071096	87071616	0.09785415
chr10	87074153	87074330	0.02846542
chr10	87076290	87076482	0.030761033
chr10	87086264	87086696	0.12649257
chr10	87092417	87093269	0.5475021
chr10	87100221	87100652	0.03665939
chr10	87101909	87101966	0.025819449
chr10	87119161	87119261	0.021801146
chr10	87121921	87122493	0.11186201
chr10	87134229	87134845	0.08046314
chr10	87140443	87140562	0.023358785
chr10	87148382	87149030	0.118042625
chr10	87163461	87163482	0.033026278
chr10	87172564	87173056	0.15242769
chr10	87173875	87174651	0.035691895
chr10	87182671	87183740	0.0987988
chr10	87199412	87200420	0.070127204
chr10	87203323	87203473	0.021559084
chr10	87203896	87204032	0.028513476
chr10	87236033	87237103	0.14883937
chr10	87246724	87247102	0.025930954
chr10	87247348	87247538	0.02316539
chr10	87247919	87248320	0.029095033
chr10	87266918	87267031	0.021487188
chr10	87269717	87269902	0.024840781
chr10	87270483	87271054	0.0666734
chr10	87289212	87289364	0.019829262
chr10	87296822	87297231	0.051872496
chr10	87314103	87314316	0.03914006
chr10	87336754	87337108	0.03278298
chr10	87337486	87337535	0.030309439
chr10	87344561	87344671	0.027042162
chr10	87344971	87345142	0.030696196
chr10	87347162	87347376	0.033279374
chr10	87366602	87366698	0.02159304
chr10	87372591	87372607	0.030624017
chr10	87377378	87377801	0.03683687
chr10	87387553	87387668	0.045271873
chr10	87387839	87388195	0.045271873
chr10	87449194	87449306	0.028348716
chr10	87499741	87499974	0.02701747
chr10	87549840	87550537	0.08539298
chr10	87580255	87580353	0.09578291
chr10	87580525	87582283	0.09578291
chr10	87582333	87582372	0.09578291
chr10	87586455	87586494	0.032867417
chr10	87667351	87668034	0.035929836
chr10	87710430	87710689	0.03460735
chr10	87725814	87726312	0.07327077
chr10	87727261	87727355	0.023449028
chr10	87749085	87749262	0.033971727
chr10	87760316	87760741	0.062024098
chr10	87761126	87761343	0.040060952
chr10	87770077	87771379	0.11286457
chr10	87771509	87771542	0.11286457
chr10	87771911	87771952	0.02828446
chr10	87772085	87772114	0.02828446
chr10	87790025	87790324	0.034783848
chr10	87800358	87800520	0.022262663
chr10	87803815	87804629	0.105842635
chr10	87806832	87806849	0.03238816
chr10	87807087	87807345	0.03238816
chr10	87819593	87819622	0.030411948
chr10	87820937	87821103	0.021774696
chr10	87824374	87824476	0.03730607
chr10	87826451	87826626	0.029710649
chr10	87827342	87827465	0.042003367
chr10	87827718	87827864	0.042003367
chr10	87828654	87828805	0.042003367
chr10	87831406	87831501	0.019453758
chr10	87832372	87832527	0.02196083
chr10	87834121	87834207	0.024207069
chr10	87834288	87834346	0.024207069
chr10	87843698	87843806	0.037718397
chr10	87844786	87844826	0.028260056
chr10	87844969	87845404	0.028260056
chr10	87846592	87846829	0.026689477
chr10	87849471	87849622	0.039411258
chr10	87852435	87853332	0.03290612
chr10	87853966	87854224	0.03504168
chr10	87854884	87855513	0.18056071
chr10	87855678	87855911	0.18056071
chr10	87861756	87861983	0.038722303
chr10	87865264	87865303	0.029169356
chr10	87871315	87871725	0.032550894
chr10	87873051	87874596	0.15399285
chr10	87874649	87874727	0.15399285
chr10	87884243	87884364	0.02956576
chr10	87907355	87908017	0.13784914
chr10	87910666	87911205	0.10580667
chr10	87912424	87912869	0.063037336
chr10	87914735	87915193	0.07522988
chr10	87915814	87916096	0.027900843
chr10	87922005	87922169	0.021257851
chr10	87927839	87928656	0.06880826
chr10	87935941	87936457	0.03091756
chr10	87936905	87938415	0.042109203
chr10	87938735	87938927	0.021746587
chr10	87939435	87940093	0.06113742
chr10	87942482	87942556	0.048255607
chr10	87942612	87942893	0.048255607
chr10	87949957	87950148	0.03066986
chr10	87949194	87949337	0.03066986
chr10	87950386	87950549	0.029799359
chr10	87951767	87951869	0.021724457
chr10	87951887	87951901	0.021724457
chr10	87959798	87959824	0.018907664
chr10	87978804	87980316	0.10209168
chr10	87984253	87984639	0.04376789
chr10	87985792	87986558	0.14252526
chr10	87987141	87987813	0.04959084
chr10	87992294	87992734	0.08380371
chr10	87996637	87997222	0.15816692
chr10	88012461	88013059	0.06325006
chr10	88014027	88014236	0.024963256
chr10	88020221	88020852	0.16460249
chr10	88020917	88021419	0.087776795
chr10	88024302	88024474	0.03769071
chr10	88031011	88031378	0.027988084
chr10	88036409	88036971	0.032040484
chr10	88037221	88037613	0.04211016
chr10	88055381	88055672	0.026627423
chr10	88058122	88058872	0.061754137
chr10	88058957	88059883	0.04584863
chr10	88060238	88060438	0.024045134
chr10	88060893	88060951	0.021453941
chr10	88065956	88066318	0.05264068
chr10	88066596	88067102	0.10220905
chr10	88068871	88068989	0.05701826
chr10	88090921	88091239	0.04453358
chr10	88099915	88101250	0.5264197
chr10	88105441	88105546	0.020340886
chr10	88111387	88111964	0.06836815
chr10	88114602	88115744	0.06499816
chr10	88118050	88119876	0.20218264
chr10	88138266	88138479	0.02701596
chr10	88148182	88148402	0.030485945
chr10	88148508	88149378	0.19563499
chr10	88161052	88161282	0.028367024
chr10	88181619	88182846	0.33436146
chr10	88188812	88189199	0.054674163
chr10	88191799	88191903	0.020109465
chr10	88210747	88211213	0.06795741
chr10	88232465	88232760	0.032142114
chr10	88232806	88233069	0.032142114
chr10	88235171	88236588	0.55308735
chr10	88241977	88242538	0.056371406
chr10	88252616	88252792	0.03173107
chr10	88263677	88264141	0.098665304
chr10	88264267	88264304	0.021701843
chr10	88269242	88269686	0.03649787
chr10	88274476	88274526	0.024337607
chr10	88279218	88279739	0.08757452
chr10	88283809	88285542	0.10477763
chr10	88287207	88287215	0.01934968
chr10	88293135	88293272	0.025993118
chr10	88299938	88300263	0.036794636
chr10	88302579	88303059	0.059006784
chr10	88308047	88308693	0.052915916
chr10	88314296	88314414	0.041975856
chr10	88314500	88314502	0.041975856
chr10	88314551	88314932	0.041975856
chr10	88321619	88321812	0.026882418
chr10	88326647	88326853	0.026479572
chr10	88326990	88328343	0.1935164
chr10	88330636	88331382	0.26483816
chr10	88334327	88334762	0.070726156
chr10	88346919	88347548	0.04000398
chr10	88351275	88351327	0.02411033
chr10	88356057	88356278	0.033998266
chr10	88357325	88357575	0.024864407
chr10	88359170	88359187	0.031957988
chr10	88361418	88361463	0.026470935
chr10	88361691	88361862	0.022462359
chr10	88362234	88362378	0.025599534
chr10	88365570	88365908	0.034480847
chr10	88374854	88374937	0.021239974
chr10	88383925	88384242	0.040325925
chr10	88389295	88389496	0.026180366
chr10	88391235	88391444	0.030238837
chr10	88394003	88394524	0.13389514
chr10	88403331	88403517	0.030417444
chr10	88403863	88403948	0.01946245
chr10	88404933	88405023	0.04433599
chr10	88405063	88405633	0.04433599
chr10	88413114	88414004	0.2264048
chr10	88414769	88415081	0.041535653
chr10	88415746	88416195	0.048092503
chr10	88416302	88416799	0.06674962
chr10	88422484	88422971	0.06370988
chr10	88436959	88437180	0.02866194
chr10	88439157	88440008	0.36112213
chr10	88460662	88460946	0.02654512
chr10	88461289	88462095	0.10981373
chr10	88463085	88463960	0.22406267
chr10	88470473	88471510	0.101014994
chr10	88483025	88484008	0.09805757
chr10	88486625	88487363	0.043637298
chr10	88497406	88497463	0.020396873
chr10	88504778	88505162	0.055488594
chr10	88542661	88542808	0.02296591
chr10	88547850	88548123	0.051473554
chr10	88548420	88548522	0.051473554
chr10	88548576	88548591	0.09669188
chr10	88548641	88550296	0.09669188
chr10	88554580	88554644	0.028138062
chr10	88557572	88557942	0.039155837
chr10	88558076	88558143	0.021241479
chr10	88558324	88559374	0.30996597
chr10	88570124	88570165	0.025373189
chr10	88574546	88574717	0.026823029
chr10	88576882	88577013	0.022091975
chr10	88591004	88591553	0.13465352
chr10	88607967	88608237	0.03288348
chr10	88612894	88613770	0.13365345
chr10	88621348	88621553	0.025819188
chr10	88621921	88622183	0.029861812
chr10	88632360	88632951	0.07190292
chr10	88638324	88639629	0.20893338
chr10	88647187	88647323	0.019897899
chr10	88658356	88658677	0.044624574
chr10	88660738	88660881	0.031403165
chr10	88662965	88663419	0.07402317
chr10	88664761	88664764	0.022834843
chr10	88669571	88669801	0.026767192
chr10	88671294	88672072	0.24317804
chr10	88670105	88671003	0.24317804
chr10	88675320	88675889	0.13154612
chr10	88681194	88681629	0.062956415
chr10	88685297	88685699	0.06587108
chr10	88696012	88696312	0.036498614
chr10	88710157	88710970	0.25366667
chr10	88760517	88760620	0.020217171
chr10	88761264	88761809	0.18576896
chr10	88763345	88763849	0.105595686
chr10	88764843	88765020	0.02870729
chr10	88769908	88770295	0.038671132
chr10	88777487	88778137	0.13980365
chr10	88790501	88791272	0.23934351
chr10	88792109	88792295	0.022951001
chr10	88795665	88796071	0.06524923
chr10	88803256	88804353	0.13791654
chr10	88824101	88824232	0.03815307
chr10	88828493	88829939	0.4724707
chr10	88836706	88836902	0.025584238
chr10	88847084	88847538	0.032433078
chr10	88850876	88851101	0.024199072
chr10	88854905	88855582	0.05900783
chr10	88867520	88868099	0.06910381
chr10	88874535	88875070	0.07537042
chr10	88884091	88884596	0.35815808
chr10	88882395	88883958	0.35815808
chr10	88885534	88886291	0.15889682
chr10	88888158	88888506	0.045472905
chr10	88892842	88893454	0.14679278
chr10	88900951	88901653	0.035914693
chr10	88912583	88912949	0.07670695
chr10	88922429	88922931	0.13550596
chr10	88937708	88938738	0.24221806
chr10	88939817	88939926	0.030434398
chr10	88943770	88943994	0.03259595
chr10	88945994	88946089	0.026638271
chr10	88953362	88953548	0.026372137
chr10	88964911	88965338	0.05532032
chr10	88967845	88968110	0.030160526
chr10	88972918	88973435	0.08765925
chr10	88975471	88975967	0.052646272
chr10	88979446	88980069	0.04743489
chr10	88981169	88982231	0.09783022
chr10	88985070	88985416	0.052260686
chr10	88996899	88997200	0.026260689
chr10	88997813	88998794	0.11865579
chr10	89007725	89008112	0.06465913
chr10	89023622	89024574	0.33037734
chr10	89033648	89034563	0.20984036
chr10	89034727	89034869	0.20984036
chr10	89042004	89042484	0.13042898
chr10	89046042	89046395	0.070887476
chr10	89047904	89048285	0.036255036
chr10	89049320	89049418	0.02368178
chr10	89065350	89065446	0.020033166
chr10	89090628	89090818	0.025973849
chr10	89092960	89093757	0.036632992
chr10	89093829	89094151	0.036442645
chr10	89101576	89102125	0.07523015
chr10	89103436	89104041	0.12266178
chr10	89108653	89109187	0.142706
chr10	89128639	89129371	0.047514528
chr10	89134812	89135020	0.028506901
chr10	89136314	89137280	0.19919342
chr10	89150328	89151179	0.28101197
chr10	89156216	89156592	0.032844745
chr10	89160936	89161201	0.029211884
chr10	89161274	89161434	0.021242589
chr10	89170687	89170882	0.025421744
chr10	89171213	89172819	0.15002437
chr10	89173769	89175297	0.317645
chr10	89178675	89178692	0.028623028
chr10	89183817	89184382	0.07605906
chr10	89184561	89184756	0.07605906
chr10	89196673	89196855	0.024628352
chr10	89221188	89221601	0.1010117
chr10	89252223	89253879	0.27412775
chr10	89254135	89254377	0.02918383
chr10	89263634	89263845	0.02700771
chr10	89289096	89289416	0.051993094
chr10	89297042	89297287	0.03162294
chr10	89304731	89305112	0.070615426
chr10	89310466	89310889	0.050989255
chr10	89336570	89337051	0.0712589
chr10	89337299	89338280	0.11534224
chr10	89356156	89356364	0.02954704
chr10	89359045	89359304	0.025876814
chr10	89367437	89367655	0.02717237
chr10	89368030	89368982	0.04245767
chr10	89375122	89375957	0.20590536
chr10	89396993	89397521	0.034345932
chr10	89431145	89431632	0.092980854
chr10	89441929	89442787	0.24588361
chr10	89471443	89472143	0.08870305
chr10	89475196	89475602	0.09880142
chr10	89483660	89484457	0.17652145
chr10	89494775	89495158	0.054459836
chr10	89495360	89497009	0.42151472
chr10	89518661	89518905	0.025692945
chr10	89523696	89524115	0.04666823
chr10	89530255	89530659	0.056362025
chr10	89531913	89532378	0.06867777
chr10	89556890	89557057	0.02013466
chr10	89564287	89564865	0.102887355
chr10	89593201	89593234	0.023311911
chr10	89595298	89595534	0.027400611
chr10	89608791	89608882	0.02278523
chr10	89620730	89621274	0.13885579
chr10	89624329	89624539	0.024259979
chr10	89625601	89626250	0.08747858
chr10	89629089	89629548	0.054795783
chr10	89634013	89634415	0.052870322
chr10	89636363	89636408	0.020638209
chr10	89637067	89637731	0.22874433
chr10	89645252	89645280	0.018875495
chr10	89645693	89645888	0.023224572
chr10	89649072	89649153	0.029758312
chr10	89655867	89655968	0.035387523
chr10	89689226	89689278	0.025379747
chr10	89689698	89690123	0.061986003
chr10	89692237	89692539	0.03926734
chr10	89692753	89693031	0.03926734
chr10	89694155	89694939	0.32135174
chr10	89697373	89697613	0.03116118
chr10	89701928	89702115	0.02530387
chr10	89707975	89709311	0.22201177
chr10	89709743	89710224	0.122368634
chr10	89722667	89722847	0.031126
chr10	89732178	89732473	0.03619337
chr10	89747352	89747565	0.032901436
chr10	89748779	89748928	0.02430538
chr10	89750845	89751277	0.035872284
chr10	89751347	89751651	0.035872284
chr10	89752356	89752597	0.039350387
chr10	89767035	89767645	0.24447818
chr10	89775085	89775473	0.034579806
chr10	89791810	89792623	0.16679044
chr10	89807662	89808011	0.03692618
chr10	89813559	89813940	0.06137464
chr10	89818614	89820607	0.1910067
chr10	89820635	89821591	0.1488738
chr10	89833569	89834038	0.081206866
chr10	89837080	89837281	0.022050014
chr10	89837942	89838102	0.026693681
chr10	89838525	89838707	0.032788154
chr10	89854051	89854344	0.04625762
chr10	89858620	89858761	0.024298038
chr10	89865939	89866551	0.21948916
chr10	89868139	89868700	0.1288122
chr10	89870349	89870700	0.034091853
chr10	89882770	89883780	0.36935198
chr10	89896442	89896770	0.033701893
chr10	89901487	89901623	0.030953942
chr10	89914179	89915183	0.22360028
chr10	89921121	89921949	0.235628
chr10	89922715	89922791	0.029818106
chr10	89933219	89933689	0.0438143
chr10	89940129	89940335	0.024073295
chr10	89940478	89940900	0.054053254
chr10	89941432	89941716	0.02576807
chr10	89947944	89948341	0.0577226
chr10	89949998	89950736	0.12929577
chr10	89950855	89951256	0.12929577
chr10	89954517	89954861	0.040089246
chr10	89974741	89975523	0.17348623
chr10	89978136	89978746	0.07619954
chr10	90002076	90002953	0.07756823
chr10	90002983	90003591	0.1502527
chr10	90016506	90017329	0.122401625
chr10	90027867	90029470	0.1774076
chr10	90041306	90041802	0.11338484
chr10	90048937	90051014	0.096541375
chr10	90051093	90051562	0.096541375
chr10	90051568	90052183	0.096541375
chr10	90052291	90053309	0.096541375
chr10	90066711	90066793	0.035228476
chr10	90071057	90071247	0.021804556
chr10	90071897	90071970	0.025520083
chr10	90101588	90101684	0.02697099
chr10	90118293	90118543	0.028888106
chr10	90129667	90131220	0.318538
chr10	90131332	90131647	0.318538
chr10	90135363	90135689	0.040414214
chr10	90143859	90145295	0.24991857
chr10	90145480	90146112	0.23669706
chr10	90148073	90148639	0.056629382
chr10	90149287	90149349	0.021230651
chr10	90151373	90151550	0.027734635
chr10	90165171	90165781	0.16379814
chr10	90166121	90166438	0.039597854
chr10	90169394	90169768	0.04919635
chr10	90170747	90171003	0.033324864
chr10	90171887	90172923	0.10781697
chr10	90173289	90173348	0.019299803
chr10	90181044	90182335	0.26652104
chr10	90199710	90201420	0.4336258
chr10	90246679	90246800	0.023004416
chr10	90248896	90249121	0.02822411
chr10	90310670	90311490	0.17069006
chr10	90314490	90315138	0.07926317
chr10	90315733	90315816	0.026239693
chr10	90317466	90317562	0.024885502
chr10	90320073	90320117	0.058363505
chr10	90320408	90321485	0.058363505
chr10	90343242	90343348	0.044334993
chr10	90343611	90343918	0.044334993
chr10	90344566	90344979	0.051493853
chr10	90367918	90368009	0.05425812
chr10	90368256	90368694	0.05425812
chr10	90368989	90369083	0.019410789
chr10	90374440	90375764	0.0729841
chr10	90376760	90376899	0.023563035
chr10	90387814	90388214	0.038444847
chr10	90388428	90389305	0.19450268
chr10	90396368	90396916	0.21955124
chr10	90413089	90413322	0.025164388
chr10	90436895	90436961	0.024524612
chr10	90440187	90440527	0.02959936
chr10	90446381	90447787	0.5524889
chr10	90492769	90493107	0.051309913
chr10	90498923	90499568	0.07642872
chr10	90508669	90509106	0.08025243
chr10	90512742	90513139	0.023443107
chr10	90520647	90521493	0.070923485
chr10	90529292	90530021	0.06124917
chr10	90530400	90530581	0.024600767
chr10	90532350	90533991	0.2694819
chr10	90536214	90536825	0.18011022
chr10	90538030	90538278	0.021169163
chr10	90576389	90576849	0.105550215
chr10	90685563	90686252	0.1610508
chr10	90730933	90731513	0.108172715
chr10	90749090	90749477	0.104027085
chr10	90755857	90757378	0.16619955
chr10	90767638	90767803	0.03699029
chr10	90772467	90772617	0.023458708
chr10	90772915	90774111	0.11145461
chr10	90775582	90776167	0.10056017
chr10	90799784	90800640	0.212823
chr10	90818303	90818474	0.02719881
chr10	90819627	90820658	0.119849615
chr10	90821220	90821334	0.0883526
chr10	90821700	90822313	0.0883526
chr10	90826148	90826362	0.027232641
chr10	90828381	90828589	0.027217513
chr10	90828858	90829165	0.027217513
chr10	90831495	90831598	0.03407072
chr10	90837364	90837423	0.027533988
chr10	90838310	90838511	0.021707026
chr10	90847516	90848097	0.036890782
chr10	90848506	90848897	0.05764311
chr10	90849445	90849634	0.03048705
chr10	90862286	90862422	0.022380726
chr10	90863272	90864133	0.13263841
chr10	90866047	90866553	0.12847424
chr10	90869736	90870325	0.051826514
chr10	90876031	90876627	0.12457224
chr10	90888973	90889754	0.21294832
chr10	90896775	90897187	0.05918676
chr10	90898121	90899018	0.1966002
chr10	90916197	90916586	0.027891815
chr10	90919613	90920323	0.18316346
chr10	90921133	90921487	0.04255539
chr10	90934075	90934425	0.032233227
chr10	90947210	90947243	0.019439597
chr10	90951893	90952270	0.0511164
chr10	90957471	90958867	0.101428114
chr10	90958982	90959778	0.18405056
chr10	90971398	90971763	0.029436458
chr10	90971918	90972771	0.21986637
chr10	90973045	90973446	0.048654705
chr10	90988542	90989680	0.16073248
chr10	90997706	90998144	0.044828497
chr10	90999489	91000399	0.06352627
chr10	91010591	91011183	0.12539408
chr10	91022955	91023651	0.24135505
chr10	91025089	91026016	0.06573967
chr10	91026459	91026617	0.027533084
chr10	91038043	91038136	0.020283207
chr10	91038675	91039275	0.10172371
chr10	91040437	91040695	0.035800487
chr10	91046171	91046593	0.06845906
chr10	91046651	91046960	0.06845906
chr10	91047251	91047435	0.06845906
chr10	91047489	91047711	0.06845906
chr10	91048637	91048706	0.025908194
chr10	91050279	91050313	0.023273584
chr10	91050801	91050821	0.023273584
chr10	91051804	91051930	0.02872179
chr10	91052722	91053507	0.07731154
chr10	91062620	91062691	0.019159524
chr10	91064543	91064840	0.04417533
chr10	91073152	91073188	0.03929323
chr10	91074423	91074709	0.03197249
chr10	91083883	91084036	0.02510652
chr10	91091264	91092119	0.109617546
chr10	91092828	91093224	0.07389123
chr10	91095944	91096285	0.043734618
chr10	91099738	91100243	0.038065184
chr10	91102277	91102776	0.06437317
chr10	91164337	91164345	0.020658018
chr10	91165446	91166476	0.4935561
chr10	91178277	91178710	0.042736467
chr10	91179799	91180335	0.09664469
chr10	91181800	91182239	0.088991165
chr10	91188479	91189405	0.080095895
chr10	91191830	91191850	0.024181457
chr10	91194410	91194699	0.043788575
chr10	91196021	91196339	0.03335326
chr10	91198676	91198726	0.019019218
chr10	91200533	91201420	0.06967689
chr10	91212573	91214070	0.27636537
chr10	91214126	91214653	0.27636537
chr10	91216858	91216904	0.034795787
chr10	91216980	91217789	0.034795787
chr10	91236888	91237466	0.07867619
chr10	91248339	91248465	0.020791134
chr10	91249165	91249469	0.034164026
chr10	91252272	91252568	0.03236489
chr10	91265732	91265988	0.03250901
chr10	91266564	91267916	0.40995225
chr10	91276079	91276440	0.046275333
chr10	91283565	91283671	0.022331186
chr10	91284567	91284793	0.028410636
chr10	91327119	91328157	0.12069428
chr10	91355023	91355247	0.04493816
chr10	91381193	91381445	0.0273415
chr10	91384915	91385034	0.027122341
chr10	91456912	91457648	0.14939551
chr10	91466458	91467133	0.07002976
chr10	91469409	91469598	0.06609434
chr10	91473044	91473386	0.046315085
chr10	91476362	91477816	0.47421232
chr10	91484379	91484633	0.05197233
chr10	91500930	91501487	0.10368825
chr10	91502438	91502816	0.095813215
chr10	91509232	91509544	0.04593301
chr10	91514261	91514669	0.04047332
chr10	91522158	91523467	0.25489655
chr10	91524541	91524657	0.024322955
chr10	91529355	91529399	0.020625865
chr10	91536602	91536687	0.020632122
chr10	91541903	91542322	0.043393508
chr10	91554996	91555048	0.024192356
chr10	91564295	91564352	0.034138463
chr10	91565013	91565321	0.034138463
chr10	91567383	91567586	0.02303745
chr10	91568410	91568524	0.031675
chr10	91573671	91574349	0.06287614
chr10	91581437	91582621	0.081337884
chr10	91586548	91587134	0.16135995
chr10	91587575	91587671	0.02010735
chr10	91595208	91596907	0.0838379
chr10	91600576	91600780	0.02179991
chr10	91612959	91613276	0.22117497
chr10	91613464	91614398	0.22117497
chr10	91614671	91614988	0.22117497
chr10	91621365	91621476	0.03755152
chr10	91622229	91622623	0.033258226
chr10	91627276	91627331	0.028322518
chr10	91629665	91630656	0.09540521
chr10	91631800	91631927	0.023114836
chr10	91632085	91632286	0.021615144
chr10	91632622	91632625	0.15448563
chr10	91632887	91634171	0.15448563
chr10	91634392	91634432	0.15448563
chr10	91636566	91637192	0.062397443
chr10	91653651	91653884	0.027353426
chr10	91657154	91657405	0.024180617
chr10	91659461	91659801	0.05671894
chr10	91664745	91665236	0.033002622
chr10	91685818	91685877	0.019181171
chr10	91732211	91732699	0.05143863
chr10	91735696	91735975	0.03938153
chr10	91741992	91742473	0.16886449
chr10	91761878	91762226	0.03289944
chr10	91762567	91762704	0.03551779
chr10	91772767	91773665	0.23046352
chr10	91783158	91784748	0.45179856
chr10	91807204	91807785	0.17594554
chr10	91817874	91817915	0.026554327
chr10	91839719	91840151	0.04345437
chr10	91846857	91847092	0.030632481
chr10	91847982	91848076	0.030471826
chr10	91854424	91854805	0.03296677
chr10	91854974	91855090	0.03296677
chr10	91874696	91875431	0.20446806
chr10	91877916	91878046	0.045950867
chr10	91911418	91911437	0.01980505
chr10	91917454	91917608	0.03444593
chr10	91920292	91920625	0.045819663
chr10	91921822	91921966	0.02836596
chr10	91925271	91925509	0.027088994
chr10	91928148	91928205	0.034374844
chr10	91928890	91928908	0.034374844
chr10	91929206	91929310	0.034374844
chr10	91929465	91929578	0.028229844
chr10	91929989	91930020	0.028229844
chr10	91937872	91938139	0.02939886
chr10	91951441	91951864	0.0725937
chr10	91952285	91952318	0.048357632
chr10	91952750	91953721	0.048357632
chr10	91966838	91966944	0.030773263
chr10	91974414	91974509	0.026168441
chr10	91977599	91977624	0.018858882
chr10	91978887	91979642	0.07846303
chr10	91980372	91980411	0.030538086
chr10	91980079	91980194	0.030538086
chr10	91981629	91981658	0.019979518
chr10	91989855	91989860	0.022205504
chr10	91990548	91991902	0.22880268
chr10	91992757	91993238	0.031863753
chr10	91995867	91995948	0.026574986
chr10	92016481	92017204	0.115748346
chr10	92017521	92017584	0.02065372
chr10	92018579	92019043	0.08519132
chr10	92038201	92038234	0.01939507
chr10	92042116	92042249	0.022331757
chr10	92047519	92047665	0.027541462
chr10	92048465	92048633	0.042890668
chr10	92050171	92052079	0.8639102
chr10	92061870	92062135	0.029503858
chr10	92088211	92089143	0.13122667
chr10	92093735	92094228	0.15233274
chr10	92095496	92096461	0.15939613
chr10	92105681	92106900	0.08487829
chr10	92127420	92127588	0.023227643
chr10	92131470	92131477	0.024145866
chr10	92131582	92132101	0.13403867
chr10	92136101	92137431	0.13943148
chr10	92250938	92251198	0.025555532
chr10	92251594	92252279	0.45455763
chr10	92252370	92253679	0.45455763
chr10	92271828	92271854	0.019104505
chr10	92278038	92279271	0.34833622
chr10	92316112	92316169	0.019283129
chr10	92363552	92364987	0.24487841
chr10	92374843	92375201	0.05330351
chr10	92382388	92382718	0.04282448
chr10	92391072	92391346	0.024285482
chr10	92401256	92401788	0.24778053
chr10	92412874	92413658	0.05538493
chr10	92424092	92425045	0.19646572
chr10	92438075	92438630	0.105455674
chr10	92451537	92452146	0.09116544
chr10	92452529	92452560	0.020897718
chr10	92457908	92458770	0.051883955
chr10	92460985	92461070	0.023112359
chr10	92467061	92467987	0.2971961
chr10	92468885	92468975	0.021029044
chr10	92506422	92506638	0.024618637
chr10	92520490	92520556	0.026368992
chr10	92525526	92526067	0.13270052
chr10	92530929	92531349	0.06379166
chr10	92552213	92552681	0.13846493
chr10	92554093	92554307	0.041228753
chr10	92554467	92554851	0.041228753
chr10	92690046	92690179	0.05826813
chr10	93002753	93002905	0.03583656
chr10	93035702	93036104	0.041722015
chr10	93083844	93084182	0.041010354
chr10	93094362	93094373	0.02998138
chr10	93111616	93111764	0.02737666
chr10	93111979	93113000	0.4525239
chr10	93139550	93140262	0.042683683
chr10	93140362	93140484	0.030008398
chr10	93143714	93143810	0.01989355
chr10	93172598	93173557	0.15897566
chr10	93173763	93175202	0.12866051
chr10	93175246	93175345	0.12866051
chr10	93175368	93175641	0.025966972
chr10	93199409	93199726	0.042939566
chr10	93223533	93223926	0.0642094
chr10	93253950	93254374	0.07460038
chr10	93270377	93270614	0.027567126
chr10	93277132	93277171	0.01897983
chr10	93277512	93277553	0.020576552
chr10	93278010	93279485	0.09678758
chr10	93297517	93297582	0.022242421
chr10	93301252	93301629	0.03638657
chr10	93302117	93303524	0.06087956
chr10	93303975	93304293	0.03381643
chr10	93315500	93315853	0.03867637
chr10	93317770	93318058	0.027921168
chr10	93319981	93320570	0.041648176
chr10	93320753	93321651	0.08171647
chr10	93336228	93336408	0.15388495
chr10	93336825	93337465	0.15388495
chr10	93339936	93340107	0.024922732
chr10	93341885	93342213	0.036951873
chr10	93351494	93351626	0.023227705
chr10	93351799	93353369	0.22183256
chr10	93353516	93354917	0.07272875
chr10	93372019	93372652	0.046549335
chr10	93381785	93381874	0.024433384
chr10	93386392	93386568	0.028984824
chr10	93397061	93397692	0.0360858
chr10	93398292	93398863	0.063296616
chr10	93399141	93399291	0.022213057
chr10	93409685	93409989	0.032725424
chr10	93413463	93413986	0.119645305
chr10	93422419	93423219	0.20556577
chr10	93426397	93426904	0.05042577
chr10	93442811	93443332	0.16936709
chr10	93449956	93450426	0.08158808
chr10	93450529	93451398	0.08158808
chr10	93456423	93456465	0.030232802
chr10	93475461	93475631	0.024068845
chr10	93491081	93491159	0.03130172
chr10	93545481	93546236	0.16204761
chr10	93566397	93567571	0.124606185
chr10	93567709	93567720	0.019071493
chr10	93568917	93569402	0.24617268
chr10	93637648	93637680	0.018905748
chr10	93676338	93676399	0.024800202
chr10	93682297	93682499	0.149962
chr10	93682628	93683221	0.149962
chr10	93683413	93684148	0.149962
chr10	93689959	93690044	0.019389855
chr10	93700665	93701235	0.050506365
chr10	93701368	93701450	0.050506365
chr10	93737808	93738352	0.04801972
chr10	93772682	93773268	0.13055278
chr10	93807558	93807914	0.033014856
chr10	93814372	93815026	0.22688317
chr10	93831474	93831994	0.14157283
chr10	93868354	93869047	0.13997026
chr10	93870481	93871044	0.09256927
chr10	93883062	93883519	0.119656295
chr10	93885334	93885854	0.054788202
chr10	93886798	93886821	0.018975155
chr10	93890249	93890750	0.029038006
chr10	93895895	93896037	0.035631817
chr10	93896586	93896767	0.021060685
chr10	93899364	93899765	0.037413184
chr10	93900029	93900231	0.037413184
chr10	93900730	93901098	0.042869285
chr10	93902801	93902837	0.01890942
chr10	93908390	93909038	0.10216001
chr10	93911349	93911404	0.022934237
chr10	93912020	93912322	0.036565714
chr10	93921677	93922545	0.055656686
chr10	93923545	93923862	0.03186756
chr10	93930385	93930484	0.028145157
chr10	93939501	93939552	0.023471838
chr10	93951276	93951582	0.047260363
chr10	93957195	93957218	0.022625096
chr10	93958196	93958821	0.2470233
chr10	93958878	93958969	0.021718152
chr10	93962742	93962784	0.026062436
chr10	93966803	93967331	0.06590094
chr10	93976037	93976271	0.027131436
chr10	93976780	93976843	0.038841914
chr10	93981955	93983252	0.57121766
chr10	94010813	94011574	0.21421972
chr10	94020613	94020994	0.0960402
chr10	94028586	94030366	0.29671592
chr10	94057448	94057752	0.03442453
chr10	94077628	94078381	0.0852937
chr10	94099540	94100037	0.02983907
chr10	94100677	94100992	0.03247063
chr10	94101078	94102330	0.15044408
chr10	94102378	94102849	0.023870757
chr10	94108052	94108252	0.026021319
chr10	94132842	94133733	0.3138942
chr10	94137080	94137380	0.060134888
chr10	94157995	94159343	0.2358753
chr10	94196473	94197517	0.12481128
chr10	94197772	94198070	0.041139178
chr10	94206093	94206284	0.02673812
chr10	94211602	94212725	0.4816225
chr10	94216018	94216211	0.040525146
chr10	94217579	94218048	0.07373605
chr10	94240329	94240804	0.11173217
chr10	94262849	94263907	0.13495371
chr10	94269151	94269321	0.024040708
chr10	94281144	94281151	0.02361184
chr10	94290751	94290843	0.019978365
chr10	94291446	94291913	0.05454725
chr10	94304995	94305925	0.07346808
chr10	94306676	94307082	0.061997324
chr10	94309764	94309926	0.022983901
chr10	94311707	94311867	0.029947083
chr10	94315165	94315236	0.02396383
chr10	94315905	94316114	0.027572023
chr10	94316624	94316681	0.020623626
chr10	94316934	94317776	0.16048248
chr10	94333397	94334489	0.27542058
chr10	94351411	94351759	0.040772494
chr10	94360684	94361338	0.118094094
chr10	94365006	94365062	0.032757074
chr10	94394927	94395523	0.08625424
chr10	94429010	94430789	0.4189233
chr10	94433278	94433478	0.027837751
chr10	94444219	94445321	0.19816136
chr10	94456239	94456713	0.12207428
chr10	94462463	94463102	0.15817389
chr10	94463364	94463655	0.03649854
chr10	94481162	94481633	0.05731402
chr10	94482785	94483076	0.031235212
chr10	94486120	94486297	0.023169614
chr10	94511367	94512491	0.12007264
chr10	94512814	94512886	0.023761831
chr10	94513348	94513562	0.02661136
chr10	94524443	94524754	0.0429113
chr10	94528521	94529095	0.031108603
chr10	94529718	94529736	0.02159042
chr10	94530009	94530292	0.028776098
chr10	94554586	94555928	0.38797435
chr10	94561009	94561156	0.02194286
chr10	94563373	94563478	0.026455216
chr10	94563728	94564392	0.13810003
chr10	94565150	94565239	0.025761645
chr10	94569542	94569996	0.07102138
chr10	94593502	94594449	0.17867708
chr10	94600451	94600581	0.025117679
chr10	94600773	94601086	0.03030956
chr10	94602988	94603163	0.029276913
chr10	94604115	94604150	0.018971816
chr10	94606253	94606602	0.031902663
chr10	94607881	94607992	0.025371721
chr10	94613469	94613633	0.024077924
chr10	94653221	94653341	0.030095045
chr10	94664523	94664863	0.031037234
chr10	94669967	94669974	0.030456409
chr10	94677764	94678374	0.17164433
chr10	94702381	94702579	0.029446548
chr10	94705525	94705713	0.025216216
chr10	94718774	94718890	0.021808634
chr10	94724369	94724900	0.122539826
chr10	94732644	94733006	0.0464396
chr10	94733294	94734641	0.21230605
chr10	94734792	94735215	0.06744897
chr10	94757994	94758065	0.02138855
chr10	94764863	94764986	0.020527674
chr10	94774254	94774450	0.021740902
chr10	94796130	94796536	0.05311205
chr10	94832002	94832518	0.10980918
chr10	94835250	94835592	0.026767913
chr10	94835910	94836064	0.022262223
chr10	94855128	94855368	0.03986299
chr10	94862316	94862616	0.027863134
chr10	94862677	94863235	0.05174535
chr10	94903438	94904252	0.15600814
chr10	94906849	94907377	0.07514597
chr10	94911129	94911759	0.04758558
chr10	94912183	94912283	0.02119728
chr10	94929422	94930056	0.07282526
chr10	94933013	94933343	0.05756318
chr10	94933858	94934216	0.08043183
chr10	94952553	94953345	0.19716832
chr10	94955075	94956133	0.07356369
chr10	94966201	94966865	0.32114258
chr10	94980526	94981124	0.061095726
chr10	94981289	94981571	0.027658258
chr10	94982720	94983899	0.29584774
chr10	94999337	94999943	0.08073844
chr10	95000322	95000438	0.026677737
chr10	95007938	95008009	0.019330181
chr10	95011452	95011513	0.023770785
chr10	95019165	95019380	0.02410207
chr10	95044203	95044550	0.054777898
chr10	95062069	95062389	0.09235892
chr10	95072117	95072219	0.024127493
chr10	95082663	95082780	0.020052105
chr10	95088298	95088653	0.037674677
chr10	95089656	95089939	0.031696584
chr10	95092562	95093025	0.1012984
chr10	95107379	95107832	0.08812807
chr10	95113978	95114282	0.052236483
chr10	95120892	95121156	0.029416827
chr10	95145764	95146645	0.37491202
chr10	95174221	95174480	0.045355257
chr10	95181955	95181974	0.019322377
chr10	95216262	95216886	0.1453363
chr10	95238040	95238311	0.041924555
chr10	95238509	95238624	0.027547888
chr10	95247725	95248176	0.04873539
chr10	95256341	95257209	0.14575867
chr10	95277521	95278155	0.06331886
chr10	95278253	95278321	0.019037306
chr10	95286316	95286442	0.024052138
chr10	95293426	95293521	0.029774336
chr10	95299179	95299426	0.033955794
chr10	95309785	95309965	0.024296597
chr10	95320298	95320515	0.02341102
chr10	95325964	95326292	0.04733551
chr10	95327867	95328040	0.027098363
chr10	95329039	95329680	0.06339449
chr10	95329950	95330283	0.02970941
chr10	95330429	95330594	0.02970941
chr10	95331408	95332141	0.04863072
chr10	95338199	95339017	0.107604966
chr10	95351931	95352782	0.045951918
chr10	95352829	95352842	0.045951918
chr10	95355338	95355682	0.046513967
chr10	95355905	95355966	0.024814086
chr10	95375403	95375474	0.03418671
chr10	95375717	95376034	0.03418671
chr10	95379329	95380555	0.0835317
chr10	95420345	95420454	0.021366494
chr10	95429993	95430805	0.12874521
chr10	95430913	95432398	0.12551671
chr10	95434571	95434867	0.031350672
chr10	95439416	95439855	0.028678622
chr10	95441159	95442160	0.17473257
chr10	95442280	95442315	0.17473257
chr10	95466242	95466583	0.03640598
chr10	95478892	95479154	0.038399596
chr10	95486199	95486239	0.025426557
chr10	95501665	95501753	0.019654479
chr10	95502760	95504610	0.249612
chr10	95502337	95502618	0.249612
chr10	95528449	95528599	0.026062803
chr10	95529280	95529623	0.04546831
chr10	95549518	95549699	0.02804405
chr10	95551644	95551773	0.019208383
chr10	95556849	95557126	0.033270217
chr10	95584657	95585342	0.15172225
chr10	95616888	95616971	0.01994992
chr10	95628934	95630583	0.103502445
chr10	95630962	95631044	0.020504998
chr10	95632982	95633655	0.044904422
chr10	95649944	95650022	0.0363575
chr10	95656111	95656257	0.03590592
chr10	95656636	95656715	0.03590592
chr10	95659430	95660886	0.08498111
chr10	95661408	95661578	0.02461386
chr10	95661886	95661997	0.019816188
chr10	95684943	95685147	0.023760624
chr10	95691330	95691567	0.0228712
chr10	95694065	95694391	0.030131035
chr10	95694699	95694923	0.030131035
chr10	95696001	95696242	0.024752077
chr10	95696523	95696801	0.022733657
chr10	95697643	95697789	0.025789792
chr10	95708210	95708299	0.024471197
chr10	95708624	95708817	0.029310035
chr10	95713994	95714064	0.026829787
chr10	95720094	95720168	0.034292314
chr10	95728567	95728882	0.050894834
chr10	95730468	95730734	0.045296505
chr10	95732105	95733421	0.11393755
chr10	95736979	95737209	0.024642384
chr10	95738528	95738592	0.022873769
chr10	95744282	95744652	0.03863039
chr10	95744912	95745089	0.1378667
chr10	95745324	95747403	0.1378667
chr10	95750971	95751202	0.044142324
chr10	95764296	95764323	0.02207117
chr10	95768588	95769257	0.19638519
chr10	95783359	95783512	0.033156168
chr10	95828017	95828286	0.024107413
chr10	95829452	95830061	0.15029305
chr10	95836602	95837329	0.15286498
chr10	95838024	95838049	0.019920101
chr10	95842024	95842350	0.03372106
chr10	95845554	95845788	0.02988229
chr10	95846848	95846876	0.034023445
chr10	95853476	95853478	0.022636857
chr10	95856991	95857170	0.025095401
chr10	95870453	95870557	0.025919948
chr10	95871847	95871945	0.022405617
chr10	95874044	95874157	0.0380384
chr10	95877473	95877729	0.02954865
chr10	95894716	95894777	0.019662688
chr10	95899075	95900052	0.2113884
chr10	95900781	95900994	0.024975711
chr10	95960244	95960754	0.14654112
chr10	95966884	95967164	0.03382056
chr10	95974524	95975091	0.083783425
chr10	95983263	95984364	0.06947477
chr10	95985979	95986037	0.020258712
chr10	96000107	96001189	0.20941952
chr10	96005273	96006186	0.065407954
chr10	96019210	96019610	0.053551827
chr10	96037960	96038030	0.029717952
chr10	96038094	96038600	0.029717952
chr10	96040408	96041434	0.10897841
chr10	96048328	96048820	0.056954123
chr10	96055837	96055870	0.03518114
chr10	96056021	96056212	0.03518114
chr10	96077953	96077971	0.021089496
chr10	96080039	96080748	0.048048325
chr10	96089162	96089771	0.09838711
chr10	96090658	96090993	0.02872446
chr10	96091275	96091968	0.05623329
chr10	96099037	96099175	0.023940515
chr10	96105612	96105736	0.024039634
chr10	96107005	96107400	0.047625404
chr10	96114433	96114585	0.022021282
chr10	96120836	96121680	0.24191055
chr10	96133374	96134410	0.14744031
chr10	96153537	96153691	0.022274071
chr10	96164016	96164077	0.029993836
chr10	96168838	96169088	0.03942873
chr10	96171407	96171535	0.02256593
chr10	96176373	96176459	0.020769415
chr10	96183223	96183442	0.023654079
chr10	96189292	96189346	0.025147991
chr10	96190120	96190478	0.030481135
chr10	96195521	96195555	0.027492264
chr10	96209825	96210431	0.08208692
chr10	96210451	96211119	0.119337104
chr10	96214956	96215442	0.062159393
chr10	96233590	96234081	0.039128534
chr10	96242022	96242290	0.02809261
chr10	96255242	96255436	0.02355412
chr10	96269160	96269289	0.039305884
chr10	96271916	96272148	0.024268646
chr10	96279260	96279516	0.028298112
chr10	96279676	96279795	0.028298112
chr10	96290609	96290614	0.023997258
chr10	96309445	96309497	0.019458978
chr10	96310095	96311855	0.27870578
chr10	96313640	96313841	0.031813353
chr10	96334348	96334954	0.24177356
chr10	96381686	96381815	0.02369726
chr10	96381999	96382493	0.043837592
chr10	96382873	96383026	0.032540012
chr10	96386193	96386491	0.029972197
chr10	96387176	96388623	0.35772264
chr10	96419060	96419482	0.06883115
chr10	96433056	96433114	0.024677036
chr10	96433258	96433364	0.02216422
chr10	96447893	96447962	0.022563552
chr10	96572398	96572458	0.023514671
chr10	96596555	96596578	0.023606414
chr10	96606827	96607025	0.021919819
chr10	96610300	96610701	0.056711506
chr10	96617513	96617526	0.019272057
chr10	96632801	96633381	0.0338335
chr10	96642558	96642875	0.031093005
chr10	96673224	96673291	0.024355121
chr10	96729226	96729274	0.04217319
chr10	96729379	96729840	0.04217319
chr10	96774285	96774515	0.024384804
chr10	96791820	96792235	0.04370799
chr10	96798313	96798504	0.025967058
chr10	96818262	96818405	0.0212945
chr10	96835768	96836601	0.121933505
chr10	96869412	96869506	0.019595692
chr10	96899356	96899595	0.020255512
chr10	96900560	96901364	0.15242144
chr10	96904778	96905160	0.055113297
chr10	96908396	96909185	0.056703173
chr10	96913228	96913424	0.021750838
chr10	96927920	96928489	0.056420047
chr10	96930428	96933047	0.4853601
chr10	96935322	96935755	0.08311114
chr10	96938817	96939341	0.10574091
chr10	96952356	96952680	0.039231773
chr10	96957200	96957635	0.033843424
chr10	96968607	96969151	0.040192842
chr10	96982690	96982741	0.044556845
chr10	96989214	96989620	0.054169692
chr10	97044993	97045028	0.021130169
chr10	97072806	97072904	0.037494566
chr10	97073426	97073485	0.02124423
chr10	97075023	97075042	0.019877158
chr10	97125909	97126369	0.10429863
chr10	97126732	97127302	0.10429863
chr10	97148167	97148356	0.034645204
chr10	97150734	97150868	0.036922395
chr10	97158440	97158511	0.025991833
chr10	97159316	97159432	0.037828848
chr10	97160832	97161032	0.034028493
chr10	97166087	97166315	0.02167001
chr10	97173684	97174153	0.05499359
chr10	97182556	97182641	0.026387783
chr10	97189214	97189873	0.2004321
chr10	97206259	97206378	0.021061722
chr10	97210076	97210771	0.044053268
chr10	97211816	97211940	0.020700451
chr10	97219786	97220191	0.037161738
chr10	97221972	97222574	0.1380949
chr10	97225237	97225374	0.022156022
chr10	97245731	97245758	0.14042227
chr10	97245865	97246461	0.14042227
chr10	97255247	97255250	0.030988863
chr10	97259347	97259654	0.036527578
chr10	97281876	97281905	0.034734696
chr10	97298416	97298900	0.06019802
chr10	97313429	97314124	0.08959155
chr10	97314266	97314980	0.2766887
chr10	97328000	97328438	0.059985492
chr10	97329727	97330151	0.102547266
chr10	97346304	97346423	0.031695582
chr10	97348325	97348539	0.0441134
chr10	97358357	97358939	0.046337746
chr10	97361652	97362612	0.2495016
chr10	97371699	97372339	0.06022827
chr10	97400379	97401010	0.07759376
chr10	97422154	97422277	0.020642612
chr10	97426025	97426633	0.06956781
chr10	97434602	97435800	0.5469499
chr10	97446814	97447457	0.076273695
chr10	97452167	97452425	0.03183124
chr10	97453098	97453653	0.09482783
chr10	97478604	97478802	0.026653087
chr10	97480133	97482244	0.112089664
chr10	97484256	97484385	0.029996976
chr10	97485488	97486015	0.04970661
chr10	97527719	97527859	0.022502309
chr10	97535669	97535676	0.026639102
chr10	97543600	97543664	0.019392159
chr10	97549899	97550582	0.06474988
chr10	97567764	97568120	0.028896602
chr10	97571573	97571819	0.035459097
chr10	97588626	97589132	0.08877846
chr10	97590102	97590321	0.03063381
chr10	97591732	97591914	0.02417551
chr10	97595290	97595556	0.028855385
chr10	97596070	97596640	0.11919391
chr10	97613381	97615584	0.20772523
chr10	97616329	97616558	0.028370917
chr10	97627106	97627162	0.020901836
chr10	97640721	97640970	0.037406698
chr10	97654780	97655697	0.10195829
chr10	97655846	97656603	0.075656965
chr10	97659214	97659498	0.03616475
chr10	97673502	97673534	0.01967037
chr10	97674461	97676461	0.061652534
chr10	97679373	97679503	0.02552642
chr10	97686153	97686464	0.042587165
chr10	97687673	97687802	0.027377754
chr10	97689494	97689552	0.021436956
chr10	97703235	97703564	0.038598903
chr10	97713146	97713480	0.037148226
chr10	97727487	97727841	0.03535495
chr10	97730292	97732129	0.10609662
chr10	97747321	97747534	0.033939835
chr10	97804975	97805088	0.0318468
chr10	97816520	97816577	0.019960282
chr10	97875279	97875716	0.067935206
chr10	97877814	97878505	0.15563004
chr10	97888832	97889826	0.16047595
chr10	97902161	97902381	0.11738779
chr10	97902404	97904321	0.11738779
chr10	97922694	97922943	0.083308116
chr10	97922974	97924117	0.083308116
chr10	97925110	97925590	0.07049323
chr10	97960869	97961524	0.093089364
chr10	97977458	97977582	0.020963639
chr10	97995963	97996131	0.02103501
chr10	97996281	97996544	0.023185521
chr10	98020520	98020742	0.027201544
chr10	98020968	98021149	0.023134723
chr10	98022082	98022338	0.035659157
chr10	98026769	98027281	0.062017534
chr10	98101435	98101545	0.024896054
chr10	98101792	98101932	0.021967568
chr10	98102204	98102376	0.023976931
chr10	98132003	98132610	0.2186247
chr10	98163821	98163901	0.021035878
chr10	98177041	98177593	0.08258038
chr10	98178497	98179736	0.070612736
chr10	98186924	98187334	0.05733266
chr10	98188257	98188285	0.023888832
chr10	98244405	98244754	0.051423974
chr10	98245370	98246185	0.13545695
chr10	98252849	98253271	0.06612012
chr10	98278305	98278774	0.120731115
chr10	98282151	98282630	0.1605894
chr10	98315647	98316012	0.055722643
chr10	98337448	98337754	0.031846646
chr10	98343463	98343530	0.021828318
chr10	98350963	98352111	0.11946662
chr10	98372295	98372506	0.026939679
chr10	98378732	98379047	0.04603288
chr10	98379700	98379770	0.04285737
chr10	98398263	98398553	0.038259294
chr10	98411993	98412260	0.033267993
chr10	98413465	98413984	0.082804404
chr10	98428796	98428822	0.024257017
chr10	98433127	98433481	0.028976835
chr10	98458501	98458576	0.030229166
chr10	98460549	98460871	0.054255098
chr10	98506027	98506308	0.05201365
chr10	98507422	98509454	0.1462903
chr10	98544457	98544521	0.020267334
chr10	98550149	98550381	0.04711861
chr10	98555912	98556277	0.029510504
chr10	98582796	98582853	0.025275208
chr10	98831571	98831620	0.02056482
chr10	98994143	98994409	0.04236633
chr10	99124612	99125406	0.054278728
chr10	99127020	99127124	0.02396102
chr10	99570437	99570930	0.052896757
chr10	99632536	99632647	0.026968498
chr10	99642464	99642552	0.020990012
chr10	99651781	99652025	0.05208236
chr10	99656031	99656556	0.121736325
chr10	99657616	99658009	0.08315884
chr10	99716330	99716477	0.03298543
chr10	99786002	99786260	0.050632823
chr10	99799932	99799953	0.026882684
chr10	99966432	99966568	0.029167049
chr10	100109238	100109274	0.034485467
chr10	100200757	100200819	0.023600895
chr10	100211334	100211408	0.023406701
chr10	100243359	100243677	0.04760508
chr10	100252000	100252361	0.047444537
chr10	100346928	100347342	0.117869034
chr10	100477062	100477218	0.039121203
chr10	100522432	100522993	0.13236529
chr10	100555404	100555578	0.043356065
chr10	100607606	100608024	0.045109548
chr10	100609586	100609602	0.024237612
chr10	100609683	100609965	0.02374982
chr10	100610068	100610259	0.027147826
chr10	100639031	100639181	0.023644602
chr10	100760487	100761918	0.10541687
chr10	100762229	100762456	0.025831647
chr10	100793356	100793623	0.043091454
chr10	100828475	100828873	0.036235053
chr10	100836783	100836905	0.037472382
chr10	100838255	100838401	0.027914604
chr10	100842389	100842616	0.025402253
chr10	100890642	100890720	0.020305354
chr10	100891470	100891969	0.10009806
chr10	100962343	100962881	0.11709548
chr10	100963835	100964037	0.022875272
chr10	100964386	100965837	0.49460912
chr10	100966117	100966984	0.080233335
chr10	100995682	100997034	0.058304533
chr10	101002503	101002878	0.035376113
chr10	101034224	101034604	0.039882105
chr10	101056770	101057148	0.03603107
chr10	101056154	101056644	0.03603107
chr10	101058000	101058005	0.041647658
chr10	101065604	101065771	0.022756936
chr10	101073018	101073057	0.025120055
chr10	101075805	101075888	0.029471463
chr10	101089530	101089677	0.029761162
chr10	101107226	101107379	0.026019141
chr10	101108569	101108707	0.02643064
chr10	101114617	101114629	0.023316365
chr10	101161701	101162401	0.030883562
chr10	101164687	101164861	0.022558112
chr10	101165872	101166192	0.050350435
chr10	101168403	101168603	0.023244746
chr10	101168912	101170709	0.11276007
chr10	101173198	101174620	0.16060789
chr10	101178162	101178183	0.025627613
chr10	101186140	101186468	0.0404982
chr10	101186730	101186903	0.0404982
chr10	101195998	101196389	0.029950071
chr10	101197875	101198248	0.03749812
chr10	101198401	101198533	0.03749812
chr10	101200908	101200917	0.036888693
chr10	101202384	101202455	0.022922935
chr10	101204152	101204252	0.030092942
chr10	101213759	101214404	0.07275651
chr10	101220206	101220340	0.021759985
chr10	101228550	101228558	0.024366444
chr10	101232520	101232652	0.027084798
chr10	101241111	101241223	0.023619708
chr10	101242824	101243087	0.030597493
chr10	101243197	101243238	0.030597493
chr10	101244794	101244925	0.065134555
chr10	101245005	101245361	0.065134555
chr10	101245462	101246037	0.065134555
chr10	101246749	101247755	0.08791695
chr10	101267391	101267438	0.022134274
chr10	101270815	101271000	0.029140398
chr10	101272801	101272920	0.03182521
chr10	101276324	101276468	0.029328268
chr10	101281644	101281660	0.034850836
chr10	101285099	101285584	0.060870863
chr10	101287560	101287747	0.022663057
chr10	101289515	101289611	0.029837804
chr10	101293289	101293447	0.03265773
chr10	101316732	101316788	0.04117163
chr10	101320439	101320802	0.044603396
chr10	101328162	101329042	0.058916643
chr10	101330066	101330509	0.040856026
chr10	101330823	101330842	0.02124857
chr10	101331184	101331687	0.05006704
chr10	101332052	101332114	0.02244273
chr10	101332225	101332245	0.02244273
chr10	101347733	101347905	0.031865202
chr10	101348569	101348677	0.022492565
chr10	101349934	101350473	0.14037347
chr10	101357733	101358006	0.037713487
chr10	101359792	101360522	0.15120502
chr10	101360615	101360838	0.15120502
chr10	101361914	101362677	0.06693791
chr10	101367674	101367880	0.040606033
chr10	101371374	101372784	0.12215757
chr10	101384421	101384869	0.29784662
chr10	101384954	101385801	0.29784662
chr10	101403811	101404859	0.1004903
chr10	101406780	101407111	0.026605345
chr10	101409367	101409702	0.057564326
chr10	101437207	101437386	0.02666421
chr10	101439672	101440312	0.06975844
chr10	101448181	101448498	0.04323092
chr10	101459410	101460544	0.082654335
chr10	101460679	101461172	0.025071692
chr10	101467304	101468162	0.13843612
chr10	101475348	101476425	0.20429409
chr10	101477317	101477980	0.04078887
chr10	101478096	101478448	0.024053643
chr10	101481292	101481380	0.026101379
chr10	101483472	101483500	0.022093616
chr10	101484170	101484202	0.023091052
chr10	101484507	101484915	0.026111776
chr10	101509331	101509332	0.020410137
chr10	101545902	101545989	0.024336506
chr10	101567832	101567906	0.026432974
chr10	101573202	101573204	0.025514767
chr10	101578256	101578406	0.029647125
chr10	101591283	101591671	0.023293769
chr10	101591947	101592347	0.048517648
chr10	101599730	101599753	0.023091163
chr10	101615456	101615574	0.019762112
chr10	101623609	101624176	0.05960207
chr10	101629853	101631026	0.20448643
chr10	101632780	101632958	0.062094796
chr10	101653718	101653761	0.022734927
chr10	101656419	101656607	0.025076631
chr10	101662604	101662802	0.022758879
chr10	101663494	101663904	0.057201862
chr10	101664069	101664420	0.057201862
chr10	101675534	101675878	0.07931602
chr10	101678715	101679109	0.04748453
chr10	101679998	101680191	0.02801452
chr10	101692228	101692508	0.02887212
chr10	101704629	101704929	0.02459001
chr10	101705115	101705456	0.03024883
chr10	101720153	101720286	0.024634684
chr10	101724130	101724227	0.027815491
chr10	101728357	101728418	0.023945808
chr10	101728939	101729023	0.025682526
chr10	101730892	101730986	0.026789004
chr10	101737837	101738181	0.031650774
chr10	101748654	101748837	0.032780986
chr10	101753694	101753906	0.023646455
chr10	101762142	101763400	0.33355498
chr10	101790678	101790989	0.04787225
chr10	101809594	101809940	0.037729226
chr10	101814188	101814577	0.048769828
chr10	101815315	101816357	0.05817417
chr10	101816481	101816908	0.05817417
chr10	101816962	101816973	0.019320356
chr10	101816998	101817072	0.019320356
chr10	101820046	101820140	0.030747214
chr10	101825277	101825383	0.028956007
chr10	101826783	101827357	0.042975873
chr10	101845764	101846308	0.1389164
chr10	101846737	101848092	0.18959978
chr10	101849797	101850286	0.1857957
chr10	101878323	101878443	0.03423985
chr10	101878823	101880229	0.4290374
chr10	101884011	101884483	0.07434572
chr10	101893357	101893953	0.0790679
chr10	101899700	101900265	0.08365896
chr10	101906384	101906437	0.023488961
chr10	101906905	101907854	0.08783465
chr10	101910715	101911425	0.09961648
chr10	101929475	101930438	0.12111737
chr10	101930497	101930650	0.12111737
chr10	101931182	101931450	0.029604306
chr10	101946004	101946143	0.2136609
chr10	101946357	101948518	0.2136609
chr10	101965664	101966040	0.04093078
chr10	101967849	101968310	0.098094106
chr10	101974739	101975517	0.19529305
chr10	101975630	101975717	0.024035968
chr10	101982921	101984184	0.045054357
chr10	101986713	101986804	0.019962786
chr10	101988797	101989018	0.16071825
chr10	101989094	101990148	0.16071825
chr10	101990343	101990346	0.16071825
chr10	101996529	101996555	0.02052407
chr10	102001065	102001320	0.035674386
chr10	102002647	102002794	0.031082029
chr10	102003769	102003784	0.019365877
chr10	102004554	102004777	0.025906585
chr10	102007886	102008552	0.16559447
chr10	102022234	102022337	0.024583621
chr10	102032733	102032914	0.03030414
chr10	102035172	102035394	0.025919631
chr10	102035619	102035713	0.025017975
chr10	102036859	102036960	0.023956351
chr10	102059452	102060427	0.236373
chr10	102066141	102066198	0.034710083
chr10	102067175	102067227	0.019053627
chr10	102068958	102069029	0.021527473
chr10	102069208	102069236	0.021527473
chr10	102088072	102088227	0.023168983
chr10	102097254	102097474	0.02147475
chr10	102102070	102102133	0.027473088
chr10	102106777	102106854	0.029733468
chr10	102110123	102110221	0.029741997
chr10	102129936	102130002	0.03038424
chr10	102130306	102130383	0.03038424
chr10	102130480	102130866	0.03038424
chr10	102130906	102130953	0.03038424
chr10	102134433	102134582	0.03582427
chr10	102138424	102138441	0.025884308
chr10	102144107	102144232	0.024143945
chr10	102169619	102169715	0.037743974
chr10	102169770	102169941	0.037743974
chr10	102179279	102179337	0.025714792
chr10	102179582	102179852	0.025714792
chr10	102181020	102181162	0.031928506
chr10	102190073	102190090	0.020135485
chr10	102201182	102201306	0.024714272
chr10	102207737	102208440	0.06250887
chr10	102210567	102210594	0.019437173
chr10	102210820	102210995	0.022230126
chr10	102211872	102212067	0.033878777
chr10	102213243	102213370	0.03387194
chr10	102221017	102221304	0.022112703
chr10	102225329	102225549	0.035405733
chr10	102237550	102238210	0.2010557
chr10	102238434	102238786	0.03235619
chr10	102241811	102241995	0.020921573
chr10	102249070	102251615	0.35323986
chr10	102252315	102252941	0.14858042
chr10	102256258	102256476	0.035018086
chr10	102293253	102293450	0.022527497
chr10	102298417	102298774	0.033175416
chr10	102305467	102305508	0.033713583
chr10	102312293	102312323	0.039130688
chr10	102329983	102330072	0.02107291
chr10	102333293	102333296	0.02256919
chr10	102341280	102341513	0.026979627
chr10	102347450	102347581	0.029445063
chr10	102351301	102351538	0.022142299
chr10	102358807	102358900	0.023887228
chr10	102359111	102359635	0.042131964
chr10	102363402	102363908	0.0578469
chr10	102364291	102364421	0.0578469
chr10	102364608	102364620	0.0578469
chr10	102367853	102368169	0.035683736
chr10	102369815	102369943	0.021144377
chr10	102373506	102373662	0.02802241
chr10	102382184	102382230	0.02268362
chr10	102387560	102388147	0.04030081
chr10	102388186	102388207	0.034364738
chr10	102388280	102388744	0.034364738
chr10	102394660	102394747	0.020498872
chr10	102401325	102401353	0.021883681
chr10	102404364	102404581	0.033330753
chr10	102413103	102413176	0.01973423
chr10	102416862	102417302	0.046897046
chr10	102417322	102417429	0.046897046
chr10	102426851	102427093	0.0321263
chr10	102435251	102435256	0.022632614
chr10	102437283	102437291	0.025720272
chr10	102437474	102437509	0.025720272
chr10	102437621	102437886	0.03829457
chr10	102440169	102440337	0.036421817
chr10	102466727	102466774	0.032367535
chr10	102466827	102466952	0.032367535
chr10	102473521	102473818	0.03882099
chr10	102474047	102474153	0.03882099
chr10	102475620	102475781	0.022394674
chr10	102477810	102477832	0.020991463
chr10	102482859	102483021	0.034723304
chr10	102493500	102493504	0.02295861
chr10	102493710	102494540	0.10458211
chr10	102494736	102494969	0.043030567
chr10	102497533	102497554	0.01926756
chr10	102525551	102525631	0.02162604
chr10	102541746	102541803	0.02390009
chr10	102556790	102556918	0.023225183
chr10	102570093	102570104	0.028282018
chr10	102592894	102593143	0.040796883
chr10	102593926	102593936	0.025027096
chr10	102597339	102597590	0.037176207
chr10	102635546	102635745	0.031565335
chr10	102659712	102659897	0.03968598
chr10	102660478	102660602	0.03307116
chr10	102662512	102662614	0.03888017
chr10	102664521	102664652	0.023927035
chr10	102665555	102665630	0.03144829
chr10	102677119	102677262	0.051780604
chr10	102678080	102678276	0.051780604
chr10	102678389	102678549	0.028171228
chr10	102680300	102680342	0.02782386
chr10	102691724	102691803	0.032213762
chr10	102692598	102692603	0.024736168
chr10	102696336	102696701	0.028211636
chr10	102696797	102696929	0.028211636
chr10	102700737	102700852	0.042483266
chr10	102701260	102701380	0.042483266
chr10	102702098	102702232	0.038042348
chr10	102703353	102703461	0.038042348
chr10	102705101	102705408	0.025784256
chr10	102712285	102712509	0.02793122
chr10	102715332	102715432	0.020237599
chr10	102716945	102717146	0.03938104
chr10	102729348	102729401	0.023524832
chr10	102751111	102751162	0.03268464
chr10	102769702	102770031	0.02728091
chr10	102770137	102770148	0.030028788
chr10	102816216	102816245	0.020597635
chr10	102830142	102830904	0.12325425
chr10	102846513	102846721	0.03164552
chr10	102851515	102851805	0.04386481
chr10	102853809	102854248	0.04178425
chr10	102857745	102858554	0.0678296
chr10	102862161	102862495	0.04811409
chr10	102863850	102863890	0.01907922
chr10	102865509	102866136	0.26090825
chr10	102866379	102866422	0.018966537
chr10	102866794	102867281	0.035568204
chr10	102867432	102867560	0.020123038
chr10	102882976	102883260	0.026200563
chr10	102883986	102884131	0.021309452
chr10	102920990	102921410	0.05437153
chr10	102923019	102923537	0.081778996
chr10	102925272	102926179	0.10724178
chr10	102927466	102928173	0.06956202
chr10	102928235	102928249	0.022481976
chr10	102928336	102928376	0.022481976
chr10	102935721	102936110	0.05553597
chr10	102936227	102936574	0.029664274
chr10	102939017	102939413	0.05296514
chr10	102941808	102941847	0.01904476
chr10	102946132	102946476	0.034223087
chr10	102948777	102949061	0.041208364
chr10	102965619	102966572	0.19774139
chr10	102970372	102971281	0.13843781
chr10	102973635	102973792	0.0218785
chr10	102981574	102981657	0.02659172
chr10	102990271	102990957	0.39092952
chr10	102997424	102998181	0.119509004
chr10	103005826	103006099	0.026531074
chr10	103013920	103014516	0.26225343
chr10	103021606	103021855	0.03098231
chr10	103031547	103031659	0.02284352
chr10	103032103	103032320	0.03027787
chr10	103051133	103051468	0.026784835
chr10	103051583	103053565	0.06338219
chr10	103053754	103053956	0.06338219
chr10	103067545	103067817	0.03719155
chr10	103070114	103070158	0.02650983
chr10	103074165	103074358	0.024168957
chr10	103078687	103079036	0.037976507
chr10	103081760	103082293	0.08281215
chr10	103094543	103094553	0.037582252
chr10	103108869	103108919	0.02392168
chr10	103109120	103109336	0.03471659
chr10	103127193	103127498	0.039044563
chr10	103233805	103234094	0.03247385
chr10	103424130	103424296	0.022308478
chr10	103462602	103462647	0.023328599
chr10	103537507	103537933	0.15468298
chr10	103543133	103543392	0.038491663
chr10	103566711	103567842	0.21231662
chr10	103580761	103581162	0.05064876
chr10	103595543	103596905	0.24114136
chr10	103604264	103605339	0.16749614
chr10	103605607	103605774	0.02157037
chr10	103625926	103626381	0.06169455
chr10	103626422	103627788	0.0966111
chr10	103632150	103632383	0.031266477
chr10	103634390	103634525	0.033409905
chr10	103643445	103643492	0.021996059
chr10	103646698	103647983	0.23352394
chr10	103654986	103655525	0.14853172
chr10	103661113	103661582	0.09083133
chr10	103666109	103667123	0.11030886
chr10	103669086	103669215	0.021368025
chr10	103684160	103684367	0.023229217
chr10	103692264	103692341	0.019811884
chr10	103701371	103702804	0.24642856
chr10	103709068	103710103	0.1303472
chr10	103718370	103718784	0.077678315
chr10	103720610	103721255	0.088851064
chr10	103728272	103729039	0.16793351
chr10	103732939	103732990	0.02000793
chr10	103736401	103736852	0.08770994
chr10	103741290	103741542	0.025132287
chr10	103744604	103745001	0.03925955
chr10	103755461	103755606	0.026971394
chr10	103761315	103761833	0.040759318
chr10	103766772	103766780	0.019742044
chr10	103767330	103767347	0.03496604
chr10	103770928	103771340	0.047810268
chr10	103778038	103778108	0.01945496
chr10	103779173	103779835	0.10289645
chr10	103780089	103780255	0.022980787
chr10	103780340	103781718	0.06663292
chr10	103787248	103787852	0.118792385
chr10	103796334	103796626	0.03205878
chr10	103802085	103802773	0.35475007
chr10	103815249	103815627	0.08690228
chr10	103833634	103833636	0.0290634
chr10	103834008	103835783	0.1483352
chr10	103842507	103842550	0.023626592
chr10	103847591	103847605	0.018833255
chr10	103853911	103854706	0.079119205
chr10	103862202	103862815	0.080026634
chr10	103878035	103878867	0.60062444
chr10	103890400	103890778	0.12749015
chr10	103902674	103902928	0.021488871
chr10	103909074	103909650	0.037096396
chr10	103910597	103911068	0.02990085
chr10	103917525	103917641	0.19600873
chr10	103917881	103918565	0.19600873
chr10	103926146	103926862	0.30583495
chr10	103927022	103928259	0.30583495
chr10	103932511	103932727	0.021310171
chr10	103933151	103933256	0.020345172
chr10	103933564	103934111	0.053532027
chr10	103951773	103951968	0.034142006
chr10	103961864	103962358	0.050371002
chr10	103962413	103962553	0.050371002
chr10	103962907	103963545	0.050371002
chr10	103966407	103966528	0.023387508
chr10	103976135	103976303	0.023836622
chr10	103976597	103977699	0.2975071
chr10	103982767	103983243	0.13484977
chr10	103989681	103989843	0.02068961
chr10	104001363	104001893	0.03098036
chr10	104006915	104007382	0.077147454
chr10	104010510	104010708	0.024574503
chr10	104014168	104014239	0.02452183
chr10	104019449	104020653	0.23331535
chr10	104029258	104029989	0.248714
chr10	104033821	104034046	0.026560936
chr10	104056284	104056478	0.028788993
chr10	104057611	104057766	0.02746465
chr10	104097890	104098465	0.033001326
chr10	104101118	104101895	0.4058696
chr10	104116802	104117701	0.2285967
chr10	104120899	104121222	0.028150106
chr10	104125024	104126195	0.2818507
chr10	104162319	104163191	0.26134875
chr10	104163427	104163711	0.03589476
chr10	104183999	104184611	0.048695873
chr10	104204462	104205651	0.3505431
chr10	104205908	104205916	0.3505431
chr10	104206320	104206504	0.025803808
chr10	104225602	104226512	0.063630365
chr10	104229899	104230025	0.021086851
chr10	104233711	104234103	0.066441424
chr10	104242811	104243840	0.1350956
chr10	104245215	104245869	0.08533432
chr10	104289370	104289800	0.0629891
chr10	104298044	104298440	0.049581405
chr10	104304655	104305354	0.115354076
chr10	104305820	104306656	0.3149455
chr10	104313312	104313778	0.06855027
chr10	104322107	104322733	0.07992774
chr10	104325048	104325174	0.02066595
chr10	104325323	104326174	0.13205649
chr10	104333092	104333274	0.027372746
chr10	104356062	104356698	0.048399735
chr10	104357360	104358772	0.14726947
chr10	104371981	104373097	0.058193788
chr10	104373213	104373452	0.030040037
chr10	104379798	104380137	0.051223677
chr10	104380258	104380486	0.051223677
chr10	104380694	104381554	0.051223677
chr10	104385589	104386049	0.1413055
chr10	104397468	104398150	0.0992008
chr10	104399879	104400050	0.021005474
chr10	104411006	104411409	0.042138796
chr10	104411926	104412063	0.02610411
chr10	104417821	104417936	0.025636112
chr10	104419724	104419890	0.027796824
chr10	104421821	104422689	0.16341366
chr10	104424647	104425162	0.10948098
chr10	104430023	104430342	0.04295953
chr10	104431171	104431464	0.046429403
chr10	104446953	104447022	0.034204118
chr10	104451100	104451252	0.022268014
chr10	104451530	104451737	0.024582818
chr10	104451891	104452163	0.029287528
chr10	104454715	104455053	0.041429527
chr10	104467860	104468824	0.2711809
chr10	104474210	104474691	0.16475426
chr10	104479186	104479583	0.05983383
chr10	104479743	104480030	0.05983383
chr10	104480147	104480150	0.05983383
chr10	104480927	104481135	0.033099595
chr10	104489357	104489617	0.026113532
chr10	104496578	104497104	0.058290306
chr10	104497256	104497415	0.022183549
chr10	104511236	104511525	0.032259494
chr10	104514403	104515120	0.08028592
chr10	104518750	104519751	0.04938914
chr10	104519915	104520048	0.04938914
chr10	104522603	104522710	0.025260808
chr10	104537825	104537929	0.02066301
chr10	104553126	104553671	0.11215445
chr10	104566367	104567092	0.4219046
chr10	104571787	104572236	0.05843936
chr10	104575404	104575605	0.02869045
chr10	104576251	104576627	0.03922
chr10	104588553	104591273	0.3226045
chr10	104591337	104591462	0.020933185
chr10	104592572	104593040	0.104238495
chr10	104593512	104594197	0.084155485
chr10	104650832	104651129	0.03346007
chr10	104658002	104658126	0.04414308
chr10	104665048	104665414	0.041473504
chr10	104666354	104667342	0.15205868
chr10	104675955	104676120	0.04297662
chr10	104677587	104677693	0.019701304
chr10	104678118	104678209	0.03340279
chr10	104678280	104678377	0.02960577
chr10	104682434	104682513	0.019505823
chr10	104706633	104706822	0.028173761
chr10	104710081	104710342	0.039699044
chr10	104716094	104716340	0.030740693
chr10	104763264	104763696	0.055300415
chr10	104767520	104768013	0.070251234
chr10	104773773	104774300	0.1682037
chr10	104776265	104776306	0.024449885
chr10	104778052	104778217	0.023219058
chr10	104780204	104780395	0.036838647
chr10	104783673	104783791	0.021072417
chr10	104784091	104784112	0.022914708
chr10	104786354	104786599	0.02463962
chr10	104789626	104789929	0.03704031
chr10	104793298	104793976	0.10799645
chr10	104938645	104938697	0.02327223
chr10	104948117	104948182	0.019930122
chr10	104954709	104955545	0.10189498
chr10	104989138	104989787	0.17504907
chr10	104998301	104998814	0.059012793
chr10	105004845	105005260	0.063255966
chr10	105013360	105013611	0.025569953
chr10	105029668	105030380	0.090504214
chr10	105053731	105055499	0.5026554
chr10	105056915	105057210	0.027788855
chr10	105065261	105065311	0.019065864
chr10	105065509	105066167	0.140725
chr10	105076536	105076617	0.0227462
chr10	105086232	105086729	0.09609753
chr10	105093367	105093521	0.026701156
chr10	105103531	105103974	0.06683689
chr10	105109832	105110289	0.06884378
chr10	105113122	105114431	0.19396079
chr10	105124147	105124406	0.036090918
chr10	105147395	105148183	0.1765455
chr10	105151753	105151868	0.019861916
chr10	105155445	105156025	0.054301765
chr10	105156356	105156718	0.04333628
chr10	105161929	105162668	0.10458616
chr10	105162780	105163462	0.07490412
chr10	105163625	105166016	0.09213693
chr10	105190702	105191192	0.1751097
chr10	105206905	105207386	0.055925194
chr10	105208042	105208581	0.0356172
chr10	105215847	105217154	0.30096653
chr10	105222515	105222820	0.038740795
chr10	105228685	105228769	0.029074397
chr10	105229638	105230262	0.14021915
chr10	105241988	105242187	0.02495635
chr10	105244981	105245837	0.07559517
chr10	105255325	105255520	0.039304342
chr10	105255972	105256955	0.063041285
chr10	105259709	105260272	0.11574073
chr10	105260756	105261318	0.10377375
chr10	105262361	105262451	0.02211595
chr10	105263062	105263199	0.08217586
chr10	105263384	105264302	0.08217586
chr10	105266340	105267017	0.07868163
chr10	105278304	105279093	0.22342384
chr10	105281654	105281700	0.021010682
chr10	105283846	105284205	0.03100272
chr10	105290407	105290436	0.020685462
chr10	105290699	105290814	0.02772228
chr10	105293711	105293765	0.028737135
chr10	105293860	105294450	0.1209003
chr10	105305841	105306171	0.043177754
chr10	105307957	105308895	0.29374987
chr10	105308961	105308983	0.018841334
chr10	105325084	105325577	0.047111463
chr10	105331342	105332020	0.07464498
chr10	105332656	105332750	0.031888917
chr10	105333052	105333395	0.029125439
chr10	105335240	105335459	0.030399937
chr10	105335997	105336035	0.02959947
chr10	105338929	105339002	0.025626775
chr10	105367844	105367943	0.019724943
chr10	105374577	105374938	0.052203212
chr10	105384157	105384478	0.02491154
chr10	105395991	105396287	0.059745938
chr10	105409309	105410422	0.37979776
chr10	105410569	105410753	0.37979776
chr10	105412984	105413785	0.17435068
chr10	105418796	105419348	0.15231442
chr10	105424256	105424617	0.036346994
chr10	105425539	105425755	0.036346994
chr10	105429729	105430889	0.24886133
chr10	105440465	105440583	0.021114202
chr10	105445572	105446713	0.36654487
chr10	105454225	105455583	0.2912777
chr10	105458816	105459160	0.039551627
chr10	105469373	105469413	0.031915218
chr10	105481748	105482307	0.16160196
chr10	105509048	105509144	0.028164193
chr10	105514254	105514584	0.03872548
chr10	105514939	105515056	0.03872548
chr10	105517581	105517751	0.029303731
chr10	105519518	105521375	0.34082738
chr10	105521828	105522403	0.13581589
chr10	105523358	105523645	0.03458426
chr10	105528418	105528563	0.027394088
chr10	105529071	105529158	0.024962993
chr10	105529992	105530181	0.02294246
chr10	105538001	105538424	0.036579296
chr10	105541971	105541984	0.02489688
chr10	105548639	105548785	0.02050725
chr10	105551706	105552070	0.036243916
chr10	105568612	105568642	0.021742841
chr10	105581267	105581425	0.03629392
chr10	105581656	105581870	0.022417111
chr10	105583904	105584072	0.035531275
chr10	105586551	105586686	0.043343257
chr10	105589108	105589232	0.0345258
chr10	105590743	105590945	0.029602256
chr10	105591049	105591366	0.03557365
chr10	105593515	105593665	0.031456273
chr10	105595533	105595662	0.024343217
chr10	105596368	105596735	0.050609168
chr10	105601397	105601472	0.024598077
chr10	105606120	105606307	0.047413394
chr10	105612036	105612553	0.036564205
chr10	105619789	105620343	0.12591502
chr10	105637628	105637691	0.022543136
chr10	105639177	105639243	0.019218331
chr10	105639794	105640064	0.03443897
chr10	105642023	105642401	0.049323708
chr10	105648453	105648714	0.030360045
chr10	105655917	105656987	0.17772473
chr10	105658843	105658915	0.019244768
chr10	105659311	105659852	0.037350968
chr10	105672378	105672853	0.10879066
chr10	105673255	105673383	0.041953973
chr10	105673723	105674413	0.097278975
chr10	105677222	105677716	0.089779116
chr10	105679345	105679859	0.12596619
chr10	105681304	105681657	0.039399024
chr10	105703962	105705884	0.082578175
chr10	105709571	105709693	0.028421236
chr10	105717204	105717331	0.50632167
chr10	105717531	105719073	0.50632167
chr10	105732300	105732484	0.022636205
chr10	105732778	105732946	0.024466699
chr10	105734769	105734825	0.024285734
chr10	105740797	105742138	0.13901077
chr10	105743697	105744274	0.031427108
chr10	105748503	105748779	0.03256116
chr10	105749278	105749291	0.02156582
chr10	105776887	105777166	0.030520396
chr10	105784063	105784910	0.2307762
chr10	105785419	105785579	0.023929793
chr10	105797515	105797742	0.043312874
chr10	105806206	105806443	0.04598095
chr10	105808304	105808344	0.02490615
chr10	105808831	105809025	0.029801711
chr10	105809503	105810427	0.08870548
chr10	105815984	105816121	0.028415902
chr10	105816733	105817192	0.037546065
chr10	105824938	105825802	0.13564132
chr10	105841052	105842052	0.16384123
chr10	105858089	105858199	0.023848584
chr10	105861815	105862137	0.036035478
chr10	105869364	105869521	0.022746775
chr10	105870554	105870743	0.02350235
chr10	105873354	105873717	0.04619658
chr10	105878209	105879072	0.14995188
chr10	105881432	105881762	0.042535923
chr10	105882571	105883049	0.05466781
chr10	105888357	105889322	0.1571389
chr10	105889661	105889715	0.1571389
chr10	105890009	105890512	0.1571389
chr10	105891161	105891316	0.029709624
chr10	105897734	105898286	0.07755847
chr10	105906453	105906650	0.11894725
chr10	105906691	105907881	0.11894725
chr10	105917438	105917645	0.056294054
chr10	105917789	105918466	0.056294054
chr10	105918687	105918852	0.027838415
chr10	105923343	105924076	0.060939018
chr10	105933628	105933881	0.025969468
chr10	105934800	105935293	0.028947283
chr10	105935520	105935627	0.02685142
chr10	105937366	105938126	0.26749328
chr10	105939319	105939988	0.095540725
chr10	105940104	105940699	0.095540725
chr10	105943749	105943878	0.023029542
chr10	105955554	105955662	0.17936414
chr10	105952877	105955489	0.17936414
chr10	105956914	105956965	0.020215107
chr10	105960793	105961123	0.024441503
chr10	105962698	105962787	0.025184657
chr10	105964071	105964171	0.041067317
chr10	105967412	105967565	0.025533564
chr10	105968406	105968710	0.02985981
chr10	105969110	105969729	0.05102993
chr10	105971919	105972021	0.033558726
chr10	105991252	105992104	0.17052579
chr10	105992107	105992434	0.03294726
chr10	105993502	105993685	0.025947347
chr10	105997820	105997877	0.024005536
chr10	105999263	105999538	0.030094603
chr10	106000745	106001143	0.05466396
chr10	106001223	106001462	0.05466396
chr10	106003327	106003431	0.0350721
chr10	106004733	106004920	0.031844527
chr10	106007480	106007489	0.022547271
chr10	106007559	106007641	0.022547271
chr10	106009110	106009169	0.026685452
chr10	106009271	106009490	0.026685452
chr10	106010720	106010794	0.041371133
chr10	106016311	106017361	0.14018032
chr10	106018671	106018783	0.022590954
chr10	106021183	106021592	0.03444207
chr10	106025039	106025569	0.033015396
chr10	106029936	106030187	0.025062362
chr10	106031231	106031380	0.032178402
chr10	106038671	106038979	0.033503763
chr10	106039126	106040355	0.07253079
chr10	106040759	106040888	0.07253079
chr10	106041381	106042069	0.045892943
chr10	106046203	106046294	0.03394796
chr10	106060981	106061241	0.033558086
chr10	106067916	106068078	0.025540264
chr10	106073561	106073724	0.025472492
chr10	106076680	106076828	0.021903003
chr10	106089871	106089978	0.041501537
chr10	106092382	106092531	0.03050148
chr10	106094550	106094651	0.026956936
chr10	106095283	106095342	0.019801458
chr10	106095537	106095693	0.025316775
chr10	106109442	106110247	0.37907016
chr10	106110457	106110485	0.37907016
chr10	106116721	106117768	0.059208505
chr10	106118109	106118186	0.059208505
chr10	106129116	106129448	0.030293921
chr10	106131380	106131691	0.054074563
chr10	106133953	106134092	0.031435385
chr10	106135023	106135154	0.02745145
chr10	106135886	106137064	0.07205089
chr10	106143912	106144416	0.059072904
chr10	106145686	106146029	0.03281214
chr10	106152513	106152669	0.028064208
chr10	106155230	106155410	0.023283485
chr10	106162397	106163012	0.052523285
chr10	106163182	106163221	0.019946542
chr10	106163809	106163926	0.02622558
chr10	106164285	106164684	0.038987078
chr10	106164923	106164988	0.019913837
chr10	106167064	106167068	0.01994778
chr10	106168477	106168678	0.023949835
chr10	106180259	106180513	0.027164936
chr10	106185670	106185771	0.06432486
chr10	106186124	106186669	0.06432486
chr10	106195176	106195268	0.022117566
chr10	106196608	106197568	0.08822868
chr10	106198549	106198735	0.02835879
chr10	106219006	106219105	0.034915905
chr10	106219178	106219289	0.034915905
chr10	106221287	106221347	0.023348287
chr10	106221407	106221429	0.023348287
chr10	106221459	106222134	0.035045292
chr10	106223607	106224460	0.07729116
chr10	106231106	106231110	0.023683572
chr10	106234634	106234862	0.024629232
chr10	106293567	106294712	0.098182335
chr10	106298127	106298246	0.021615166
chr10	106343912	106344203	0.039262578
chr10	106344786	106345324	0.13978747
chr10	106345655	106346360	0.044789072
chr10	106366083	106367628	0.119365364
chr10	106373333	106374107	0.10604139
chr10	106398326	106398438	0.02385815
chr10	106399093	106399385	0.02814107
chr10	106403288	106403307	0.020025365
chr10	106405254	106405805	0.13805033
chr10	106419397	106422058	0.19512491
chr10	106422136	106422150	0.19512491
chr10	106422482	106422688	0.025860911
chr10	106430743	106430894	0.039969493
chr10	106432732	106433484	0.059564624
chr10	106451628	106453419	0.19149914
chr10	106466769	106467312	0.18701385
chr10	106467795	106468464	0.20197546
chr10	106474711	106474880	0.021270847
chr10	106476369	106476631	0.037001282
chr10	106489816	106490008	0.042040657
chr10	106493649	106493984	0.49248073
chr10	106494087	106494106	0.49248073
chr10	106494160	106495098	0.49248073
chr10	106518750	106519365	0.092283756
chr10	106521094	106521971	0.16623652
chr10	106524017	106524221	0.022224529
chr10	106527698	106527844	0.021697365
chr10	106543856	106544027	0.023383357
chr10	106567968	106568090	0.022434361
chr10	106576344	106577344	0.08741017
chr10	106578424	106578911	0.06411948
chr10	106582741	106583060	0.034226462
chr10	106585398	106586034	0.08336101
chr10	106587039	106587456	0.034283247
chr10	106587552	106587904	0.03913355
chr10	106594589	106595507	0.079710364
chr10	106596383	106596554	0.023835002
chr10	106607679	106607824	0.027588462
chr10	106607868	106607904	0.027588462
chr10	106608133	106608290	0.021901602
chr10	106608555	106609565	0.15925328
chr10	106614089	106614393	0.047542285
chr10	106614541	106614933	0.047542285
chr10	106615167	106615456	0.032353424
chr10	106616291	106616630	0.048734277
chr10	106620760	106621614	0.08103803
chr10	106632151	106633148	0.089596264
chr10	106633660	106633995	0.030554976
chr10	106635419	106635833	0.03341875
chr10	106640948	106641436	0.1036396
chr10	106660609	106660736	0.03268065
chr10	106662506	106663046	0.07484186
chr10	106665639	106666455	0.123646714
chr10	106677485	106677648	0.029687393
chr10	106680405	106680415	0.027268752
chr10	106682243	106682337	0.019936385
chr10	106686669	106686903	0.028703291
chr10	106688747	106688802	0.02210083
chr10	106689520	106689572	0.020139776
chr10	106690861	106690991	0.1406776
chr10	106691299	106692073	0.1406776
chr10	106692867	106692999	0.03327187
chr10	106702598	106702723	0.02672521
chr10	106705629	106705852	0.050609525
chr10	106713078	106713407	0.041233245
chr10	106722082	106722330	0.030788876
chr10	106723910	106724159	0.03505381
chr10	106724967	106725461	0.026212886
chr10	106727245	106727300	0.02639492
chr10	106728295	106728467	0.023620887
chr10	106730672	106731150	0.097399525
chr10	106731386	106731572	0.029578354
chr10	106733856	106734339	0.07779454
chr10	106736048	106736261	0.02510085
chr10	106745723	106746013	0.031401176
chr10	106753146	106753469	0.025152775
chr10	106768177	106769315	0.15182264
chr10	106777803	106777920	0.024020893
chr10	106778856	106779256	0.048097223
chr10	106779634	106779818	0.02577936
chr10	106780859	106780900	0.035226334
chr10	106781511	106781662	0.041252386
chr10	106783290	106783300	0.02605047
chr10	106794192	106794348	0.025860986
chr10	106795839	106795960	0.027016092
chr10	106797117	106797125	0.027789967
chr10	106797264	106797646	0.027789967
chr10	106798250	106798590	0.048094727
chr10	106802772	106803338	0.039776515
chr10	106806224	106806459	0.03230424
chr10	106813228	106813516	0.043546103
chr10	106813730	106813944	0.043546103
chr10	106818471	106818722	0.04132423
chr10	106820419	106820919	0.044199746
chr10	106822362	106822369	0.021178665
chr10	106825088	106825232	0.038163915
chr10	106826473	106826519	0.018943172
chr10	106826745	106826949	0.03603139
chr10	106829516	106829787	0.029739812
chr10	106835416	106835431	0.020236442
chr10	106866053	106866154	0.01978494
chr10	106868973	106869826	0.05534736
chr10	106870226	106871189	0.08553362
chr10	106872069	106872246	0.030947136
chr10	106873516	106873627	0.020311847
chr10	106879979	106880624	0.09004243
chr10	106887632	106888695	0.13911293
chr10	106889613	106890018	0.05419276
chr10	106893711	106893875	0.0373194
chr10	106897308	106897753	0.11336309
chr10	106906660	106907447	0.04915267
chr10	106915482	106915885	0.28707898
chr10	106915953	106917219	0.28707898
chr10	106917386	106917469	0.022072574
chr10	106938533	106939120	0.19521561
chr10	106958374	106958525	0.020886607
chr10	106958761	106959755	0.22766896
chr10	106969435	106969680	0.032254975
chr10	106983637	106984067	0.10267456
chr10	106993102	106993108	0.25721812
chr10	106993411	106994815	0.25721812
chr10	106997875	106998176	0.025046501
chr10	107012087	107012820	0.041275512
chr10	107014713	107014769	0.021150878
chr10	107020225	107021677	0.16181771
chr10	107028696	107029695	0.06823937
chr10	107029795	107029912	0.06823937
chr10	107031335	107031762	0.086246654
chr10	107043925	107044305	0.031336267
chr10	107044993	107045822	0.082039826
chr10	107058631	107058952	0.15456548
chr10	107059159	107060185	0.15456548
chr10	107068463	107068922	0.08339235
chr10	107080183	107081061	0.3068603
chr10	107085108	107085790	0.080630094
chr10	107091865	107092042	0.022232959
chr10	107092146	107092261	0.019802531
chr10	107092850	107093644	0.0724365
chr10	107101178	107102050	0.10422307
chr10	107105436	107105872	0.07662796
chr10	107108127	107108684	0.1395337
chr10	107115487	107115808	0.025872784
chr10	107116599	107116987	0.056072496
chr10	107137217	107137944	0.22226515
chr10	107145571	107145631	0.032022946
chr10	107149103	107149780	0.19480683
chr10	107151605	107152181	0.1500702
chr10	107151330	107151585	0.1500702
chr10	107152749	107152818	0.02334752
chr10	107155295	107155461	0.02149777
chr10	107157274	107157355	0.038140208
chr10	107157467	107157479	0.038140208
chr10	107157865	107158164	0.038140208
chr10	107166237	107166289	0.026900256
chr10	107168040	107168253	0.03918418
chr10	107169281	107169741	0.09863204
chr10	107171910	107172073	0.026229572
chr10	107173018	107173792	0.05119736
chr10	107173913	107174454	0.05119736
chr10	107177270	107177311	0.026706848
chr10	107178576	107178674	0.020988757
chr10	107179666	107180198	0.05060388
chr10	107181041	107181145	0.019602567
chr10	107181623	107181760	0.024932992
chr10	107195336	107195536	0.027077446
chr10	107198600	107198629	0.022919767
chr10	107202574	107202702	0.022566773
chr10	107207589	107208432	0.046944745
chr10	107215166	107215230	0.03431831
chr10	107215552	107215833	0.03431831
chr10	107216908	107217240	0.041796282
chr10	107217546	107217644	0.041796282
chr10	107217837	107218034	0.041796282
chr10	107221283	107221284	0.03577061
chr10	107227190	107227408	0.026298426
chr10	107229263	107229357	0.04124794
chr10	107231645	107231887	0.0427796
chr10	107232942	107233081	0.038338013
chr10	107233132	107233228	0.038338013
chr10	107247723	107248619	0.43504277
chr10	107263633	107263680	0.01903041
chr10	107268127	107268234	0.02193654
chr10	107275575	107275790	0.025624793
chr10	107277733	107277811	0.021493005
chr10	107282432	107282591	0.033614017
chr10	107292075	107292373	0.024505477
chr10	107292886	107292939	0.025068028
chr10	107294054	107294104	0.04120968
chr10	107295869	107296176	0.0304976
chr10	107302664	107302856	0.035322506
chr10	107303229	107303636	0.025201425
chr10	107306020	107306059	0.020398878
chr10	107306532	107306645	0.035739604
chr10	107306733	107306921	0.035739604
chr10	107308131	107308554	0.031084329
chr10	107311388	107311405	0.021170028
chr10	107315751	107315925	0.03707932
chr10	107318166	107318314	0.022654224
chr10	107325127	107325261	0.02303773
chr10	107328970	107329427	0.09601406
chr10	107331556	107331586	0.022364829
chr10	107340334	107340688	0.027508589
chr10	107342003	107342063	0.02044485
chr10	107344852	107344886	0.02714367
chr10	107345681	107345879	0.023112673
chr10	107354865	107355358	0.12912758
chr10	107360107	107360118	0.023346044
chr10	107367623	107367657	0.035972618
chr10	107368378	107368386	0.028768728
chr10	107368550	107368719	0.026752573
chr10	107390337	107390382	0.0330194
chr10	107400845	107400850	0.021659842
chr10	107405505	107405607	0.03387055
chr10	107405829	107405972	0.03387055
chr10	107406351	107406933	0.18365258
chr10	107407153	107408092	0.18365258
chr10	107408139	107408900	0.18365258
chr10	107411209	107411771	0.1494659
chr10	107413186	107413380	0.03259113
chr10	107413964	107414092	0.032745257
chr10	107415442	107415711	0.029645322
chr10	107422446	107422667	0.031886093
chr10	107459447	107459582	0.02103005
chr10	107460168	107460253	0.019725924
chr10	107465253	107465303	0.024369983
chr10	107465570	107465653	0.024369983
chr10	107465724	107465767	0.023596201
chr10	107468297	107468337	0.023878647
chr10	107469678	107469786	0.024143698
chr10	107474124	107474457	0.031526186
chr10	107475062	107475458	0.034115374
chr10	107476714	107476730	0.029360337
chr10	107476899	107477069	0.029360337
chr10	107477908	107478111	0.036307644
chr10	107481933	107482086	0.024771964
chr10	107486971	107487090	0.019789226
chr10	107491145	107491233	0.021163639
chr10	107491672	107491830	0.040063296
chr10	107495412	107495600	0.03427201
chr10	107498107	107498292	0.031393845
chr10	107499445	107499554	0.020309394
chr10	107506246	107506324	0.027924556
chr10	107508451	107508458	0.029378207
chr10	107508727	107508861	0.029378207
chr10	107514701	107514797	0.021553973
chr10	107519066	107519141	0.036842763
chr10	107523023	107523201	0.041319426
chr10	107523539	107523834	0.041319426
chr10	107524697	107524870	0.032773077
chr10	107525414	107525536	0.029668901
chr10	107529184	107529191	0.025605792
chr10	107529753	107529800	0.024857124
chr10	107532338	107532436	0.020394154
chr10	107540356	107540426	0.019533059
chr10	107540898	107541257	0.046478808
chr10	107541503	107541575	0.028730815
chr10	107542193	107542244	0.045890715
chr10	107542449	107543080	0.045890715
chr10	107543574	107544226	0.08567375
chr10	107548182	107548270	0.022245755
chr10	107548670	107548682	0.023577644
chr10	107549672	107549840	0.034402017
chr10	107555072	107555118	0.027161628
chr10	107564662	107564754	0.019373903
chr10	107566210	107566388	0.03887842
chr10	107574114	107574141	0.026651047
chr10	107575428	107575661	0.060172327
chr10	107576093	107576227	0.060172327
chr10	107577173	107577273	0.023201512
chr10	107582495	107582660	0.040787965
chr10	107583122	107583532	0.040787965
chr10	107595134	107595211	0.032631196
chr10	107615374	107615545	0.023883002
chr10	107648711	107648920	0.025575092
chr10	107673214	107674210	0.15489453
chr10	107676495	107676937	0.04568067
chr10	107681779	107682230	0.06120237
chr10	107689207	107689641	0.05921024
chr10	107690975	107691213	0.023251586
chr10	107692411	107692917	0.09954185
chr10	107713888	107713980	0.023425972
chr10	107716488	107717385	0.23717625
chr10	107719845	107720546	0.19616276
chr10	107720980	107721264	0.19616276
chr10	107743535	107743624	0.16139464
chr10	107743836	107744423	0.16139464
chr10	107744692	107744857	0.019539135
chr10	107745046	107745259	0.2725254
chr10	107745463	107746395	0.2725254
chr10	107746497	107746834	0.2725254
chr10	107757593	107758506	0.21158276
chr10	107760681	107760983	0.043679323
chr10	107761109	107761470	0.043679323
chr10	107764100	107765294	0.38359028
chr10	107767399	107767696	0.052744105
chr10	107770151	107770362	0.03822315
chr10	107776385	107777356	0.19021615
chr10	107779266	107780444	0.066439465
chr10	107781088	107782393	0.07330565
chr10	107801629	107801853	0.03026983
chr10	107802536	107802938	0.03037489
chr10	107813362	107813520	0.02217693
chr10	107813779	107815099	0.1439035
chr10	107850461	107851804	0.40298826
chr10	107851852	107852202	0.40298826
chr10	107858095	107858239	0.02039807
chr10	107858632	107859200	0.030826246
chr10	107869916	107870128	0.028537981
chr10	107876260	107876599	0.038695388
chr10	107880864	107881999	0.09759211
chr10	107890619	107891127	0.113136925
chr10	107910144	107910227	0.021575103
chr10	107911495	107913087	0.17384997
chr10	107915665	107916176	0.14616886
chr10	107919743	107920130	0.058653157
chr10	107921460	107921529	0.021474471
chr10	107927951	107928363	0.060720813
chr10	107930305	107930738	0.1361926
chr10	107934258	107934857	0.23648632
chr10	107935745	107935766	0.02225658
chr10	107952335	107953132	0.21007797
chr10	107960036	107960277	0.05138368
chr10	107975393	107975813	0.05734805
chr10	107978318	107979158	0.11429519
chr10	107982018	107982138	0.029765274
chr10	107982296	107982385	0.02067392
chr10	108007425	108008583	0.21718931
chr10	108009028	108009128	0.21718931
chr10	108035983	108038435	0.37860447
chr10	108048488	108048822	0.050610516
chr10	108060758	108061175	0.04271367
chr10	108061418	108061552	0.032583397
chr10	108061627	108061776	0.032583397
chr10	108062252	108062312	0.026599746
chr10	108083956	108084397	0.35990766
chr10	108084572	108086252	0.35990766
chr10	108097268	108097618	0.055304036
chr10	108111665	108112425	0.20095548
chr10	108131313	108132833	0.33385095
chr10	108134426	108135374	0.07855757
chr10	108135920	108136118	0.028814295
chr10	108150977	108151075	0.020861484
chr10	108171765	108172033	0.044701505
chr10	108185296	108185702	0.038989548
chr10	108194797	108194838	0.028193463
chr10	108234745	108235823	0.3375882
chr10	108236977	108237034	0.034885276
chr10	108247580	108248192	0.15053315
chr10	108257633	108258192	0.028031442
chr10	108262074	108262306	0.02293932
chr10	108269086	108269883	0.5926618
chr10	108278057	108278135	0.020397225
chr10	108288081	108288373	0.053684007
chr10	108294029	108294379	0.040102612
chr10	108294549	108294829	0.09764744
chr10	108295053	108296821	0.09764744
chr10	108296941	108297085	0.09764744
chr10	108297129	108297959	0.2108118
chr10	108303395	108303429	0.028868051
chr10	108306390	108306721	0.043879684
chr10	108307239	108307891	0.03531624
chr10	108310918	108311040	0.021944733
chr10	108314131	108314562	0.037366867
chr10	108324670	108325315	0.041912995
chr10	108332326	108332345	0.021925984
chr10	108332614	108333458	0.11508679
chr10	108333561	108334008	0.07064716
chr10	108334801	108334925	0.024602301
chr10	108343833	108344155	0.043177895
chr10	108352137	108352684	0.15731974
chr10	108353137	108353280	0.020401048
chr10	108353450	108354746	0.33157384
chr10	108373745	108374178	0.091280796
chr10	108382396	108382577	0.0308403
chr10	108382689	108382777	0.0308403
chr10	108382813	108382891	0.02633422
chr10	108392272	108392400	0.02583876
chr10	108396092	108396216	0.019893
chr10	108397145	108397483	0.031282123
chr10	108404933	108405607	0.033662755
chr10	108407720	108408436	0.05297432
chr10	108410828	108411018	0.041783568
chr10	108438235	108438439	0.12351722
chr10	108438605	108439532	0.12351722
chr10	108456367	108456796	0.033750694
chr10	108457294	108458115	0.09885967
chr10	108458144	108458263	0.019770188
chr10	108460326	108460402	0.01930125
chr10	108469223	108469271	0.022054005
chr10	108474559	108474670	0.025382387
chr10	108474905	108475033	0.025382387
chr10	108475555	108475885	0.03631064
chr10	108486420	108486634	0.037646167
chr10	108487392	108487511	0.026154507
chr10	108490571	108490647	0.024292374
chr10	108493649	108493874	0.023250777
chr10	108494476	108494748	0.038065903
chr10	108495090	108495144	0.038065903
chr10	108500830	108500923	0.02191113
chr10	108503985	108504009	0.01886619
chr10	108513826	108514010	0.035749517
chr10	108527080	108527155	0.031401142
chr10	108531321	108531564	0.040559053
chr10	108543575	108544223	0.11717105
chr10	108552346	108552547	0.023596361
chr10	108562893	108563084	0.029419305
chr10	108568312	108568374	0.019465784
chr10	108572362	108572688	0.02086671
chr10	108585110	108585481	0.083660804
chr10	108587558	108587575	0.01964079
chr10	108591261	108591306	0.019072128
chr10	108591769	108592100	0.032812625
chr10	108617440	108618340	0.13807437
chr10	108623443	108623831	0.03557051
chr10	108626712	108627703	0.20701881
chr10	108627803	108627938	0.20701881
chr10	108638495	108638551	0.034497857
chr10	108645220	108645281	0.019412013
chr10	108651474	108651698	0.024053035
chr10	108663822	108664493	0.17150982
chr10	108668901	108669433	0.14041488
chr10	108673571	108674388	0.20069554
chr10	108677167	108677506	0.10432431
chr10	108697584	108697701	0.024754442
chr10	108699659	108699909	0.049376156
chr10	108700315	108700405	0.020091191
chr10	108706397	108706538	0.5229728
chr10	108708698	108708785	0.5229728
chr10	108706736	108708606	0.5229728
chr10	108709577	108709736	0.028709969
chr10	108721836	108721986	0.031039642
chr10	108730937	108731366	0.034178086
chr10	108741766	108742487	0.08980557
chr10	108765669	108766116	0.055878457
chr10	108767418	108768240	0.12598266
chr10	108770015	108770612	0.15487088
chr10	108779905	108779982	0.02374591
chr10	108780517	108780693	0.025312627
chr10	108783301	108783517	0.024331694
chr10	108783771	108783826	0.024331694
chr10	108784556	108784829	0.025026029
chr10	108786399	108786764	0.056042794
chr10	108788081	108788588	0.0354944
chr10	108789497	108789673	0.022730455
chr10	108790686	108791154	0.0683855
chr10	108791951	108792395	0.07497234
chr10	108792513	108792807	0.07497234
chr10	108793267	108793684	0.028700486
chr10	108795800	108796937	0.20671958
chr10	108799034	108799934	0.050833054
chr10	108807098	108807988	0.07278746
chr10	108815354	108816145	0.06433722
chr10	108819259	108819481	0.033818267
chr10	108822104	108823032	0.074236415
chr10	108827844	108827891	0.033575602
chr10	108832129	108832199	0.02246356
chr10	108833067	108833285	0.028579205
chr10	108842915	108843182	0.04970343
chr10	108865013	108866152	0.32457948
chr10	108867472	108867888	0.099663116
chr10	108876266	108877267	0.24990968
chr10	108878177	108878433	0.03440811
chr10	108890023	108890545	0.055631578
chr10	108899011	108899422	0.06416464
chr10	108923009	108923567	0.041215528
chr10	108930907	108931414	0.036051437
chr10	108931519	108932498	0.5818645
chr10	108940700	108940812	0.039813597
chr10	108950104	108950293	0.023902081
chr10	108954167	108954216	0.019192219
chr10	108965105	108966678	0.07065266
chr10	108966890	108967596	0.07065266
chr10	108970495	108971796	0.21284135
chr10	108971979	108971994	0.020783186
chr10	108981464	108981918	0.08771133
chr10	108998484	108998667	0.02542173
chr10	109002905	109002977	0.023216963
chr10	109006305	109006683	0.022031065
chr10	109011479	109011986	0.047905017
chr10	109012887	109013201	0.0519028
chr10	109013337	109013648	0.03273491
chr10	109013859	109014065	0.13187645
chr10	109014204	109014802	0.13187645
chr10	109015458	109016057	0.20145184
chr10	109016721	109017078	0.042556036
chr10	109017218	109017502	0.042556036
chr10	109019678	109019833	0.048235696
chr10	109022656	109022687	0.01946053
chr10	109023222	109023665	0.096449554
chr10	109023872	109024154	0.049452648
chr10	109025306	109025552	0.027041953
chr10	109032438	109032570	0.020770475
chr10	109034835	109035610	0.07779817
chr10	109035969	109036056	0.02239154
chr10	109037403	109037559	0.030261045
chr10	109038862	109039710	0.07537551
chr10	109043834	109044599	0.15482964
chr10	109044881	109045177	0.15482964
chr10	109050769	109051059	0.03506499
chr10	109055963	109056251	0.03801707
chr10	109056984	109057351	0.037747078
chr10	109057542	109057863	0.037747078
chr10	109062472	109062965	0.03646713
chr10	109090879	109091711	0.40243158
chr10	109093680	109094166	0.11981417
chr10	109095827	109096535	0.06953476
chr10	109097488	109097726	0.03408995
chr10	109100885	109101435	0.14153808
chr10	109104310	109104463	0.022944111
chr10	109105623	109105778	0.023352133
chr10	109116171	109116540	0.040487885
chr10	109117420	109118164	0.11016043
chr10	109120741	109121368	0.08441773
chr10	109124324	109124925	0.05367105
chr10	109132573	109132719	0.03350042
chr10	109136265	109136821	0.09900626
chr10	109145642	109146381	0.43731722
chr10	109187586	109188026	0.11176612
chr10	109202933	109203420	0.11563801
chr10	109208127	109208324	0.025151666
chr10	109223261	109224022	0.23386225
chr10	109224433	109224686	0.032192808
chr10	109232149	109233131	0.30214885
chr10	109251009	109251719	0.15230593
chr10	109256210	109256340	0.02268586
chr10	109258216	109259160	0.19586031
chr10	109264687	109264938	0.026257047
chr10	109265558	109265795	0.029025635
chr10	109274117	109274341	0.037786122
chr10	109280378	109280489	0.020827563
chr10	109285415	109285850	0.05783484
chr10	109287736	109288212	0.05082387
chr10	109288401	109288565	0.025008578
chr10	109290782	109290851	0.0211349
chr10	109300825	109301437	0.06003851
chr10	109301673	109302025	0.03123743
chr10	109305408	109305606	0.019842876
chr10	109320015	109321072	0.22891204
chr10	109326760	109327585	0.057998862
chr10	109336866	109337182	0.06593762
chr10	109340666	109341919	0.3472217
chr10	109344180	109344278	0.027038284
chr10	109348867	109348908	0.019153476
chr10	109350221	109350972	0.15131643
chr10	109367159	109368234	0.15559612
chr10	109383984	109384462	0.15639478
chr10	109386543	109387019	0.06936377
chr10	109387880	109388155	0.031775158
chr10	109388547	109389183	0.14282914
chr10	109395617	109396072	0.14500067
chr10	109403393	109404923	0.21342282
chr10	109414413	109414510	0.02026383
chr10	109414911	109415535	0.2518481
chr10	109430457	109430884	0.07764604
chr10	109432101	109432584	0.061572816
chr10	109434482	109434623	0.030131644
chr10	109439593	109439928	0.06324944
chr10	109444304	109445616	0.3804695
chr10	109452677	109452872	0.028997358
chr10	109468409	109468755	0.03719914
chr10	109471389	109472068	0.21961942
chr10	109484570	109485094	0.48412105
chr10	109485215	109486401	0.48412105
chr10	109500462	109501739	0.36600617
chr10	109535381	109535709	0.03578262
chr10	109537314	109537825	0.04774354
chr10	109558004	109558970	0.24603054
chr10	109570196	109570907	0.16573097
chr10	109573242	109573906	0.11116904
chr10	109596023	109596241	0.040368203
chr10	109596625	109598352	0.3651691
chr10	109606926	109607013	0.03084559
chr10	109622553	109622782	0.034744427
chr10	109623097	109623344	0.038748197
chr10	109630015	109630057	0.019904915
chr10	109663818	109664216	0.07049756
chr10	109664684	109665565	0.10123316
chr10	109678002	109678463	0.12810017
chr10	109698659	109699661	0.17170209
chr10	109725649	109725697	0.044822656
chr10	109725893	109726501	0.044822656
chr10	109727173	109727418	0.07239969
chr10	109727421	109727519	0.07239969
chr10	109727708	109729188	0.07239969
chr10	109729263	109729958	0.03057474
chr10	109730966	109731080	0.037241217
chr10	109731620	109732069	0.037241217
chr10	109735346	109736046	0.030127961
chr10	109739762	109739870	0.029364452
chr10	109763534	109763620	0.02021374
chr10	109768872	109770559	0.37800238
chr10	109779037	109779600	0.064438306
chr10	109787650	109788540	0.10108601
chr10	109794202	109794680	0.043839213
chr10	109796285	109796817	0.15066019
chr10	109814271	109814285	0.021029677
chr10	109819794	109820174	0.04404961
chr10	109821920	109822477	0.13943581
chr10	109837127	109837720	0.19038905
chr10	109840205	109840696	0.04589787
chr10	109847129	109847837	0.059507877
chr10	109853993	109854088	0.031266462
chr10	109865009	109865027	0.026819427
chr10	109876971	109876982	0.021101944
chr10	109882156	109882178	0.019992968
chr10	109889334	109889557	0.070914924
chr10	109895518	109896109	0.027199697
chr10	109912168	109912486	0.044398345
chr10	109924314	109924372	0.023603087
chr10	109924934	109925051	0.024560321
chr10	109930281	109930404	0.022241225
chr10	109950791	109950962	0.026284467
chr10	109959814	109960062	0.03611513
chr10	109962780	109962864	0.02083073
chr10	109963431	109964437	0.06808267
chr10	109989112	109989540	0.0638629
chr10	109989898	109990092	0.0638629
chr10	109990237	109990783	0.13224441
chr10	109991787	109992257	0.14764932
chr10	109992402	109993425	0.14764932
chr10	110017971	110018785	0.24003646
chr10	110031743	110033047	0.25933623
chr10	110055052	110056672	0.5472242
chr10	110112291	110112537	0.026347399
chr10	110113975	110114275	0.028643925
chr10	110126856	110127265	0.04109087
chr10	110140575	110141748	0.24969229
chr10	110170494	110171690	0.45855352
chr10	110188446	110188594	0.022311244
chr10	110199920	110201150	0.22264351
chr10	110212082	110212146	0.024920342
chr10	110212509	110213009	0.10056579
chr10	110216009	110216105	0.019975567
chr10	110228212	110228381	0.036340885
chr10	110228573	110229862	0.51168835
chr10	110229912	110230209	0.51168835
chr10	110250896	110251801	0.16567793
chr10	110258669	110258772	0.019989079
chr10	110307600	110308022	0.043708947
chr10	110308070	110308313	0.28076977
chr10	110308432	110310047	0.28076977
chr10	110310096	110310193	0.28076977
chr10	110318541	110319404	0.16865617
chr10	110319993	110320253	0.02779171
chr10	110323498	110323736	0.04997521
chr10	110349297	110349546	0.05030983
chr10	110356869	110356954	0.02345283
chr10	110357401	110357510	0.019444542
chr10	110369836	110369880	0.02343432
chr10	110375970	110375981	0.021364395
chr10	110377528	110377566	0.027336132
chr10	110398174	110398300	0.02491514
chr10	110398710	110399436	0.22240922
chr10	110420095	110420170	0.18922547
chr10	110420232	110421391	0.18922547
chr10	110425237	110425454	0.032061007
chr10	110443137	110444177	0.4058102
chr10	110444386	110444467	0.4058102
chr10	110450045	110450375	0.047431383
chr10	110473186	110474414	0.2372265
chr10	110474441	110475055	0.2372265
chr10	110475220	110475436	0.024766939
chr10	110492620	110493072	0.08035847
chr10	110494210	110494410	0.021438342
chr10	110495341	110495656	0.028360086
chr10	110505007	110505805	0.25116998
chr10	110511826	110512074	0.026275098
chr10	110519395	110520478	0.13442291
chr10	110533339	110533952	0.09273928
chr10	110538302	110538342	0.022936214
chr10	110552901	110553067	0.020383721
chr10	110553185	110553347	0.02111059
chr10	110559979	110560247	0.0410743
chr10	110568623	110569425	0.0864244
chr10	110571316	110571382	0.020197853
chr10	110581831	110582687	0.15028402
chr10	110678740	110679447	0.1272726
chr10	110697655	110698602	0.35537076
chr10	110743145	110743241	0.02495205
chr10	112100850	112101407	0.1306735
chr10	112159842	112159979	0.024008919
chr10	112173998	112174088	0.019800136
chr11	782170	782603	0.06747982
chr11	791490	791651	0.03854542
chr11	878389	878579	0.053471204
chr11	1185130	1185257	0.031889547
chr11	1735438	1735923	0.14409368
chr11	1755635	1756032	0.053569574
chr11	1798939	1800294	0.28661385
chr11	1875416	1877013	0.621179
chr11	1916100	1916574	0.078104444
chr11	1946021	1946157	0.027398756
chr11	2144857	2144941	0.024806188
chr11	2149347	2149396	0.03066018
chr11	2206256	2206647	0.07066506
chr11	2488482	2488658	0.02136032
chr11	2553404	2553439	0.018997
chr11	2585262	2585564	0.033701606
chr11	2602609	2602968	0.10012291
chr11	2627131	2627417	0.0307683
chr11	2645037	2645708	0.15308991
chr11	2675404	2675601	0.042087883
chr11	2675878	2677196	0.2097893
chr11	2742418	2742998	0.09002128
chr11	2805325	2806023	0.047349002
chr11	2818980	2819073	0.02549115
chr11	2839025	2839353	0.04025278
chr11	2912793	2913201	0.09124948
chr11	3096743	3097826	0.35149416
chr11	3100770	3101174	0.064013146
chr11	3103758	3103951	0.036400005
chr11	3149583	3149690	0.02877337
chr11	3150542	3151276	0.060638722
chr11	3169668	3169784	0.025604889
chr11	3254696	3254846	0.02894344
chr11	3278684	3279146	0.04846953
chr11	3279278	3280236	0.055519402
chr11	3292572	3293083	0.08567436
chr11	3297826	3298359	0.06367043
chr11	3299409	3299617	0.025344336
chr11	3307875	3308233	0.07704637
chr11	3397968	3398371	0.105878204
chr11	3642922	3643143	0.031581763
chr11	7851159	7851283	0.020861322
chr11	8032016	8032372	0.05510998
chr11	8275312	8275718	0.049750376
chr11	9810738	9811133	0.047646005
chr11	10699930	10699955	0.018896777
chr11	10903433	10904444	0.26972634
chr11	10919774	10920104	0.04760845
chr11	10921293	10921639	0.044110317
chr11	10945185	10945463	0.026674042
chr11	11110645	11110721	0.019747682
chr11	11126250	11126902	0.095963724
chr11	11133001	11133120	0.023710955
chr11	11173610	11174070	0.053254217
chr11	11249802	11250011	0.049042847
chr11	11880443	11880777	0.09017612
chr11	12518519	12518673	0.03405185
chr11	12952771	12952982	0.030450735
chr11	12955559	12955756	0.04852903
chr11	13350480	13350717	0.0327877
chr11	13390051	13390421	0.097533464
chr11	13404136	13404408	0.031496223
chr11	13507211	13507313	0.03452836
chr11	13649972	13650010	0.020684106
chr11	13650221	13650269	0.034813028
chr11	13650302	13650502	0.034813028
chr11	13650680	13650828	0.034813028
chr11	13741796	13742287	0.09225651
chr11	13756818	13757295	0.04840212
chr11	13870795	13871010	0.036780298
chr11	14277561	14277793	0.034302246
chr11	14336944	14337098	0.027223589
chr11	14342467	14342695	0.061432
chr11	14376316	14376629	0.03951813
chr11	14387624	14387753	0.021421988
chr11	14678669	14678819	0.039350014
chr11	14746037	14746168	0.024373647
chr11	14787012	14787365	0.029121306
chr11	14788309	14789085	0.03314074
chr11	14827206	14827551	0.053974662
chr11	14831468	14831734	0.04158455
chr11	14891110	14891358	0.027268095
chr11	14897685	14897863	0.036946654
chr11	14930821	14931095	0.04154388
chr11	15253466	15254288	0.055917136
chr11	15255006	15255533	0.06670372
chr11	15621824	15622099	0.05459387
chr11	16199042	16199563	0.04776054
chr11	16345907	16346072	0.023373147
chr11	16432453	16432572	0.02130363
chr11	16538462	16538761	0.034282736
chr11	16607968	16608087	0.020102937
chr11	16609031	16609208	0.028341094
chr11	16638473	16638929	0.034866937
chr11	16669755	16669853	0.024888892
chr11	17050984	17052715	0.25244948
chr11	17664245	17664640	0.07736823
chr11	17693737	17694014	0.035719093
chr11	17697735	17698099	0.084614486
chr11	17723715	17724080	0.07868565
chr11	17743582	17743866	0.05525837
chr11	17816141	17817427	0.31645882
chr11	17817652	17817822	0.024161752
chr11	17824099	17824165	0.02374424
chr11	17838901	17839151	0.025077686
chr11	18169029	18169326	0.049996387
chr11	18229562	18229577	0.021349885
chr11	18230843	18231726	0.06429091
chr11	18255529	18255674	0.024716979
chr11	18343892	18344098	0.03211603
chr11	18352735	18353274	0.062262166
chr11	18361013	18361194	0.03558146
chr11	18396260	18398422	0.4237219
chr11	18414238	18414389	0.02342483
chr11	18420024	18420373	0.03748089
chr11	18475657	18475853	0.031034708
chr11	18478060	18478152	0.020628396
chr11	18491843	18491990	0.041245576
chr11	18530813	18531094	0.033468176
chr11	18602603	18602700	0.031554267
chr11	18602936	18603063	0.031554267
chr11	18611582	18612025	0.04854059
chr11	18632707	18632945	0.04352944
chr11	18857555	18857973	0.06748452
chr11	18858330	18858616	0.03713906
chr11	18878693	18879198	0.24817562
chr11	18909402	18909696	0.025236027
chr11	18953037	18953602	0.13024397
chr11	18954072	18954758	0.12176305
chr11	18969024	18969134	0.02217221
chr11	18984427	18984934	0.12043888
chr11	19094697	19095897	0.3628858
chr11	19097622	19097717	0.031333804
chr11	19127524	19127927	0.054121003
chr11	19140881	19141137	0.04676294
chr11	19267814	19268222	0.06353545
chr11	19313225	19313661	0.061030712
chr11	19327788	19328090	0.042051986
chr11	19415664	19415825	0.031492304
chr11	19416035	19416344	0.035119638
chr11	19416513	19416887	0.036031526
chr11	19417042	19417088	0.020285252
chr11	19418786	19419105	0.02953043
chr11	19489540	19489571	0.020231355
chr11	19490159	19490327	0.022060605
chr11	19490350	19491097	0.1083649
chr11	19491140	19491463	0.027086718
chr11	19504654	19504814	0.034020092
chr11	19534637	19534973	0.041528314
chr11	19540338	19540742	0.052211266
chr11	19575350	19575808	0.12696902
chr11	19598442	19598588	0.022413492
chr11	19604011	19604373	0.0432674
chr11	19604434	19604880	0.03572678
chr11	19605127	19605369	0.026680125
chr11	19653059	19653532	0.063842125
chr11	19701806	19702115	0.04224673
chr11	19702596	19703808	0.07921279
chr11	19705365	19705672	0.032548185
chr11	19742652	19743212	0.06197171
chr11	19749189	19749552	0.030557781
chr11	19749743	19750844	0.13294812
chr11	19751007	19751460	0.067624114
chr11	19803122	19803391	0.03161456
chr11	19817459	19817624	0.025920399
chr11	19870946	19871185	0.028498547
chr11	19874220	19874326	0.026899626
chr11	19879629	19879660	0.02637416
chr11	19971940	19971980	0.021656778
chr11	19972283	19972803	0.080467194
chr11	19985337	19985976	0.056983646
chr11	19986124	19986229	0.056983646
chr11	20270292	20270327	0.021803208
chr11	20335370	20335897	0.17832276
chr11	20375315	20375708	0.07332719
chr11	20376467	20376952	0.10385688
chr11	20417126	20417896	0.08283331
chr11	20440124	20440163	0.02129565
chr11	20440254	20440724	0.044996563
chr11	20446482	20447600	0.10600562
chr11	20452797	20452998	0.046326093
chr11	20456295	20456408	0.028211415
chr11	20481346	20481416	0.03392691
chr11	20495346	20495890	0.081713416
chr11	20515774	20515983	0.036058307
chr11	20523400	20523749	0.04593566
chr11	20543743	20544635	0.07843859
chr11	20619231	20619526	0.056017153
chr11	20818628	20818903	0.026177254
chr11	20837857	20838137	0.029687773
chr11	20839342	20839731	0.048267815
chr11	21093825	21094021	0.029882634
chr11	21184396	21184542	0.030985627
chr11	21189715	21189855	0.054847986
chr11	21297333	21297729	0.050477512
chr11	21425193	21425580	0.058267772
chr11	21433324	21433664	0.029680476
chr11	21438086	21438253	0.025679596
chr11	22107434	22107456	0.026681619
chr11	23465926	23466044	0.021832788
chr11	23747541	23747664	0.031110756
chr11	23847014	23847193	0.025658704
chr11	23869908	23870667	0.13048117
chr11	23871425	23871960	0.08047935
chr11	23955869	23955980	0.021212399
chr11	23956756	23956965	0.03005648
chr11	25630649	25630842	0.051080488
chr11	27265642	27265786	0.027631035
chr11	27599617	27599789	0.0395935
chr11	27639099	27639353	0.042947534
chr11	27650482	27650558	0.019686366
chr11	27666466	27666638	0.024571408
chr11	27669322	27669474	0.02060087
chr11	27670420	27670962	0.08869467
chr11	27705205	27705235	0.022469522
chr11	27727612	27728166	0.060819943
chr11	27728910	27729110	0.033771157
chr11	27796134	27796192	0.030326819
chr11	27796321	27796931	0.17063157
chr11	27798915	27799889	0.26854777
chr11	27812248	27812695	0.08178855
chr11	27830008	27830825	0.2576541
chr11	27836618	27837059	0.0665799
chr11	27841654	27841857	0.027854467
chr11	27851238	27851247	0.026133174
chr11	27851441	27851627	0.029216766
chr11	27861618	27861879	0.03242839
chr11	27864267	27865635	0.07330803
chr11	27889136	27890240	0.30279598
chr11	27896694	27897209	0.06784485
chr11	27921504	27921894	0.042920485
chr11	27939505	27939723	0.025029605
chr11	27960713	27960730	0.023502093
chr11	27966536	27966993	0.07959632
chr11	27987335	27987396	0.020390773
chr11	28031623	28031688	0.024301032
chr11	28032910	28033175	0.029722808
chr11	28049836	28050304	0.1269744
chr11	28052044	28052178	0.02877844
chr11	28065929	28066794	0.08302361
chr11	28066976	28067212	0.022666646
chr11	28113708	28114237	0.07159008
chr11	28185841	28186527	0.034387074
chr11	28191515	28192414	0.06591101
chr11	28207769	28208293	0.05563581
chr11	28209225	28209701	0.025016032
chr11	28219156	28219713	0.079901315
chr11	28228041	28228653	0.07175051
chr11	28239340	28240062	0.23520404
chr11	28263563	28265923	0.6224677
chr11	28479158	28479247	0.021601863
chr11	28702134	28702259	0.020637786
chr11	28850232	28851103	0.13579395
chr11	28851192	28851866	0.04611292
chr11	28871297	28871706	0.07620046
chr11	28894450	28894879	0.058597922
chr11	28931041	28931655	0.063378856
chr11	28945518	28946033	0.106980324
chr11	28953188	28953377	0.02852337
chr11	28972411	28973500	0.18606927
chr11	28974245	28974485	0.025616206
chr11	28974701	28975388	0.11788792
chr11	28975554	28975608	0.11788792
chr11	28975886	28976237	0.041755095
chr11	28978646	28978832	0.02575985
chr11	28979078	28979448	0.069649
chr11	28991399	28991547	0.025495132
chr11	29001572	29001927	0.044853378
chr11	29019187	29019432	0.028869431
chr11	29056518	29056894	0.044050522
chr11	29078285	29078375	0.11787634
chr11	29078491	29079294	0.11787634
chr11	29079476	29082435	0.12421301
chr11	29153757	29154178	0.043914195
chr11	29172840	29172880	0.018891595
chr11	29172994	29173177	0.020691294
chr11	29173358	29173746	0.03385576
chr11	29237436	29237783	0.046626695
chr11	29250897	29251165	0.024695981
chr11	29255924	29256534	0.09692331
chr11	29256785	29256959	0.020483412
chr11	29267686	29268059	0.043237448
chr11	29274233	29274817	0.066462785
chr11	29328663	29329405	0.04977157
chr11	29329680	29329967	0.049495082
chr11	29330073	29330529	0.049495082
chr11	29384147	29384346	0.038986277
chr11	29409409	29409523	0.02521248
chr11	29420381	29420629	0.037313476
chr11	29439832	29440238	0.059659738
chr11	29450395	29450439	0.022305949
chr11	29503708	29503995	0.034607377
chr11	29524021	29524191	0.022219498
chr11	29537937	29538243	0.041404296
chr11	29544157	29544571	0.031794477
chr11	29548264	29548611	0.04740493
chr11	29562978	29563191	0.03490916
chr11	29566791	29566835	0.030837601
chr11	29607324	29607977	0.08167324
chr11	29616206	29616653	0.090737924
chr11	29651003	29651544	0.17380339
chr11	29668353	29668771	0.07309275
chr11	29669434	29669577	0.02424753
chr11	29705631	29705875	0.03376033
chr11	29731108	29731445	0.03442088
chr11	29755328	29755457	0.020233354
chr11	29873828	29874309	0.1081053
chr11	30008422	30008699	0.033435572
chr11	30033480	30033816	0.039568894
chr11	30084967	30085043	0.019258942
chr11	30093573	30094036	0.053514816
chr11	30114663	30115210	0.10839811
chr11	30115456	30115844	0.10839811
chr11	30119761	30120192	0.052052014
chr11	30120651	30120726	0.019648096
chr11	30194602	30195146	0.06886684
chr11	30225429	30225534	0.042758264
chr11	30260918	30261060	0.024742445
chr11	30283660	30284116	0.07743275
chr11	30370645	30370894	0.023162978
chr11	30371052	30371821	0.17050633
chr11	30374426	30375048	0.13850515
chr11	30396534	30396795	0.029183155
chr11	30413070	30413401	0.045770146
chr11	30514416	30514911	0.09289335
chr11	30517681	30518704	0.08227476
chr11	30528974	30529653	0.11124863
chr11	30561288	30561708	0.06930366
chr11	30562582	30563015	0.033168036
chr11	30573843	30574357	0.062057994
chr11	30590205	30590315	0.020064006
chr11	30596457	30596492	0.02211432
chr11	30609138	30610124	0.09086032
chr11	30629277	30630182	0.40510896
chr11	30630374	30630592	0.030281527
chr11	30656485	30656904	0.07175379
chr11	30663822	30664334	0.16629891
chr11	30705442	30706450	0.45703712
chr11	30719395	30719819	0.11421463
chr11	30726391	30727295	0.22269112
chr11	30766716	30767793	0.30662072
chr11	30771196	30771232	0.023137817
chr11	30775288	30775527	0.052686464
chr11	30794184	30794767	0.117142454
chr11	30796583	30796659	0.019816061
chr11	30809586	30809639	0.019255223
chr11	30833583	30834076	0.041998964
chr11	30839240	30839596	0.033384144
chr11	30840351	30840641	0.031956114
chr11	30840679	30841029	0.031956114
chr11	30849189	30849685	0.05151061
chr11	30857755	30858493	0.058142934
chr11	30860543	30860695	0.020596065
chr11	30866116	30866397	0.049123272
chr11	30880779	30880840	0.023576217
chr11	30883231	30884395	0.07876183
chr11	30962268	30963261	0.10099188
chr11	31290270	31290329	0.021969976
chr11	31306302	31306512	0.028704239
chr11	31357585	31358230	0.17611352
chr11	31470859	31470873	0.021049727
chr11	31568906	31568978	0.019196361
chr11	31726316	31726711	0.09193828
chr11	32242531	32242731	0.028383417
chr11	32309810	32310008	0.0353764
chr11	32423281	32423502	0.05363813
chr11	32502361	32502781	0.095576465
chr11	32506050	32506120	0.027957693
chr11	32559559	32559600	0.02419419
chr11	32614461	32614768	0.049581
chr11	32704390	32704564	0.026159724
chr11	32789336	32789623	0.032331716
chr11	32931372	32931585	0.02681739
chr11	32944124	32944733	0.10008371
chr11	33274281	33274625	0.045147423
chr11	33293447	33294531	0.11711004
chr11	33296986	33297089	0.022129612
chr11	33319625	33319712	0.027652131
chr11	33333813	33334459	0.08700786
chr11	33356955	33357123	0.023660632
chr11	33385420	33385714	0.041780364
chr11	33403640	33403771	0.044607054
chr11	33431160	33431209	0.021605967
chr11	33431749	33431945	0.030708168
chr11	33469334	33469421	0.03374156
chr11	33471445	33471528	0.026055543
chr11	33473116	33473192	0.02320353
chr11	33519924	33520237	0.039488688
chr11	33525712	33526599	0.11094922
chr11	33536923	33537006	0.22701629
chr11	33537087	33538234	0.22701629
chr11	33556697	33557224	0.07910169
chr11	33560555	33561462	0.042894773
chr11	33579431	33579991	0.06271446
chr11	33580650	33580683	0.023095956
chr11	33595792	33595865	0.025905954
chr11	33598757	33599502	0.124879435
chr11	33604563	33604655	0.025035925
chr11	33612110	33612263	0.026350537
chr11	33614656	33615244	0.20411366
chr11	33615728	33615952	0.026387878
chr11	33618915	33619967	0.082824275
chr11	33627726	33628186	0.04587022
chr11	33656703	33656852	0.020938875
chr11	33660965	33661127	0.0211818
chr11	33673481	33673535	0.031635378
chr11	33674628	33674665	0.022022527
chr11	33680566	33680612	0.01916163
chr11	33690296	33691060	0.05616249
chr11	33691153	33691173	0.024992172
chr11	33713412	33713555	0.025306754
chr11	33713785	33713852	0.030239122
chr11	33721765	33721891	0.020814093
chr11	33724752	33724989	0.045366384
chr11	33728671	33728915	0.0338776
chr11	33737161	33737236	0.051082876
chr11	33737378	33737758	0.051082876
chr11	33738302	33739532	0.10744944
chr11	33759912	33760080	0.0325403
chr11	33764823	33764905	0.021629209
chr11	33783673	33784454	0.06891138
chr11	33803921	33804005	0.03401347
chr11	33828653	33829012	0.06506539
chr11	33831437	33831858	0.026725303
chr11	33832251	33832431	0.030493835
chr11	33838305	33838364	0.022455936
chr11	33845175	33845289	0.023912765
chr11	33846167	33846533	0.03752335
chr11	33851069	33851200	0.02646934
chr11	33851955	33852324	0.03588465
chr11	33855773	33855804	0.0202156
chr11	33861427	33861666	0.045529082
chr11	33865199	33865277	0.036052745
chr11	33871803	33872094	0.029647518
chr11	33896836	33896902	0.025567936
chr11	33899803	33901786	0.5691792
chr11	33901871	33901895	0.5691792
chr11	33911254	33911809	0.13808654
chr11	33930138	33930420	0.03600607
chr11	33945723	33945808	0.031821385
chr11	33946986	33947450	0.13912752
chr11	33947895	33948003	0.03443474
chr11	33957679	33958130	0.054309316
chr11	33973811	33974374	0.0915265
chr11	33982363	33983987	0.21684745
chr11	33996573	33996577	0.023986109
chr11	34041917	34042041	0.024063379
chr11	34046371	34048431	0.41926482
chr11	34107507	34107798	0.024277957
chr11	34162565	34163074	0.16053551
chr11	34164178	34164483	0.04065364
chr11	34167251	34167328	0.02350442
chr11	34167998	34170082	0.24907738
chr11	34170192	34170341	0.24907738
chr11	34170442	34170489	0.02241866
chr11	34170972	34171177	0.02241866
chr11	34182422	34182898	0.038110606
chr11	34184421	34184593	0.027292477
chr11	34184708	34184781	0.019079585
chr11	34189302	34189431	0.020726249
chr11	34196993	34197124	0.021891188
chr11	34213347	34213499	0.024347408
chr11	34231910	34232136	0.024525404
chr11	34239914	34240232	0.04233547
chr11	34244864	34246113	0.12448045
chr11	34248535	34248760	0.035274275
chr11	34269143	34269210	0.024601743
chr11	34277901	34278036	0.027051348
chr11	34288966	34289086	0.040799942
chr11	34291280	34291294	0.018844275
chr11	34291689	34292305	0.10448825
chr11	34301791	34302376	0.034418605
chr11	34304655	34304984	0.050901745
chr11	34307134	34307203	0.023133509
chr11	34307477	34308042	0.057171326
chr11	34365126	34365140	0.022428194
chr11	34387755	34387840	0.020902144
chr11	34400742	34400875	0.020946953
chr11	34405765	34405970	0.028673764
chr11	34406523	34406707	0.028317163
chr11	34407146	34407365	0.034366492
chr11	34408332	34408393	0.019065743
chr11	34410086	34410299	0.02515257
chr11	34411298	34411491	0.030598698
chr11	34440834	34441000	0.02521669
chr11	34443103	34443407	0.032882497
chr11	34462216	34462317	0.021890244
chr11	34466968	34467090	0.030451477
chr11	34485873	34486667	0.121844485
chr11	34488033	34488050	0.019927064
chr11	34488403	34488910	0.099674605
chr11	34504237	34505490	0.5772716
chr11	34505762	34506147	0.050391253
chr11	34514711	34514758	0.028172437
chr11	34515955	34516203	0.03469565
chr11	34520669	34521011	0.029513039
chr11	34564217	34564248	0.018935073
chr11	34565551	34565700	0.027038127
chr11	34565836	34565853	0.020034455
chr11	34588266	34589462	0.3795173
chr11	34608340	34608384	0.022569172
chr11	34612764	34614520	0.29306006
chr11	34614725	34615110	0.043609347
chr11	34615207	34615764	0.043609347
chr11	34616148	34616269	0.02066538
chr11	34623209	34623576	0.048804566
chr11	34627324	34628085	0.052364644
chr11	34628460	34628733	0.023729539
chr11	34634337	34634864	0.09392765
chr11	34647321	34647720	0.05143164
chr11	34651716	34652135	0.04829019
chr11	34663374	34663581	0.039373506
chr11	34675486	34675676	0.035072185
chr11	34684023	34684994	0.044125624
chr11	34685730	34686314	0.040295944
chr11	34695345	34695536	0.047906723
chr11	34695933	34696270	0.043461904
chr11	34696369	34696760	0.043461904
chr11	34705129	34705606	0.097606145
chr11	34709966	34710086	0.02007806
chr11	34712461	34712511	0.0230356
chr11	34714236	34715638	0.2083368
chr11	34776210	34776518	0.024345513
chr11	34791384	34791460	0.019573685
chr11	34791691	34793052	0.3975468
chr11	34823940	34825375	0.2918071
chr11	34843825	34844254	0.03422862
chr11	34845696	34846012	0.045212973
chr11	34849139	34849443	0.030177785
chr11	34851591	34851939	0.05193348
chr11	34852257	34852421	0.15306477
chr11	34852443	34853054	0.15306477
chr11	34858625	34859268	0.17088854
chr11	34872076	34872242	0.035074163
chr11	34881107	34881396	0.022078786
chr11	34883021	34883136	0.020256316
chr11	34894119	34894322	0.0278095
chr11	34902120	34902402	0.028862225
chr11	34934488	34935159	0.16274038
chr11	34935471	34935567	0.025279637
chr11	34937761	34937781	0.02589275
chr11	34940425	34940716	0.03564785
chr11	34942957	34943433	0.052867487
chr11	34954177	34954398	0.035468392
chr11	34963915	34963929	0.023155905
chr11	34965772	34966133	0.0941954
chr11	34966356	34967633	0.0941954
chr11	34968677	34968861	0.027350374
chr11	34976197	34976638	0.07559188
chr11	34984092	34984414	0.036066003
chr11	34990089	34990506	0.06458228
chr11	34995227	34996482	0.04318462
chr11	34997065	34997067	0.022346197
chr11	34996834	34996885	0.022346197
chr11	34997838	34999223	0.2031399
chr11	34999638	34999779	0.030135302
chr11	35008278	35008372	0.020173565
chr11	35009880	35010509	0.22944407
chr11	35024265	35024417	0.03128487
chr11	35031113	35031504	0.03162112
chr11	35034170	35034249	0.025365504
chr11	35037127	35037305	0.022056608
chr11	35037592	35038570	0.06029859
chr11	35039196	35039472	0.06029859
chr11	35039628	35039862	0.06029859
chr11	35047610	35048146	0.10496249
chr11	35048732	35048805	0.018968195
chr11	35068001	35068233	0.02695341
chr11	35070494	35071017	0.04313556
chr11	35071107	35071405	0.04313556
chr11	35071505	35072185	0.074159
chr11	35075834	35076396	0.12768239
chr11	35102985	35103203	0.02379536
chr11	35115489	35115905	0.075554416
chr11	35127305	35128012	0.102566674
chr11	35128146	35128583	0.044020068
chr11	35136322	35137189	0.17629872
chr11	35143067	35143631	0.023732845
chr11	35151898	35152158	0.02636441
chr11	35162036	35162774	0.18861611
chr11	35169213	35170428	0.18938601
chr11	35171432	35171438	0.019193646
chr11	35195104	35195166	0.037435982
chr11	35195406	35195887	0.037435982
chr11	35218666	35218737	0.023699136
chr11	35226850	35227380	0.08931526
chr11	35233958	35234684	0.31524906
chr11	35246949	35247338	0.036187
chr11	35248244	35249193	0.38288027
chr11	35266456	35266746	0.039177854
chr11	35273414	35273950	0.07810823
chr11	35282066	35282316	0.025348658
chr11	35282894	35282967	0.021955924
chr11	35301737	35301931	0.3219997
chr11	35302141	35303400	0.3219997
chr11	35306439	35306900	0.09766622
chr11	35307335	35307909	0.20999815
chr11	35324904	35325962	0.22802183
chr11	35333830	35334092	0.031626415
chr11	35342261	35342490	0.033222627
chr11	35360158	35361520	0.7142388
chr11	35381493	35382012	0.09909142
chr11	35391570	35391789	0.027332004
chr11	35413567	35413879	0.046455953
chr11	35414225	35416083	0.2812794
chr11	35455652	35456557	0.43916535
chr11	35461384	35461606	0.035679758
chr11	35468503	35468899	0.06589987
chr11	35483920	35484340	0.049897164
chr11	35493406	35493672	0.04717943
chr11	35495778	35495851	0.019817488
chr11	35497549	35499867	0.23575649
chr11	35500879	35500883	0.018926809
chr11	35533387	35533903	0.03499522
chr11	35552273	35552354	0.02730568
chr11	35553705	35553719	0.02792232
chr11	35558455	35558869	0.032103278
chr11	35576373	35576546	0.1324741
chr11	35576689	35577939	0.1324741
chr11	35590297	35590362	0.019624483
chr11	35595817	35595845	0.024109986
chr11	35607068	35608014	0.060467474
chr11	35610064	35610287	0.024795946
chr11	35611162	35611199	0.02342005
chr11	35613715	35613877	0.02248219
chr11	35647135	35647298	0.022638775
chr11	35648807	35649409	0.09100241
chr11	35650535	35650549	0.024419306
chr11	35650706	35650883	0.024419306
chr11	35653231	35653295	0.01940967
chr11	35657149	35657388	0.025498752
chr11	35660661	35660741	0.034124333
chr11	35661078	35661274	0.034124333
chr11	35669229	35669793	0.07244082
chr11	35670102	35670327	0.032147877
chr11	35677663	35678382	0.116252586
chr11	35679349	35679630	0.036744773
chr11	35684556	35684719	0.021315569
chr11	35691021	35692050	0.5990585
chr11	35703161	35704004	0.13935824
chr11	35709703	35710076	0.035552863
chr11	35725605	35725802	0.022385629
chr11	35725854	35726878	0.15662293
chr11	35734863	35734981	0.034372292
chr11	35741974	35742039	0.021209978
chr11	35755209	35755276	0.021025147
chr11	35757009	35757331	0.034760248
chr11	35767075	35768188	0.12685698
chr11	35777039	35777486	0.07588219
chr11	35777835	35778844	0.18153219
chr11	35797200	35797462	0.021032294
chr11	35813905	35814348	0.057669725
chr11	35814903	35815928	0.34220585
chr11	35816106	35816792	0.09774815
chr11	35837338	35837401	0.02009384
chr11	35846692	35846894	0.026687745
chr11	35860282	35861697	0.08829821
chr11	35862159	35862279	0.024611799
chr11	35876155	35876281	0.023121862
chr11	35877032	35877212	0.02157127
chr11	35894457	35896682	0.19124877
chr11	35905441	35905571	0.024966262
chr11	35912709	35914158	0.11908853
chr11	35923309	35923557	0.03349233
chr11	35928602	35929168	0.052258182
chr11	35931523	35931613	0.02163205
chr11	35946829	35947308	0.06607322
chr11	35951195	35951923	0.04950879
chr11	35953571	35954164	0.096002564
chr11	35966845	35968659	0.053231817
chr11	35968904	35969018	0.04434086
chr11	35969073	35969594	0.04434086
chr11	35969934	35970016	0.03398881
chr11	35970375	35970526	0.03398881
chr11	35983618	35984670	0.12128024
chr11	35984706	35985184	0.12128024
chr11	36014206	36014310	0.025281928
chr11	36031888	36032590	0.1253095
chr11	36034263	36034472	0.026608968
chr11	36053782	36054916	0.38593006
chr11	36055228	36055519	0.0384186
chr11	36063707	36064191	0.030602358
chr11	36064368	36064708	0.03679634
chr11	36065219	36065794	0.08371675
chr11	36065904	36066354	0.084328316
chr11	36085657	36086235	0.0763483
chr11	36086954	36087331	0.04009845
chr11	36087637	36089118	0.17307769
chr11	36101466	36101615	0.023746917
chr11	36108892	36109936	0.10593698
chr11	36117517	36117598	0.021303862
chr11	36118456	36118557	0.020607116
chr11	36118758	36119200	0.06682843
chr11	36119429	36119610	0.06682843
chr11	36119959	36120652	0.04353132
chr11	36120885	36120903	0.04353132
chr11	36121396	36121625	0.031734798
chr11	36138344	36138838	0.042998068
chr11	36152319	36152384	0.022513293
chr11	36155120	36156247	0.36062682
chr11	36156480	36156503	0.027156314
chr11	36177482	36177708	0.030276103
chr11	36179533	36179981	0.06394885
chr11	36182231	36183002	0.14938438
chr11	36183209	36183348	0.020468641
chr11	36183585	36183748	0.0322655
chr11	36196519	36196852	0.06162412
chr11	36197180	36198006	0.17812233
chr11	36198167	36198803	0.053729065
chr11	36199632	36199877	0.0671481
chr11	36213512	36214120	0.09980887
chr11	36223657	36225130	0.2902976
chr11	36226711	36226971	0.03184854
chr11	36235307	36235540	0.027150542
chr11	36238524	36239196	0.16218479
chr11	36249223	36249386	0.0398379
chr11	36252774	36253037	0.031148527
chr11	36259715	36260814	0.06459346
chr11	36265226	36265419	0.03409851
chr11	36279100	36279407	0.029756598
chr11	36279779	36280566	0.24808627
chr11	36280883	36281451	0.24808627
chr11	36284592	36284966	0.04358653
chr11	36298061	36298128	0.021454718
chr11	36306312	36306837	0.13286966
chr11	36307569	36307773	0.025763977
chr11	36311534	36311776	0.03027866
chr11	36312546	36314321	0.062942386
chr11	36333516	36333567	0.021441849
chr11	36358530	36359259	0.06692779
chr11	36360715	36360909	0.030909458
chr11	36365511	36365726	0.030521108
chr11	36366088	36366295	0.024885712
chr11	36367282	36367573	0.030875232
chr11	36368179	36368264	0.020068616
chr11	36374589	36375514	0.10753292
chr11	36381148	36381419	0.034863617
chr11	36386447	36386960	0.110190816
chr11	36387140	36387436	0.030086244
chr11	36389342	36390598	0.22015366
chr11	36392304	36392727	0.046556607
chr11	36393350	36393415	0.03761465
chr11	36393926	36393986	0.021247104
chr11	36398800	36398915	0.022478096
chr11	36402499	36402605	0.03410053
chr11	36402755	36402891	0.029775904
chr11	36411160	36411451	0.041615807
chr11	36411649	36411844	0.024334388
chr11	36440165	36440600	0.07385516
chr11	36441464	36442116	0.0749738
chr11	36446385	36446455	0.021100003
chr11	36449450	36449682	0.025190564
chr11	36450175	36450264	0.020142756
chr11	36460088	36460254	0.03708662
chr11	36460422	36460815	0.03708662
chr11	36461417	36463892	0.2333452
chr11	36471836	36472055	0.024584187
chr11	36472345	36472685	0.028188925
chr11	36475143	36475203	0.019444333
chr11	36484591	36484846	0.028857587
chr11	36496491	36496601	0.02622297
chr11	36503229	36503590	0.04522499
chr11	36549368	36549433	0.021719547
chr11	36550373	36550880	0.039654516
chr11	36554573	36554816	0.025059553
chr11	36558461	36558736	0.032005373
chr11	36563931	36563946	0.029673425
chr11	36590245	36590319	0.021014886
chr11	36591720	36592368	0.09357763
chr11	36599902	36600528	0.13350971
chr11	36603986	36604153	0.0228356
chr11	36630913	36631062	0.025836142
chr11	36648876	36649428	0.05691366
chr11	36652231	36652429	0.027679967
chr11	36661667	36662078	0.03195882
chr11	36676858	36677165	0.026138006
chr11	36698242	36698633	0.07251984
chr11	36716058	36716070	0.020946342
chr11	36716075	36716117	0.020946342
chr11	36716474	36717187	0.24414435
chr11	36736224	36737280	0.38211498
chr11	36740444	36740553	0.023085928
chr11	36742202	36742453	0.02715782
chr11	36772823	36773734	0.06503486
chr11	36788310	36788692	0.048975155
chr11	36793090	36793869	0.058983076
chr11	36800638	36800726	0.025570832
chr11	36802305	36802593	0.042834774
chr11	36804800	36805058	0.03597433
chr11	36814724	36815393	0.12408328
chr11	36816499	36816863	0.036505308
chr11	36834664	36834670	0.020652512
chr11	36839814	36839864	0.019933973
chr11	36851038	36851199	0.027060257
chr11	36854223	36854306	0.019485135
chr11	36855931	36855978	0.023605395
chr11	36880002	36880034	0.025492294
chr11	36885782	36886038	0.025413757
chr11	36900308	36900731	0.073852286
chr11	36905548	36906048	0.059408005
chr11	36906221	36906477	0.059408005
chr11	36907737	36908437	0.09726978
chr11	36927744	36927961	0.035842646
chr11	36933725	36933768	0.021234768
chr11	36934724	36934921	0.025372528
chr11	36938953	36938996	0.03167153
chr11	36941881	36942170	0.03047955
chr11	36977050	36977266	0.035714086
chr11	36979868	36979917	0.021878669
chr11	36980171	36980792	0.11050356
chr11	36984236	36984853	0.054445706
chr11	36999631	36999701	0.02538891
chr11	37015686	37015957	0.027883885
chr11	37018928	37018951	0.02052227
chr11	37042431	37043317	0.24016781
chr11	37043457	37043641	0.025063278
chr11	37057331	37057550	0.03527642
chr11	37075757	37075957	0.026166506
chr11	37077941	37078511	0.034938417
chr11	37086007	37086616	0.12213827
chr11	37087840	37088518	0.0744962
chr11	37098273	37098432	0.024449136
chr11	37111964	37112123	0.034658633
chr11	37112282	37112561	0.034658633
chr11	37113101	37113263	0.02353359
chr11	37131889	37132508	0.07784825
chr11	37156362	37156742	0.05124241
chr11	37157087	37157428	0.043594543
chr11	37161337	37161599	0.024980716
chr11	37161828	37161869	0.018943734
chr11	37162369	37162641	0.024260018
chr11	37162692	37163392	0.08750218
chr11	37183288	37183440	0.030835498
chr11	37203583	37203699	0.020602494
chr11	37209594	37209684	0.038537506
chr11	37210844	37211039	0.03431945
chr11	37211634	37211699	0.03431945
chr11	37226713	37226914	0.032101415
chr11	37236502	37236719	0.03902827
chr11	37236855	37237280	0.03902827
chr11	37240714	37240789	0.021773648
chr11	37243191	37243302	0.021941049
chr11	37248059	37249047	0.16181697
chr11	37249735	37249745	0.022022113
chr11	37252254	37252360	0.02129459
chr11	37281736	37282331	0.06475881
chr11	37299884	37300079	0.036503293
chr11	37307739	37307797	0.020774448
chr11	37313499	37313542	0.03232682
chr11	37324641	37324778	0.023835683
chr11	37324902	37325130	0.023835683
chr11	37333152	37334173	0.36967903
chr11	37334248	37334391	0.020603247
chr11	37337977	37338035	0.021313654
chr11	37370487	37371238	0.10925551
chr11	37499624	37501642	0.15951245
chr11	37501688	37502095	0.15951245
chr11	37515775	37517225	0.5991724
chr11	37517726	37518005	0.03568112
chr11	37532296	37532378	0.02138923
chr11	37532934	37534062	0.16860363
chr11	37536441	37536587	0.023034163
chr11	37553278	37553387	0.040119063
chr11	37553508	37553546	0.040119063
chr11	37571323	37571442	0.02702893
chr11	37572364	37572915	0.09878067
chr11	37576010	37576432	0.057237443
chr11	37596951	37597078	0.027586257
chr11	37602964	37603425	0.061064184
chr11	37609629	37609708	0.023261549
chr11	37610047	37610298	0.026278589
chr11	37641271	37642373	0.53854287
chr11	37643036	37643258	0.026360441
chr11	37670896	37670990	0.02016854
chr11	37687210	37687502	0.03549946
chr11	37689826	37691384	0.676409
chr11	37707478	37707800	0.0326774
chr11	37708496	37708654	0.027818074
chr11	37710575	37711257	0.2027466
chr11	37718848	37719172	0.054482542
chr11	37721071	37721808	0.12514688
chr11	37723791	37723914	0.024085592
chr11	37771212	37771445	0.021874953
chr11	37786570	37787002	0.03247721
chr11	37789230	37789330	0.027366327
chr11	37789651	37789692	0.027366327
chr11	37792344	37792545	0.029246906
chr11	37806242	37806656	0.031356312
chr11	37807051	37807800	0.060718726
chr11	37816691	37817769	0.08334424
chr11	37821545	37821689	0.020709995
chr11	37825429	37825561	0.022009421
chr11	37843340	37844249	0.113824815
chr11	37848448	37848804	0.050967544
chr11	37853855	37854154	0.027611537
chr11	37866075	37867486	0.31659392
chr11	37870921	37870972	0.022099426
chr11	37880371	37880513	0.0219915
chr11	37881169	37881177	0.021390332
chr11	37889203	37889464	0.028160838
chr11	37892700	37893237	0.15508856
chr11	37898078	37898089	0.024892082
chr11	37899786	37899914	0.0446641
chr11	37901585	37901866	0.14748374
chr11	37902145	37902699	0.14748374
chr11	37902880	37904133	0.14748374
chr11	37904356	37904960	0.056127876
chr11	37905059	37905351	0.056127876
chr11	37918422	37918912	0.06976939
chr11	37920387	37921175	0.035987318
chr11	37924881	37925093	0.028518101
chr11	37937341	37937388	0.023347223
chr11	37938343	37938417	0.044049993
chr11	37938665	37938998	0.044049993
chr11	37948408	37948427	0.024701476
chr11	37948556	37948767	0.021514902
chr11	37954030	37954224	0.020669056
chr11	37958757	37960041	0.04839218
chr11	37968817	37969224	0.03616281
chr11	37980252	37980671	0.0268785
chr11	37989337	37989467	0.02500238
chr11	38001946	38002254	0.03301998
chr11	38004433	38004637	0.022943396
chr11	38017620	38018590	0.17104182
chr11	38019176	38019231	0.021609036
chr11	38019973	38020342	0.026856242
chr11	38021508	38021682	0.029128868
chr11	38039065	38039164	0.028838633
chr11	38041185	38041867	0.18303855
chr11	38046075	38046369	0.04677744
chr11	38055572	38055965	0.056923892
chr11	38058487	38059594	0.19089817
chr11	38076776	38077215	0.1192974
chr11	38087378	38087946	0.10852843
chr11	38097535	38097819	0.038525507
chr11	38099156	38099923	0.10039044
chr11	38106667	38107503	0.20245716
chr11	38107584	38107658	0.021650355
chr11	38121090	38122527	0.37455416
chr11	38126592	38126677	0.025332019
chr11	38144975	38145113	0.04216214
chr11	38145260	38145413	0.04216214
chr11	38148936	38149363	0.08651133
chr11	38177667	38178055	0.06352761
chr11	38185276	38187331	0.4992189
chr11	38316312	38316682	0.032745395
chr11	38334472	38335768	0.17174217
chr11	38354310	38354607	0.039183848
chr11	38363778	38363987	0.040204555
chr11	38366557	38366948	0.043029908
chr11	38370396	38370699	0.040018305
chr11	38383529	38384774	0.3506554
chr11	38405298	38405338	0.028690785
chr11	38433024	38433273	0.024474101
chr11	38433350	38433644	0.030232243
chr11	38436721	38437355	0.13418992
chr11	38447199	38447654	0.038618263
chr11	38465310	38465433	0.026846489
chr11	38476924	38477140	0.03126315
chr11	38488781	38489091	0.049277004
chr11	38501248	38502600	0.20911698
chr11	38535606	38535947	0.05699405
chr11	38547231	38547287	0.018959854
chr11	38550863	38550978	0.025799984
chr11	38553547	38553756	0.02444154
chr11	38555090	38555155	0.031115593
chr11	38559018	38559059	0.022113228
chr11	38560093	38560103	0.027626626
chr11	38564116	38564407	0.023664443
chr11	38568325	38568858	0.12797566
chr11	38567226	38568008	0.12797566
chr11	38573968	38574054	0.039992172
chr11	38574133	38574416	0.039992172
chr11	38575122	38575215	0.059063636
chr11	38575810	38576374	0.059063636
chr11	38580755	38581067	0.034472413
chr11	38621654	38621928	0.024190824
chr11	38644575	38644789	0.028182968
chr11	38646287	38646302	0.02354699
chr11	38648301	38648517	0.031844307
chr11	38648787	38649307	0.08771301
chr11	38658121	38658414	0.045907546
chr11	38675396	38675759	0.069767214
chr11	38687172	38687189	0.035730723
chr11	38696022	38696028	0.02365253
chr11	38713363	38713565	0.03040057
chr11	38717178	38717204	0.02980182
chr11	38731115	38731289	0.021062296
chr11	38775292	38775657	0.03474085
chr11	38787451	38787700	0.022458214
chr11	38822706	38822733	0.022233233
chr11	38826584	38827009	0.10642234
chr11	38850748	38850768	0.031853553
chr11	38852262	38852510	0.023962736
chr11	38860867	38861269	0.06318697
chr11	38907917	38908198	0.040516455
chr11	38944778	38945337	0.17234877
chr11	38947996	38948482	0.0923453
chr11	38948601	38948679	0.0923453
chr11	38970532	38970644	0.036884695
chr11	39065264	39065819	0.08274542
chr11	39065955	39065964	0.08274542
chr11	39066330	39066503	0.023249933
chr11	39082192	39082271	0.029697474
chr11	39082438	39082558	0.029697474
chr11	39082991	39083249	0.032592144
chr11	39110918	39111001	0.029125093
chr11	39119595	39119693	0.022578422
chr11	39158058	39158169	0.034622904
chr11	39158732	39158775	0.02375738
chr11	39160455	39160778	0.025625795
chr11	39164018	39164458	0.04694564
chr11	39166272	39166347	0.02441506
chr11	39166726	39167129	0.04014609
chr11	39173690	39173749	0.02833629
chr11	39213441	39214193	0.29117912
chr11	39216231	39216737	0.10211661
chr11	39217163	39217482	0.033569846
chr11	39221807	39222274	0.10270588
chr11	39235755	39235836	0.029620958
chr11	39236863	39237224	0.026254496
chr11	39237553	39238069	0.06161281
chr11	39271421	39271976	0.09622515
chr11	39278500	39279217	0.08105242
chr11	39279224	39279695	0.08105242
chr11	39295131	39296006	0.10686859
chr11	39296234	39296461	0.026540255
chr11	39296656	39297141	0.048774343
chr11	39313269	39314091	0.12631269
chr11	39342976	39343035	0.019914499
chr11	39343204	39343748	0.117788315
chr11	39354168	39354200	0.025158277
chr11	39355003	39355064	0.019371789
chr11	39377233	39377839	0.12636977
chr11	39395814	39395864	0.022282736
chr11	39397289	39397602	0.035486236
chr11	39423402	39424648	0.1156363
chr11	39439472	39439922	0.067826726
chr11	39440572	39440797	0.029748626
chr11	39442833	39443752	0.09612835
chr11	39454327	39455410	0.04641189
chr11	39456673	39456766	0.019543547
chr11	39466525	39467034	0.029000202
chr11	39478228	39478243	0.034075297
chr11	39483887	39484330	0.058293413
chr11	39486520	39486544	0.023720268
chr11	39533506	39533892	0.03055167
chr11	39539017	39539459	0.05890119
chr11	39547894	39548375	0.06633816
chr11	39558696	39559226	0.088227004
chr11	39574589	39574930	0.06435121
chr11	39590824	39591042	0.02317955
chr11	39591758	39592236	0.07181912
chr11	39606242	39607819	0.49653202
chr11	39608975	39608992	0.020540204
chr11	39612255	39612788	0.06209968
chr11	39621086	39621111	0.024468563
chr11	39630951	39631361	0.03582955
chr11	39641134	39641141	0.021658977
chr11	39710348	39710877	0.065377824
chr11	39711171	39711187	0.065377824
chr11	39713825	39714055	0.037046093
chr11	39720860	39721324	0.032317538
chr11	39723596	39723877	0.035426926
chr11	39727409	39727549	0.026151361
chr11	39739131	39739387	0.025826726
chr11	39742755	39742772	0.02198587
chr11	39743102	39743277	0.024524473
chr11	39744131	39744318	0.030756239
chr11	39749547	39749893	0.052565522
chr11	39756905	39756951	0.019319767
chr11	39781265	39781393	0.021717975
chr11	39789827	39790275	0.05496911
chr11	39791967	39792093	0.025822012
chr11	39798741	39798816	0.033432692
chr11	39807112	39807175	0.029226387
chr11	39828711	39829286	0.1099545
chr11	39846863	39846914	0.030436529
chr11	39847168	39847332	0.030436529
chr11	39847901	39848531	0.05699219
chr11	39867013	39867933	0.51543504
chr11	39933980	39934304	0.036114864
chr11	40032858	40032964	0.019589651
chr11	40034470	40034551	0.022552993
chr11	40035639	40035996	0.04840293
chr11	40076875	40077866	0.76249236
chr11	40111260	40111877	0.22597268
chr11	40119715	40120530	0.12361439
chr11	40170953	40171149	0.023119664
chr11	40197336	40197553	0.022816617
chr11	40212792	40212912	0.051446434
chr11	40240122	40240344	0.02120636
chr11	40240503	40240606	0.043639805
chr11	40240704	40241047	0.043639805
chr11	40243860	40244421	0.19096902
chr11	40257374	40257522	0.026653938
chr11	40261133	40261753	0.112901
chr11	40302548	40302583	0.019735899
chr11	40325424	40325678	0.027427182
chr11	40326181	40326293	0.027638312
chr11	40336095	40336136	0.031348918
chr11	40420074	40420207	0.02942759
chr11	40438922	40439162	0.02686237
chr11	40476739	40476813	0.022587972
chr11	40515614	40515745	0.028485173
chr11	40549277	40549480	0.024699105
chr11	40590755	40590818	0.029696386
chr11	40609935	40610308	0.058323443
chr11	40625314	40625734	0.057504058
chr11	40635787	40635812	0.026480071
chr11	40652185	40652543	0.06299056
chr11	40697156	40697240	0.04143567
chr11	40697593	40697805	0.04143567
chr11	40698136	40698351	0.04143567
chr11	40730033	40730126	0.021924838
chr11	40740069	40740231	0.033834625
chr11	40761947	40762244	0.03868727
chr11	40794979	40795485	0.16157909
chr11	40833961	40834140	0.023429254
chr11	40866538	40866603	0.026723653
chr11	40978998	40979078	0.023637243
chr11	41025813	41026041	0.026061641
chr11	41111891	41112136	0.037372828
chr11	41139882	41140035	0.022578694
chr11	41198811	41199438	0.033637244
chr11	41211493	41211532	0.020450523
chr11	41224491	41224835	0.05190312
chr11	41235992	41236418	0.025959263
chr11	41236695	41237199	0.11192552
chr11	41243117	41243966	0.15341651
chr11	41252990	41253060	0.026318386
chr11	41253844	41254228	0.060769364
chr11	41259328	41259848	0.09314265
chr11	41260661	41260666	0.025689496
chr11	41261608	41262086	0.073193684
chr11	41274569	41274698	0.025713336
chr11	41305198	41305304	0.019653765
chr11	41305413	41307052	0.41851348
chr11	41309061	41309208	0.031777356
chr11	41338602	41338843	0.026625268
chr11	41340929	41341770	0.09275357
chr11	41356163	41356605	0.062064223
chr11	41367913	41368639	0.19057782
chr11	41386375	41386676	0.031338822
chr11	41395812	41396148	0.05000436
chr11	41403797	41404101	0.037563097
chr11	41404284	41404568	0.037563097
chr11	41406049	41406575	0.036049664
chr11	41428289	41428331	0.026133968
chr11	41435690	41436183	0.076589204
chr11	41509316	41509751	0.023804395
chr11	41517763	41517886	0.022284776
chr11	41519384	41519586	0.023156997
chr11	41540840	41541150	0.064290844
chr11	41544750	41545237	0.031427566
chr11	41545880	41545957	0.019811226
chr11	41554229	41554436	0.023910252
chr11	41556625	41556735	0.024074744
chr11	41562250	41562449	0.028919542
chr11	41564466	41564573	0.039845932
chr11	41568254	41568724	0.027897768
chr11	41568863	41568870	0.027897768
chr11	41569248	41569580	0.032068107
chr11	41578809	41579358	0.18588841
chr11	41612756	41613071	0.030697318
chr11	41613902	41613962	0.028190076
chr11	41628331	41628385	0.021657672
chr11	41695895	41695925	0.019829592
chr11	41696995	41696999	0.019904
chr11	41699717	41700247	0.06257631
chr11	41711091	41711282	0.043196805
chr11	41717619	41717724	0.01987413
chr11	41718799	41718881	0.051012542
chr11	41757279	41757513	0.029408673
chr11	41778757	41778865	0.04725621
chr11	41778977	41779360	0.04725621
chr11	41787123	41787411	0.033939853
chr11	41789941	41789972	0.020303158
chr11	41791583	41792233	0.112272404
chr11	41792603	41792737	0.021079905
chr11	41792812	41792813	0.024236737
chr11	41816593	41817051	0.042256728
chr11	41819866	41819916	0.023362802
chr11	41853624	41853766	0.023490978
chr11	41860136	41861960	0.31318337
chr11	41882705	41883606	0.103594676
chr11	41892265	41892675	0.0775928
chr11	41907232	41907415	0.034629337
chr11	41927389	41927532	0.030778032
chr11	41928907	41930446	0.25850117
chr11	41965997	41967665	0.5282584
chr11	41967702	41967779	0.01948193
chr11	42029086	42029432	0.0640828
chr11	42086156	42086618	0.12119071
chr11	42092167	42092646	0.038717043
chr11	42120036	42120086	0.029220192
chr11	42305156	42305353	0.044256736
chr11	42305563	42305845	0.044256736
chr11	42306418	42306615	0.02975981
chr11	42308403	42308821	0.034678288
chr11	42309723	42309836	0.025241872
chr11	42315804	42315831	0.01887729
chr11	42315973	42317459	0.28579807
chr11	42317825	42317992	0.024391811
chr11	42322104	42322133	0.020814167
chr11	42322823	42323046	0.030074017
chr11	42329899	42329989	0.019864496
chr11	42336393	42336440	0.01925469
chr11	42375676	42375900	0.11253603
chr11	42917871	42918024	0.021102836
chr11	42928101	42928349	0.044665977
chr11	43122227	43122582	0.050798796
chr11	45067762	45068002	0.036208324
chr11	45191471	45191610	0.024318045
chr11	45398963	45399262	0.043747213
chr11	45999976	46000467	0.16170299
chr11	46048588	46049737	0.22187944
chr11	46070840	46071266	0.09622154
chr11	46085808	46086724	0.20826279
chr11	46101864	46102337	0.06665934
chr11	46121069	46121156	0.021405559
chr11	46145097	46145442	0.062928215
chr11	46153343	46153776	0.10661318
chr11	46154128	46154277	0.028024672
chr11	46161134	46162064	0.124799654
chr11	46203042	46203048	0.023996074
chr11	46212130	46212311	0.06484141
chr11	46212387	46212790	0.06484141
chr11	46216510	46216643	0.023923704
chr11	46217161	46218500	0.14422351
chr11	46274306	46274389	0.020774435
chr11	46274738	46275182	0.067164816
chr11	46303068	46303595	0.108878665
chr11	46303873	46304069	0.108878665
chr11	46304498	46304668	0.029593885
chr11	46364319	46364474	0.02143072
chr11	46365368	46365498	0.023365622
chr11	46501893	46501961	0.02020798
chr11	46504864	46504918	0.023946937
chr11	46755245	46755518	0.031685784
chr11	47084313	47084497	0.022186795
chr11	47173254	47173552	0.03349017
chr11	47181380	47182693	0.5946004
chr11	47212193	47212351	0.027474333
chr11	47239072	47239895	0.2796071
chr11	47245820	47246219	0.047344428
chr11	47249862	47250126	0.034167923
chr11	47285954	47286378	0.038862817
chr11	47286916	47287428	0.07695309
chr11	47316431	47316513	0.023506954
chr11	47365386	47367348	0.11846413
chr11	47367920	47368136	0.024138259
chr11	47368217	47368765	0.034673892
chr11	47377023	47377247	0.027621612
chr11	47386351	47386869	0.082786724
chr11	47391096	47391381	0.030090362
chr11	47391653	47391657	0.02154308
chr11	47411420	47411764	0.050004106
chr11	47436925	47437334	0.070679255
chr11	47439891	47440357	0.13408281
chr11	47442952	47443322	0.05846663
chr11	47450858	47451112	0.028633684
chr11	47460764	47461117	0.038570035
chr11	47461333	47461638	0.034554105
chr11	47470164	47470364	0.027709626
chr11	47471206	47471450	0.031122921
chr11	47477435	47477544	0.027087467
chr11	47483631	47484661	0.42162195
chr11	47506798	47507204	0.045884594
chr11	47537756	47538284	0.052407697
chr11	47540299	47540594	0.02962339
chr11	47563381	47563731	0.024498925
chr11	47566828	47567439	0.13960148
chr11	47587484	47587926	0.097938485
chr11	47594251	47594505	0.029386789
chr11	47596602	47596681	0.024385136
chr11	47611577	47611675	0.024504554
chr11	47648459	47648865	0.0632633
chr11	47721485	47721746	0.04153453
chr11	47742299	47742365	0.019877106
chr11	47819191	47819348	0.024685219
chr11	47887759	47888150	0.05259881
chr11	47911639	47911807	0.026392585
chr11	47954815	47954880	0.022934496
chr11	47971659	47971800	0.02396476
chr11	47978152	47979066	0.07781273
chr11	47990377	47990807	0.094413735
chr11	48072091	48072614	0.024588037
chr11	48076429	48076563	0.021345712
chr11	48082742	48083018	0.038338333
chr11	48086320	48086333	0.01883459
chr11	48090987	48091346	0.026767261
chr11	48091535	48091723	0.026767261
chr11	48111391	48112285	0.1872776
chr11	48144580	48144973	0.041897327
chr11	48145337	48145532	0.02082189
chr11	48154391	48155396	0.1880203
chr11	48157129	48157549	0.08682302
chr11	48186719	48187020	0.043909818
chr11	48194217	48194738	0.2249937
chr11	48197857	48197984	0.029863989
chr11	48200477	48200639	0.030411577
chr11	48214748	48215200	0.061947994
chr11	48227129	48228176	0.121595874
chr11	48239526	48240920	0.07312272
chr11	48260217	48260572	0.046439163
chr11	48273576	48273650	0.02281247
chr11	48274234	48275068	0.31263712
chr11	48276404	48276733	0.040912528
chr11	48292689	48292984	0.044138856
chr11	48301303	48301428	0.029739661
chr11	48309237	48309416	0.02495463
chr11	48309927	48309968	0.023004653
chr11	48316230	48316621	0.040792156
chr11	48319546	48319834	0.03214486
chr11	48327002	48327016	0.019832926
chr11	48330968	48331807	0.060089707
chr11	48351260	48351500	0.024495382
chr11	48372001	48372500	0.037989166
chr11	48390366	48390510	0.025478479
chr11	48397318	48398182	0.11404514
chr11	48406382	48406997	0.09055883
chr11	48457167	48457934	0.035907686
chr11	48461401	48461558	0.02507742
chr11	48478556	48478648	0.019713525
chr11	48492770	48492831	0.02591911
chr11	48500796	48500902	0.023823615
chr11	48511301	48511667	0.0392908
chr11	48536490	48536603	0.023722665
chr11	48555975	48555988	0.024695218
chr11	48556392	48557058	0.12399703
chr11	48575169	48575683	0.14110745
chr11	48594078	48595013	0.3273355
chr11	48614358	48614413	0.021654526
chr11	48645372	48645687	0.048829127
chr11	48654641	48656001	0.26634395
chr11	48656109	48656114	0.0228663
chr11	48656251	48656278	0.0228663
chr11	48704701	48704950	0.02936082
chr11	48705684	48705951	0.040201824
chr11	48706173	48707037	0.29423904
chr11	48711031	48711211	0.02870684
chr11	48739638	48740062	0.105484486
chr11	48744858	48744945	0.019370532
chr11	48760766	48761007	0.02393928
chr11	49057633	49058086	0.1782189
chr11	49084273	49084815	0.15010178
chr11	49239733	49240102	0.05486439
chr11	49240508	49240527	0.05486439
chr11	49241112	49241642	0.08551866
chr11	49492007	49492157	0.020852188
chr11	49527876	49528221	0.04624014
chr11	49571399	49571484	0.023040695
chr11	49589466	49589595	0.021986064
chr11	49607809	49608186	0.0524636
chr11	49690104	49690155	0.02209392
chr11	49758320	49758521	0.028306594
chr11	49856437	49856760	0.052173987
chr11	49873102	49873156	0.026958935
chr11	50077384	50077725	0.051992003
chr11	50208766	50209824	0.23252559
chr11	50210092	50210211	0.02014462
chr11	50216418	50216810	0.05775212
chr11	50228562	50229382	0.33034414
chr11	50237204	50238269	0.4028837
chr11	50294814	50295520	0.32065734
chr11	50295672	50296319	0.2002468
chr11	50303759	50304420	0.10642773
chr11	50310270	50310717	0.115786076
chr11	50320378	50320420	0.021059455
chr11	50327538	50329049	0.2628896
chr11	50335895	50336106	0.03197929
chr11	50336790	50336904	0.021210495
chr11	50339166	50339638	0.06488892
chr11	50365683	50366936	0.19641964
chr11	50377908	50378378	0.0858665
chr11	50398602	50398934	0.063315436
chr11	50403696	50403934	0.037101354
chr11	50407649	50408090	0.05724952
chr11	50419850	50420944	0.15120475
chr11	50435406	50435575	0.033931848
chr11	50436911	50438473	0.43140218
chr11	50439767	50439774	0.027303414
chr11	50480512	50481078	0.05495332
chr11	50513111	50513561	0.05719326
chr11	50541438	50541686	0.026124533
chr11	50577597	50578009	0.03836449
chr11	50635726	50636666	0.048737634
chr11	50637588	50637754	0.04350507
chr11	50656135	50656223	0.051728316
chr11	50695611	50695779	0.033962645
chr11	50715540	50716108	0.0758331
chr11	50733811	50734277	0.09810033
chr11	50738054	50738671	0.11972915
chr11	50760554	50760626	0.025339013
chr11	50778697	50779335	0.10766266
chr11	50822905	50823175	0.041283026
chr11	50843754	50844149	0.07128316
chr11	50850770	50851130	0.06475545
chr11	50862109	50862431	0.04821302
chr11	50873092	50873500	0.0496223
chr11	51049965	51050052	0.02202347
chr11	51207089	51207390	0.039604053
chr11	51283058	51283746	0.055701505
chr11	51283859	51284370	0.055701505
chr11	51284411	51284548	0.055701505
chr11	51377376	51377809	0.09185941
chr11	52958045	52958106	0.019328937
chr11	53066528	53066798	0.052259356
chr11	53211491	53211540	0.019300103
chr11	53280578	53280776	0.024039472
chr11	53339421	53339559	0.021990176
chr11	53475183	53475487	0.053360764
chr11	53614092	53614362	0.024241276
chr11	53942555	53942944	0.062198546
chr11	53963208	53963653	0.05707127
chr11	53964009	53964874	0.3094629
chr11	53965822	53966036	0.021876112
chr11	53966757	53967429	0.033903006
chr11	53986476	53986668	0.031033179
chr11	53997423	53997590	0.025706895
chr11	54015366	54015460	0.029476132
chr11	54019319	54019488	0.043547135
chr11	54027732	54027840	0.02790014
chr11	54034331	54034820	0.07998844
chr11	54043202	54043372	0.029070424
chr11	54062346	54062731	0.054683443
chr11	54100663	54101130	0.073854454
chr11	54101614	54101673	0.039405067
chr11	54115128	54115554	0.0725881
chr11	54158408	54158988	0.15078837
chr11	54159405	54159572	0.02037152
chr11	54205271	54205351	0.019856647
chr11	54237600	54237791	0.036307506
chr11	54242188	54242423	0.034396496
chr11	54244027	54244117	0.023356374
chr11	54262161	54262246	0.02111441
chr11	54321118	54321273	0.02131056
chr11	54353782	54355345	0.24688356
chr11	54355402	54355805	0.24688356
chr11	54364011	54364163	0.022309357
chr11	54382528	54384036	0.42311707
chr11	54420410	54420594	0.025477838
chr11	54458791	54459381	0.17005943
chr11	54479526	54479746	0.0220846
chr11	54791359	54791575	0.02715659
chr11	54862977	54863528	0.08952871
chr11	54867741	54868409	0.08852963
chr11	55088626	55089032	0.060491435
chr11	55393159	55393615	0.10650579
chr11	55477189	55477231	0.019030053
chr11	55606042	55606754	0.13783042
chr11	55626065	55626453	0.093594655
chr11	55634803	55635438	0.08366377
chr11	55652768	55653266	0.13929318
chr11	55668461	55668836	0.02906959
chr11	55692793	55692818	0.024289466
chr11	55693364	55693569	0.025256645
chr11	55694035	55694425	0.061683964
chr11	55712442	55712565	0.030037237
chr11	55712959	55713568	0.19880722
chr11	55716285	55717303	0.2294436
chr11	55723587	55723792	0.023286287
chr11	55738571	55738801	0.0332068
chr11	55743745	55744057	0.054312214
chr11	55754719	55755803	0.10031145
chr11	55756228	55756462	0.034797862
chr11	55827113	55827359	0.02618515
chr11	55835273	55835418	0.024248106
chr11	55961158	55961947	0.07072981
chr11	55983766	55983851	0.02670004
chr11	55985944	55986574	0.10327996
chr11	55990786	55990906	0.04875546
chr11	56016207	56017181	0.120060354
chr11	56154572	56154920	0.03856173
chr11	56186085	56186332	0.049017902
chr11	56190062	56190450	0.051491242
chr11	56211498	56211755	0.033181895
chr11	56246709	56246893	0.028370855
chr11	56260181	56260258	0.028588329
chr11	56260372	56260490	0.028588329
chr11	56260883	56261063	0.030047754
chr11	56266594	56266681	0.023738632
chr11	56297431	56297883	0.09188649
chr11	56301821	56301825	0.022903502
chr11	56333678	56334318	0.13814676
chr11	56343003	56343024	0.018887604
chr11	56345466	56345736	0.04029676
chr11	56400614	56400939	0.051581062
chr11	56405182	56405280	0.021828871
chr11	56405660	56406150	0.07419789
chr11	56426771	56427085	0.02981316
chr11	56433558	56433845	0.023978226
chr11	56435825	56436012	0.020097112
chr11	56539973	56540305	0.029961701
chr11	56551812	56552900	0.039682116
chr11	56575398	56576249	0.14442939
chr11	56576724	56576743	0.018827882
chr11	56588405	56588452	0.019740393
chr11	56614368	56614704	0.04279107
chr11	56631033	56631561	0.06332624
chr11	56638395	56639277	0.07813027
chr11	56639697	56639751	0.020583913
chr11	56666745	56666954	0.028302519
chr11	56667450	56668176	0.09858706
chr11	56669117	56669592	0.06388235
chr11	56669609	56670095	0.077692315
chr11	56683507	56683536	0.031762592
chr11	56685541	56685907	0.04891378
chr11	56686130	56686253	0.020291805
chr11	56694857	56695485	0.16825035
chr11	56704664	56704859	0.02381022
chr11	56736734	56736903	0.0292436
chr11	56738057	56739597	0.42611587
chr11	56737566	56737875	0.42611587
chr11	56742493	56742707	0.028659701
chr11	56754132	56754233	0.027775083
chr11	56755060	56755162	0.020329438
chr11	56772474	56772688	0.04293951
chr11	56782802	56782938	0.022195233
chr11	56818542	56818977	0.10163575
chr11	56838798	56839872	0.12557326
chr11	56894870	56895864	0.5822375
chr11	56906148	56906231	0.01942693
chr11	57000254	57000444	0.036105353
chr11	57041928	57042163	0.025534822
chr11	57059032	57059503	0.076812685
chr11	57084624	57084990	0.049713925
chr11	57086495	57086794	0.048207138
chr11	57189344	57189467	0.024330184
chr11	57254281	57254717	0.040529948
chr11	57333357	57333402	0.018928293
chr11	57396485	57397021	0.12311679
chr11	57397196	57397305	0.12311679
chr11	57452707	57452998	0.05025167
chr11	57540472	57540516	0.041689306
chr11	57565572	57566729	0.56544656
chr11	57618816	57619172	0.06746461
chr11	57637618	57637794	0.027600393
chr11	57668568	57668802	0.03018765
chr11	57924942	57925010	0.025843794
chr11	57975234	57975552	0.06819586
chr11	57976876	57977033	0.03080891
chr11	58208671	58208902	0.037146885
chr11	58365767	58366085	0.058553204
chr11	58396993	58397111	0.020155767
chr11	58446152	58446256	0.019615062
chr11	59004817	59005003	0.051710427
chr11	59008607	59008966	0.056550145
chr11	59240606	59240730	0.020606792
chr11	59661182	59661525	0.06623615
chr11	59777394	59777709	0.04330043
chr11	59857452	59857645	0.023893569
chr11	59888591	59888678	0.02742591
chr11	59889020	59889423	0.045636754
chr11	59946197	59946294	0.026058484
chr11	59954677	59955122	0.04541247
chr11	60100550	60100698	0.03690266
chr11	60135012	60135479	0.042381823
chr11	60151569	60152006	0.09810462
chr11	60167057	60167569	0.035067502
chr11	60271700	60272168	0.061505128
chr11	60295213	60295336	0.022445315
chr11	60321388	60321446	0.019322574
chr11	60359795	60360394	0.24078625
chr11	60371220	60372467	0.41868934
chr11	60373728	60373851	0.032555677
chr11	60409058	60409503	0.030954996
chr11	60413520	60414230	0.1012296
chr11	60414971	60415513	0.19266799
chr11	60448468	60448793	0.043427348
chr11	60448913	60449362	0.043427348
chr11	60460609	60460795	0.023893472
chr11	60460819	60461217	0.024443613
chr11	60461334	60461564	0.024443613
chr11	60493903	60494498	0.07538006
chr11	60515121	60515434	0.038593035
chr11	60532097	60532202	0.02007757
chr11	60545133	60545689	0.10764176
chr11	60549167	60550776	0.2777804
chr11	60560609	60560945	0.048774187
chr11	60574538	60574698	0.02096375
chr11	60576521	60576667	0.022001715
chr11	60580035	60580439	0.053824488
chr11	60594095	60594351	0.05441476
chr11	60596191	60596555	0.040011346
chr11	60638462	60638922	0.13675056
chr11	60642132	60642289	0.022367984
chr11	60648692	60648874	0.022173183
chr11	60649787	60649807	0.01888516
chr11	60668813	60669022	0.026235916
chr11	60681191	60681642	0.043565925
chr11	60805442	60806027	0.03003954
chr11	60843154	60843534	0.026678609
chr11	60846067	60846439	0.07123904
chr11	60881478	60881554	0.02350435
chr11	60881753	60883082	0.5461879
chr11	60921328	60921510	0.022005541
chr11	60951210	60951230	0.03479613
chr11	60960837	60960862	0.020013005
chr11	60974739	60974770	0.06330888
chr11	60974983	60975522	0.06330888
chr11	60985608	60985697	0.023887321
chr11	61003961	61004379	0.026083637
chr11	61016249	61016477	0.032392588
chr11	61065989	61066288	0.02753353
chr11	61074452	61074506	0.025409631
chr11	61111571	61111596	0.018873826
chr11	61117210	61117289	0.027418314
chr11	61118682	61118911	0.034468777
chr11	61124727	61124963	0.030003618
chr11	61129337	61129640	0.036917947
chr11	61130832	61131427	0.035337873
chr11	61136474	61136740	0.051837806
chr11	61176819	61178049	0.092200816
chr11	61178637	61179436	0.044660047
chr11	61187546	61187674	0.021098616
chr11	61192447	61193282	0.20688073
chr11	61193636	61193742	0.019678693
chr11	61196038	61197080	0.12332678
chr11	61197356	61197458	0.020314569
chr11	61197887	61198082	0.027414382
chr11	61211719	61212331	0.04907659
chr11	61215968	61216121	0.034085266
chr11	61230128	61230417	0.034960493
chr11	61252425	61252599	0.0257902
chr11	61253034	61253818	0.09444698
chr11	61262599	61263222	0.032179937
chr11	61263548	61263624	0.019460818
chr11	61266030	61266044	0.023240076
chr11	61302291	61302491	0.04414024
chr11	61302619	61302770	0.04414024
chr11	61303421	61304093	0.06071701
chr11	61307980	61308107	0.033172313
chr11	61308566	61309341	0.12631239
chr11	61330453	61330901	0.08916797
chr11	61351737	61351905	0.022929518
chr11	61400858	61401118	0.033922374
chr11	61401464	61402226	0.042310372
chr11	61402269	61403578	0.2027227
chr11	61422340	61422548	0.03784911
chr11	61439752	61440234	0.04211012
chr11	61463471	61463770	0.032646656
chr11	61464611	61464889	0.023908546
chr11	61465190	61465273	0.022379497
chr11	61470282	61470555	0.042193595
chr11	61474459	61474967	0.036174603
chr11	61495839	61496167	0.048191868
chr11	61504364	61504682	0.035869796
chr11	61510667	61510805	0.02786894
chr11	61529650	61530126	0.07464858
chr11	61547186	61547203	0.020154025
chr11	61562449	61562740	0.03181273
chr11	61609190	61609513	0.062320918
chr11	61642777	61642941	0.020327788
chr11	61655671	61655743	0.02437834
chr11	61721055	61721294	0.03208281
chr11	61827085	61827468	0.06271627
chr11	61840490	61840872	0.045556016
chr11	61857771	61858396	0.06936972
chr11	61862509	61862771	0.02635861
chr11	61913348	61913973	0.055999655
chr11	61954498	61954591	0.021101154
chr11	62058848	62058917	0.025329826
chr11	62135750	62136039	0.054087568
chr11	62143905	62145990	0.34732395
chr11	62229765	62231692	0.15593019
chr11	62268703	62268875	0.039532084
chr11	62313887	62314926	0.1211819
chr11	62315366	62315554	0.025293954
chr11	62316526	62316589	0.019313747
chr11	62322095	62322681	0.13052891
chr11	62677523	62677685	0.042058893
chr11	62725275	62725429	0.023368366
chr11	62777646	62777922	0.02804775
chr11	62778113	62778241	0.031771176
chr11	62811246	62811630	0.026281051
chr11	62843836	62844615	0.18311521
chr11	62939882	62940418	0.1753498
chr11	62960673	62961071	0.08368384
chr11	62965667	62966125	0.1070122
chr11	63311617	63311869	0.035212565
chr11	63573116	63573501	0.042542994
chr11	63856387	63856897	0.054711603
chr11	63867038	63867284	0.026213625
chr11	64124501	64124837	0.058293916
chr11	64210695	64211118	0.12324374
chr11	64214058	64214120	0.036670376
chr11	64215318	64215424	0.025805838
chr11	64219469	64219543	0.03984386
chr11	64240562	64240748	0.032134175
chr11	64252212	64252575	0.026592026
chr11	64262299	64262809	0.16670902
chr11	64281374	64281826	0.07341433
chr11	64282474	64282647	0.024564669
chr11	64350605	64350627	0.03446892
chr11	64350731	64350967	0.03446892
chr11	64363547	64363738	0.024205847
chr11	64470202	64470519	0.052756585
chr11	64471232	64471864	0.107903376
chr11	64474178	64474514	0.030951077
chr11	64482319	64482896	0.044458494
chr11	64549731	64550124	0.048260335
chr11	64619558	64619934	0.09299617
chr11	64628282	64628375	0.021702323
chr11	64632308	64632538	0.020567944
chr11	64633485	64633524	0.019921433
chr11	64659207	64659738	0.0640932
chr11	64678572	64679154	0.11737777
chr11	64715263	64716513	0.30426922
chr11	64716776	64716883	0.021129947
chr11	64735685	64736059	0.06383735
chr11	64763620	64764039	0.067802735
chr11	64765794	64766058	0.040796008
chr11	64780725	64782309	0.041056424
chr11	64783907	64784381	0.09324815
chr11	64791776	64791990	0.022525782
chr11	64792029	64792204	0.022525782
chr11	64793220	64793733	0.06652842
chr11	64798135	64799241	0.07751203
chr11	64822499	64822747	0.023394275
chr11	64827954	64828391	0.039595924
chr11	64835863	64836104	0.029780103
chr11	64896878	64897169	0.040066488
chr11	64910745	64911149	0.050039638
chr11	64992527	64992801	0.044027783
chr11	65019240	65020272	0.24825875
chr11	65020945	65021040	0.020976236
chr11	65042348	65042778	0.08989413
chr11	65043140	65043457	0.031864565
chr11	65043696	65044603	0.29186782
chr11	65049888	65050351	0.116575375
chr11	65072132	65072260	0.030469935
chr11	65075136	65075240	0.025057456
chr11	65106306	65106497	0.02728722
chr11	65108946	65109144	0.03392639
chr11	65117042	65117402	0.031175433
chr11	65127706	65127937	0.04155002
chr11	65128167	65128256	0.02107383
chr11	65129209	65129247	0.05606462
chr11	65129488	65130071	0.05606462
chr11	65148127	65148171	0.04144393
chr11	65162290	65162298	0.023260895
chr11	65186980	65187009	0.022099987
chr11	65188065	65188214	0.037516285
chr11	65189374	65189457	0.035148703
chr11	65191033	65191157	0.020802708
chr11	65192453	65192799	0.061822206
chr11	65191559	65192416	0.061822206
chr11	65203662	65203792	0.027133046
chr11	65207351	65207436	0.030805895
chr11	65207587	65207656	0.030805895
chr11	65208764	65209090	0.039452165
chr11	65211095	65211265	0.035659067
chr11	65218557	65218921	0.029743271
chr11	65225302	65225504	0.021254446
chr11	65233721	65233825	0.03906217
chr11	65256618	65256728	0.019720463
chr11	65257104	65257242	0.054287545
chr11	65259119	65259191	0.06957746
chr11	65259265	65259742	0.06957746
chr11	65262360	65262432	0.02227043
chr11	65266558	65267128	0.037324265
chr11	65267254	65267829	0.16654685
chr11	65340716	65340861	0.020860115
chr11	65354684	65355011	0.036622893
chr11	65387932	65388313	0.048207793
chr11	65400237	65401337	0.5333984
chr11	65429147	65429173	0.020866716
chr11	65429472	65429628	0.021763934
chr11	65442778	65443010	0.04236394
chr11	65450973	65451063	0.029178217
chr11	65451969	65452111	0.035129555
chr11	65465812	65466010	0.023070281
chr11	65522032	65522545	0.12848853
chr11	65526182	65526579	0.03248409
chr11	65526901	65526997	0.03248409
chr11	65529247	65529341	0.024523772
chr11	65557667	65557756	0.019908525
chr11	65605426	65605440	0.501766
chr11	65605797	65606992	0.501766
chr11	65636691	65638704	0.2745916
chr11	65652832	65653224	0.049974516
chr11	65693527	65693681	0.021840807
chr11	65711281	65712754	0.32465097
chr11	65715630	65716149	0.08942607
chr11	65727992	65728017	0.023310093
chr11	66208721	66208940	0.023210157
chr11	66404927	66405135	0.030964369
chr11	66407458	66407616	0.025539996
chr11	66609049	66609188	0.027606728
chr11	66705969	66706148	0.0718994
chr11	66706662	66707076	0.0718994
chr11	66725536	66725651	0.025173075
chr11	66729740	66729773	0.02419778
chr11	66732378	66732854	0.082818106
chr11	66749036	66749253	0.037657447
chr11	66750630	66750805	0.05168294
chr11	66764245	66764768	0.06679834
chr11	66784114	66784252	0.036673162
chr11	66784381	66784746	0.036673162
chr11	66785975	66786714	0.06725079
chr11	66786851	66786907	0.06725079
chr11	66787083	66788225	0.06725079
chr11	66809252	66810034	0.10960726
chr11	66810472	66810651	0.023001317
chr11	66833725	66833762	0.02459308
chr11	66834222	66834343	0.021127041
chr11	66871815	66873795	0.3267019
chr11	66875607	66875858	0.027842805
chr11	66876665	66877081	0.04861701
chr11	66889924	66890083	0.029204221
chr11	66902591	66902862	0.03508774
chr11	66932333	66933110	0.07690445
chr11	66974906	66975360	0.060907014
chr11	66975911	66976363	0.076415904
chr11	66983734	66984217	0.059491422
chr11	66989635	66989746	0.020520149
chr11	66999671	67000456	0.06435565
chr11	67022934	67022940	0.026960982
chr11	67024410	67024485	0.048173606
chr11	67024853	67025397	0.048173606
chr11	67025989	67026066	0.021558467
chr11	67026622	67026962	0.04100593
chr11	67027167	67027451	0.02931323
chr11	67030681	67030836	0.022806035
chr11	67040359	67040456	0.022782777
chr11	67048665	67048878	0.029775828
chr11	67049440	67049804	0.04397282
chr11	67053501	67054320	0.06093294
chr11	67056765	67057012	0.024335854
chr11	67076547	67076650	0.02266714
chr11	67089557	67090065	0.039447345
chr11	67090127	67091248	0.05407057
chr11	67095988	67096275	0.034639407
chr11	67106429	67106852	0.050172374
chr11	67109783	67110161	0.046073735
chr11	67113218	67114112	0.3405923
chr11	67127626	67127755	0.021055948
chr11	67127822	67127887	0.023058072
chr11	67135323	67135706	0.038384367
chr11	67152779	67153445	0.03381328
chr11	67154656	67154905	0.030425474
chr11	67155278	67155566	0.030425474
chr11	67164894	67164980	0.021328526
chr11	67171479	67171513	0.02388329
chr11	67172749	67172969	0.034154605
chr11	67180494	67181029	0.047422882
chr11	67228061	67228471	0.0516598
chr11	67243464	67243597	0.025692854
chr11	67247403	67248798	0.5943088
chr11	67250111	67250528	0.07136193
chr11	67302093	67302501	0.09282084
chr11	67304684	67305158	0.092156984
chr11	67318356	67319475	0.58275497
chr11	67347429	67347452	0.025846094
chr11	67347555	67348402	0.16411626
chr11	67356715	67357549	0.24811195
chr11	67362976	67363205	0.025193185
chr11	67368885	67369101	0.029217549
chr11	67386898	67387124	0.028451428
chr11	67413085	67413523	0.09736111
chr11	67426180	67426629	0.08139262
chr11	67431593	67431857	0.029613877
chr11	67450573	67450643	0.01916751
chr11	67463583	67464370	0.12220984
chr11	67464439	67464562	0.12220984
chr11	67466789	67467380	0.08827879
chr11	67467829	67468990	0.19605352
chr11	67474180	67474741	0.037848953
chr11	67490189	67490370	0.022537453
chr11	67507351	67509199	0.268825
chr11	67517582	67517998	0.08424553
chr11	67524880	67525577	0.42497072
chr11	67537972	67538407	0.07425959
chr11	67538528	67538753	0.07425959
chr11	67558725	67558788	0.01899875
chr11	67566305	67566830	0.028984534
chr11	67585083	67585551	0.044480123
chr11	67595979	67596271	0.0330455
chr11	67632405	67632696	0.025771573
chr11	67640162	67640751	0.07682733
chr11	67649759	67649976	0.02932725
chr11	67681979	67682279	0.037739668
chr11	67684608	67685418	0.3703645
chr11	67686467	67687269	0.16753389
chr11	67729062	67730039	0.082797706
chr11	67730240	67730615	0.054202214
chr11	67749708	67749926	0.03413369
chr11	67750224	67751186	0.22848421
chr11	67755025	67755639	0.047994822
chr11	67755898	67756182	0.03289288
chr11	67784273	67784490	0.02254561
chr11	67792990	67793427	0.06361806
chr11	67795955	67796199	0.025990611
chr11	67796837	67797236	0.029527634
chr11	67797628	67797950	0.024652587
chr11	67798221	67798562	0.030785628
chr11	67815439	67815502	0.024767919
chr11	67815944	67816094	0.024572084
chr11	67817286	67818006	0.10754662
chr11	67818718	67818805	0.019594131
chr11	67836828	67837288	0.065699175
chr11	67840895	67841387	0.1482052
chr11	67844864	67845754	0.2142791
chr11	67845899	67846035	0.024370607
chr11	67846872	67847064	0.033744454
chr11	67847675	67847752	0.032288853
chr11	67869863	67869965	0.023368148
chr11	67903713	67904990	0.08705062
chr11	68118310	68118443	0.029908622
chr11	68119019	68119361	0.040150937
chr11	68212971	68213022	0.043159593
chr11	68805644	68806874	0.21798517
chr11	68808234	68808484	0.02160623
chr11	68821668	68821971	0.030606275
chr11	68852392	68852440	0.026932051
chr11	68852636	68854191	0.45761937
chr11	68879142	68879351	0.028522307
chr11	68898692	68898991	0.025024643
chr11	68904553	68905076	0.11465189
chr11	68907309	68907570	0.042783998
chr11	68911663	68911727	0.033428703
chr11	68924535	68925112	0.04926697
chr11	68925386	68925841	0.04926697
chr11	68926833	68927839	0.15558358
chr11	68936464	68936601	0.020407535
chr11	68937513	68938962	0.12009828
chr11	68951256	68951653	0.035536215
chr11	68958760	68958886	0.027675036
chr11	68976319	68976735	0.05963985
chr11	68980061	68980986	0.08454709
chr11	68986480	68986596	0.02092431
chr11	68990183	68990648	0.11021323
chr11	69007031	69007511	0.052198865
chr11	69027261	69028532	0.22618765
chr11	69028662	69029034	0.22618765
chr11	69029283	69029703	0.037958115
chr11	69029776	69030310	0.10874891
chr11	69035922	69036637	0.037405208
chr11	69036919	69036965	0.024716238
chr11	69051925	69053058	0.47088537
chr11	69066866	69067301	0.05888556
chr11	69070448	69070716	0.030490316
chr11	69092690	69092858	0.030216197
chr11	69093173	69093317	0.022903064
chr11	69117509	69117525	0.082183555
chr11	69117585	69118364	0.082183555
chr11	69121398	69122569	0.06512919
chr11	69170320	69171494	0.34092823
chr11	69171773	69171800	0.01886306
chr11	69200529	69200534	0.022778535
chr11	69205026	69205147	0.021233166
chr11	69207541	69208102	0.07532713
chr11	69239381	69239446	0.026574742
chr11	69284047	69284622	0.06947764
chr11	69336142	69337028	0.09546885
chr11	69373767	69374180	0.062789984
[truncated: 4,905,446 more chars]
