# Supplementary material for: Stringent comparative sequence analysis reveals SOX10 as a putative inhibitor of glial cell differentiation
Source: BMC Genomics. 2016 Nov 7;17:887. doi: 10.1186/s12864-016-3167-3 (PMC5100263; doi:10.1186/s12864-016-3167-3)
Supplement: Additional file 13: — DNase-seq peaks identified in S16 cells from experimental sample 2 that have an F-Seq score of at least 0.08. The data are provided as a UCSC Rat Genome Browser (rn5) custom track and the fourth column (‘name’) shows the F-Seq score for the peak. (TXT 1075 kb) [file 12864_2016_3167_MOESM13_ESM.txt]

chr1	171244	171873	0.18301599
chr1	3368374	3369822	0.7164078
chr1	3399851	3401453	0.38954613
chr1	3412281	3412822	0.119849965
chr1	3419043	3419616	0.15029095
chr1	3463976	3465034	0.21786164
chr1	3468151	3468925	0.26722085
chr1	3480229	3481706	0.2769279
chr1	3522504	3523651	0.47899768
chr1	3556858	3557611	0.11340951
chr1	3581735	3582934	0.28563386
chr1	3583252	3584018	0.13902517
chr1	3593509	3594254	0.33107454
chr1	3674603	3675477	0.29508054
chr1	3778397	3779146	0.15544479
chr1	3791878	3792452	0.11395583
chr1	3856657	3857392	0.14260851
chr1	4011051	4011590	0.119190045
chr1	4051205	4052290	0.18227176
chr1	4059726	4060624	0.08208539
chr1	4106662	4107502	0.17158827
chr1	4130728	4131549	0.10299317
chr1	4139522	4140152	0.09039171
chr1	4231714	4233008	0.25275376
chr1	4312579	4314680	0.5638969
chr1	4413674	4415212	0.08462563
chr1	4419231	4419928	0.11729605
chr1	4437033	4437929	0.13172172
chr1	4444322	4445666	0.11766487
chr1	4462582	4463488	0.10505784
chr1	4488693	4489309	0.13804567
chr1	4513291	4514147	0.09208898
chr1	4514805	4515424	0.1289325
chr1	4518794	4520131	0.16026591
chr1	4535198	4536017	0.09754993
chr1	4586303	4587923	0.16104911
chr1	4630383	4632388	0.24406183
chr1	4735640	4737033	0.15843749
chr1	4737188	4737644	0.08222037
chr1	4762228	4763325	0.09995976
chr1	4927366	4927880	0.08084724
chr1	5442711	5444709	0.10813862
chr1	5528615	5529451	0.08639047
chr1	5620420	5620887	0.08376246
chr1	5680921	5683561	0.5810614
chr1	5962385	5963186	0.14680949
chr1	6018530	6019772	0.23868579
chr1	6086541	6089551	0.25184473
chr1	6174750	6175202	0.08137948
chr1	6312932	6314917	0.42424667
chr1	6890573	6891904	0.8990181
chr1	6988339	6989265	0.084613584
chr1	7017133	7019558	0.3498169
chr1	7080497	7081069	0.15595432
chr1	7100039	7101308	0.2624487
chr1	7133709	7134234	0.08136141
chr1	8236637	8237389	0.16076614
chr1	8319832	8321670	0.20813212
chr1	8363163	8364134	0.092587255
chr1	8423835	8424309	0.11723692
chr1	8437281	8438448	0.083424404
chr1	8444896	8445926	0.10162431
chr1	8538078	8539368	0.11066375
chr1	8553072	8553562	0.08178472
chr1	8573739	8574646	0.18875758
chr1	8596739	8597513	0.16867284
chr1	8606575	8609648	0.28311622
chr1	8621687	8622466	0.319252
chr1	8625548	8626009	0.093125254
chr1	8646741	8647344	0.09412614
chr1	8654242	8657126	0.17633617
chr1	8701807	8703749	0.3668611
chr1	8719985	8721032	0.2117898
chr1	8738959	8740313	0.40776497
chr1	8747138	8747580	0.11062803
chr1	8856335	8857530	0.15571578
chr1	8865514	8866435	0.08475538
chr1	8931447	8932418	0.083424576
chr1	8970014	8971693	0.3635241
chr1	9110483	9111997	0.12459647
chr1	9215441	9215920	0.13186535
chr1	9261109	9263061	0.095731206
chr1	9293287	9294260	0.21004818
chr1	9353950	9355432	0.4239556
chr1	9628804	9629786	0.11670913
chr1	9657740	9658645	0.14829835
chr1	9665042	9666461	0.084446535
chr1	9705303	9705983	0.08118462
chr1	9752756	9757141	0.27437696
chr1	9757579	9758111	0.08993796
chr1	9771400	9773116	0.16738136
chr1	10007725	10008470	0.13023628
chr1	10201920	10202773	0.15278643
chr1	10260719	10261555	0.13671914
chr1	10289209	10289854	0.11235481
chr1	10367553	10369866	0.18916908
chr1	10432019	10432609	0.10435434
chr1	10494970	10495916	0.35928464
chr1	10866357	10867492	0.14205368
chr1	10896112	10896804	0.08907403
chr1	11121975	11122881	0.18906319
chr1	11426848	11427740	0.1241951
chr1	12434850	12435470	0.112269245
chr1	13001220	13001906	0.17417264
chr1	13033149	13033745	0.15767407
chr1	13283719	13284263	0.09625052
chr1	13292658	13293546	0.15174344
chr1	13499180	13500091	0.19454533
chr1	13500223	13500608	0.10896567
chr1	13500898	13501460	0.29759058
chr1	13502727	13503174	0.20968875
chr1	13503306	13505551	0.43217298
chr1	13505681	13506064	0.10722391
chr1	13560725	13561264	0.5228239
chr1	14146384	14147325	0.2608212
chr1	14514061	14517392	0.347773
chr1	14526123	14526832	0.11901255
chr1	14563760	14564539	0.100237295
chr1	14668685	14669771	0.17159703
chr1	14677757	14678443	0.1930338
chr1	14867941	14869851	0.25409946
chr1	14894319	14895330	0.084467016
chr1	15158917	15161231	0.19298774
chr1	15170825	15171834	0.2973914
chr1	15182253	15183881	0.16142118
chr1	15213696	15214555	0.18125528
chr1	15237638	15239064	0.16666488
chr1	15279861	15282126	0.11753408
chr1	15335088	15336645	0.23329207
chr1	15345436	15347016	0.17669503
chr1	15359978	15360661	0.08722565
chr1	15403474	15404828	0.5992211
chr1	15659950	15660604	0.0897755
chr1	15841966	15842685	0.13435723
chr1	15848677	15849243	0.082140945
chr1	15966371	15967949	0.55597466
chr1	16020396	16020985	0.13293123
chr1	16173337	16174636	0.12389259
chr1	16196349	16196885	0.09271805
chr1	16229979	16230539	0.1649029
chr1	16482607	16483710	0.22132348
chr1	16509905	16510464	0.10164024
chr1	16577883	16578641	0.15467046
chr1	16607333	16608766	0.6068683
chr1	16706388	16707484	0.16083685
chr1	16922448	16923450	0.34414473
chr1	17220797	17222374	0.09710788
chr1	17240520	17241887	0.16700713
chr1	17322851	17323484	0.100379184
chr1	17343554	17345313	0.5747344
chr1	17378822	17379473	0.48031506
chr1	17394801	17395794	0.107851714
chr1	17443977	17444622	0.14586775
chr1	17540247	17541402	0.2701999
chr1	17688939	17690367	0.3077483
chr1	17741843	17742836	0.1375005
chr1	17847718	17849667	0.15532064
chr1	17878617	17880316	0.21148624
chr1	17974366	17975440	0.6446858
chr1	18070095	18071050	0.0843788
chr1	18271398	18271839	0.10104209
chr1	18856696	18857267	0.110826604
chr1	18951912	18953605	0.53023803
chr1	18969287	18970222	0.24844168
chr1	18972603	18973093	0.10604376
chr1	19937640	19939300	0.12677112
chr1	20082216	20083162	0.0988479
chr1	20221539	20222516	0.12372467
chr1	20727454	20728437	0.14784595
chr1	20759644	20760284	0.080151156
chr1	20796786	20797440	0.11058733
chr1	20878397	20880308	0.5852693
chr1	20937762	20938644	0.15068808
chr1	21266584	21267303	0.17811851
chr1	21485600	21486656	0.19361652
chr1	21487520	21488877	0.20315836
chr1	21818820	21820064	0.11136742
chr1	22203459	22204133	0.10256407
chr1	22385774	22387489	0.09972469
chr1	22431300	22432449	0.13925359
chr1	22435298	22436674	0.093392015
chr1	22542053	22543138	0.0843042
chr1	22547610	22549188	0.49832952
chr1	22609375	22609990	0.26290935
chr1	22639278	22640599	0.20286822
chr1	22669136	22669723	0.16994074
chr1	22691520	22692190	0.14937924
chr1	22697947	22698517	0.13950399
chr1	22713734	22716943	0.28638548
chr1	22831405	22832040	0.08333642
chr1	22881200	22882567	0.18397957
chr1	22975236	22976390	0.11607008
chr1	23066978	23067973	0.44121575
chr1	23106905	23107869	0.18411686
chr1	23227569	23229208	0.29538617
chr1	23307255	23308055	0.13767605
chr1	23311435	23311904	0.10227443
chr1	23322450	23323520	0.08489089
chr1	23332691	23335620	0.18200602
chr1	23428799	23429574	0.1020818
chr1	23433849	23434872	0.17820846
chr1	23466549	23467450	0.09343159
chr1	23506836	23508131	0.12548962
chr1	23580157	23581265	0.0932083
chr1	23599265	23599905	0.11306549
chr1	23739140	23739649	0.083593726
chr1	23761296	23762512	0.6453574
chr1	23797762	23798487	0.11325474
chr1	24015006	24015766	0.115427926
chr1	24107716	24108171	0.08243088
chr1	24217806	24218815	0.12530525
chr1	24220146	24221180	0.08228847
chr1	24228906	24230377	0.33128753
chr1	24706844	24709996	0.30089778
chr1	24866353	24867374	0.1685622
chr1	25068509	25069077	0.13957687
chr1	25099273	25100327	0.092502765
chr1	25105084	25106010	0.09383985
chr1	25422789	25423460	0.14079699
chr1	25441024	25442887	0.6838395
chr1	25456758	25457356	0.11285493
chr1	25474226	25476065	0.1502194
chr1	25519670	25521241	0.27065274
chr1	25537016	25537598	0.09029171
chr1	25572589	25573017	0.09539183
chr1	25656689	25658779	0.52941513
chr1	25659077	25659621	0.1156964
chr1	25730828	25731419	0.08864482
chr1	25836874	25838323	0.13977833
chr1	25868143	25868818	0.081373654
chr1	25876358	25877455	0.40322003
chr1	25986029	25987233	0.14562064
chr1	26060761	26061843	0.08691178
chr1	26126995	26128525	0.10141338
chr1	26196882	26198347	0.21850583
chr1	26248842	26249424	0.08862342
chr1	26342644	26343140	0.0911896
chr1	26435440	26436287	0.096643694
chr1	29584906	29585372	0.116286404
chr1	29773630	29774288	0.17499506
chr1	29844017	29844683	0.15363905
chr1	30054029	30055235	0.24115364
chr1	30065888	30067304	0.16517444
chr1	30190252	30191829	0.36936906
chr1	30386470	30387631	0.14660598
chr1	30602659	30603458	0.23120691
chr1	30632736	30634424	0.52420247
chr1	30657881	30659027	0.098301545
chr1	30667297	30668737	0.25081578
chr1	30740009	30741603	0.3028743
chr1	30852579	30853708	0.669565
chr1	30871054	30872496	0.34916702
chr1	31347496	31348470	0.39693484
chr1	31976404	31976875	0.09062747
chr1	32114807	32118516	0.104781866
chr1	32290408	32291675	0.41322753
chr1	32350052	32351185	0.29814327
chr1	32415068	32415526	0.23486789
chr1	32590097	32590729	0.08441014
chr1	32971146	32972360	0.520436
chr1	32979375	32980048	0.14390334
chr1	33001836	33003042	0.42373183
chr1	33019308	33020648	0.16060564
chr1	33029099	33029707	0.12880099
chr1	33067413	33068797	0.12626326
chr1	33082915	33084021	0.09379871
chr1	33126158	33127061	0.35186228
chr1	33258809	33260095	0.34298098
chr1	33297753	33299750	0.20822003
chr1	33300174	33302021	0.16139682
chr1	33314244	33315895	0.35214052
chr1	33352361	33354110	0.32172236
chr1	33391495	33392847	0.44530335
chr1	33413628	33414222	0.20357627
chr1	33448986	33449571	0.1803816
chr1	33466479	33467376	0.14825335
chr1	33482065	33484226	0.26064807
chr1	33496547	33497422	0.08543864
chr1	33518864	33519589	0.13610774
chr1	33529962	33530837	0.09862899
chr1	33558667	33559634	0.20857358
chr1	33563490	33565510	0.21509023
chr1	33569549	33571012	0.15271042
chr1	33605347	33605811	0.101763524
chr1	33720852	33722597	0.56185406
chr1	33804780	33805872	0.18718395
chr1	33812742	33813743	0.20340396
chr1	33813873	33814672	0.12813538
chr1	33815551	33816040	0.08948237
chr1	33852230	33853588	0.38983768
chr1	33878618	33879695	0.3037525
chr1	34013482	34014465	0.103131674
chr1	34027660	34028305	0.11565547
chr1	34125553	34126012	0.10781419
chr1	34157144	34158524	0.25692555
chr1	34270377	34270994	0.103505574
chr1	35875723	35876967	0.30060202
chr1	35899504	35900936	0.264206
chr1	36048956	36049777	0.1757415
chr1	36191112	36191773	0.13196567
chr1	36296357	36297212	0.08847561
chr1	36674590	36675129	0.09301819
chr1	36679267	36681303	0.7199356
chr1	37441856	37442279	0.108920686
chr1	37509062	37510425	0.42888683
chr1	37528190	37529284	0.18075305
chr1	37540245	37541639	0.10494066
chr1	37581181	37584155	0.62886685
chr1	37592296	37592898	0.14733873
chr1	37607329	37607955	0.08076549
chr1	37637141	37637763	0.08305137
chr1	37641702	37643466	0.214165
chr1	37653189	37653735	0.100889266
chr1	37677909	37678746	0.14502516
chr1	37681792	37682517	0.082101375
chr1	37716272	37718228	0.7567667
chr1	37796011	37797848	0.8623345
chr1	38127778	38128958	0.09617687
chr1	38143764	38145977	0.30255395
chr1	39095878	39096466	0.0980194
chr1	39123937	39125386	0.5448656
chr1	39199971	39201014	0.1737222
chr1	39204542	39205052	0.12838855
chr1	39244547	39245607	0.1738756
chr1	39269793	39270642	0.2140532
chr1	39288664	39289518	0.17992453
chr1	39318676	39319783	0.36736706
chr1	39346570	39347507	0.26664817
chr1	39389669	39390524	0.17866527
chr1	39402357	39404354	0.18228203
chr1	39913446	39914742	0.23079866
chr1	39967737	39968663	0.12540136
chr1	40145873	40146929	0.09268141
chr1	40147712	40148416	0.117515676
chr1	40602387	40603993	0.1526018
chr1	40612238	40613805	0.08492204
chr1	40624832	40625616	0.09074924
chr1	40648195	40649211	0.16944805
chr1	40818890	40820943	0.09505728
chr1	41067970	41068588	0.106982015
chr1	41114353	41116186	0.15908669
chr1	41121501	41122184	0.09770866
chr1	41159404	41161596	0.21153386
chr1	41175253	41176011	0.14014101
chr1	41425261	41425850	0.16478598
chr1	41480661	41481758	0.10932101
chr1	41569635	41570084	0.12139092
chr1	41636802	41638379	0.36114106
chr1	41716041	41716541	0.12864298
chr1	41789966	41790583	0.095716335
chr1	41846185	41846674	0.1578566
chr1	41875916	41877453	0.37289852
chr1	41880451	41881141	0.11199883
chr1	41897958	41898896	0.117637545
chr1	42020355	42021109	0.120680146
chr1	42161408	42163108	0.0834036
chr1	42223544	42225989	0.1924875
chr1	42236399	42237094	0.18682913
chr1	42276736	42277353	0.23658048
chr1	42293654	42294142	0.09187948
chr1	42324326	42325608	0.6231345
chr1	43089168	43090183	0.12517178
chr1	43101852	43103018	0.28385255
chr1	43113715	43114226	0.11198186
chr1	43117097	43117814	0.16436741
chr1	43120889	43121861	0.09636053
chr1	43184323	43186378	0.20307848
chr1	43217348	43217820	0.12848978
chr1	43345939	43346644	0.10025971
chr1	43441900	43442674	0.10802952
chr1	43777988	43778679	0.098308556
chr1	43796730	43798808	0.5663193
chr1	43815001	43816910	0.17290458
chr1	43839363	43839933	0.11844454
chr1	44701147	44702492	0.10892036
chr1	44804009	44804859	0.20918265
chr1	44830831	44831826	0.104724064
chr1	44847730	44848466	0.08396058
chr1	44891529	44893386	0.10324639
chr1	44920374	44921074	0.08596993
chr1	44943416	44944120	0.1140772
chr1	45011914	45012432	0.1305197
chr1	45053483	45054657	0.43410036
chr1	45102344	45103795	0.14061883
chr1	45113493	45115090	0.30726525
chr1	45193479	45194442	0.1634635
chr1	45212680	45215081	0.49630678
chr1	45325869	45327336	0.095204905
chr1	45343418	45343899	0.10238446
chr1	45347339	45349517	0.2876245
chr1	45477317	45478238	0.20630634
chr1	45491027	45492644	0.1402612
chr1	45515333	45515986	0.19582854
chr1	45573922	45575856	0.119307056
chr1	45588217	45588697	0.098990835
chr1	45607302	45607927	0.15622343
chr1	45614760	45615408	0.08443107
chr1	45629401	45630177	0.1189966
chr1	45641188	45643448	0.18744811
chr1	45665140	45665990	0.104813084
chr1	45691285	45692642	0.1708736
chr1	45696974	45697619	0.11680965
chr1	45754748	45755602	0.11345268
chr1	45803820	45805335	0.6682316
chr1	45817225	45817742	0.1548934
chr1	47116967	47118712	0.68297404
chr1	47196993	47197846	0.2501206
chr1	47209699	47210551	0.10742206
chr1	47232472	47233900	0.15642254
chr1	47310070	47310910	0.10359359
chr1	47379234	47379751	0.23967814
chr1	47395232	47396612	0.40067357
chr1	47451827	47452834	0.08720668
chr1	47455860	47456395	0.09822311
chr1	47602148	47602787	0.10302866
chr1	47606767	47608341	0.22205395
chr1	47633493	47634416	0.16680042
chr1	47644303	47645238	0.15812625
chr1	47691250	47694096	0.3024067
chr1	47726460	47727771	0.09239077
chr1	47743200	47743932	0.10168672
chr1	47760106	47761064	0.23991896
chr1	47769870	47770592	0.09259702
chr1	47778164	47778646	0.10371839
chr1	47845037	47845815	0.123799436
chr1	47947827	47948423	0.1402661
chr1	47952545	47953349	0.11586788
chr1	47969313	47970079	0.09241728
chr1	47994666	47995800	0.19690758
chr1	47998607	47999830	0.11166729
chr1	48004445	48005401	0.14260027
chr1	48042409	48043276	0.18029022
chr1	48060881	48061861	0.08155845
chr1	48087566	48088360	0.1368277
chr1	48122626	48123437	0.109963305
chr1	48139430	48141264	0.3383131
chr1	48183242	48184372	0.11945069
chr1	48185142	48185787	0.16736299
chr1	48193487	48194685	0.20999494
chr1	48214462	48215440	0.19097039
chr1	48237667	48238603	0.2456773
chr1	48257388	48257915	0.12221969
chr1	48264805	48265447	0.090154156
chr1	48280315	48281351	0.56723344
chr1	48306020	48307687	0.46022326
chr1	48349894	48350469	0.13793667
chr1	48375887	48376568	0.12636395
chr1	48452296	48453676	0.19895132
chr1	48464925	48467076	0.21832101
chr1	48475190	48476413	0.080493726
chr1	48489515	48490591	0.13670515
chr1	48502538	48503572	0.22962527
chr1	48516210	48517626	0.56219614
chr1	48554619	48555354	0.16496007
chr1	48556836	48557441	0.08582182
chr1	48581806	48582562	0.11894409
chr1	48586359	48587025	0.090698764
chr1	48601760	48602427	0.082342274
chr1	48673791	48674641	0.22053002
chr1	48676642	48677823	0.12836307
chr1	48703391	48704968	0.36271122
chr1	48729593	48730310	0.08630203
chr1	48737159	48738027	0.10247439
chr1	48779680	48781127	0.16728577
chr1	48788170	48788618	0.093302704
chr1	48862834	48863549	0.09007188
chr1	48904467	48906784	0.2748706
chr1	48909812	48910957	0.14905803
chr1	48915271	48916346	0.2129159
chr1	48934698	48935809	0.25724995
chr1	48985003	48985504	0.10937615
chr1	49065696	49067195	0.086759515
chr1	49093147	49093985	0.10586369
chr1	49177080	49177975	0.15522563
chr1	49261234	49263649	0.086980365
chr1	49268715	49270517	0.1804682
chr1	49338575	49339353	0.09921897
chr1	49344472	49346049	0.11942256
chr1	49353842	49355508	0.20364904
chr1	49397664	49398686	0.21104312
chr1	49412009	49412727	0.23436765
chr1	49472711	49474523	0.19496308
chr1	49550947	49551832	0.1317587
chr1	49576896	49577429	0.08708925
chr1	49592119	49593141	0.30220896
chr1	49775470	49776264	0.10386507
chr1	49798480	49800335	0.26596925
chr1	49871512	49873428	0.18222514
chr1	49909374	49911040	0.22138262
chr1	50139328	50139802	0.110838436
chr1	50365441	50366272	0.10699652
chr1	50366669	50367326	0.12736873
chr1	50436169	50437364	0.14776509
chr1	50564949	50565875	0.27482006
chr1	50672834	50674536	0.10582388
chr1	50802285	50803000	0.08270621
chr1	50847404	50847976	0.09892586
chr1	50850092	50850634	0.2187689
chr1	50860460	50861028	0.115138955
chr1	50862955	50863797	0.08226599
chr1	50928893	50930853	0.30170417
chr1	50983487	50984738	0.1115608
chr1	51018478	51019430	0.11829524
chr1	51025712	51026271	0.10848115
chr1	51026862	51028480	0.25726506
chr1	51080183	51082378	0.083523914
chr1	51082566	51083468	0.11093057
chr1	51090923	51092374	0.2450773
chr1	51128861	51130454	0.3403201
chr1	51158982	51160804	0.36603346
chr1	51182006	51183650	0.16936158
chr1	51230400	51231455	0.22444397
chr1	51290226	51292160	0.100899145
chr1	51344350	51345256	0.13002735
chr1	51346787	51347976	0.111752816
chr1	51435059	51435596	0.10872347
chr1	51439538	51441046	0.19878845
chr1	51464102	51465153	0.1418017
chr1	51495056	51495790	0.080203116
chr1	51529568	51531371	0.17860505
chr1	51546936	51548398	0.089621805
chr1	51575879	51577849	0.15528885
chr1	51616445	51617106	0.11328881
chr1	51636717	51637380	0.09788697
chr1	51718022	51719752	0.5537942
chr1	51739986	51740814	0.080973245
chr1	51756469	51757323	0.14586942
chr1	51775939	51777699	0.44507435
chr1	51805615	51807376	0.3370358
chr1	51826372	51827989	0.4153351
chr1	52103097	52105819	0.42399907
chr1	52476690	52477952	0.24141996
chr1	52489673	52490595	0.3144666
chr1	52549059	52550438	0.08173154
chr1	52657584	52659034	0.26694012
chr1	52668314	52669672	0.11099851
chr1	52684143	52685125	0.15644257
chr1	52717536	52718615	0.13440196
chr1	52729842	52730776	0.096058264
chr1	52732320	52733104	0.08620004
chr1	52779673	52781929	0.2025665
chr1	52789941	52791152	0.18279272
chr1	52840202	52840947	0.1012198
chr1	52974368	52975002	0.117467925
chr1	52988925	52989838	0.09592569
chr1	53019096	53021499	0.15510471
chr1	53071558	53072497	0.09197484
chr1	53143396	53144914	0.2655344
chr1	53271490	53272359	0.09796136
chr1	53420582	53421057	0.08440974
chr1	53421386	53421936	0.14937277
chr1	53422029	53423376	0.16040744
chr1	53430152	53431016	0.1960762
chr1	53488921	53489949	0.15150906
chr1	53562891	53564720	0.15959166
chr1	53626237	53627285	0.13354772
chr1	53706081	53707279	0.091819406
chr1	53722285	53723790	0.11481174
chr1	53798558	53801521	0.1518536
chr1	53949609	53951150	0.14008847
chr1	53977832	53978573	0.10731859
chr1	53991441	53992020	0.13515855
chr1	54058156	54060699	0.1782162
chr1	54076207	54077086	0.3535194
chr1	54078505	54079574	0.22727622
chr1	54113138	54113928	0.17789224
chr1	54125523	54126093	0.083745554
chr1	54134534	54135134	0.093896925
chr1	54211798	54212461	0.15049371
chr1	54231123	54232277	0.13658124
chr1	54240951	54242647	0.089943685
chr1	54263501	54264461	0.48820657
chr1	54285729	54287624	0.56369525
chr1	54302097	54303058	0.12127838
chr1	54402772	54403828	0.71085733
chr1	54416147	54416655	0.08749022
chr1	54424203	54426184	0.27123633
chr1	54530563	54531091	0.08617489
chr1	54547601	54548135	0.10876856
chr1	54598433	54599256	0.14894535
chr1	54608739	54610922	0.6061149
chr1	54650861	54651805	0.08375469
chr1	54750741	54751399	0.14874288
chr1	54812167	54812775	0.1768138
chr1	54862477	54863172	0.11271537
chr1	54889335	54890012	0.09833671
chr1	54897207	54897670	0.15486026
chr1	54903590	54904675	0.11272647
chr1	54905350	54906519	0.08829513
chr1	54907589	54908140	0.096396215
chr1	54908185	54908666	0.10583522
chr1	54908705	54910284	0.10248687
chr1	54912472	54913386	0.1180053
chr1	54913816	54914423	0.111180365
chr1	55017234	55017695	0.09901759
chr1	55080324	55082871	0.12365698
chr1	55139833	55140356	0.09059658
chr1	55183204	55184031	0.16107436
chr1	55185354	55187239	0.27225378
chr1	55245587	55246587	0.106251575
chr1	55282344	55284172	0.1577233
chr1	55294216	55296096	0.21029732
chr1	55296444	55297058	0.10666564
chr1	55334054	55334740	0.12529224
chr1	55345265	55346281	0.10754035
chr1	55346743	55348913	0.14633276
chr1	55370317	55371815	0.09212721
chr1	55373296	55374644	0.13788363
chr1	55418355	55422646	0.11410169
chr1	55551992	55552586	0.19416143
chr1	55559905	55560698	0.16602315
chr1	55594906	55595851	0.25072974
chr1	55636123	55636870	0.1127487
chr1	55640514	55641831	0.14299604
chr1	55642256	55645956	0.10329202
chr1	55646088	55648045	0.15052009
chr1	55661425	55664113	0.14462717
chr1	55682400	55682885	0.16026933
chr1	56165613	56174711	0.24041161
chr1	56419995	56420736	0.12223976
chr1	56429410	56430412	0.15711722
chr1	56433006	56434430	0.5915194
chr1	56434564	56437835	0.10017452
chr1	56438685	56439610	0.3446498
chr1	56439722	56441125	0.097872235
chr1	56444199	56446035	0.091090575
chr1	56446225	56447249	0.10997004
chr1	56531838	56532896	0.25864083
chr1	56843457	56843984	0.18835849
chr1	56844537	56845768	0.10086685
chr1	56846252	56846717	0.1635758
chr1	56854805	56857831	0.23097381
chr1	56857895	56858308	0.08813244
chr1	56859796	56861452	0.26859054
chr1	56861521	56863589	0.1971882
chr1	56882500	56883193	0.08739372
chr1	56883448	56883840	0.089102544
chr1	56891482	56896507	0.18389326
chr1	56896539	56898031	0.2036889
chr1	56899956	56901059	0.15803845
chr1	56906935	56908475	0.10766142
chr1	56911434	56913580	0.2668929
chr1	56913803	56914208	0.090143226
chr1	56914379	56915399	0.20709014
chr1	56915568	56922753	0.3688054
chr1	56923785	56927081	0.34300032
chr1	56934525	56935119	0.13686296
chr1	56940702	56944155	0.5454115
chr1	56944384	56947720	0.4661506
chr1	56949673	56950105	0.103952974
chr1	56952946	56954004	0.3743631
chr1	56956782	56958689	0.13478062
chr1	56959334	56961717	0.16204198
chr1	56967612	56968703	0.19291307
chr1	56973663	56974844	0.15053158
chr1	57190360	57192749	0.081960365
chr1	57200878	57202098	0.11116665
chr1	57202156	57202843	0.10508976
chr1	57202967	57204495	0.14795275
chr1	57211374	57211754	0.09307869
chr1	57222687	57224531	0.5748126
chr1	57224729	57231147	0.2914872
chr1	57233841	57237224	0.3332209
chr1	57250878	57251899	0.25797418
chr1	57252682	57253482	0.14827122
chr1	57362142	57363261	0.08948183
chr1	57365134	57366031	0.26515645
chr1	57380652	57381436	0.106221445
chr1	57389166	57389787	0.22776327
chr1	57443454	57444035	0.089618325
chr1	57561401	57562368	0.09525505
chr1	57677851	57678644	0.092739955
chr1	57679007	57680266	0.15560143
chr1	57682973	57683517	0.09321823
chr1	57685716	57686751	0.15680271
chr1	57722574	57723364	0.13635866
chr1	57777035	57778010	0.10476141
chr1	57779639	57780304	0.10885235
chr1	57836849	57838506	0.22065009
chr1	57848785	57850005	0.22913924
chr1	57861863	57862943	0.090029635
chr1	57892098	57892994	0.19133095
chr1	57951709	57953370	0.25405994
chr1	58012456	58013454	0.1478728
chr1	58094222	58095015	0.13124558
chr1	58132375	58133630	0.51021564
chr1	58165274	58166294	0.57581776
chr1	58185653	58186570	0.096804745
chr1	58188506	58189134	0.12955073
chr1	58388523	58389145	0.11522426
chr1	58417532	58418740	0.3504469
chr1	58419568	58420599	0.3071472
chr1	58447980	58448978	0.40771028
chr1	58483808	58484713	0.4727733
chr1	58504669	58505220	0.089377426
chr1	58617220	58618426	0.254316
chr1	58741407	58743293	0.5464866
chr1	58746447	58747904	0.11875548
chr1	58945219	58946854	0.23886578
chr1	60026475	60026935	0.12926614
chr1	60056181	60057613	0.32526988
chr1	60073024	60073473	0.083711095
chr1	60074106	60074735	0.115490176
chr1	60083303	60083951	0.09762856
chr1	60152958	60153724	0.14644371
chr1	60309579	60311992	0.2806502
chr1	60364103	60364860	0.27464846
chr1	60410199	60411004	0.20483635
chr1	60526119	60526920	0.12828632
chr1	60579455	60580782	0.08403351
chr1	60619640	60622647	0.51102203
chr1	61883208	61884716	0.49606028
chr1	62422422	62423195	0.2177584
chr1	62456761	62458230	0.25996765
chr1	62472402	62473422	0.10102781
chr1	62476356	62476973	0.16670372
chr1	62477197	62478110	0.110134326
chr1	62504417	62505643	0.1658674
chr1	62592259	62593849	0.32286218
chr1	63118556	63119864	0.30406258
chr1	63138362	63140242	0.3665657
chr1	63154381	63155889	0.25784978
chr1	63166685	63167854	0.36371204
chr1	63182096	63182553	0.090742946
chr1	63285836	63286384	0.1384327
chr1	63401068	63401953	0.1300971
chr1	63438553	63440366	0.10465588
chr1	63505155	63505612	0.09677752
chr1	63520902	63521765	0.10312547
chr1	63710683	63712098	0.2390465
chr1	63717471	63718331	0.17244256
chr1	63736948	63738484	0.1283783
chr1	63790743	63791639	0.18268909
chr1	63813681	63814559	0.38392368
chr1	63887945	63889372	0.21935998
chr1	63913793	63914660	0.24370076
chr1	64417699	64418983	0.14133112
chr1	64454175	64455388	0.42261973
chr1	64922391	64923440	0.26173398
chr1	65055234	65056600	0.11442945
chr1	65169801	65170830	0.3458791
chr1	65363371	65364482	0.29615194
chr1	66331642	66333005	0.4452351
chr1	66340317	66340771	0.107216485
chr1	66348458	66349849	0.34731287
chr1	66351973	66352806	0.33243662
chr1	66361379	66362931	0.25914863
chr1	66374878	66376299	0.25297046
chr1	66412507	66413702	0.35549423
chr1	66422862	66423838	0.26530513
chr1	66428808	66429649	0.21681541
chr1	66448475	66449337	0.2654653
chr1	66475545	66476572	0.3780883
chr1	66498277	66499247	0.43632358
chr1	66515834	66516983	0.28855607
chr1	66567357	66568838	0.28498355
chr1	66592321	66593267	0.14718747
chr1	67052077	67053392	0.33008602
chr1	71012133	71012569	0.15727873
chr1	71069666	71070139	0.17353201
chr1	71139376	71141076	0.20886175
chr1	71238312	71239170	0.124940485
chr1	71250053	71251153	0.2274597
chr1	71372116	71373375	0.28345734
chr1	71405039	71405701	0.13386038
chr1	71423612	71424358	0.15743463
chr1	71531230	71531851	0.11080439
chr1	71603142	71605711	0.10793665
chr1	71605853	71606939	0.09910737
chr1	71637136	71637767	0.25850883
chr1	71680471	71680927	0.09830004
chr1	71885831	71886260	0.09573141
chr1	72544261	72544897	0.38129458
chr1	72556093	72556813	0.104291275
chr1	72571036	72572474	0.32982665
chr1	72589349	72590848	0.364162
chr1	72637316	72638848	0.3075105
chr1	72683295	72684421	0.844763
chr1	72686023	72686801	0.19620936
chr1	72792410	72794228	0.5045735
chr1	72809003	72809783	0.62078553
chr1	72814740	72815665	0.29996127
chr1	72815792	72816576	0.081740476
chr1	72843661	72844588	0.15196925
chr1	74754113	74754580	0.082174525
chr1	74794463	74795840	0.09854239
chr1	74795952	74796653	0.092490174
chr1	74798862	74800654	0.20012775
chr1	74813925	74815042	0.36282814
chr1	74826241	74827736	0.19887531
chr1	74830167	74831298	0.11817201
chr1	75564200	75564806	0.18826006
chr1	75590318	75591207	0.19964918
chr1	75615224	75616101	0.24748382
chr1	75648227	75650066	0.42171922
chr1	75656059	75656699	0.19065283
chr1	75676839	75677663	0.3196009
chr1	75688944	75690960	0.45603126
chr1	75739821	75740261	0.10945776
chr1	75776594	75778783	0.58462524
chr1	75802268	75803632	0.39433724
chr1	75807977	75809540	0.11806575
chr1	75822845	75823777	0.12962814
chr1	75860468	75861998	0.4136313
chr1	75873866	75874814	0.08034288
chr1	75895940	75898247	0.27786404
chr1	75909286	75910530	0.21265288
chr1	75912421	75913235	0.3093571
chr1	75955707	75957009	0.33979806
chr1	75982125	75983701	0.1819673
chr1	75988174	75990506	0.13387014
chr1	76011001	76012358	0.35134688
chr1	76027128	76027854	0.4413791
chr1	76046113	76047029	0.14683661
chr1	76062406	76063747	0.22057736
chr1	76071059	76072663	0.16470698
chr1	76073236	76075297	0.23142155
chr1	76090134	76091175	0.5551395
chr1	76117597	76118243	0.12939368
chr1	76136304	76137640	0.21970251
chr1	76155076	76157015	0.29528764
chr1	76160891	76161773	0.37121955
chr1	76178762	76179518	0.27328998
chr1	76194896	76196239	0.18288538
chr1	76204738	76207080	0.28139752
chr1	76224055	76225306	0.53540283
chr1	76722877	76724695	0.4699497
chr1	77219135	77219661	0.17128642
chr1	79107826	79108999	0.17335102
chr1	79110585	79111832	0.32766786
chr1	79118231	79118713	0.08638634
chr1	79130176	79130875	0.17988278
chr1	79136851	79137401	0.10745857
chr1	79165291	79166731	0.24748516
chr1	79187124	79187713	0.12762137
chr1	79191123	79192205	0.18952443
chr1	79210719	79211805	0.25671872
chr1	79214579	79215367	0.2860535
chr1	79260194	79261813	0.6484878
chr1	79282124	79283292	0.31187123
chr1	79309095	79310109	0.14027415
chr1	79314234	79314977	0.2232864
chr1	79334861	79336320	0.15190727
chr1	79362027	79364890	0.20573594
chr1	79377143	79378144	0.4545689
chr1	79463934	79464832	0.11855809
chr1	79474930	79476433	0.34291035
chr1	79486608	79488329	0.28847316
chr1	79498853	79499442	0.15224275
chr1	79500792	79501435	0.10616964
chr1	79503565	79504190	0.14751083
chr1	79518063	79518913	0.36748305
chr1	79529192	79529985	0.09131388
chr1	79541306	79542468	0.13439701
chr1	79543430	79544199	0.08521577
chr1	79585226	79586453	0.515205
chr1	79605585	79607984	0.33466923
chr1	79611862	79612805	0.1242048
chr1	79630951	79631634	0.12231471
chr1	79664587	79666292	0.40641856
chr1	79674860	79675476	0.13214344
chr1	79678438	79678860	0.092448935
chr1	79687669	79690395	0.25336295
chr1	79698420	79699226	0.08990507
chr1	79785366	79786289	0.087555006
chr1	79818794	79821415	0.543794
chr1	79823746	79824703	0.15696278
chr1	79834145	79834727	0.10371981
chr1	79835715	79836247	0.12025531
chr1	79898416	79900038	0.16029517
chr1	79917639	79918956	0.4014797
chr1	79975824	79976337	0.08465146
chr1	79980890	79982322	0.19478494
chr1	79986853	79988542	0.24243177
chr1	80014645	80016529	0.20692757
chr1	80046748	80048705	0.45761666
chr1	80052522	80053200	0.09441889
chr1	80064662	80066827	0.18383887
chr1	80069088	80069644	0.1603832
chr1	80083671	80084381	0.13119036
chr1	80088984	80089478	0.10177735
chr1	80098636	80100263	0.36572617
chr1	80123368	80124022	0.14911105
chr1	80129219	80129927	0.097346954
chr1	80130034	80130600	0.22228155
chr1	80186160	80186794	0.1148918
chr1	80188977	80190126	0.14584298
chr1	80214915	80216383	0.53981423
chr1	80257629	80258099	0.0885796
chr1	81016463	81017792	0.09477799
chr1	81042889	81044923	0.15535232
chr1	81059100	81059873	0.24262586
chr1	81077085	81078335	0.42793134
chr1	81091767	81093286	0.16937296
chr1	81117659	81118335	0.14579765
chr1	81134926	81135462	0.09559083
chr1	81158215	81159406	0.4960832
chr1	81170653	81172869	0.17790477
chr1	81174333	81174813	0.09894393
chr1	81190466	81191668	0.48306823
chr1	81249481	81250289	0.44721442
chr1	81266280	81269891	0.4530623
chr1	81295740	81296833	0.37782136
chr1	81305983	81306822	0.39344525
chr1	81322959	81324413	0.30348778
chr1	81352658	81353287	0.08209924
chr1	81355018	81356621	0.13745978
chr1	81358145	81359249	0.13007149
chr1	81389626	81390112	0.08115505
chr1	81407455	81409075	0.49870208
chr1	81418609	81419158	0.16296823
chr1	81437474	81438059	0.08480397
chr1	81439340	81439947	0.15409578
chr1	81449573	81450583	0.08547423
chr1	81451956	81453874	0.12830605
chr1	81461305	81463090	0.1616995
chr1	81474287	81474950	0.1719913
chr1	81478796	81479629	0.10271008
chr1	81485713	81487181	0.17894799
chr1	81487946	81488798	0.17914648
chr1	81498196	81498847	0.25698
chr1	81504738	81506086	0.25943768
chr1	81510521	81511198	0.13668878
chr1	81519626	81521040	0.100980096
chr1	81522633	81523650	0.15218891
chr1	81536608	81539407	0.3007655
chr1	81541621	81542190	0.12682188
chr1	81559268	81560484	0.5052226
chr1	81583269	81584156	0.14514889
chr1	81597582	81598363	0.17815743
chr1	81617391	81618378	0.12895985
chr1	81632648	81634882	0.089491926
chr1	81637016	81637717	0.10897618
chr1	81648525	81649305	0.123087905
chr1	81677018	81677727	0.0916757
chr1	81682560	81684654	0.2997516
chr1	81736524	81738618	0.57663864
chr1	81749218	81750507	0.20315352
chr1	81766226	81767117	0.20866169
chr1	81781149	81782079	0.34209347
chr1	81786427	81787106	0.24003497
chr1	81798694	81799614	0.17687719
chr1	81809772	81811324	0.30423436
chr1	81845123	81846938	0.434639
chr1	81851629	81852555	0.08313579
chr1	81882802	81883736	0.120491184
chr1	81895001	81897065	0.28546274
chr1	81930998	81933043	0.3962722
chr1	81954047	81955879	0.24278538
chr1	81974944	81975571	0.115611784
chr1	81981821	81982436	0.22891411
chr1	81984388	81985159	0.09321634
chr1	81985591	81986101	0.13348693
chr1	82003754	82004800	0.27089012
chr1	82006172	82006840	0.15276217
chr1	82009934	82010730	0.14777648
chr1	82011107	82012381	0.37374094
chr1	82029840	82031115	0.16359954
chr1	82062318	82063146	0.25561577
chr1	82090539	82091567	0.11170393
chr1	82100017	82101337	0.26659933
chr1	82133803	82134617	0.11586386
chr1	82185573	82187705	0.41562456
chr1	82208949	82210557	0.3980426
chr1	82231024	82232063	0.30914795
chr1	82276696	82277494	0.24514164
chr1	82311220	82312028	0.18223487
chr1	82322369	82323489	0.1738923
chr1	82335796	82336474	0.16331263
chr1	82356700	82357736	0.20850322
chr1	82383713	82384930	0.40876856
chr1	82393228	82394604	0.29230845
chr1	82415061	82416401	0.39166126
chr1	82433814	82434498	0.19830583
chr1	82458482	82459339	0.0959865
chr1	82482244	82482840	0.10737658
chr1	82487368	82488047	0.13314927
chr1	82510333	82511181	0.43747696
chr1	82522320	82523750	0.52380013
chr1	82529221	82530085	0.09888878
chr1	82544832	82545572	0.14836101
chr1	82571054	82571663	0.112158515
chr1	82586604	82588375	0.120070904
chr1	82632455	82633862	0.27888864
chr1	82655481	82657757	0.2839877
chr1	82672693	82674023	0.55418056
chr1	82691740	82692316	0.16408487
chr1	82715754	82717412	0.2108199
chr1	82722059	82722535	0.08103104
chr1	82723036	82723764	0.32478228
chr1	82730183	82730702	0.085849606
chr1	82732790	82734330	0.27698013
chr1	82749261	82750607	0.49155092
chr1	82762782	82763447	0.13046806
chr1	82774018	82775107	0.15928793
chr1	82779331	82779991	0.116751775
chr1	83034246	83034901	0.12290027
chr1	83076328	83077532	0.13073096
chr1	83091005	83091762	0.112923436
chr1	83097340	83099486	0.35257247
chr1	83101999	83102544	0.091830716
chr1	83119941	83120684	0.1751274
chr1	83136409	83137389	0.1447816
chr1	83137936	83138942	0.19429375
chr1	83158861	83159590	0.18704554
chr1	83205693	83207923	0.12436027
chr1	83211213	83212684	0.5300548
chr1	83238113	83238861	0.19592983
chr1	83241558	83242452	0.13336995
chr1	83263672	83264505	0.16012143
chr1	83270787	83271622	0.135786
chr1	83306831	83308232	0.10535789
chr1	83319514	83320173	0.22916041
chr1	83321261	83321804	0.09785698
chr1	83356309	83358189	0.24291141
chr1	83358616	83359568	0.32543522
chr1	83374196	83375682	0.18955834
chr1	83377737	83378357	0.16386579
chr1	83400463	83401857	0.19297647
chr1	83411391	83413089	0.15994504
chr1	83414954	83415969	0.14592212
chr1	83438385	83439234	0.14789732
chr1	83448369	83449930	0.34530902
chr1	83457010	83458009	0.15330578
chr1	83464286	83465070	0.22157289
chr1	83470065	83471484	0.08417498
chr1	83495112	83495893	0.1135256
chr1	83508298	83509575	0.16459692
chr1	83526868	83527899	0.2678897
chr1	83533863	83534672	0.19320177
chr1	83550303	83550789	0.14608002
chr1	83611460	83612325	0.21554896
chr1	83655795	83656359	0.14675704
chr1	83674401	83675168	0.115483776
chr1	83713167	83714290	0.4134927
chr1	83734709	83735815	0.34902468
chr1	83740872	83742850	0.17073987
chr1	83764404	83766161	0.24818659
chr1	83772126	83772836	0.14435089
chr1	83772998	83773864	0.16769966
chr1	83792768	83793301	0.10619437
chr1	83807419	83809195	0.22542089
chr1	83809336	83810029	0.2481713
chr1	83833584	83835354	0.17151509
chr1	83836249	83836818	0.11457929
chr1	83857714	83858539	0.16881348
chr1	83866170	83866921	0.090858534
chr1	83904831	83905565	0.18564837
chr1	83911627	83912373	0.101095095
chr1	85181454	85182091	0.17965233
chr1	85187559	85189225	0.36693472
chr1	85200856	85202195	0.35930437
chr1	85218705	85220083	0.44541103
chr1	85250484	85251703	0.2663633
chr1	85254111	85255769	0.14007483
chr1	85278138	85280254	0.31853652
chr1	85314441	85315174	0.14186572
chr1	85326127	85326673	0.12423557
chr1	85352519	85356768	0.34575036
chr1	85356990	85357605	0.11363934
chr1	85357753	85358882	0.15559584
chr1	85359413	85359994	0.119904034
chr1	85378550	85379779	0.26534066
chr1	85384511	85385773	0.43683043
chr1	85398720	85399318	0.15553589
chr1	85416499	85418272	0.12686682
chr1	85423199	85423749	0.08246437
chr1	85466468	85469332	0.37389472
chr1	85497291	85498278	0.22170375
chr1	85498603	85499329	0.20971179
chr1	85509751	85510933	0.31947348
chr1	85513560	85514505	0.30559674
chr1	85528497	85529237	0.10976237
chr1	85529349	85530731	0.24765442
chr1	85548148	85548937	0.115665816
chr1	85567027	85568371	0.23210143
chr1	85578138	85579124	0.5256267
chr1	85617114	85618697	0.50688636
chr1	85680343	85681223	0.14195792
chr1	85683517	85684989	0.33338577
chr1	85703531	85705368	0.21590689
chr1	85796308	85796869	0.10682851
chr1	85805573	85806887	0.41715878
chr1	85866140	85867087	0.32051522
chr1	85906035	85907047	0.18166249
chr1	85968741	85970064	0.28469747
chr1	86115827	86117353	0.31755707
chr1	86175284	86176977	0.12281566
chr1	86202536	86203856	0.5939077
chr1	86247659	86249034	0.14964005
chr1	86284500	86285448	0.14363052
chr1	86296254	86296838	0.1068347
chr1	86318306	86320692	0.2774118
chr1	86328621	86329750	0.4775413
chr1	86374362	86375610	0.15693249
chr1	86377804	86378810	0.55524915
chr1	86388091	86389782	0.14578463
chr1	86407581	86409175	0.23014262
chr1	86419467	86420517	0.09317277
chr1	86446138	86447569	0.18947561
chr1	86474318	86474974	0.08005849
chr1	86506964	86508675	0.4474163
chr1	86538283	86539692	0.38595065
chr1	86582818	86584135	0.28773645
chr1	86588247	86589098	0.081801906
chr1	86592235	86594060	0.12663142
chr1	86594947	86595982	0.13158004
chr1	86598524	86599001	0.085580245
chr1	86601046	86602918	0.14620668
chr1	86615529	86617187	0.1247451
chr1	86623295	86624139	0.28138033
chr1	86625136	86625916	0.11755786
chr1	86650624	86651119	0.12634264
chr1	86651254	86652433	0.41358098
chr1	86683835	86685215	0.48982063
chr1	86696032	86696679	0.12676102
chr1	86699634	86700793	0.09355035
chr1	86706755	86709032	0.09490249
chr1	86720690	86722131	0.5123259
chr1	86727840	86729062	0.13626719
chr1	86731504	86732114	0.120011695
chr1	86754754	86755481	0.18304662
chr1	86887517	86888680	0.10674414
chr1	87966623	87968050	0.112061225
chr1	87987617	87988612	0.17751883
chr1	87993201	87996413	0.08363965
chr1	87996636	87997224	0.107378624
chr1	88032301	88033074	0.1202313
chr1	88054429	88056230	0.22926071
chr1	88090082	88091118	0.1505964
chr1	88104177	88105549	0.3825797
chr1	88128512	88130747	0.4060509
chr1	88143773	88144756	0.081449084
chr1	88174186	88175845	0.23286796
chr1	88175869	88177524	0.36322665
chr1	88189894	88190654	0.20787638
chr1	88228617	88229727	0.13316235
chr1	88258967	88260052	0.16970612
chr1	88266521	88267316	0.12764655
chr1	88267684	88268724	0.1379877
chr1	88269494	88270300	0.10244713
chr1	88289172	88290448	0.23516381
chr1	88317817	88318648	0.109392226
chr1	88327420	88328408	0.45861533
chr1	88371173	88372795	0.5355925
chr1	88407069	88408201	0.091090694
chr1	88415960	88416500	0.09603339
chr1	88420621	88421364	0.13079488
chr1	88427179	88428043	0.5485987
chr1	88473450	88474587	0.241048
chr1	88486942	88487464	0.10388128
chr1	88506286	88507288	0.2285225
chr1	88563082	88565182	0.18822661
chr1	88575082	88576872	0.14173119
chr1	88580781	88581552	0.21938159
chr1	88645238	88646927	0.52155083
chr1	88648399	88649411	0.09140879
chr1	88820994	88822332	0.27600962
chr1	88823590	88824570	0.26994285
chr1	88841214	88841853	0.2564939
chr1	88873384	88874459	0.30621302
chr1	88876129	88877194	0.2138463
chr1	89104662	89105160	0.096869364
chr1	89112634	89114316	0.4517731
chr1	89132936	89134097	0.1083633
chr1	89169208	89170471	0.34489945
chr1	89272806	89274281	0.3178739
chr1	89286328	89287063	0.19379954
chr1	89287345	89289546	0.21682979
chr1	89298414	89299436	0.35901758
chr1	89741057	89742493	0.4840509
chr1	89807707	89808505	0.18427227
chr1	89828151	89829034	0.25872257
chr1	89967023	89968807	0.1481983
chr1	89972572	89974215	0.09796812
chr1	89993836	89994638	0.12927642
chr1	90014922	90015733	0.11492513
chr1	90059271	90060047	0.14161074
chr1	90064018	90064930	0.24952097
chr1	90161293	90163083	0.27401093
chr1	90168455	90169484	0.26647088
chr1	90171686	90173023	0.25741425
chr1	90196203	90198395	0.26656082
chr1	90221177	90222278	0.2373814
chr1	90239918	90240898	0.24180655
chr1	90264284	90265362	0.5814955
chr1	90278945	90280420	0.40966293
chr1	90333017	90335365	0.4550085
chr1	90386429	90387349	0.22794378
chr1	90458567	90460017	0.111687295
chr1	90462705	90464488	0.2445448
chr1	90512950	90515586	0.14759834
chr1	90536797	90539527	0.49233305
chr1	90553769	90555779	0.16508316
chr1	90582966	90583985	0.31582177
chr1	90585028	90585547	0.0821317
chr1	90628735	90630369	0.1494909
chr1	90642095	90643999	0.09532693
chr1	90646228	90648096	0.3752215
chr1	90664818	90666221	0.1594246
chr1	90673568	90675496	0.17971268
chr1	90687085	90688106	0.3160394
chr1	90714119	90716283	0.41054532
chr1	90719188	90720032	0.13183786
chr1	90728345	90729410	0.11777295
chr1	90739492	90741497	0.33121994
chr1	90765477	90766005	0.13405317
chr1	90803412	90804476	0.25627396
chr1	91129428	91129912	0.12079756
chr1	91200296	91201626	0.22380702
chr1	91204671	91205141	0.0885768
chr1	91234196	91235449	0.49518922
chr1	91238044	91239360	0.3160283
chr1	91257872	91258394	0.09765054
chr1	91317705	91319017	0.22714333
chr1	91322104	91322740	0.11838311
chr1	91323022	91324820	0.30550376
chr1	91330523	91331136	0.15071881
chr1	91342383	91343297	0.08688466
chr1	91387502	91389732	0.51179993
chr1	91503035	91504548	0.1185636
chr1	91636659	91638350	0.43979493
chr1	91659798	91660575	0.097140126
chr1	91660956	91662314	0.2957412
chr1	91678186	91678989	0.18650767
chr1	91682279	91683636	0.29101512
chr1	91709615	91710089	0.09457716
chr1	91727807	91728471	0.09120594
chr1	91752747	91753700	0.09008126
chr1	91821291	91823606	0.13883165
chr1	91956949	91958632	0.50201464
chr1	92397860	92400589	0.1511298
chr1	92426566	92428293	0.57210916
chr1	92492309	92494804	0.5596044
chr1	92501557	92502545	0.110393286
chr1	92536367	92537603	0.098243736
chr1	92547427	92548907	0.34636006
chr1	92592374	92593838	0.35826382
chr1	92616184	92617802	0.38580635
chr1	92646842	92647588	0.11858642
chr1	92651937	92653106	0.12862381
chr1	92707584	92708262	0.16816579
chr1	92723004	92725049	0.5045101
chr1	92738861	92739641	0.21918379
chr1	92790341	92791623	0.5498968
chr1	92816888	92817538	0.26072007
chr1	92892316	92893319	0.15461224
chr1	92913648	92914256	0.118397966
chr1	92982926	92985770	0.41461012
chr1	93198717	93200533	0.44270554
chr1	93249842	93251045	0.45000726
chr1	93259232	93259852	0.11454386
chr1	93330820	93331955	0.08039403
chr1	93354467	93355486	0.19895507
chr1	93526334	93527290	0.10479226
chr1	93550076	93552100	0.3331265
chr1	93884610	93885432	0.14259005
chr1	93895569	93896529	0.11081833
chr1	93896683	93898457	0.23578882
chr1	93902828	93903986	0.13656221
chr1	94788230	94789104	0.0807852
chr1	94799306	94799878	0.1116256
chr1	94826541	94827288	0.14442125
chr1	94837859	94838853	0.08176972
chr1	94840447	94841286	0.092538536
chr1	94844142	94845318	0.15895708
chr1	94854370	94855420	0.19414023
chr1	94855467	94857230	0.10789296
chr1	95025990	95026998	0.1517566
chr1	95046444	95048568	0.15949494
chr1	95078182	95078945	0.22498426
chr1	95083064	95084218	0.119269215
chr1	95226668	95228772	0.11663934
chr1	95249878	95255529	0.2426253
chr1	95492429	95494165	0.35945192
chr1	95533947	95535120	0.24027744
chr1	95562575	95563500	0.623446
chr1	95583607	95585393	0.69476116
chr1	95588597	95589756	0.29565665
chr1	95608607	95609256	0.100803435
chr1	95618608	95619219	0.08644154
chr1	95644528	95645398	0.1221797
chr1	95664434	95667089	0.24038592
chr1	95681551	95682075	0.11340603
chr1	95696748	95697630	0.11403151
chr1	95705546	95707800	0.30803564
chr1	95709404	95710252	0.16099894
chr1	95764967	95765695	0.16471252
chr1	95768771	95770334	0.4643948
chr1	95888800	95889485	0.35178226
chr1	95947439	95948265	0.283715
chr1	95971094	95972373	0.35399827
chr1	95979908	95980904	0.40666017
chr1	96127245	96129100	0.18129691
chr1	96157346	96158216	0.12339291
chr1	98078878	98079536	0.09691676
chr1	98944351	98945053	0.12565666
chr1	99030149	99031504	0.11952113
chr1	99128299	99130554	0.18609631
chr1	99291113	99292226	0.12788612
chr1	99511582	99512569	0.14272147
chr1	99525628	99526354	0.1339548
chr1	99540475	99542791	0.1904457
chr1	99562873	99564954	0.5027154
chr1	99584625	99585281	0.09092071
chr1	99597237	99597786	0.10324826
chr1	99691391	99692828	0.36169034
chr1	100111197	100112005	0.09154305
chr1	100119142	100119689	0.09245972
chr1	100124901	100126234	0.08094347
chr1	100126641	100127063	0.0957364
chr1	100130274	100131086	0.31487125
chr1	100131569	100132192	0.20176539
chr1	100133270	100137731	1.2906721
chr1	100168439	100170524	0.2057851
chr1	100552157	100553517	0.20046307
chr1	100569339	100570554	0.3146651
chr1	100597263	100598949	0.35364914
chr1	100667947	100669457	0.37729195
chr1	100674324	100674909	0.10081599
chr1	100886902	100887711	0.13136625
chr1	101285081	101286954	0.62724704
chr1	101301057	101302074	0.114633694
chr1	101355994	101358247	0.2726756
chr1	101361580	101363533	0.09641709
chr1	101401952	101403236	0.12461576
chr1	101411086	101412407	0.47909835
chr1	101459027	101459916	0.12895142
chr1	101472177	101473184	0.19380163
chr1	101477556	101479758	0.2858414
chr1	101499124	101501000	0.11333833
chr1	101513559	101514305	0.08576923
chr1	101538486	101540391	0.43603837
chr1	101545677	101547317	0.15225518
chr1	101555440	101556169	0.11975149
chr1	101566302	101567762	0.48002154
chr1	101572072	101572542	0.08145717
chr1	101592293	101593237	0.14829645
chr1	101595548	101596910	0.17013964
chr1	101598088	101598652	0.10831036
chr1	101619071	101619900	0.53312093
chr1	101624258	101625704	0.33374447
chr1	101632601	101633260	0.11751307
chr1	101654940	101655666	0.13572627
chr1	101658612	101660111	0.45229244
chr1	101662097	101662913	0.33650908
chr1	101671188	101673439	0.3100593
chr1	101708518	101708975	0.122008696
chr1	101720496	101721049	0.08052864
chr1	101728921	101730014	0.16132982
chr1	101807108	101808069	0.17824191
chr1	101819472	101820840	0.5353832
chr1	101841865	101842476	0.20643872
chr1	101860937	101861740	0.17406322
chr1	101875370	101877216	0.3678171
chr1	101884975	101885863	0.090347365
chr1	101887855	101888484	0.08303856
chr1	101909328	101911587	0.17737825
chr1	101915673	101916403	0.1838578
chr1	101918136	101918766	0.16269486
chr1	101929761	101931265	0.19805552
chr1	101952168	101953137	0.22683361
chr1	101955923	101957251	0.16507895
chr1	101990243	101991683	0.46781218
chr1	102028343	102029342	0.17256041
chr1	102033482	102034277	0.09187906
chr1	102041636	102042149	0.13635732
chr1	102043945	102045650	0.20404112
chr1	102056300	102057446	0.16385953
chr1	102075306	102076244	0.32214236
chr1	102076958	102078157	0.31852135
chr1	102110034	102112687	0.19624299
chr1	102119894	102121293	0.18323672
chr1	102138364	102138843	0.13460845
chr1	102150186	102151525	0.29993206
chr1	102160882	102162157	0.12074061
chr1	102183835	102184878	0.33693317
chr1	102188601	102189553	0.2998693
chr1	102196358	102197263	0.24866638
chr1	102215613	102216595	0.25883093
chr1	102217228	102217831	0.17470555
chr1	102223898	102224962	0.20514676
chr1	102243216	102244995	0.3686463
chr1	102261548	102262059	0.15685068
chr1	102267078	102267952	0.2598379
chr1	102278090	102280193	0.11612862
chr1	102288183	102288838	0.08526868
chr1	102353513	102354049	0.11754279
chr1	102354104	102355056	0.21950208
chr1	102385603	102387209	0.2477128
chr1	102392193	102394796	0.2033478
chr1	102419948	102422183	0.5954466
chr1	102467865	102469114	0.41480798
chr1	102476287	102476882	0.088213824
chr1	102505709	102507199	0.44566193
chr1	102521032	102521525	0.10803132
chr1	102528355	102529455	0.32613492
chr1	102529631	102530575	0.18990515
chr1	102535466	102536516	0.22697635
chr1	102546807	102547535	0.18471324
chr1	102554884	102556372	0.19211909
chr1	102578794	102580082	0.17514016
chr1	102592732	102594194	0.29366058
chr1	102596240	102597957	0.13735627
chr1	102611012	102611496	0.09204903
chr1	102614001	102616734	0.20496145
chr1	102632599	102633925	0.13825276
chr1	102649834	102650917	0.19953775
chr1	102654310	102654854	0.19857164
chr1	102657835	102658368	0.08581095
chr1	102688744	102690069	0.30608466
chr1	102704292	102705252	0.13901976
chr1	102738259	102738986	0.11394227
chr1	102743685	102744296	0.20632383
chr1	102746101	102746769	0.12089436
chr1	102760663	102762494	0.13067488
chr1	102765600	102767372	0.38042504
chr1	102767838	102769782	0.10150557
chr1	102775240	102775847	0.084370494
chr1	102776190	102777121	0.29481038
chr1	102779085	102780313	0.27496004
chr1	102801245	102801824	0.13392386
chr1	102807829	102808405	0.10039206
chr1	102868354	102869967	0.14685689
chr1	102870020	102870683	0.11835812
chr1	102881533	102883144	0.5832856
chr1	102897362	102898641	0.3051549
chr1	102931174	102932903	0.21492018
chr1	102937779	102939269	0.33024776
chr1	102962289	102963911	0.3879674
chr1	102974425	102975195	0.109045565
chr1	102981809	102983302	0.29571936
chr1	102984415	102986389	0.34534466
chr1	102995599	102996462	0.16947973
chr1	103076179	103077077	0.22372954
chr1	103100042	103101434	0.6544871
chr1	103185315	103186458	0.2477166
chr1	103189033	103190875	0.19947915
chr1	103234354	103235060	0.08546558
chr1	103300017	103301029	0.18965085
chr1	103378910	103379873	0.1440571
chr1	103427444	103428699	0.2802904
chr1	103441276	103442431	0.17449865
chr1	103485647	103486303	0.1161076
chr1	103496048	103497338	0.3185366
chr1	103499303	103500601	0.29800716
chr1	103552123	103552753	0.14032277
chr1	103563193	103564451	0.17038013
chr1	103566605	103567689	0.28743058
chr1	103576018	103577477	0.16749233
chr1	103580851	103581994	0.1752184
chr1	103585102	103585920	0.09319568
chr1	103706892	103709106	0.17589024
chr1	103741034	103742594	0.35344622
chr1	103811153	103813062	0.43351054
chr1	103815468	103816583	0.19218548
chr1	103869831	103870453	0.081200935
chr1	103876954	103878145	0.14137402
chr1	103922855	103924381	0.49294797
chr1	103961955	103962872	0.14212105
chr1	103965578	103967069	0.24114636
chr1	103970401	103971340	0.16213064
chr1	103974670	103975604	0.33260536
chr1	103975944	103976797	0.08490543
chr1	104044114	104045291	0.2411309
chr1	104091482	104092035	0.08042053
chr1	104092226	104092882	0.090913996
chr1	104193641	104195159	0.41304958
chr1	104237909	104239257	0.34383476
chr1	104266579	104267067	0.12634084
chr1	104296782	104297908	0.15118265
chr1	104298381	104299951	0.10279681
chr1	104320138	104321983	0.100457035
chr1	104334135	104334753	0.088311985
chr1	105124795	105125821	0.08682308
chr1	105125975	105126649	0.1918784
chr1	105164927	105166130	0.3899058
chr1	105188039	105188589	0.12626618
chr1	105257367	105257874	0.1077184
chr1	105261230	105263609	0.8627902
chr1	105277308	105277783	0.10277891
chr1	105310420	105310936	0.09522594
chr1	105323539	105325378	0.12378945
chr1	105339929	105341724	0.46801096
chr1	105372796	105373844	0.14931849
chr1	105377298	105378364	0.14967394
chr1	105389088	105390010	0.13978972
chr1	105449991	105451954	0.24424985
chr1	105504676	105506899	0.20408016
chr1	105515575	105517452	0.2308424
chr1	105538853	105540286	0.1790947
chr1	105597902	105598949	0.3301855
chr1	105629565	105630926	0.40556642
chr1	105631853	105633605	0.14049289
chr1	105636757	105638135	0.20624575
chr1	105646238	105647318	0.24670243
chr1	105656586	105657854	0.12237696
chr1	105700829	105701502	0.16128659
chr1	105730980	105731622	0.1444239
chr1	105812194	105812980	0.23622628
chr1	105880139	105883191	0.24935624
chr1	105905462	105906082	0.11941523
chr1	105985177	105986237	0.15203607
chr1	106000373	106001532	0.16341436
chr1	106134995	106135622	0.09083468
chr1	106144306	106144903	0.08140886
chr1	106148108	106148995	0.28950015
chr1	106163451	106164911	0.48527998
chr1	106174712	106175165	0.08893963
chr1	106333721	106334714	0.0933406
chr1	106346333	106347684	0.28376758
chr1	106374635	106375279	0.14511546
chr1	106396877	106399755	0.1482525
chr1	106449187	106450301	0.12225345
chr1	106491474	106492288	0.17668132
chr1	106546557	106547713	0.15951498
chr1	107294009	107294618	0.11467384
chr1	107636253	107636893	0.101513274
chr1	107698760	107700111	0.14539883
chr1	107844534	107845048	0.09253727
chr1	107881661	107882191	0.13598162
chr1	107915263	107917983	0.118927844
chr1	107918085	107919278	0.19374084
chr1	108037099	108038709	0.19872601
chr1	108214164	108215291	0.098828964
chr1	108273020	108274561	0.579489
chr1	108296331	108297417	0.09620645
chr1	108375056	108375697	0.089228794
chr1	108382866	108384474	0.12494181
chr1	108415084	108416334	0.48244637
chr1	108437489	108438102	0.09965603
chr1	113917742	113918434	0.12897746
chr1	115192461	115193553	0.5545715
chr1	115264468	115266187	0.65718013
chr1	115377608	115379155	0.34937117
chr1	115458870	115460026	0.59506226
chr1	116507745	116508393	0.18474382
chr1	116894056	116895603	0.35624507
chr1	117079962	117080483	0.082794555
chr1	117216014	117216660	0.091106206
chr1	117364819	117365713	0.2623891
chr1	117745615	117747445	0.61956245
chr1	118297035	118299813	0.12791711
chr1	120715430	120715884	0.15629825
chr1	120839922	120840618	0.19952792
chr1	122507019	122507403	0.09926036
chr1	123243916	123244493	0.22311126
chr1	124158412	124159116	0.11489614
chr1	124179144	124179582	0.085769355
chr1	124202205	124202694	0.087665744
chr1	124237381	124238464	0.122043565
chr1	124361396	124361810	0.084421225
chr1	124806909	124807332	0.09798629
chr1	125326276	125326840	0.14119472
chr1	125680183	125681162	0.14879055
chr1	125760531	125761635	0.30213907
chr1	125761924	125764418	0.2862701
chr1	125842034	125843266	0.17542833
chr1	125867047	125868400	0.14572969
chr1	125885947	125887213	0.10893035
chr1	125914056	125915199	0.08258451
chr1	125924190	125928195	0.47284505
chr1	125928224	125928815	0.11207923
chr1	125949110	125950466	0.43417314
chr1	125967460	125969062	0.20181862
chr1	126048214	126049646	0.30563396
chr1	126064954	126065716	0.105707094
chr1	126104668	126105559	0.111602105
chr1	126168799	126170705	0.33715945
chr1	126216205	126217040	0.099400125
chr1	126233154	126234232	0.63785416
chr1	126295164	126295678	0.096726365
chr1	126318208	126319075	0.26834026
chr1	126337745	126339251	0.4704699
chr1	126644060	126645470	0.18806289
chr1	126709950	126711110	0.18903862
chr1	126770965	126772414	0.70625496
chr1	126850611	126851090	0.09838567
chr1	127267029	127267617	0.21035396
chr1	127354525	127355225	0.08220549
chr1	127422728	127423395	0.09246055
chr1	127464754	127465430	0.19733277
chr1	127484474	127486640	0.20846058
chr1	127588190	127589720	0.16924492
chr1	127614542	127616435	0.5882488
chr1	127676924	127678604	0.60213846
chr1	127689948	127690495	0.16596557
chr1	127703254	127703908	0.10709395
chr1	127793778	127794497	0.24995673
chr1	127843864	127846204	0.23015636
chr1	127852067	127853106	0.17492586
chr1	127853232	127854721	0.16739063
chr1	127933519	127934411	0.22986737
chr1	127956994	127958874	0.20719233
chr1	128040574	128041015	0.08180711
chr1	128047215	128048264	0.3590027
chr1	128065430	128066920	0.6316363
chr1	128094397	128096008	0.16600087
chr1	128112473	128113089	0.13687402
chr1	128118355	128119140	0.14457226
chr1	128159843	128160863	0.2041331
chr1	128162728	128163641	0.21674901
chr1	128180561	128181634	0.23783544
chr1	128203323	128203957	0.09870113
chr1	128211941	128213621	0.2035257
chr1	128238113	128238896	0.13168824
chr1	128247808	128249191	0.11421173
chr1	128280837	128282926	0.4436895
chr1	128289042	128289813	0.1345781
chr1	128298024	128298643	0.12948929
chr1	128330959	128332157	0.1257364
chr1	128358827	128359332	0.1851973
chr1	128377613	128380096	0.25993496
chr1	128398862	128399415	0.093448974
chr1	128402388	128403320	0.11553347
chr1	128414284	128416010	0.19592655
chr1	128421516	128422541	0.10285397
chr1	128427203	128428325	0.10832138
chr1	128433818	128434847	0.1486663
chr1	128520534	128521951	0.20005906
chr1	128544528	128545539	0.15577798
chr1	128550429	128551251	0.19656166
chr1	128554987	128555937	0.10838369
chr1	128568648	128569219	0.093458645
chr1	128646415	128647249	0.1333434
chr1	128673755	128675339	0.76653665
chr1	128737736	128738265	0.09259419
chr1	128808449	128808998	0.11040893
chr1	128845484	128846396	0.34461755
chr1	128877657	128879418	0.2669576
chr1	128955801	128956859	0.2414128
chr1	128975772	128977076	0.24165922
chr1	129003668	129004650	0.2820043
chr1	129068625	129069257	0.093298145
chr1	129076806	129079115	0.36811516
chr1	129257763	129258306	0.104201905
chr1	129264613	129266191	0.66371375
chr1	129285557	129286131	0.084825344
chr1	129321717	129322179	0.10103335
chr1	129406306	129408415	0.5092907
chr1	129424734	129425378	0.14590035
chr1	129558043	129559032	0.0993647
chr1	129583326	129583965	0.2949227
chr1	129668899	129670643	0.73483455
chr1	129671881	129672436	0.122227795
chr1	129694467	129695529	0.1873528
chr1	129724741	129725719	0.14250945
chr1	129728318	129729232	0.088180386
chr1	129745183	129746538	0.117699295
chr1	129751916	129752471	0.121363215
chr1	129768939	129770322	0.24454604
chr1	129786643	129788219	0.4443939
chr1	129850393	129851932	0.43714648
chr1	129943141	129945083	0.35805884
chr1	129983402	129987160	0.2721183
chr1	129994955	129995539	0.10972924
chr1	130005733	130007140	0.11414714
chr1	130032993	130033606	0.09614681
chr1	130047163	130048564	0.19047113
chr1	130056135	130057477	0.4315215
chr1	130119903	130121430	0.22668025
chr1	130131806	130132990	0.2602539
chr1	130166571	130167565	0.37649807
chr1	130191381	130192262	0.1437462
chr1	130213565	130214287	0.11820004
chr1	130255150	130256682	0.1456693
chr1	130320602	130321193	0.093708426
chr1	130335187	130335922	0.20025598
chr1	130388268	130388907	0.08884128
chr1	130400398	130400933	0.09285962
chr1	130404994	130406385	0.12379269
chr1	130585800	130586272	0.084070295
chr1	130633562	130634786	0.20018579
chr1	130832138	130834026	0.84768236
chr1	130900051	130900557	0.1500221
chr1	130909805	130910574	0.2094338
chr1	130987680	130988398	0.15168808
chr1	131059346	131059915	0.1320445
chr1	131597146	131597682	0.09604923
chr1	132402161	132402966	0.3145387
chr1	132467858	132468910	0.177672
chr1	132479014	132480530	0.14612876
chr1	132491110	132495875	0.5684839
chr1	132613252	132614744	0.13870406
chr1	132615636	132616238	0.08981951
chr1	132638498	132639334	0.08470772
chr1	132981433	132982879	0.15712307
chr1	133006784	133007740	0.0834907
chr1	133091027	133091721	0.083402045
chr1	133133954	133134389	0.08141426
chr1	133138732	133139747	0.13922827
chr1	133347894	133350013	0.17394717
chr1	133618547	133619431	0.084008
chr1	133916145	133916886	0.082891054
chr1	134659904	134660569	0.14367117
chr1	134717483	134718013	0.19128129
chr1	135608451	135609209	0.18509081
chr1	135724303	135727253	0.13418524
chr1	135740268	135743052	0.29516247
chr1	135774284	135775792	0.13846229
chr1	135798550	135799423	0.0843708
chr1	135807365	135808532	0.16497506
chr1	135891176	135892027	0.39574158
chr1	135911094	135912592	0.43712157
chr1	135966660	135967363	0.40075427
chr1	135977898	135979392	0.4258859
chr1	135985661	135986320	0.08529866
chr1	135987160	135987660	0.11662008
chr1	136436054	136436637	0.09958027
chr1	136868000	136869029	0.12783603
chr1	136883244	136884076	0.18975975
chr1	136892824	136893970	0.26361138
chr1	136974579	136976017	0.3474286
chr1	137046597	137047657	0.09960176
chr1	137069969	137071913	0.18993519
chr1	137198749	137199608	0.09756118
chr1	137652983	137653752	0.16302194
chr1	137677347	137678196	0.124131635
chr1	137775329	137775890	0.085081354
chr1	137821828	137823188	0.10381678
chr1	137889796	137890554	0.12210606
chr1	137894385	137895031	0.14384139
chr1	137902646	137903301	0.26960695
chr1	137918918	137919988	0.20375027
chr1	137929037	137929773	0.24340734
chr1	137947640	137948562	0.10870765
chr1	137961325	137962010	0.251436
chr1	138007589	138009082	0.52923954
chr1	138025665	138026272	0.13180768
chr1	138116800	138117420	0.08406853
chr1	138171096	138171952	0.20522249
chr1	138197008	138197635	0.1226084
chr1	138203998	138206085	0.080042414
chr1	138296604	138297247	0.20746632
chr1	138304396	138304930	0.18119258
chr1	138353538	138355475	0.53501016
chr1	138453440	138454748	0.2117026
chr1	138494034	138494504	0.1334991
chr1	138528337	138529485	0.105943196
chr1	138921407	138922257	0.10038147
chr1	138935993	138936921	0.13199331
chr1	139699468	139700086	0.14784767
chr1	139700204	139701204	0.24129708
chr1	139715277	139716226	0.15487686
chr1	140682162	140683211	0.13483661
chr1	140952526	140953265	0.1021112
chr1	141231056	141231948	0.1280925
chr1	141239109	141239998	0.10318148
chr1	141240774	141242634	0.08476661
chr1	141258046	141259031	0.13841498
chr1	141317600	141318469	0.2870079
chr1	141351422	141352139	0.0967252
chr1	141385381	141385947	0.124557935
chr1	141403568	141404354	0.16985224
chr1	141434720	141435454	0.19407852
chr1	141452433	141453902	0.2858926
chr1	141461267	141462067	0.2292076
chr1	141510079	141511419	0.4042969
chr1	141553496	141554255	0.11776747
chr1	141558881	141560620	0.52925986
chr1	141757754	141758939	0.16023427
chr1	141821646	141822605	0.1866518
chr1	141828612	141830942	0.25415966
chr1	141916455	141917314	0.09472745
chr1	141934632	141936340	0.37455252
chr1	141964425	141966474	0.5972415
chr1	141981403	141982014	0.09717468
chr1	142007350	142008702	0.11626804
chr1	142036477	142038060	0.20370048
chr1	142074827	142075413	0.23166324
chr1	142078260	142079145	0.33988824
chr1	142148825	142151778	0.7010057
chr1	142181975	142182781	0.18378362
chr1	142184797	142186317	0.28894868
chr1	142190379	142192252	0.500687
chr1	142204346	142205139	0.08841897
chr1	142220603	142222060	0.21463276
chr1	142232793	142233482	0.08459098
chr1	142288167	142289254	0.23071772
chr1	142306534	142307377	0.10253433
chr1	142345919	142346397	0.09024609
chr1	142351700	142353635	0.6582622
chr1	142412571	142413923	0.4464107
chr1	142420052	142421398	0.16900559
chr1	142427306	142429425	0.32432562
chr1	142442049	142442885	0.11713972
chr1	142483250	142484632	0.11873665
chr1	142490954	142492509	0.16013856
chr1	142499440	142500718	0.14467724
chr1	142506752	142507291	0.10199772
chr1	142511306	142512673	0.24130887
chr1	142531000	142531835	0.15124339
chr1	142557056	142558104	0.109143555
chr1	142613623	142614164	0.12343277
chr1	142631180	142632938	0.17961867
chr1	142720919	142724954	0.2590734
chr1	142804105	142805868	0.14098091
chr1	142847868	142849792	0.40313622
chr1	142878689	142879319	0.28728372
chr1	142904674	142905353	0.36474082
chr1	142927815	142928808	0.20377047
chr1	142940420	142941862	0.1633121
chr1	142944240	142945302	0.108904645
chr1	142974163	142975697	0.56020164
chr1	142988755	142989760	0.3076327
chr1	143002571	143003970	0.17739713
chr1	143013482	143014475	0.14442791
chr1	143039366	143040483	0.65894485
chr1	143069796	143070727	0.3000896
chr1	143085352	143086482	0.53405005
chr1	143086575	143087152	0.1516976
chr1	143088388	143089681	0.1697529
chr1	143116282	143117717	0.32780492
chr1	143134703	143135583	0.26979277
chr1	143149414	143150100	0.14264281
chr1	143150285	143151437	0.08776323
chr1	143152400	143152990	0.10367986
chr1	143181176	143182224	0.23084892
chr1	143284487	143286312	0.44625434
chr1	143292434	143293288	0.11999685
chr1	143321280	143322262	0.14549172
chr1	143337583	143338479	0.22325408
chr1	143369561	143370393	0.24758574
chr1	143419481	143420604	0.10262495
chr1	143451229	143453182	0.28062448
chr1	143478992	143479835	0.15351026
chr1	143494501	143495671	0.15981363
chr1	143545851	143546748	0.083557226
chr1	143553191	143555201	0.11809325
chr1	143566634	143567939	0.66820735
chr1	143626472	143627264	0.23020163
chr1	143630540	143632093	0.25632322
chr1	143672063	143672748	0.314467
chr1	143673527	143674060	0.091639444
chr1	143711409	143712815	0.3686951
chr1	143923901	143924673	0.19321264
chr1	143931181	143931640	0.14882818
chr1	143949441	143950601	0.1687741
chr1	143951368	143951969	0.17949855
chr1	143978803	143981328	0.47573152
chr1	143993946	143994697	0.106284186
chr1	144043178	144044053	0.08453884
chr1	144103900	144105330	0.14787634
chr1	144111390	144113072	0.50545865
chr1	144219512	144221969	0.15871385
chr1	144229948	144230686	0.092777565
chr1	144257081	144258111	0.27770755
chr1	144312527	144313286	0.2632054
chr1	144345271	144346559	0.4490528
chr1	144526296	144527866	0.41228986
chr1	144540831	144541452	0.12565431
chr1	144550579	144552309	0.29377183
chr1	144590286	144591993	0.34871256
chr1	144618550	144620023	0.08179402
chr1	144913823	144914857	0.092569575
chr1	144918640	144920103	0.08935409
chr1	144957172	144957749	0.08496442
chr1	144959730	144960449	0.18718486
chr1	145001745	145004361	0.49324265
chr1	145038723	145039242	0.08217952
chr1	145086280	145086833	0.14948252
chr1	145097140	145099657	0.1782994
chr1	145169498	145170487	0.36215913
chr1	145254974	145256229	0.28323153
chr1	145276510	145277734	0.18472438
chr1	145349833	145350838	0.11166
chr1	145396072	145397226	0.19627063
chr1	145502119	145502732	0.18756136
chr1	145529636	145531230	0.41220406
chr1	145595278	145596210	0.10820055
chr1	145732633	145733767	0.14125566
chr1	145758391	145759737	0.43367726
chr1	145759786	145762011	0.25743553
chr1	146310345	146311204	0.10288421
chr1	146544592	146545197	0.090405725
chr1	146598289	146599245	0.091455914
chr1	146622581	146623417	0.08129638
chr1	146698085	146699921	0.3409957
chr1	146737055	146737669	0.18123835
chr1	146802878	146804607	0.080694556
chr1	146809596	146811030	0.12825595
chr1	146833190	146833737	0.1182462
chr1	146874582	146875544	0.13248867
chr1	146957570	146959764	0.43198913
chr1	146965731	146966936	0.5572491
chr1	146983780	146984433	0.21035975
chr1	147090636	147092005	0.27445874
chr1	147154590	147155491	0.22384387
chr1	147157149	147157986	0.14503908
chr1	147163532	147164897	0.09469844
chr1	147217044	147219467	0.41436106
chr1	147354894	147356024	0.1307446
chr1	147433230	147434246	0.10340502
chr1	147483782	147484993	0.08082024
chr1	147485080	147485947	0.10678266
chr1	147588133	147589173	0.15095936
chr1	147593827	147594825	0.08210859
chr1	147661516	147663877	0.3901814
chr1	147738795	147739318	0.10720467
chr1	147749516	147750225	0.09683026
chr1	147762872	147763611	0.08844091
chr1	147836734	147837516	0.15021129
chr1	148578324	148578880	0.09005855
chr1	148661128	148662500	0.34562516
chr1	148723041	148724447	0.08468559
chr1	148741777	148742844	0.3816397
chr1	148784005	148785016	0.22690727
chr1	150444602	150446228	0.600168
chr1	150541917	150542405	0.09054482
chr1	150816134	150816901	0.09448103
chr1	151495703	151496392	0.14671855
chr1	151546849	151547768	0.0936406
chr1	151552367	151554325	0.23101021
chr1	151559449	151561012	0.11679283
chr1	151577830	151580041	0.19310401
chr1	151582645	151583223	0.09688012
chr1	151990426	151990944	0.095971905
chr1	152014391	152016292	0.2552265
chr1	152018320	152020577	0.14512932
chr1	152030122	152030842	0.23373036
chr1	152059564	152060800	0.14758317
chr1	152076121	152077319	0.35568786
chr1	152080389	152081464	0.09523269
chr1	152095201	152096508	0.25674114
chr1	152118141	152120077	0.13800225
chr1	152139734	152140274	0.18971409
chr1	152146870	152148876	0.1343503
chr1	152154938	152155790	0.13300766
chr1	152167944	152169126	0.15088905
chr1	152169425	152169919	0.09380344
chr1	152180365	152181260	0.2748997
chr1	152195566	152196494	0.12816079
chr1	152203562	152207223	0.28819153
chr1	152344372	152344948	0.11542249
chr1	152398290	152399382	0.16499569
chr1	152463562	152465429	0.31466413
chr1	152492746	152493409	0.24737075
chr1	152559117	152562030	0.27906075
chr1	152602123	152603413	0.1802342
chr1	152611337	152612474	0.17159335
chr1	152618066	152618855	0.32968563
chr1	152648162	152650298	0.10835022
chr1	152653020	152654229	0.16654131
chr1	152659171	152660036	0.09772743
chr1	152669776	152670994	0.10069853
chr1	152710274	152712108	0.11212958
chr1	152735935	152736826	0.181137
chr1	152746993	152748620	0.44697788
chr1	152776323	152779684	0.16552413
chr1	152841746	152843202	0.08053161
chr1	152843717	152846013	0.3387091
chr1	152886162	152889706	0.19741867
chr1	152905155	152905875	0.102583736
chr1	152963998	152964634	0.08725931
chr1	152990196	152991865	0.16272713
chr1	153014854	153015942	0.118702956
chr1	153069383	153070486	0.20247383
chr1	153072984	153073659	0.21800826
chr1	153086688	153087571	0.24237584
chr1	153101240	153102677	0.45642817
chr1	153219076	153221125	0.28996813
chr1	153316145	153318588	0.4661358
chr1	154720480	154723325	0.082543105
chr1	154731113	154732281	0.14881863
chr1	154749704	154750472	0.11085113
chr1	154933117	154934032	0.12912622
chr1	154934498	154936034	0.094974086
chr1	154939973	154940992	0.088414825
chr1	154946427	154948210	0.17546675
chr1	154948761	154950003	1.3399756
chr1	154951919	154952661	1.1331729
chr1	154953599	154955540	0.3047375
chr1	154967424	154969356	0.11325491
chr1	155022622	155023582	0.098378606
chr1	157101603	157102087	0.095855564
chr1	158068027	158068599	0.12459362
chr1	158230949	158232516	0.17943192
chr1	158319883	158320664	0.084507436
chr1	158358777	158359445	0.10864618
chr1	158385335	158386806	0.19633614
chr1	158401564	158403030	0.10706497
chr1	158532962	158533555	0.102874115
chr1	159145022	159145718	0.10718172
chr1	159147926	159148817	0.14637303
chr1	159184021	159184816	0.1124629
chr1	159225234	159225950	0.1389458
chr1	159300461	159301165	0.088483855
chr1	159406483	159407786	0.35842878
chr1	159717415	159718908	0.3625302
chr1	159891819	159893984	0.8350822
chr1	159992757	159993265	0.112704836
chr1	160028553	160029243	0.08931407
chr1	160036121	160037404	0.10970983
chr1	160045102	160046375	0.19641946
chr1	160093446	160094444	0.2679081
chr1	160096441	160097478	0.24364951
chr1	160147891	160148559	0.19834839
chr1	160305167	160306725	0.12065411
chr1	160350871	160351902	0.14448704
chr1	160474281	160475333	0.40411603
chr1	160519643	160521477	0.45321995
chr1	160538202	160538929	0.08120589
chr1	160599349	160600174	0.22907676
chr1	160601727	160603033	0.24105345
chr1	160680657	160683403	0.79275846
chr1	160772744	160773731	0.0864527
chr1	161885951	161886963	0.11011576
chr1	162507455	162508611	0.4951564
chr1	162528299	162529525	0.21346638
chr1	162541037	162542718	0.43252745
chr1	162703567	162704607	0.09090536
chr1	162730752	162732183	0.18304968
chr1	163460073	163460958	0.19498056
chr1	163647111	163648499	0.3573473
chr1	163704682	163706238	0.34922677
chr1	163736970	163739032	0.43189728
chr1	163816349	163817613	0.42453265
chr1	163839997	163841115	0.24631153
chr1	163896533	163897165	0.10090438
chr1	163904262	163904826	0.08530548
chr1	163943372	163945060	0.3891056
chr1	164056864	164057447	0.19798635
chr1	164074790	164075451	0.09628691
chr1	164117834	164119194	0.18197717
chr1	164163837	164166145	0.12789832
chr1	164173435	164174731	0.10437587
chr1	164175950	164176730	0.16406342
chr1	165854997	165855418	0.09144593
chr1	167054674	167055241	0.10633841
chr1	167098013	167098789	0.14675292
chr1	167398332	167400615	0.1132154
chr1	167936811	167937598	0.1807093
chr1	167984723	167986214	0.22203042
chr1	168101565	168102158	0.15628372
chr1	168103250	168104112	0.14817083
chr1	168135011	168136029	0.53502953
chr1	168265231	168266365	0.15787466
chr1	168293731	168294505	0.45095116
chr1	168478099	168478842	0.11397106
chr1	168513353	168515431	0.6653113
chr1	168547834	168549384	0.78235435
chr1	168575731	168577177	0.20398353
chr1	168619298	168620367	0.08129089
chr1	168625947	168627069	0.1681855
chr1	168653798	168654874	0.41093853
chr1	168755294	168757934	0.5100501
chr1	168882295	168883898	0.3934984
chr1	168919726	168920833	0.6761098
chr1	168928157	168928947	0.09422861
chr1	168931306	168932084	0.21213907
chr1	168974123	168975658	0.15296839
chr1	168977916	168978974	0.23964185
chr1	169024327	169025210	0.17158906
chr1	169136755	169137838	0.30471972
chr1	169224925	169227152	0.23684968
chr1	169262755	169263883	0.28128836
chr1	169273999	169274967	0.08479382
chr1	169277128	169278234	0.1284235
chr1	169312254	169312890	0.16848794
chr1	169321408	169322653	0.17247239
chr1	169324175	169325024	0.12843062
chr1	169329817	169330640	0.120402426
chr1	169332671	169333511	0.15307787
chr1	169336064	169337545	0.38506472
chr1	169343843	169345131	0.17947026
chr1	169349090	169349833	0.14677978
chr1	169431317	169431747	0.10515883
chr1	169468418	169470138	0.5416955
chr1	169487070	169487745	0.10626402
chr1	169492112	169492663	0.11680574
chr1	169494568	169495442	0.14578176
chr1	169522209	169523159	0.22490191
chr1	169533872	169536310	0.32269943
chr1	169557204	169558373	0.1357013
chr1	169563134	169564036	0.3248252
chr1	169566869	169568236	0.108781226
chr1	169593338	169593999	0.09443205
chr1	169602417	169603437	0.11643763
chr1	169609379	169610632	0.12520911
chr1	169640412	169641550	0.22920623
chr1	169672932	169674323	0.17856142
chr1	169747097	169747727	0.13173413
chr1	169815524	169817349	0.43700752
chr1	169847497	169848071	0.09431746
chr1	169866048	169867176	0.18641587
chr1	169976388	169978873	0.28111663
chr1	169996827	170002091	0.2680011
chr1	170157050	170157604	0.1174681
chr1	170245962	170246538	0.0818181
chr1	170302225	170305296	0.5393757
chr1	170313950	170314601	0.10422538
chr1	170345334	170346646	0.30507615
chr1	170379933	170381360	0.24781747
chr1	170382093	170383395	0.22363946
chr1	170394045	170395272	0.1300032
chr1	170415515	170416240	0.15280464
chr1	170428782	170429998	0.36848268
chr1	170490398	170491060	0.13885027
chr1	170507440	170509342	0.16909525
chr1	170510292	170511237	0.16564836
chr1	170514348	170514914	0.12900952
chr1	170517518	170518622	0.19767277
chr1	170521599	170523020	0.1362462
chr1	170536563	170537631	0.11697708
chr1	170538971	170540592	0.45747006
chr1	170542424	170543082	0.11073904
chr1	170594052	170594532	0.0890749
chr1	170608700	170609745	0.14219138
chr1	170626900	170628649	0.21632111
chr1	170642421	170643431	0.36917844
chr1	170660282	170660976	0.16529608
chr1	170705043	170706991	0.2742827
chr1	170711337	170712925	0.20217873
chr1	170716255	170717172	0.080831945
chr1	170749687	170750496	0.08811367
chr1	170756823	170758241	0.17690018
chr1	170760890	170761889	0.19110262
chr1	170786360	170787601	0.10113452
chr1	170792893	170795293	0.16680063
chr1	170878336	170879476	0.10940669
chr1	170961433	170962058	0.11132268
chr1	170983652	170984681	0.08193519
chr1	170986627	170987848	0.15817292
chr1	171016809	171017684	0.19424404
chr1	171051810	171052936	0.61730725
chr1	171072574	171073056	0.08780381
chr1	171090083	171091167	0.3449558
chr1	171139181	171140437	0.08592768
chr1	171178775	171180496	0.44875744
chr1	171185713	171186710	0.18599157
chr1	171209157	171209789	0.11379831
chr1	171243381	171245367	0.12297016
chr1	171270073	171270683	0.17865469
chr1	171289886	171290957	0.10310833
chr1	171322375	171323947	0.3733313
chr1	171370699	171372652	0.4719906
chr1	171399581	171400214	0.1342414
chr1	171402471	171404296	0.15098013
chr1	171438119	171439426	0.31213197
chr1	171491300	171491861	0.0829824
chr1	171495841	171497185	0.12604535
chr1	171498860	171500337	0.080765024
chr1	171523445	171524488	0.30496854
chr1	171582033	171583855	0.5299127
chr1	171637507	171638085	0.16285525
chr1	171650919	171651516	0.09832288
chr1	171671401	171673496	0.19279338
chr1	171706558	171708489	0.17189835
chr1	171730821	171731683	0.1991384
chr1	171736122	171736676	0.1892197
chr1	171746189	171746993	0.10251285
chr1	171750146	171751009	0.40006098
chr1	171772059	171773072	0.10658364
chr1	171807099	171807883	0.19714074
chr1	171814249	171815094	0.35349298
chr1	171825508	171827328	0.6157535
chr1	171875677	171877838	0.39783964
chr1	171881212	171881665	0.09716599
chr1	171900311	171900987	0.20688555
chr1	171906274	171906879	0.15391548
chr1	171924753	171926446	0.53924
chr1	171960983	171961839	0.120663606
chr1	172076526	172077219	0.22294751
chr1	172098619	172100285	0.5060879
chr1	172140399	172141890	0.12723272
chr1	172143433	172145831	0.08757552
chr1	172150789	172151455	0.088597156
chr1	172163020	172165525	0.28472126
chr1	172175720	172176935	0.18672876
chr1	172217537	172218322	0.1559195
chr1	172220611	172221620	0.23287803
chr1	172238805	172239589	0.0805992
chr1	172240835	172242361	0.21076033
chr1	172245441	172246649	0.18430847
chr1	172278205	172279827	0.09505261
chr1	172312116	172312736	0.119679704
chr1	172334781	172335538	0.12413478
chr1	172589657	172590153	0.08744219
chr1	172602126	172604052	0.5778898
chr1	172611746	172612590	0.37387294
chr1	172622268	172623568	0.09583228
chr1	172631248	172632113	0.14341174
chr1	172648368	172649902	0.29430234
chr1	172649993	172651593	0.12798439
chr1	172680183	172681074	0.105869226
chr1	172695087	172698014	0.09847159
chr1	172699420	172699866	0.08824076
chr1	172715073	172716289	0.1963813
chr1	172722255	172722952	0.11560912
chr1	172753829	172755473	0.32250705
chr1	172807801	172809014	0.14095633
chr1	172848456	172849531	0.12422514
chr1	172888236	172888721	0.11893493
chr1	172928964	172929961	0.48151892
chr1	172931759	172932325	0.12882836
chr1	172943979	172944708	0.12865797
chr1	173007540	173008449	0.0814494
chr1	173020706	173021597	0.0838867
chr1	173100255	173103231	0.2903004
chr1	173172073	173173178	0.2623214
chr1	173181832	173182755	0.50138384
chr1	173207275	173208594	0.4870194
chr1	173235283	173237478	0.17970453
chr1	173263843	173264725	0.23698851
chr1	173281699	173284395	0.09880655
chr1	173346736	173348124	0.37127793
chr1	173426845	173427316	0.105736844
chr1	173496807	173498270	0.6728806
chr1	173508606	173509920	0.1568447
chr1	173535624	173537590	0.4062054
chr1	173560922	173563075	0.4139484
chr1	173705190	173705778	0.13045077
chr1	173726563	173727786	0.6094458
chr1	173787923	173788349	0.11004402
chr1	173807240	173808519	0.19522548
chr1	173812858	173813843	0.2940871
chr1	173893498	173894659	0.2785046
chr1	174031570	174032786	0.2110654
chr1	174032893	174033861	0.1496412
chr1	174107082	174108090	0.10348776
chr1	174215807	174216516	0.16972385
chr1	175534804	175535627	0.12462984
chr1	175573227	175574705	0.2986204
chr1	175602899	175604100	0.1537931
chr1	177244956	177246488	0.6735323
chr1	177320486	177321114	0.08411384
chr1	177323020	177325818	0.28314123
chr1	177358826	177359386	0.12703775
chr1	177370569	177371117	0.08664638
chr1	177388919	177390492	0.33421177
chr1	177415847	177417750	0.13743368
chr1	177458139	177458714	0.11483618
chr1	177469336	177470682	0.581332
chr1	177475986	177477822	0.4941681
chr1	177574656	177575322	0.09354244
chr1	177583899	177585668	0.3775224
chr1	177586981	177587713	0.21990922
chr1	177591505	177592854	0.35594964
chr1	177599188	177600386	0.35805988
chr1	177614989	177615850	0.19415912
chr1	177644043	177644669	0.10430272
chr1	177659062	177660190	0.6838204
chr1	178429969	178430398	0.10970576
chr1	178791728	178793011	0.103900164
chr1	178818102	178819827	0.37906128
chr1	178885867	178887081	0.121966034
chr1	178887194	178889477	0.23201442
chr1	178921453	178922212	0.12974003
chr1	178945399	178946138	0.1639961
chr1	180260385	180261521	0.08752161
chr1	180356512	180356987	0.09583856
chr1	180522526	180523532	0.34248522
chr1	180531501	180532413	0.24699427
chr1	180534528	180535119	0.14440827
chr1	180555335	180556107	0.14321677
chr1	180607503	180608208	0.110414594
chr1	180685818	180686702	0.14949471
chr1	180719280	180720322	0.21228236
chr1	180749147	180749688	0.11517332
chr1	180752794	180754313	0.12299589
chr1	180798572	180799166	0.09899953
chr1	180811859	180812661	0.08333818
chr1	181047263	181047801	0.18239516
chr1	181120851	181122101	0.5876123
chr1	181130950	181132104	0.08411576
chr1	181148128	181149189	0.22999257
chr1	181179611	181180710	0.283424
chr1	181219277	181220373	0.28224352
chr1	181221753	181222265	0.083781786
chr1	181274495	181275954	0.1457817
chr1	181315856	181316897	0.39778173
chr1	181320860	181322366	0.15755308
chr1	181359635	181360175	0.09375809
chr1	181363291	181364955	0.2924927
chr1	181395323	181396665	0.3508229
chr1	181407325	181408135	0.11492772
chr1	181478877	181480339	0.12532176
chr1	181488915	181490347	0.13150972
chr1	181571489	181573501	0.60376424
chr1	181605186	181605695	0.10092314
chr1	181622581	181623221	0.2937221
chr1	181641551	181642916	0.27339515
chr1	181701464	181702961	0.42539215
chr1	181766874	181769082	0.6238773
chr1	181799837	181801217	0.10362991
chr1	181807670	181808829	0.23305164
chr1	181860737	181862104	0.19028857
chr1	181877014	181878523	0.15330714
chr1	181904877	181905413	0.12478161
chr1	181926239	181927609	0.31877357
chr1	181927687	181928849	0.15071721
chr1	181935041	181937238	0.24807371
chr1	181957412	181958718	0.093786225
chr1	181977053	181977753	0.21521208
chr1	182138243	182139203	0.106069095
chr1	182201185	182201603	0.08734371
chr1	182407171	182408976	0.35232392
chr1	182432540	182434947	0.12765908
chr1	182435260	182436433	0.15700048
chr1	182450204	182451116	0.24500354
chr1	182501610	182502209	0.09492585
chr1	182512551	182513396	0.08554409
chr1	182521437	182522493	0.25280607
chr1	182532508	182533099	0.22252429
chr1	182592142	182594298	0.08260117
chr1	182604043	182604895	0.08904365
chr1	182621997	182622564	0.1168636
chr1	182623824	182625379	0.16227627
chr1	182644369	182645441	0.25714362
chr1	182701674	182702441	0.08820838
chr1	182732237	182732978	0.1531078
chr1	182748061	182748855	0.15506561
chr1	182812509	182813473	0.31512344
chr1	182823227	182824667	0.42367738
chr1	182841115	182841584	0.09586969
chr1	182863426	182864182	0.086195365
chr1	182879134	182881047	0.4657939
chr1	182983506	182984882	0.096102424
chr1	182986600	182987422	0.19867305
chr1	183052951	183053466	0.09888036
chr1	183523727	183524768	0.093840666
chr1	183586740	183589116	0.26431742
chr1	183739524	183740499	0.09768449
chr1	183777031	183778187	0.13636804
chr1	183798769	183799873	0.083156936
chr1	183816510	183817462	0.17299978
chr1	183833258	183835260	0.40440592
chr1	183894924	183895431	0.120456465
chr1	183916489	183918042	0.2415967
chr1	183943484	183944199	0.09023303
chr1	183957211	183959025	0.08613237
chr1	183972040	183972941	0.21973895
chr1	183981946	183982890	0.23188439
chr1	183984494	183985384	0.22021018
chr1	184003370	184004345	0.10416963
chr1	184026330	184029220	0.51392776
chr1	184030074	184030825	0.1860674
chr1	184050124	184050916	0.1038649
chr1	184067451	184068500	0.11497513
chr1	184085734	184086285	0.101075284
chr1	184098144	184099771	0.19802272
chr1	184102066	184102952	0.14327501
chr1	184129110	184130686	0.275233
chr1	184166137	184166910	0.18368566
chr1	184173163	184173741	0.12749109
chr1	184173953	184176255	0.17125362
chr1	184195092	184196457	0.096666396
chr1	184226900	184228480	0.36430168
chr1	184249654	184250963	0.26894212
chr1	184256955	184258915	0.09180145
chr1	184265179	184265626	0.097683
chr1	184277495	184278598	0.09757333
chr1	184307762	184309254	0.20169978
chr1	184331640	184332806	0.20783427
chr1	184391470	184392352	0.14422102
chr1	184405141	184405877	0.08633801
chr1	184416108	184417489	0.121887565
chr1	184459820	184460578	0.16063467
chr1	184472029	184474213	0.58319443
chr1	184509361	184510378	0.08763485
chr1	184511910	184513143	0.17402938
chr1	184547372	184548390	0.13816014
chr1	184579230	184580636	0.13529286
chr1	184585068	184587060	0.12649597
chr1	184587205	184588244	0.1136554
chr1	184594994	184596836	0.13713795
chr1	184610400	184612168	0.21835472
chr1	184653448	184654426	0.16477618
chr1	184667722	184668740	0.082301885
chr1	184700940	184701827	0.1077017
chr1	184836585	184838001	0.48910385
chr1	184927891	184928697	0.13079688
chr1	184937251	184938198	0.082078375
chr1	184940476	184941328	0.10957099
chr1	184944320	184945552	0.31464538
chr1	184966154	184966655	0.14221291
chr1	184968698	184969358	0.10365638
chr1	184993741	184994375	0.16073096
chr1	185006731	185008512	0.6109212
chr1	185057960	185058959	0.20186068
chr1	185063227	185065705	0.15205206
chr1	185067775	185069097	0.23286326
chr1	185163663	185165232	0.6947089
chr1	185172176	185172687	0.11709909
chr1	185231900	185232350	0.08405872
chr1	185318913	185320608	0.8087399
chr1	185394028	185394694	0.18000601
chr1	185522662	185524223	0.19676012
chr1	185597391	185598070	0.093106315
chr1	185612083	185612728	0.09464601
chr1	185636246	185637284	0.10342817
chr1	185884623	185885705	0.21040991
chr1	185892579	185893843	0.15077654
chr1	185927900	185928613	0.11161535
chr1	185977213	185979845	0.3946336
chr1	187447843	187448244	0.12253422
chr1	187470996	187471501	0.3183986
chr1	187509172	187509718	0.36249408
chr1	187546688	187547210	0.23228666
chr1	187554950	187555890	0.67997795
chr1	187647979	187649472	0.081579566
chr1	187661452	187663182	0.13694103
chr1	187677678	187678227	0.1171251
chr1	187697219	187698271	0.14854488
chr1	187714666	187715926	0.12373022
chr1	187767308	187767926	0.12132024
chr1	187816302	187816992	0.16725719
chr1	187818706	187819539	0.1903143
chr1	187820412	187821063	0.12832355
chr1	187825277	187826109	0.1869468
chr1	187848795	187849177	0.08885588
chr1	187853245	187853826	0.39446336
chr1	187861230	187861764	0.121396825
chr1	187862034	187862431	0.11486595
chr1	187867538	187868195	0.15762232
chr1	187877205	187878397	0.12565301
chr1	187879951	187880551	0.09687702
chr1	187885333	187886234	0.098431274
chr1	187891874	187892995	0.27510244
chr1	187912888	187913365	0.24599363
chr1	187919663	187920298	0.11596403
chr1	187935148	187937209	0.124042585
chr1	187964925	187965846	0.18226536
chr1	188036521	188037961	0.1374718
chr1	188039395	188039971	0.10543385
chr1	188040764	188042629	0.19692065
chr1	188050792	188051200	0.10687794
chr1	188092371	188093288	0.115583286
chr1	188133492	188134362	0.08998847
chr1	188136235	188138321	0.37960628
chr1	188142401	188143529	0.11373921
chr1	188143631	188144175	0.09638228
chr1	188151936	188152728	0.08673686
chr1	188154043	188154558	0.23064466
chr1	188155362	188156092	0.093367346
chr1	188165703	188166580	0.32196337
chr1	188182745	188183748	0.25492245
chr1	188195416	188195797	0.08285206
chr1	188256175	188256804	0.13205774
chr1	188264114	188265145	0.13674222
chr1	188277647	188278249	0.117119044
chr1	188741570	188742365	0.33856016
chr1	188929048	188929443	0.08560181
chr1	188952778	188953164	0.08160688
chr1	188984090	188984755	0.22071311
chr1	190614248	190615102	0.35373682
chr1	190629391	190630649	0.32447597
chr1	190704025	190705118	0.21169795
chr1	190719158	190720641	0.5257793
chr1	190724358	190724900	0.17500171
chr1	190736778	190737603	0.093842
chr1	190777650	190779149	0.08522762
chr1	190864481	190867022	0.13913332
chr1	191077694	191078941	0.39015937
chr1	191092698	191093404	0.28719217
chr1	191162085	191163471	0.12548162
chr1	191209490	191210290	0.10881882
chr1	191211233	191212100	0.1556393
chr1	191218210	191218634	0.09666898
chr1	191245265	191246685	0.20087382
chr1	191257790	191258344	0.11932288
chr1	191273594	191277958	0.20547336
chr1	191308286	191310333	0.17589998
chr1	191348119	191350385	0.25561368
chr1	191396603	191397670	0.13443977
chr1	191406958	191408367	0.08991663
chr1	191520884	191521712	0.098471925
chr1	191688741	191689683	0.0859385
chr1	191735550	191737034	0.48974082
chr1	191835069	191836780	0.13646838
chr1	191865685	191866989	0.0827549
chr1	191894241	191897647	0.11614736
chr1	191978534	191979551	0.114024356
chr1	192007935	192009977	0.3815143
chr1	192071425	192072603	0.13152337
chr1	192086435	192087603	0.1883551
chr1	192093080	192094601	0.17442334
chr1	192100357	192101245	0.118776016
chr1	192114325	192115613	0.69970816
chr1	192133890	192134720	0.09872399
chr1	192181957	192183282	0.35368928
chr1	192298569	192300304	0.48882934
chr1	192309845	192310390	0.10618871
chr1	192317191	192317739	0.08458185
chr1	192325823	192327807	0.26183668
chr1	192352972	192355114	0.36473805
chr1	192367397	192368194	0.10201003
chr1	192387335	192388318	0.08452313
chr1	192396919	192398562	0.1291555
chr1	192401544	192402755	0.083858445
chr1	192418859	192419661	0.11205761
chr1	192441368	192441859	0.09895144
chr1	192444305	192446004	0.18502869
chr1	192446398	192447129	0.083378635
chr1	192466298	192467243	0.14779983
chr1	192467388	192468224	0.09968081
chr1	192481255	192482828	0.11531566
chr1	192488163	192489396	0.22236936
chr1	192497442	192498122	0.15136741
chr1	192536008	192537289	0.50881094
chr1	192591467	192592845	0.20320117
chr1	192597313	192598673	0.10514889
chr1	192599413	192601362	0.13355123
chr1	192693216	192694054	0.09822441
chr1	192830932	192832734	0.16657169
chr1	192864629	192865719	0.10951814
chr1	192889533	192891679	0.17076111
chr1	192967493	192969117	0.122400865
chr1	193010505	193013088	0.18127756
chr1	193052097	193053287	0.16676159
chr1	194706158	194706797	0.093635805
chr1	194710074	194710616	0.10011153
chr1	194720205	194721482	0.16088253
chr1	194733383	194734362	0.50903374
chr1	194835675	194837598	0.64670664
chr1	194875884	194876596	0.16128218
chr1	194886647	194887552	0.25562942
chr1	194892882	194893683	0.10898594
chr1	195047057	195050122	0.42498377
chr1	195084697	195085398	0.11378851
chr1	195088593	195090382	0.20543069
chr1	195114749	195115647	0.15220965
chr1	195136961	195137920	0.41144654
chr1	195174327	195175453	0.3473524
chr1	195191198	195192271	0.15381761
chr1	195202026	195202638	0.17739579
chr1	195348955	195350647	0.43605494
chr1	195390614	195392202	0.35731074
chr1	195416759	195417645	0.09985887
chr1	195475268	195476230	0.14773317
chr1	195556680	195557287	0.099681966
chr1	195572609	195573407	0.14523925
chr1	195592135	195593367	0.38548625
chr1	195597142	195597879	0.08710442
chr1	195636337	195637273	0.1234642
chr1	195649512	195650463	0.08250922
chr1	195654648	195657448	0.4560901
chr1	195677388	195678278	0.14430748
chr1	195686840	195687395	0.08309055
chr1	196342561	196343846	0.11301843
chr1	196483696	196485026	0.43097648
chr1	196497327	196497849	0.14623421
chr1	196554195	196554655	0.08877404
chr1	196566908	196567913	0.099391535
chr1	196599430	196601826	0.41122696
chr1	196799781	196801603	0.31298095
chr1	196802819	196803507	0.089754805
chr1	196822714	196823247	0.0882817
chr1	196890881	196891697	0.26017514
chr1	197295192	197296270	0.3043303
chr1	197479482	197481338	0.2956967
chr1	197523050	197524406	0.17053129
chr1	197529710	197530819	0.091652974
chr1	197549546	197550352	0.12308074
chr1	197593247	197593795	0.101798765
chr1	197619495	197620192	0.21867685
chr1	197688322	197688991	0.09665302
chr1	197692489	197694204	0.15217286
chr1	197697256	197698517	0.30914396
chr1	197704310	197705876	0.25714314
chr1	197730722	197731770	0.14796032
chr1	197731948	197732833	0.11322497
chr1	197778691	197780191	0.5603819
chr1	197795702	197796243	0.093408726
chr1	197803867	197804621	0.09916535
chr1	197840095	197841750	0.55814445
chr1	197890151	197892231	0.48473364
chr1	197903231	197904047	0.08643719
chr1	197921721	197922290	0.09630583
chr1	197922819	197923377	0.18561432
chr1	197923573	197924119	0.0960642
chr1	197981292	197982015	0.1636107
chr1	198016667	198017747	0.2388953
chr1	198125024	198125914	0.15379973
chr1	198423005	198423680	0.08638728
chr1	198527120	198527938	0.087470345
chr1	198593207	198594983	0.5570296
chr1	198616069	198616617	0.08148241
chr1	198620472	198621571	0.26951325
chr1	198681033	198681990	0.107824355
chr1	198728775	198730190	0.38111147
chr1	198858408	198859471	0.31686705
chr1	198882844	198883997	0.11342236
chr1	199087139	199088849	0.48584014
chr1	199117763	199118521	0.08397661
chr1	199119552	199120529	0.3916486
chr1	199150759	199151739	0.5520744
chr1	199177429	199179835	0.22191277
chr1	199207764	199208320	0.08685582
chr1	199209919	199210477	0.1032373
chr1	199250945	199251478	0.14375286
chr1	199259347	199260123	0.09940295
chr1	199294517	199295636	0.22230919
chr1	199474644	199475354	0.18166737
chr1	199483985	199485271	0.14358707
chr1	199489756	199491577	0.10732118
chr1	199505757	199506738	0.08795457
chr1	199530769	199531692	0.13112618
chr1	199641711	199642268	0.086427085
chr1	199926045	199926722	0.12412359
chr1	199966830	199967418	0.1583212
chr1	199991878	199994048	0.64927125
chr1	200050977	200052269	0.09385004
chr1	200099131	200101485	0.107401825
chr1	200111247	200112534	0.15227725
chr1	200121350	200122509	0.22992405
chr1	200135512	200136993	0.34254655
chr1	200148777	200149526	0.11194091
chr1	200212410	200213048	0.11410482
chr1	200246194	200246894	0.16101694
chr1	200263062	200263808	0.12694909
chr1	200344277	200345536	0.20460188
chr1	200385986	200388112	0.3242069
chr1	200388575	200389332	0.14277501
chr1	200393928	200394893	0.44491538
chr1	200410898	200411439	0.1309595
chr1	200428612	200429483	0.13678761
chr1	200476425	200477302	0.16579221
chr1	200486983	200487635	0.13325232
chr1	200546782	200547625	0.12840994
chr1	201819243	201819958	0.09162207
chr1	201908383	201909732	0.09786734
chr1	201963638	201964439	0.17950399
chr1	202456681	202457334	0.22660701
chr1	202736450	202737095	0.42969352
chr1	203768336	203769851	0.15980463
chr1	203795935	203796660	0.103170134
chr1	203825229	203827410	0.5417398
chr1	203849638	203850827	0.1560062
chr1	203869932	203870957	0.4775873
chr1	203927466	203928482	0.12358594
chr1	203955493	203957344	0.2800924
chr1	204082035	204084212	1.0709509
chr1	204470276	204472641	0.15660188
chr1	204473385	204473985	0.09763043
chr1	204477206	204477961	0.08614432
chr1	204573064	204574461	0.5501717
chr1	204629608	204630383	0.13898592
chr1	204641381	204642318	0.33213505
chr1	204665700	204666414	0.12685475
chr1	204700440	204701216	0.14342818
chr1	204759605	204761467	0.6590815
chr1	204782072	204783152	0.5265791
chr1	204819293	204820695	0.63229305
chr1	204865379	204866836	0.48127365
chr1	204882066	204883091	0.26982954
chr1	204896640	204898993	0.42843032
chr1	204960370	204961854	0.665554
chr1	204966849	204967833	0.13697442
chr1	204975890	204977256	0.09476386
chr1	204980443	204981479	0.09034303
chr1	205045876	205046919	0.33822215
chr1	205071877	205072356	0.08927109
chr1	205082290	205083863	0.08109164
chr1	205098424	205099839	0.6169931
chr1	205103963	205104700	0.19450268
chr1	205107345	205108481	0.09482111
chr1	205166673	205167401	0.2298464
chr1	205171985	205172569	0.31815895
chr1	205173341	205174623	0.18001942
chr1	205189739	205191156	0.37394443
chr1	205193104	205194538	0.11145892
chr1	205204815	205206106	0.1947042
chr1	205211492	205212987	0.36504886
chr1	205223053	205224129	0.19215696
chr1	205237436	205238091	0.08922625
chr1	205241131	205241713	0.19001713
chr1	205247596	205248534	0.19108956
chr1	205262601	205263245	0.10163369
chr1	205277753	205279558	0.24648638
chr1	205300407	205301410	0.49814257
chr1	205314400	205315510	0.43126214
chr1	205340481	205341832	0.5418022
chr1	205362808	205364039	0.29994643
chr1	205388792	205390836	0.46352956
chr1	205422705	205424019	0.1367396
chr1	205430551	205431900	0.22759709
chr1	205439223	205441204	0.21634427
chr1	205441410	205442350	0.16242868
chr1	205467015	205468022	0.28772488
chr1	205531254	205532317	0.1291914
chr1	205537802	205538614	0.19716331
chr1	205545374	205546409	0.2790742
chr1	205549660	205550518	0.16157565
chr1	205559004	205559750	0.1217102
chr1	205632716	205633811	0.34108788
chr1	205645282	205647649	0.42486638
chr1	205668276	205668776	0.12014738
chr1	205672782	205674184	0.25955963
chr1	205682513	205683826	0.37360817
chr1	205692907	205693987	0.3102488
chr1	205699396	205700289	0.27507553
chr1	205714033	205715221	0.11865249
chr1	205779361	205780209	0.1983334
chr1	205792672	205794641	0.40185866
chr1	205820579	205821023	0.093034506
chr1	205829862	205831001	0.27284667
chr1	205837046	205838246	0.23148525
chr1	205866953	205868190	0.36181036
chr1	205898372	205899282	0.14941561
chr1	205909329	205911002	0.2605617
chr1	205926087	205927995	0.32204598
chr1	205958504	205960140	0.36122608
chr1	206058705	206060985	0.34592807
chr1	206085982	206088024	0.20944163
chr1	206105817	206107043	0.28572142
chr1	206145421	206146495	0.13543871
chr1	206181099	206183249	0.53463984
chr1	206186870	206187485	0.1573476
chr1	206190334	206191386	0.18452379
chr1	206215449	206218802	0.27398926
chr1	206232018	206232801	0.116019465
chr1	206238637	206240176	0.21557844
chr1	206245948	206247613	0.2935072
chr1	206270430	206272029	0.43853232
chr1	206305421	206305993	0.08498954
chr1	206309017	206311153	0.49525648
chr1	206342788	206344957	0.30392808
chr1	206363040	206364399	0.22724974
chr1	206373666	206374751	0.28053215
chr1	206382910	206384037	0.2229751
chr1	206404651	206405972	0.61053383
chr1	206434918	206436558	0.27381486
chr1	206461397	206462469	0.17040165
chr1	206543909	206544465	0.1069176
chr1	206671787	206672579	0.17487273
chr1	206700486	206702496	0.48461208
chr1	206709515	206711209	0.22702082
chr1	206762638	206764056	0.21368617
chr1	206772166	206772773	0.14270109
chr1	206776777	206777486	0.16506538
chr1	206779135	206780035	0.16096082
chr1	206798555	206799475	0.13888729
chr1	206802801	206803435	0.11955556
chr1	206819984	206820716	0.093260445
chr1	206869884	206871895	0.27889302
chr1	206912103	206914255	0.489239
chr1	206988575	206990225	0.51326454
chr1	206996426	206997196	0.21318775
chr1	207052703	207054163	0.19371687
chr1	207084610	207086093	0.7286208
chr1	207172633	207173385	0.16965309
chr1	207209577	207211179	0.4911472
chr1	207214224	207215689	0.50810677
chr1	207464037	207465053	0.12380045
chr1	207540848	207542159	0.101232156
chr1	207680633	207681773	0.22432734
chr1	207728406	207728995	0.08351256
chr1	207730227	207732304	0.35339537
chr1	208113481	208114802	0.63202995
chr1	208128273	208128724	0.08210104
chr1	208141564	208142939	0.4639444
chr1	208239367	208242270	0.40032902
chr1	208266171	208267007	0.10244942
chr1	208268227	208270437	0.23155536
chr1	208314219	208316075	0.20434888
chr1	208348043	208348652	0.10646283
chr1	208356866	208357820	0.08630181
chr1	208364959	208365495	0.14063358
chr1	208416803	208418555	0.2977295
chr1	208456435	208457477	0.21535265
chr1	208461456	208463105	0.58871293
chr1	208521282	208522071	0.09773864
chr1	208530943	208532975	0.12636797
chr1	208538264	208539102	0.12162627
chr1	208559399	208561089	0.15186231
chr1	208563248	208564840	0.34906632
chr1	208572624	208575027	0.097274706
chr1	208714573	208715280	0.1455957
chr1	208974022	208974699	0.18423091
chr1	208981793	208982984	0.22880556
chr1	209012928	209014060	0.688337
chr1	209040110	209040553	0.0990383
chr1	209129141	209129963	0.10873592
chr1	209787564	209788977	0.29885423
chr1	209847096	209848941	0.13623972
chr1	209851067	209852377	0.15727349
chr1	209860159	209861404	0.090051964
chr1	209874432	209876161	0.13945852
chr1	209938817	209939976	0.11211254
chr1	209957948	209959905	0.08224811
chr1	210002728	210004349	0.28264374
chr1	210033686	210034153	0.12058327
chr1	210093807	210094408	0.13539691
chr1	210108781	210110011	0.08847324
chr1	210138860	210140085	0.08572826
chr1	210519609	210522909	0.29244748
chr1	210531283	210532871	0.137505
chr1	210533153	210534248	0.09716771
chr1	210537574	210538830	0.48533958
chr1	210631197	210632494	0.19473282
chr1	210674969	210675915	0.1641994
chr1	210728564	210729817	0.08332999
chr1	210844282	210846403	0.14520422
chr1	210882567	210883739	0.28893825
chr1	211217528	211218989	0.082267046
chr1	211228376	211231420	0.19302562
chr1	211231933	211232542	0.10643448
chr1	211314615	211317251	0.23173651
chr1	211344167	211345704	0.33690634
chr1	211368699	211371368	0.21510497
chr1	211434062	211435549	0.090106644
chr1	211463311	211464233	0.12311314
chr1	211470701	211471915	0.14690572
chr1	211550362	211551486	0.46782652
chr1	211574673	211576228	0.55790895
chr1	211611073	211612001	0.3935116
chr1	211638406	211639217	0.092626974
chr1	211654687	211656418	0.23337662
chr1	211680120	211681412	0.33769223
chr1	211684417	211686194	0.09308679
chr1	211748156	211750409	0.14384264
chr1	211785165	211786305	0.10321565
chr1	211789388	211790226	0.24937002
chr1	211806356	211806834	0.08045628
chr1	211807790	211810485	0.16444978
chr1	211847644	211848912	0.3302471
chr1	211854012	211855387	0.33544868
chr1	211930477	211932006	0.54860234
chr1	212010368	212011030	0.0865705
chr1	212039438	212040789	0.29856586
chr1	212095049	212096042	0.11223373
chr1	212118198	212119432	0.1464837
chr1	212127679	212129709	0.1472445
chr1	212131347	212132499	0.20090751
chr1	212543144	212543874	0.16783501
chr1	212637584	212638162	0.10942034
chr1	212654592	212656039	0.84539473
chr1	212725425	212727146	0.58429414
chr1	212734428	212734934	0.082085736
chr1	212789902	212791282	0.54936785
chr1	212804027	212804661	0.10227459
chr1	212813678	212814333	0.15352073
chr1	212862988	212863675	0.12855728
chr1	212932628	212933850	0.119015254
chr1	212963420	212964986	0.23141181
chr1	213007897	213009342	0.21734199
chr1	213011666	213013181	0.08156013
chr1	213105850	213106838	0.15174283
chr1	213114274	213116445	0.31601664
chr1	213225565	213227598	0.1624619
chr1	213229075	213230638	0.12365808
chr1	213268092	213269092	0.22861935
chr1	213295745	213296519	0.13179769
chr1	213364341	213365400	0.13893639
chr1	213409685	213410677	0.10427984
chr1	213814040	213814909	0.08427061
chr1	213837754	213840013	0.43243012
chr1	213841761	213842571	0.17105728
chr1	213878889	213880100	0.15874083
chr1	213899044	213899938	0.26810685
chr1	213944720	213945808	0.17980155
chr1	214034880	214035452	0.1088224
chr1	214107425	214108221	0.09484187
chr1	214314482	214315192	0.29132023
chr1	214328915	214329590	0.086124524
chr1	214340227	214341471	0.15442902
chr1	214578906	214579662	0.23592567
chr1	214643777	214646178	0.339122
chr1	214667398	214669319	0.14880863
chr1	214676013	214676475	0.0860513
chr1	214814651	214815364	0.17255738
chr1	214834287	214834841	0.102461845
chr1	214877059	214878242	0.12485529
chr1	214888476	214889898	0.20379746
chr1	214904387	214905250	0.12408731
chr1	214951500	214953186	0.9094748
chr1	214964963	214966265	0.19883698
chr1	215000340	215000936	0.2265862
chr1	215022097	215022721	0.11097857
chr1	215023966	215024564	0.08035735
chr1	215071469	215073004	0.18018487
chr1	215123040	215125210	0.08043187
chr1	215248202	215249146	0.09356226
chr1	215739249	215739724	0.109197855
chr1	216125572	216126433	0.10183154
chr1	216160702	216162364	0.34582835
chr1	216347399	216348315	0.25076208
chr1	216498468	216499231	0.11967055
chr1	216535020	216535897	0.10730721
chr1	216571970	216574196	0.31982794
chr1	216672630	216674169	0.5143474
chr1	216692420	216693700	0.5871272
chr1	216730822	216731851	0.25471917
chr1	216754851	216755376	0.10999501
chr1	216875990	216876667	0.08611587
chr1	217356826	217357444	0.23709048
chr1	218043533	218044100	0.10294834
chr1	218060674	218061848	0.17337336
chr1	218114303	218114877	0.093149036
chr1	218127211	218127855	0.0851456
chr1	218131487	218133637	0.54831517
chr1	218150574	218151566	0.12766379
chr1	218191249	218192888	0.56009305
chr1	218247161	218248006	0.08133487
chr1	218291331	218292861	0.0830948
chr1	218332208	218333153	0.12700513
chr1	218349335	218351175	0.17166346
chr1	218374069	218374638	0.09047786
chr1	218375714	218376871	0.29747468
chr1	218418471	218419452	0.18077114
chr1	218446068	218447735	0.4315953
chr1	218457025	218457656	0.1073852
chr1	218469612	218470732	0.3261125
chr1	218484210	218485666	0.1418606
chr1	218490216	218491048	0.24303092
chr1	218491636	218492112	0.11003154
chr1	218504547	218508292	0.30390486
chr1	218563475	218565007	0.21719967
chr1	218568727	218569464	0.17771907
chr1	218628514	218629996	0.27129903
chr1	218655530	218657190	0.79027593
chr1	218683341	218683933	0.120525494
chr1	218743187	218745378	0.2348102
chr1	218756874	218757693	0.15120742
chr1	218800681	218801968	0.08584791
chr1	218837168	218838807	0.33934733
chr1	218881536	218882311	0.16402176
chr1	218909011	218909810	0.1760528
chr1	218963543	218964822	0.10558998
chr1	219134276	219134959	0.091166854
chr1	219162552	219163377	0.17524186
chr1	219205805	219206924	0.1541546
chr1	219229141	219229918	0.24207462
chr1	219234982	219236965	0.23506813
chr1	219250290	219250937	0.12042669
chr1	219277036	219278702	0.5425209
chr1	219440036	219441080	0.100642696
chr1	219444476	219445463	0.08286985
chr1	219461728	219462566	0.09582621
chr1	219472045	219472874	0.1522407
chr1	219504331	219505008	0.18134695
chr1	219508876	219510169	0.3056265
chr1	219520882	219521940	0.22044276
chr1	219524557	219525228	0.14404747
chr1	220519791	220521091	0.21040858
chr1	220530452	220533596	0.5034303
chr1	220560596	220562061	0.43919381
chr1	220578506	220579085	0.1480066
chr1	220582708	220584034	0.26471153
chr1	220657982	220658717	0.22395106
chr1	220672393	220673326	0.08364014
chr1	220729972	220730791	0.23629804
chr1	220775068	220776838	0.33857366
chr1	220852356	220853805	0.5667374
chr1	221039797	221040864	0.38075274
chr1	221072804	221073634	0.19210473
chr1	221075226	221076920	0.2057536
chr1	221080667	221081691	0.21752465
chr1	221083410	221083846	0.082391664
chr1	221098295	221100741	0.34503272
chr1	221119827	221121049	0.13232915
chr1	221125961	221126887	0.36832616
chr1	221132892	221134503	0.28432402
chr1	221169802	221171174	0.10227614
chr1	221171944	221174193	0.21285954
chr1	221181185	221183389	0.21934879
chr1	221233921	221235599	0.6101957
chr1	221236450	221236903	0.08668604
chr1	221270814	221271617	0.09073936
chr1	221272835	221273815	0.20167722
chr1	221283330	221283905	0.08138856
chr1	221292000	221293233	0.34360465
chr1	221757575	221758887	0.76976514
chr1	221779018	221779548	0.13762036
chr1	221809803	221810937	0.50339097
chr1	221816565	221817962	0.19210388
chr1	221834093	221835104	0.14204043
chr1	221850793	221853284	0.08257947
chr1	221898227	221899024	0.15032427
chr1	221923283	221924754	0.3806906
chr1	221934388	221935249	0.100752786
chr1	221945414	221947388	0.111869685
chr1	221949618	221950825	0.16817696
chr1	221957103	221957806	0.18215
chr1	221990101	221990843	0.19468877
chr1	222257784	222258542	0.0908477
chr1	222373650	222374455	0.13504961
chr1	222392961	222396194	0.2886083
chr1	222431782	222433895	0.13600552
chr1	222447509	222449290	0.40285963
chr1	222454252	222454991	0.36700448
chr1	222492302	222493944	0.12195455
chr1	222497042	222498745	0.1372767
chr1	222532798	222535417	0.39553723
chr1	222543205	222545719	0.23278895
chr1	222549563	222550619	0.15776424
chr1	222595707	222597231	0.2561756
chr1	222601093	222601929	0.23217799
chr1	222642778	222644721	0.08168302
chr1	222644875	222645835	0.12210773
chr1	222675398	222676871	0.2083476
chr1	222729082	222733135	0.21670642
chr1	222748065	222749328	0.19185098
chr1	222837354	222837860	0.13813737
chr1	222848758	222849704	0.16827132
chr1	222936685	222938534	0.17642182
chr1	222962776	222963865	0.19370851
chr1	223012957	223015272	0.3528232
chr1	223055528	223057053	0.14690386
chr1	223060123	223063026	0.3556926
chr1	223064204	223065044	0.11045583
chr1	223098601	223101133	0.12204952
chr1	223115537	223117822	0.3960555
chr1	223120061	223120607	0.082090944
chr1	223132882	223134978	0.151657
chr1	223140373	223142201	0.232426
chr1	223187385	223189530	0.16063541
chr1	223199916	223200781	0.26472905
chr1	223201693	223202965	0.18446058
chr1	223221403	223222342	0.15103556
chr1	223360085	223361953	0.24643372
chr1	223386335	223388915	0.18110994
chr1	223390571	223393374	0.16637242
chr1	223523355	223524699	0.19816427
chr1	223526365	223527331	0.12902449
chr1	223529104	223530997	0.274668
chr1	223532869	223533790	0.115575664
chr1	223542491	223543352	0.21019866
chr1	223562867	223564838	0.08140577
chr1	223611083	223612333	0.54438454
chr1	223646234	223647030	0.09109928
chr1	223660823	223662284	0.4648742
chr1	223706567	223707256	0.17028862
chr1	223718923	223719877	0.28487793
chr1	223742365	223742992	0.289607
chr1	223752949	223753847	0.08949723
chr1	223756480	223757546	0.17625612
chr1	223767384	223768267	0.13667245
chr1	223776990	223778813	0.49759004
chr1	223785373	223786651	0.13731596
chr1	223794164	223795209	0.26104817
chr1	223830710	223832439	0.13318007
chr1	223839410	223840433	0.17046216
chr1	223845738	223846574	0.16382529
chr1	223869234	223870238	0.54860723
chr1	223874108	223875543	0.5664794
chr1	223879076	223879651	0.13823672
chr1	223919949	223921235	0.12715945
chr1	223925057	223926141	0.15623853
chr1	223933215	223934395	0.21144217
chr1	223980747	223981328	0.089753225
chr1	224005095	224007088	0.30754685
chr1	224064675	224066515	0.6553239
chr1	224099783	224100446	0.08233401
chr1	224102398	224102988	0.10978578
chr1	224230065	224230770	0.15198617
chr1	224241595	224242254	0.12594423
chr1	224321991	224323005	0.24704945
chr1	224550962	224551810	0.12566929
chr1	224577590	224579088	0.71034306
chr1	224594308	224594970	0.14402522
chr1	224600515	224601733	0.28046945
chr1	224605022	224606408	0.40499827
chr1	224610480	224611076	0.15137263
chr1	224611578	224612187	0.1433105
chr1	224614856	224615521	0.081198595
chr1	224677499	224679039	0.28478754
chr1	224683204	224683972	0.19625615
chr1	224692719	224693877	0.12873891
chr1	224708808	224710119	0.22252949
chr1	224720849	224721510	0.11928013
chr1	224796232	224797727	0.2327697
chr1	224827464	224828146	0.2026304
chr1	224906513	224908504	0.101408795
chr1	224925298	224928285	0.2416479
chr1	224937625	224938406	0.105707146
chr1	224939462	224940070	0.22537176
chr1	224944489	224946012	0.4223466
chr1	224967220	224971912	0.23261401
chr1	225013337	225014359	0.11628778
chr1	225019643	225020532	0.14740813
chr1	225026212	225027338	0.2315999
chr1	225062060	225063984	0.28286448
chr1	225074351	225075462	0.31973568
chr1	225085778	225087392	0.17133275
chr1	225118447	225119023	0.109964885
chr1	225135329	225136362	0.15735301
chr1	225139859	225142038	0.28054148
chr1	225143807	225144437	0.108185485
chr1	225149850	225150613	0.10646182
chr1	225174318	225175523	0.091699
chr1	225230244	225231185	0.28086576
chr1	225238672	225240755	0.48168355
chr1	225251032	225252115	0.085516445
chr1	225254253	225255465	0.26605
chr1	225257239	225257822	0.09682217
chr1	225275122	225276227	0.21535274
chr1	225285563	225286294	0.19390532
chr1	225301425	225301893	0.08558245
chr1	225316182	225317376	0.2319978
chr1	225323044	225323703	0.18947369
chr1	225333123	225335605	0.09593071
chr1	225343025	225344390	0.26482162
chr1	225361219	225362802	0.32567114
chr1	225399343	225400382	0.4060282
chr1	225408545	225409643	0.16541906
chr1	225434828	225437416	0.3449508
chr1	225437625	225438908	0.45910186
chr1	225447446	225448423	0.19091299
chr1	225465704	225467012	0.15289448
chr1	225530280	225531325	0.08639216
chr1	225560428	225561050	0.12690663
chr1	225682006	225684025	0.5854732
chr1	225699770	225700570	0.25109023
chr1	225731535	225732481	0.1562993
chr1	225743552	225744605	0.09979246
chr1	225755004	225755461	0.13942252
chr1	225790965	225793483	0.12813938
chr1	225804877	225805554	0.15226878
chr1	225818461	225819897	0.67062896
chr1	225829035	225830475	0.21463716
chr1	225873627	225876251	0.43439013
chr1	225880474	225881206	0.17932041
chr1	225949280	225951381	0.6126362
chr1	225998804	226000332	0.20887929
chr1	226008023	226009296	0.08143263
chr1	226016524	226017953	0.4077356
chr1	226043453	226044955	0.288144
chr1	226051824	226052511	0.16711713
chr1	226117643	226119317	0.3581227
chr1	226129424	226130790	0.8242029
chr1	226135851	226136476	0.1244372
chr1	226164255	226165238	0.2585785
chr1	226167032	226167892	0.16631971
chr1	226170366	226171083	0.0974064
chr1	226173900	226174680	0.09424676
chr1	226215998	226217212	0.54240465
chr1	226218275	226220408	0.13766012
chr1	226239865	226240658	0.31670016
chr1	226244229	226245340	0.5207682
chr1	226268140	226269100	0.3120032
chr1	226272440	226273428	0.31087485
chr1	226283114	226283975	0.20255508
chr1	226288880	226289783	0.32951203
chr1	226294961	226295818	0.13183025
chr1	226310085	226311366	0.48316717
chr1	226320941	226321584	0.24802
chr1	226326743	226327331	0.1592567
chr1	226332615	226334099	0.20425308
chr1	226350626	226351958	0.27116945
chr1	226377843	226379190	0.31677043
chr1	226387983	226390446	0.14586763
chr1	226402073	226403597	0.26166236
chr1	226429341	226430325	0.26664528
chr1	226452617	226454331	0.45230317
chr1	226457885	226458418	0.13951148
chr1	226507516	226509644	0.7853918
chr1	226527964	226528735	0.18366943
chr1	226549852	226550708	0.17504264
chr1	226551802	226553718	0.33665776
chr1	226612041	226612655	0.08424969
chr1	226626044	226627522	0.60245126
chr1	226662906	226665349	0.15934812
chr1	226718865	226720932	0.48928556
chr1	226729705	226731269	0.47529382
chr1	226733475	226734417	0.09048367
chr1	226860689	226861698	0.11312443
chr1	226872972	226874157	0.269954
chr1	226874248	226874759	0.08430948
chr1	227044699	227046017	0.31951782
chr1	227067202	227068816	0.592308
chr1	227119852	227121624	0.486578
chr1	227134336	227135867	0.5069574
chr1	227173909	227174836	0.19546019
chr1	227195814	227196537	0.24300082
chr1	227199505	227200580	0.29669034
chr1	227208805	227210057	0.14648609
chr1	227399991	227401563	0.23379675
chr1	227406654	227407530	0.2344482
chr1	227421764	227423011	0.43190408
chr1	227431889	227433475	0.17556837
chr1	227463586	227464403	0.11647854
chr1	227573906	227575713	0.5310528
chr1	227594764	227596014	0.44224498
chr1	227601906	227602517	0.140725
chr1	227608992	227609682	0.10502079
chr1	227612980	227614199	0.12462866
chr1	227656744	227658293	0.08592883
chr1	227674884	227676394	0.43684092
chr1	227685937	227686529	0.08701791
chr1	227699803	227701106	0.33357766
chr1	227734727	227736327	0.6235979
chr1	227740576	227741370	0.2701069
chr1	227752731	227753286	0.1480424
chr1	227755673	227757280	0.09016086
chr1	227764949	227766313	0.1494444
chr1	227769133	227769913	0.15689448
chr1	227782630	227783317	0.22231944
chr1	227783458	227784704	0.11444905
chr1	227796206	227798419	0.22269362
chr1	227798773	227800430	0.13181148
chr1	227819839	227821061	0.27262303
chr1	227825231	227826249	0.092812724
chr1	227827756	227828304	0.17005835
chr1	227838462	227839216	0.19314797
chr1	227877187	227879700	0.44949618
chr1	227887302	227887803	0.09634181
chr1	227897428	227898470	0.11747861
chr1	227905260	227906675	0.25624922
chr1	227926995	227928649	0.3573624
chr1	227939043	227940767	0.15227363
chr1	227952565	227954020	0.21529809
chr1	227976624	227979099	0.50801927
chr1	228000546	228001230	0.09163081
chr1	228015402	228016518	0.250398
chr1	228016963	228017837	0.15549386
chr1	228018393	228018952	0.11903139
chr1	228019795	228020741	0.23351881
chr1	228022227	228022867	0.24869154
chr1	228032366	228033558	0.18413803
chr1	228033842	228034989	0.14454629
chr1	228061997	228063415	0.46604028
chr1	228073725	228074698	0.18292949
chr1	228075366	228076229	0.13139026
chr1	228098190	228099310	0.12800741
chr1	228100117	228100930	0.12419745
chr1	228106137	228107148	0.089704245
chr1	228136477	228137861	0.105391175
chr1	228137971	228139428	0.0975624
chr1	228142071	228142591	0.08855189
chr1	228162599	228164031	0.22605237
chr1	228166498	228167170	0.1538667
chr1	228169552	228171207	0.2252869
chr1	228183888	228184915	0.2545659
chr1	228200332	228201665	0.46665972
chr1	228211698	228213201	0.2674355
chr1	228227211	228228126	0.14394999
chr1	228231362	228232152	0.13611929
chr1	228236220	228237762	0.0872081
chr1	228246031	228246659	0.08648213
chr1	228248750	228249395	0.10063322
chr1	228255498	228256670	0.4164195
chr1	228257366	228257905	0.14872856
chr1	228303195	228306628	0.18586801
chr1	228343162	228343634	0.0887528
chr1	228344336	228345888	0.2535152
chr1	228355101	228356090	0.4214861
chr1	228359518	228360644	0.12207787
chr1	228365017	228366212	0.19972573
chr1	228375477	228376464	0.18159603
chr1	228383479	228384563	0.48403552
chr1	228419925	228421310	0.30174214
chr1	228429896	228431069	0.33681762
chr1	228450412	228451805	0.46516818
chr1	228514085	228514627	0.08954263
chr1	228622405	228623109	0.13039076
chr1	228631895	228633587	0.6128616
chr1	228652265	228653404	0.32394633
chr1	228659532	228660116	0.1984255
chr1	228661391	228661998	0.120940425
chr1	228677900	228678593	0.106158935
chr1	228692108	228693217	0.33105594
chr1	228698192	228699365	0.37636507
chr1	228722763	228724514	0.42350984
chr1	228758942	228762648	0.14973167
chr1	228779246	228782578	0.28949597
chr1	228789342	228789950	0.106869064
chr1	228813916	228814699	0.2441498
chr1	228820912	228821613	0.3622894
chr1	228836318	228837378	0.23518921
chr1	228850832	228851870	0.14022385
chr1	228867692	228869071	0.16075853
chr1	228896477	228900254	0.15911193
chr1	228940917	228943649	0.16796196
chr1	228998152	228998956	0.09287657
chr1	229032937	229034218	0.10998357
chr1	229087356	229089603	0.43938723
chr1	229100269	229100921	0.1238659
chr1	229104496	229105641	0.1589012
chr1	229120401	229121208	0.17333959
chr1	229157679	229159282	0.332872
chr1	229169084	229171279	0.41507956
chr1	229188133	229189874	0.1935088
chr1	229197040	229199428	0.17255604
chr1	229215068	229216496	0.24286857
chr1	229219591	229220964	0.14739227
chr1	229224879	229226191	0.22708824
chr1	229232651	229233716	0.08147614
chr1	229237381	229238299	0.3289634
chr1	229241307	229242428	0.17399922
chr1	229264481	229265023	0.12365821
chr1	229283096	229284862	0.59238356
chr1	229301249	229303321	0.14903481
chr1	229308249	229309283	0.18963628
chr1	229312544	229314056	0.12673809
chr1	229376268	229377685	0.108883254
chr1	229385634	229386653	0.18436776
chr1	229396806	229398179	0.22022346
chr1	229401915	229403534	0.1827675
chr1	229439582	229441209	0.09227112
chr1	229449818	229450910	0.4020342
chr1	229459063	229460026	0.38758576
chr1	229484542	229485918	0.44819468
chr1	229507304	229509071	0.32575956
chr1	229539352	229540850	0.2163057
chr1	229545555	229546123	0.110872746
chr1	229559140	229559632	0.086214885
chr1	229572337	229572844	0.11820479
chr1	229577233	229578999	0.48265606
chr1	229615228	229617089	0.49442786
chr1	229655591	229656178	0.084353976
chr1	229656756	229657774	0.19825259
chr1	229674729	229675300	0.107669644
chr1	229720668	229722078	0.52017736
chr1	229732917	229734530	0.52300435
chr1	229769823	229770428	0.117525846
chr1	229903420	229903927	0.14212659
chr1	231710606	231711009	0.08566677
chr1	231713016	231713634	0.10953282
chr1	231722913	231723699	0.2197068
chr1	231825131	231825845	0.16447519
chr1	231838580	231839596	0.16294435
chr1	231842319	231842817	0.08192236
chr1	231848768	231850390	0.1655629
chr1	231857905	231858998	0.36791417
chr1	231871144	231871926	0.12036002
chr1	231876376	231877564	0.24974829
chr1	231895104	231896261	0.4102689
chr1	231908647	231909419	0.0828449
chr1	231911933	231913283	0.240416
chr1	231924313	231925250	0.22174792
chr1	231932505	231933496	0.1840412
chr1	231935844	231936997	0.20014963
chr1	231952507	231954602	0.29061285
chr1	231974776	231975658	0.21262403
chr1	231978901	231979663	0.09580248
chr1	232005231	232006259	0.37495527
chr1	232014332	232014991	0.17636739
chr1	232022552	232023421	0.31580538
chr1	232028924	232029614	0.2021632
chr1	232033494	232034738	0.39768288
chr1	232057270	232058289	0.35822618
chr1	232065775	232067337	0.15929468
chr1	232077591	232079382	0.2026332
chr1	232088366	232089359	0.17194612
chr1	232100411	232101537	0.39079198
chr1	232115501	232116900	0.15562594
chr1	232117343	232117920	0.09395852
chr1	232121825	232123910	0.122467555
chr1	232125803	232126671	0.16757359
chr1	232130003	232131386	0.30785793
chr1	232155441	232156222	0.13160604
chr1	232158245	232159997	0.12310398
chr1	232160211	232161078	0.120840505
chr1	232185078	232185740	0.09816177
chr1	232194212	232195111	0.27465945
chr1	232213311	232214187	0.19713421
chr1	232239698	232241764	0.1534936
chr1	232243751	232245085	0.2058332
chr1	232265907	232267566	0.44151923
chr1	232293444	232295016	0.09779286
chr1	232535482	232536131	0.18794759
chr1	232873224	232873995	0.14052986
chr1	232899345	232901528	0.53031677
chr1	232910510	232911068	0.083057396
chr1	232916369	232917590	0.08298517
chr1	232934320	232935219	0.4188836
chr1	232974122	232974999	0.2653314
chr1	232978353	232979787	0.3783393
chr1	232996789	232997390	0.087263085
chr1	233014485	233015685	0.26013547
chr1	233019268	233019819	0.10939861
chr1	233030739	233031599	0.09989128
chr1	233037068	233038772	0.27022955
chr1	233039663	233040559	0.18683784
chr1	233056059	233056573	0.14287297
chr1	233096091	233098826	0.5535697
chr1	233139699	233141455	0.18927048
chr1	233178146	233179876	0.46849293
chr1	233184451	233185157	0.09270347
chr1	233191176	233192790	0.103428096
chr1	233195774	233196304	0.1545054
chr1	233200222	233202418	0.21133013
chr1	233237026	233237990	0.454733
chr1	233240631	233241457	0.100731984
chr1	233244700	233245645	0.23868546
chr1	233254418	233255047	0.1399675
chr1	233261701	233263662	0.1604558
chr1	233274252	233275162	0.2659004
chr1	233279530	233280538	0.12571478
chr1	233283040	233284258	0.17988186
chr1	233290376	233291469	0.11377077
chr1	233297794	233299490	0.3579402
chr1	233326431	233327352	0.18601778
chr1	233334355	233335556	0.08077392
chr1	233381539	233384106	0.31097847
chr1	233396184	233397197	0.27320305
chr1	233406697	233407552	0.2700348
chr1	233428740	233430036	0.11098904
chr1	233430303	233431268	0.08193879
chr1	233441680	233443644	0.16759527
chr1	233448686	233451167	0.19242127
chr1	233476140	233477309	0.2493783
chr1	233518087	233519801	0.3705743
chr1	233551772	233553107	0.33507136
chr1	233576333	233577762	0.262575
chr1	233600285	233601208	0.19792074
chr1	233602631	233604547	0.36431623
chr1	233902463	233904211	0.110713676
chr1	233952943	233953688	0.13524747
chr1	233988448	233990513	0.25981253
chr1	233999587	234000144	0.09159356
chr1	234000547	234001906	0.4917985
chr1	234012189	234013178	0.53464526
chr1	234066832	234068800	0.5872128
chr1	234070083	234071007	0.093551375
chr1	234076212	234076976	0.18594569
chr1	234426038	234426530	0.09547281
chr1	235205661	235206312	0.1290135
chr1	235210288	235211389	0.2197349
chr1	235400924	235402897	0.7535988
chr1	235459161	235460730	0.54742014
chr1	235503632	235506479	0.099291936
chr1	235508252	235511569	0.19086239
chr1	235852923	235853542	0.14607398
chr1	235889112	235890310	0.096971326
chr1	235891934	235892659	0.081426196
chr1	235898537	235899830	0.22943878
chr1	235900574	235901204	0.22673905
chr1	235911908	235912620	0.08404987
chr1	235939729	235940396	0.083030075
chr1	236162572	236164277	0.42056304
chr1	236185459	236187499	0.27104148
chr1	236754179	236754744	0.20007764
chr1	236791754	236794234	0.3219682
chr1	238413214	238414452	0.39215624
chr1	238492505	238493853	0.3204028
chr1	238664808	238667081	0.70453036
chr1	238684640	238685739	0.18760113
chr1	238693600	238694052	0.09141563
chr1	238712898	238713855	0.09694375
chr1	238743337	238744562	0.14661807
chr1	239820398	239821114	0.10441211
chr1	239853954	239854526	0.081348754
chr1	240149551	240151438	0.34539595
chr1	240239548	240240049	0.11569989
chr1	240262014	240264569	0.37048808
chr1	240309482	240309958	0.08966877
chr1	240328172	240328785	0.10287509
chr1	240330528	240331691	0.64381534
chr1	240345690	240346288	0.13214873
chr1	240362397	240363098	0.16660617
chr1	240369770	240370561	0.20855485
chr1	240388365	240388991	0.08059942
chr1	240496205	240498081	0.28331378
chr1	240618897	240619862	0.18417677
chr1	240636167	240636707	0.090109505
chr1	240649023	240650062	0.13260211
chr1	240652953	240653859	0.1008009
chr1	240710696	240711282	0.1257214
chr1	240758470	240759382	0.148717
chr1	241641537	241642064	0.1387488
chr1	241769231	241770371	0.44479367
chr1	241804022	241805672	0.5003567
chr1	241848901	241850127	0.57196355
chr1	241936521	241936983	0.11364737
chr1	242114516	242117402	0.10199904
chr1	242118130	242118809	0.1388556
chr1	242133485	242135340	0.37396035
chr1	242181188	242181760	0.123916745
chr1	242364626	242365570	0.08714272
chr1	242422348	242423525	0.10132856
chr1	242483647	242485655	0.19432485
chr1	242654357	242655506	0.15019827
chr1	242697894	242698495	0.10593981
chr1	243127929	243129340	0.6473383
chr1	243331360	243331991	0.086230665
chr1	243338529	243341303	0.5047829
chr1	243720763	243721395	0.1626377
chr1	243805692	243807360	0.614567
chr1	243814097	243814875	0.11717701
chr1	243850958	243852538	0.1248813
chr1	243872003	243873616	0.10177269
chr1	243938091	243939149	0.43914774
chr1	243968234	243968848	0.1552024
chr1	244057678	244058376	0.112817094
chr1	244134914	244135745	0.22352208
chr1	244177707	244178260	0.13034253
chr1	244246233	244247195	0.13941753
chr1	244249790	244251413	0.5278328
chr1	244254688	244255904	0.10202036
chr1	244327399	244328483	0.17637298
chr1	245160577	245161118	0.09459425
chr1	245207902	245208629	0.12533887
chr1	245208700	245209270	0.083422385
chr1	245211377	245212441	0.15973236
chr1	245221257	245222050	0.09395269
chr1	245297853	245298653	0.122640565
chr1	245344201	245345002	0.12906756
chr1	245532079	245533340	0.09529318
chr1	245557189	245557713	0.09569585
chr1	245604230	245604749	0.08920473
chr1	245644053	245644843	0.086931415
chr1	245898544	245899598	0.0827
chr1	245953136	245954078	0.31976753
chr1	246035932	246037274	0.11936227
chr1	246130629	246132415	0.55778146
chr1	246219184	246219790	0.087901734
chr1	246247879	246248474	0.1552615
chr1	246328410	246329236	0.22550867
chr1	246451014	246451935	0.20120928
chr1	246514830	246516207	0.13450405
chr1	246552764	246554625	0.6557109
chr1	246611613	246612980	0.090917945
chr1	246617491	246619464	0.13686794
chr1	246645341	246646202	0.16598016
chr1	246684573	246687183	0.51602554
chr1	246720102	246720673	0.15140067
chr1	246726236	246727365	0.15920292
chr1	246820114	246820740	0.13052328
chr1	247236070	247236659	0.22487965
chr1	247767757	247769507	0.0835639
chr1	247779679	247780391	0.122642525
chr1	247911556	247912154	0.104646
chr1	247942494	247943272	0.12914325
chr1	247972805	247974956	0.25194955
chr1	248002264	248002943	0.12593333
chr1	248047493	248048187	0.16844527
chr1	248054098	248055243	0.2714666
chr1	248089796	248090462	0.2111499
chr1	248187448	248189256	0.30063924
chr1	248192705	248195351	0.44411752
chr1	248330680	248331899	0.49389964
chr1	248364683	248365440	0.09357168
chr1	248414421	248415049	0.09491531
chr1	248505213	248507498	0.10496241
chr1	248577109	248577890	0.18522255
chr1	248603718	248604286	0.083501615
chr1	248782700	248784618	0.39730716
chr1	248874938	248876943	0.51037097
chr1	248918562	248919850	0.1618082
chr1	248979509	248980326	0.1001264
chr1	248981935	248982849	0.22806536
chr1	249090109	249092002	0.2867377
chr1	249186354	249186955	0.098919265
chr1	249208595	249209786	0.09109256
chr1	249270005	249272458	0.14845255
chr1	249282076	249283086	0.10937217
chr1	249289882	249290423	0.12492244
chr1	249295562	249296227	0.14467423
chr1	249302275	249303929	0.38953975
chr1	249357612	249359650	0.304668
chr1	249398266	249399441	0.15788305
chr1	249407386	249408050	0.11431728
chr1	249425651	249427183	0.50703627
chr1	249453166	249454188	0.17826068
chr1	249622882	249623539	0.12445421
chr1	249645936	249647983	0.60596424
chr1	249713619	249715585	0.10266141
chr1	249790137	249790601	0.094986744
chr1	249800288	249800773	0.10933898
chr1	250047705	250048317	0.08936826
chr1	250065339	250066607	0.12954634
chr1	250093777	250094254	0.08410259
chr1	250134596	250135494	0.6706708
chr1	250224397	250226140	0.18982057
chr1	250329416	250330005	0.105761446
chr1	250349384	250349945	0.08532239
chr1	250403181	250404795	0.18610144
chr1	250463854	250466126	0.16278
chr1	250547948	250549217	0.09966674
chr1	250564102	250565478	0.08678917
chr1	250612011	250613142	0.20155935
chr1	250620971	250621764	0.0818017
chr1	250670133	250670829	0.13428907
chr1	250677517	250678515	0.17512524
chr1	250777837	250778755	0.14311059
chr1	250866555	250867490	0.08184068
chr1	250872381	250873276	0.26001713
chr1	250960024	250960746	0.13627003
chr1	251230920	251231438	0.1337884
chr1	251238839	251240119	0.09736509
chr1	251280517	251281773	0.18548486
chr1	251332271	251332819	0.13337283
chr1	251361013	251361543	0.10487094
chr1	251680373	251680983	0.15421377
chr1	251866129	251870299	0.62308675
chr1	251981688	251983116	0.116097264
chr1	251988950	251989626	0.12596634
chr1	251993361	251994274	0.1038682
chr1	252004870	252006036	0.1433958
chr1	252097057	252098497	0.23748644
chr1	252104439	252105149	0.14201353
chr1	252115152	252116157	0.32938576
chr1	252116495	252118535	0.08585115
chr1	252216327	252217288	0.10814621
chr1	252228082	252228608	0.08881359
chr1	252347856	252349810	0.16034745
chr1	252479310	252479880	0.08060071
chr1	252486207	252489216	0.18720429
chr1	252688111	252688840	0.2142641
chr1	252693047	252694038	0.08223414
chr1	252729652	252731223	0.08990981
chr1	252763229	252764428	0.6142444
chr1	252779966	252780839	0.17210345
chr1	252817624	252818369	0.102181055
chr1	253315025	253316153	0.11642931
chr1	253353046	253355736	0.51112944
chr1	253523243	253523983	0.122430354
chr1	253561125	253561863	0.09018628
chr1	253605583	253606423	0.10244931
chr1	253641284	253642525	0.11649435
chr1	253647434	253648545	0.10938967
chr1	253859615	253860677	0.08059854
chr1	253918848	253920524	0.08668313
chr1	253924092	253925035	0.14180014
chr1	254037117	254040565	0.2288364
chr1	254129729	254130422	0.16242318
chr1	254194654	254196920	0.24649017
chr1	254206087	254207085	0.37575653
chr1	254266218	254267916	0.1995802
chr1	254323187	254324911	0.25830677
chr1	254349451	254350765	0.50499463
chr1	254384151	254385700	0.20114855
chr1	254407498	254408788	0.37104708
chr1	254427633	254429001	0.35920256
chr1	254466748	254468102	0.677396
chr1	254507534	254508380	0.14613955
chr1	254557604	254558687	0.100606486
chr1	254645310	254647749	0.76541555
chr1	254648340	254648866	0.09154111
chr1	254690042	254690722	0.11314533
chr1	254755445	254756760	0.12452171
chr1	254762706	254763866	0.31313634
chr1	254767914	254769054	0.2725055
chr1	254916927	254918132	0.08713254
chr1	254938104	254940331	0.6790865
chr1	255071156	255072651	0.41861185
chr1	255111537	255112287	0.2822853
chr1	255227916	255229952	0.6034844
chr1	255235577	255236292	0.43826723
chr1	255247280	255247750	0.08375839
chr1	255251269	255251772	0.09834928
chr1	255384762	255385617	0.15751216
chr1	255416060	255416618	0.120922685
chr1	255475461	255477034	0.51174563
chr1	256242366	256242913	0.08926306
chr1	256550287	256551653	0.28773656
chr1	256631086	256632050	0.17420603
chr1	256813051	256814693	0.60845727
chr1	257096558	257097352	0.10932795
chr1	257289451	257290221	0.15242958
chr1	257434178	257435976	0.08519905
chr1	257534889	257537909	0.14359434
chr1	257540156	257540685	0.08915341
chr1	257773966	257774423	0.0951509
chr1	257897778	257898503	0.22545485
chr1	257945562	257946440	0.11524931
chr1	258003922	258005643	0.48956528
chr1	258068068	258069333	0.08909183
chr1	258086195	258086830	0.14859074
chr1	258099865	258101209	0.08142303
chr1	258117222	258118394	0.19659801
chr1	258138805	258140002	0.3518428
chr1	258178931	258182416	0.41657016
chr1	258186881	258187695	0.158642
chr1	258275311	258277520	0.42368105
chr1	258282297	258283798	0.13989902
chr1	258375211	258376782	0.095057
chr1	258609052	258610455	0.46305588
chr1	258612455	258612911	0.12934293
chr1	258649044	258652216	0.6222325
chr1	258805891	258806453	0.101182975
chr1	258826256	258827174	0.08822675
chr1	258853127	258853874	0.10869496
chr1	258945442	258946432	0.13137184
chr1	258962984	258965039	0.12259039
chr1	259003903	259004677	0.10599043
chr1	259146939	259148432	0.09616617
chr1	259287763	259288385	0.17835222
chr1	259322935	259323968	0.27235952
chr1	259676304	259677367	0.12540762
chr1	259713353	259716070	0.22300802
chr1	259729980	259730623	0.08727431
chr1	259760232	259761194	0.11285329
chr1	259772119	259773833	0.13910899
chr1	259786528	259787111	0.10740966
chr1	259805653	259806681	0.19367234
chr1	259811717	259813162	0.19983739
chr1	259837327	259838037	0.09888412
chr1	259848545	259849254	0.10119052
chr1	259988740	259989248	0.091164604
chr1	260036143	260037264	0.16840708
chr1	260039626	260040218	0.13243864
chr1	260070491	260071923	0.5206713
chr1	260094258	260094856	0.16950598
chr1	260180190	260181374	0.17264447
chr1	260305384	260305877	0.09478034
chr1	260402987	260406076	0.43484557
chr1	260438010	260439041	0.5208505
chr1	260525619	260526156	0.105068184
chr1	261970422	261971300	0.13604546
chr1	262005682	262006711	0.22142479
chr1	262023544	262024601	0.11455651
chr1	262027191	262028908	0.15172207
chr1	262037457	262038243	0.22664846
chr1	262075719	262076911	0.27466947
chr1	262239966	262242016	0.16016248
chr1	262304756	262306537	0.5477836
chr1	262328826	262329394	0.15776321
chr1	262375299	262375959	0.1170509
chr1	262419523	262420893	0.23912613
chr1	262442160	262443120	0.21919242
chr1	262443269	262444164	0.11617551
chr1	262576631	262577236	0.091139846
chr1	262585474	262586609	0.21066079
chr1	262598098	262599437	0.084526405
chr1	262615530	262616126	0.10914721
chr1	263031538	263033033	0.33169076
chr1	263039053	263040825	0.3617389
chr1	263162262	263162804	0.10079886
chr1	263166530	263167213	0.08155851
chr1	263209970	263211189	0.08674666
chr1	263227438	263228156	0.08752796
chr1	263285881	263288171	0.17045133
chr1	263290099	263290844	0.16560856
chr1	263316636	263318886	0.47864303
chr1	263350740	263351391	0.1936792
chr1	263387084	263387749	0.12147966
chr1	263487509	263489268	0.45375288
chr1	263582969	263585450	0.11844239
chr1	263656145	263656925	0.13492912
chr1	263708610	263709754	0.2049588
chr1	263859293	263861245	0.098173544
chr1	263867852	263868828	0.09119711
chr1	263870904	263872125	0.1494991
chr1	264055333	264057003	0.2274597
chr1	264063746	264064562	0.22025134
chr1	264127877	264129182	0.5242586
chr1	264162419	264163598	0.1724399
chr1	264177512	264178520	0.14212558
chr1	264186372	264187115	0.14362824
chr1	264209059	264209719	0.2197091
chr1	264215160	264216082	0.14140502
chr1	264224367	264224791	0.08691384
chr1	264225007	264226385	0.5083315
chr1	264247214	264247690	0.08777905
chr1	264389504	264389960	0.09652029
chr1	264393304	264394830	0.59052473
chr1	264496035	264496772	0.14528973
chr1	264524111	264524954	0.09060304
chr1	264526455	264527007	0.1682561
chr1	264556360	264557720	0.3471093
chr1	264582150	264583033	0.08878699
chr1	264584635	264585523	0.2416227
chr1	264592540	264593364	0.14949282
chr1	264618510	264619311	0.119977
chr1	264650435	264651318	0.31980026
chr1	264651460	264653549	0.31023324
chr1	264692866	264693618	0.213566
chr1	264765471	264766956	0.27987435
chr1	264779666	264780692	0.21829955
chr1	264781404	264782233	0.14795113
chr1	264920328	264920829	0.092051685
chr1	264989912	264990961	0.32878345
chr1	265008327	265009799	0.41863406
chr1	266765227	266765989	0.13501354
chr1	266769895	266771154	0.08347749
chr1	266799508	266802303	0.40725604
chr1	266861521	266862342	0.08981108
chr1	266871763	266872295	0.13730207
chr1	266876687	266878052	0.084472954
chr1	266885897	266887015	0.23094659
chr1	266906669	266908611	0.110436425
chr1	266912922	266914390	0.162807
chr1	266921311	266922035	0.09515924
chr1	267578503	267579462	0.272574
chr1	267596134	267597772	0.16367064
chr1	267667134	267667655	0.093941376
chr1	267719411	267720199	0.14807194
chr1	267778425	267779448	0.117530726
chr1	267933162	267933686	0.09526427
chr1	267937298	267937803	0.08926704
chr1	267959503	267960181	0.105344914
chr1	267972854	267974915	0.5993153
chr1	268025808	268026500	0.09152451
chr1	268075351	268075844	0.095722765
chr1	268187225	268189245	0.3655273
chr1	268329146	268329944	0.12965114
chr1	268349654	268350400	0.1781159
chr1	268357077	268359031	0.17204028
chr1	268363328	268364010	0.17777693
chr1	268463955	268464826	0.16211817
chr1	268502682	268504713	0.47058934
chr1	268524573	268525389	0.15353201
chr1	268541181	268541753	0.08266855
chr1	268542195	268544098	0.23210952
chr1	268547621	268548362	0.15314661
chr1	268591543	268593222	0.2656714
chr1	268609973	268611163	0.61352724
chr1	268612573	268613288	0.121954516
chr1	268631919	268632930	0.4536709
chr1	268652252	268652766	0.10191874
chr1	268680833	268683156	0.7085829
chr1	268716232	268717867	0.26848978
chr1	268724905	268725394	0.14744183
chr1	268733183	268734331	0.22420327
chr1	268768898	268769902	0.1869173
chr1	268785426	268786589	0.44795105
chr1	268789525	268791136	0.6180743
chr1	268823288	268824538	0.42453206
chr1	268841416	268843013	0.115139514
chr1	268845868	268846667	0.22323374
chr1	268860963	268861499	0.1685528
chr1	268867157	268868353	0.60056835
chr1	268886865	268887630	0.12056594
chr1	268914450	268914945	0.09942015
chr1	268936758	268938294	0.09977032
chr1	268939921	268940664	0.0972108
chr1	268954848	268956052	0.7594515
chr1	268970372	268971206	0.111262016
chr1	269009463	269011919	0.18920952
chr1	269019939	269020732	0.13454828
chr1	269093638	269094147	0.107731484
chr1	269133888	269134514	0.1104588
chr1	269205056	269206622	0.60342705
chr1	269281129	269281648	0.108397074
chr1	269293695	269295330	0.13693783
chr1	269342021	269342609	0.13754685
chr1	269404721	269405779	0.1363264
chr1	269430266	269430847	0.105294734
chr1	269437569	269439845	0.49390337
chr1	269466337	269468096	0.30115676
chr1	269481363	269482238	0.1401312
chr1	270587873	270588381	0.141991
chr1	270687590	270688385	0.12086175
chr1	270690105	270691119	0.11318461
chr1	270713903	270716109	0.55874234
chr1	270760803	270761677	0.15600355
chr1	270769856	270770574	0.0846671
chr1	270811368	270813536	0.11327405
chr1	270813863	270817290	0.26110268
chr1	270824465	270825038	0.21113089
chr1	270831649	270832322	0.23620427
chr1	270857055	270858341	0.15998122
chr1	270867105	270867867	0.08081707
chr1	270868594	270869244	0.20984606
chr1	270875992	270878030	0.49323133
chr1	270892934	270894113	0.5138984
chr1	270956194	270957373	0.6138197
chr1	270970097	270970622	0.11836236
chr1	271051885	271053554	0.1623836
chr1	271099109	271102200	0.17656983
chr1	271117899	271118788	0.2724445
chr1	271127130	271127942	0.13514067
chr1	271160322	271161315	0.16229102
chr1	271162834	271164659	0.4980691
chr1	271182361	271183126	0.14136745
chr1	271289954	271291181	0.39614367
chr1	271328344	271330191	0.60552466
chr1	271354629	271355893	0.20154752
chr1	271365506	271366786	0.14532384
chr1	271381849	271382524	0.11694051
chr1	271384575	271385593	0.16108596
chr1	271443602	271444734	0.10884195
chr1	271453086	271454170	0.3925916
chr1	271472677	271474300	0.28455633
chr1	271501232	271503703	0.33158603
chr1	271520365	271521740	0.26186213
chr1	271521956	271522570	0.08425642
chr1	271523233	271524531	0.29163992
chr1	271568654	271569128	0.08223929
chr1	271594832	271597488	0.4683579
chr1	271615417	271616875	0.19083773
chr1	271623993	271624851	0.090034425
chr1	271626499	271627360	0.16907744
chr1	271666510	271667503	0.24291065
chr1	271736639	271738092	0.1863925
chr1	271746061	271747293	0.35931134
chr1	271751913	271752916	0.51198876
chr1	271773233	271773959	0.36469078
chr1	271845267	271845863	0.13901865
chr1	271873152	271873867	0.102394685
chr1	271881610	271882593	0.16078451
chr1	271898433	271898901	0.08421355
chr1	271929879	271931936	0.1686538
chr1	271936371	271937289	0.12848161
chr1	271944455	271948028	0.17159958
chr1	272025138	272028455	0.082665116
chr1	272065822	272068027	0.105326876
chr1	272078324	272079080	0.28236276
chr1	272112644	272114015	0.53016645
chr1	272180707	272183126	0.10609601
chr1	272197828	272199296	0.49575293
chr1	272204851	272205616	0.12422929
chr1	272206999	272211704	0.44756132
chr1	272221760	272223998	0.23516072
chr1	272237521	272240485	0.58782744
chr1	272249361	272250255	0.2104068
chr1	272268114	272270311	0.22902788
chr1	272273093	272274941	0.23695211
chr1	272275144	272275825	0.25172466
chr1	272284791	272285594	0.08532399
chr1	272345214	272346191	0.12823354
chr1	272367289	272368734	0.12578954
chr1	272401021	272402615	0.23865251
chr1	272411459	272412621	0.080486424
chr1	272414396	272418006	0.15630418
chr1	272424449	272425135	0.12903221
chr1	272483091	272485450	0.17132768
chr1	272489132	272489661	0.0816661
chr1	272490698	272491868	0.27269104
chr1	272520417	272521157	0.14298542
chr1	272539923	272541381	0.79908043
chr1	272543192	272544257	0.098057054
chr1	272608812	272609517	0.15418808
chr1	272713536	272714285	0.081207685
chr1	272716638	272718326	0.17975049
chr1	272720022	272722377	0.30829388
chr1	272737332	272739027	0.48459902
chr1	272751702	272752689	0.1994369
chr1	272788750	272790594	0.08203407
chr1	272852654	272853704	0.21312569
chr1	272903923	272905071	0.13409638
chr1	272933661	272934547	0.18579532
chr1	272935453	272936994	0.24330884
chr1	273186226	273187492	0.35100168
chr1	273191324	273192642	0.36116892
chr1	273202357	273202892	0.14051004
chr1	273222287	273223517	0.3549484
chr1	273227532	273229702	0.22893731
chr1	273240531	273242187	0.2928172
chr1	273259584	273260831	0.6112802
chr1	273272127	273272624	0.09521391
chr1	273316952	273318690	0.27322605
chr1	273318817	273319452	0.11154765
chr1	273329852	273331068	0.2879865
chr1	273334329	273335737	0.43331438
chr1	273393104	273393661	0.093397036
chr1	273431068	273431998	0.12854266
chr1	273481875	273484535	0.33519423
chr1	273486945	273487654	0.080472514
chr1	273495517	273498005	0.12586959
chr1	273506181	273508043	0.25526386
chr1	273516898	273517758	0.17135021
chr1	273527431	273528602	0.27471057
chr1	273531469	273532165	0.2195672
chr1	273535645	273536589	0.09304375
chr1	273572600	273573840	0.29724944
chr1	273574355	273575808	0.47726703
chr1	273625111	273626808	0.17406422
chr1	273635335	273636214	0.15199499
chr1	273662342	273663752	0.12743573
chr1	273684867	273687826	0.33804342
chr1	273688520	273689964	0.11363137
chr1	273692240	273693251	0.104050495
chr1	273703998	273704964	0.08974714
chr1	273708630	273709155	0.13507304
chr1	273714926	273716870	0.2222888
chr1	273788495	273789501	0.40149635
chr1	273790380	273790867	0.08562902
chr1	273807531	273808427	0.20706882
chr1	273816439	273817743	0.23809978
chr1	273880583	273881959	0.27920705
chr1	273912653	273914094	0.19819526
chr1	273944676	273945367	0.09208079
chr1	273960313	273962594	0.6925676
chr1	274069249	274070875	0.17740509
chr1	274071604	274072987	0.08824055
chr1	274092930	274093708	0.105887115
chr1	274161062	274162667	0.49398026
chr1	274190818	274191342	0.113519885
chr1	274203874	274204355	0.17818138
chr1	274214837	274215437	0.24179012
chr1	274260469	274261689	0.20512608
chr1	274274472	274275977	0.4426131
chr1	274296319	274297987	0.40032628
chr1	274327618	274328132	0.11356127
chr1	274342563	274344992	0.11325197
chr1	274374443	274375986	0.16392072
chr1	274380845	274384359	0.24657217
chr1	274391037	274391854	0.08501093
chr1	274427536	274428188	0.22788721
chr1	274469988	274470546	0.17632054
chr1	274473043	274473956	0.08060859
chr1	274474091	274475546	0.15373841
chr1	274480225	274481009	0.13323624
chr1	274492355	274494144	0.30983633
chr1	274511402	274514737	0.086215205
chr1	274522704	274525222	0.12538783
chr1	274546064	274547337	0.22911133
chr1	274552271	274554600	0.18156098
chr1	274559557	274561825	0.12459742
chr1	274569018	274569984	0.089051254
chr1	274572546	274573695	0.36615148
chr1	274588263	274589445	0.17384471
chr1	274675399	274676627	0.155423
chr1	274676976	274679943	0.27410147
chr1	274715409	274716140	0.13475382
chr1	274719293	274720627	0.13154627
chr1	274747658	274749989	0.57959664
chr1	274752327	274752803	0.08241126
chr1	274791754	274793893	0.5573207
chr1	274936958	274938997	0.43669996
chr1	275013793	275015038	0.124919966
chr1	275030586	275032105	0.40761107
chr1	275039465	275040853	0.35008106
chr1	275050550	275051481	0.60897124
chr1	275658443	275659179	0.09755227
chr1	277529967	277530372	0.08391842
chr1	279439767	279440316	0.11582419
chr1	281107199	281108007	0.12383822
chr1	281138214	281139565	0.32664567
chr1	281151177	281152241	0.085504964
chr1	281170811	281172115	0.49767327
chr1	281267255	281270569	0.8398147
chr1	281320236	281322488	0.10566236
chr1	281331595	281332886	0.08546817
chr1	281375904	281376631	0.13997595
chr1	281443816	281448470	0.31719932
chr1	281459337	281460486	0.17414929
chr1	281462804	281464236	0.506537
chr1	281500067	281500538	0.08298937
chr1	281519954	281521329	0.5627502
chr1	281536487	281537127	0.14167304
chr1	281545658	281546129	0.091971725
chr1	281585574	281587144	0.36917678
chr1	281657009	281658870	0.65812373
chr1	281672727	281673223	0.08396914
chr1	281676883	281677473	0.08434136
chr1	281691479	281692136	0.16641201
chr1	281708651	281709182	0.13771401
chr1	281719179	281720783	0.42900255
chr1	281756701	281757389	0.08320016
chr1	281900173	281900673	0.08830069
chr1	281939176	281939966	0.3386188
chr1	282037526	282038598	0.50957566
chr1	282038710	282039536	0.08341644
chr1	282076057	282078245	0.66163623
chr1	282107546	282108170	0.08304971
chr1	282176741	282180345	0.2714148
chr1	282315200	282317013	0.29587698
chr1	283107262	283108576	0.16267258
chr1	283240686	283242176	0.15772334
chr1	283279510	283281074	0.34780887
chr1	283307278	283309761	0.20314197
chr1	283323432	283324223	0.1829448
chr1	283379295	283380226	0.08146141
chr1	283409889	283413328	0.34295022
chr1	283529138	283530025	0.15964985
chr1	283567070	283568151	0.22871178
chr1	283601741	283602854	0.18646596
chr1	283628272	283629794	0.15795842
chr1	283638642	283640786	0.21732028
chr1	283704439	283705961	0.35645258
chr1	283720567	283721277	0.1460194
chr1	283724474	283725144	0.08324882
chr1	283725697	283726156	0.09076503
chr1	283799712	283800246	0.20592451
chr1	283925622	283926809	0.39021277
chr1	283971687	283974166	0.3835538
chr1	284023921	284025968	0.1338731
chr1	284063431	284065577	0.25899783
chr1	284081634	284082829	0.3481332
chr1	284136955	284138745	0.17244819
chr1	284202806	284203929	0.16565378
chr1	284229088	284230233	0.14176549
chr1	284306293	284307539	0.15892048
chr1	284370662	284372409	0.082092196
chr1	284421023	284423209	0.12728044
chr1	284450440	284451717	0.14340353
chr1	284460232	284461635	0.13656981
chr1	284489223	284490081	0.096233636
chr1	284510227	284511607	0.08317539
chr1	284561687	284562700	0.16296522
chr1	284571706	284573460	0.25323415
chr1	284592034	284593231	0.44898003
chr1	284601607	284602959	0.25163454
chr1	284647697	284648498	0.08250855
chr1	284700711	284702053	0.097027935
chr1	284735683	284737696	0.28843287
chr1	284779748	284780896	0.40811574
chr1	284792427	284793318	0.109777726
chr1	284855358	284857409	0.15092051
chr1	284916870	284917688	0.09221501
chr1	284952636	284953887	0.09762427
chr1	284971958	284972440	0.08454942
chr1	285006345	285007283	0.24904053
chr1	285016814	285018312	0.5057349
chr1	285118155	285119383	0.24766749
chr1	285149376	285153159	0.25261235
chr1	285171212	285172071	0.115797296
chr1	285173824	285175162	0.09642896
chr1	285177129	285178057	0.10365611
chr1	285204565	285206868	0.281977
chr1	285265759	285266319	0.14699578
chr1	285276872	285278184	0.15421128
chr1	285356552	285358261	0.22702737
chr1	285392867	285394173	0.09410973
chr1	285400561	285403746	0.12748833
chr1	285426385	285427015	0.11697746
chr1	285498184	285498901	0.29503354
chr1	285537622	285538765	0.19891483
chr1	285573150	285575329	0.6625945
chr1	285596922	285597714	0.08231029
chr1	285611894	285612884	0.18670249
chr1	285684907	285686062	0.26350728
chr1	285851434	285852816	0.23426415
chr1	285856945	285857897	0.08540004
chr1	285917534	285918342	0.13580015
chr1	285925153	285927374	0.09586792
chr1	285945974	285946878	0.10530298
chr1	286038201	286038840	0.12841076
chr1	286057477	286058253	0.14683415
chr1	286144904	286146113	0.2631266
chr1	286243176	286243668	0.08899398
chr1	286394338	286395598	0.18124293
chr1	286447033	286448591	0.15297835
chr1	286628660	286629789	0.36291453
chr1	286951594	286952267	0.090545855
chr1	286996854	286997340	0.10786855
chr1	287043293	287043946	0.081394374
chr1	287055760	287057023	0.18253323
chr1	287146526	287146994	0.09904253
chr1	287321238	287322677	0.1590031
chr1	287377075	287379243	0.12542656
chr1	287425147	287426057	0.11899941
chr1	287431869	287432982	0.11194779
chr1	287466469	287468191	0.6255973
chr1	287728222	287728868	0.09836152
chr1	287730657	287731415	0.12470792
chr1	287735255	287735896	0.17038698
chr1	287761793	287762803	0.1829142
chr1	287770292	287770944	0.14429711
chr1	287774147	287775322	0.12817809
chr1	287847473	287847902	0.112037875
chr1	287874386	287877014	0.49175373
chr1	287910179	287911132	0.12964915
chr1	287917466	287918542	0.16385198
chr1	287930392	287931487	0.16686237
chr1	287933827	287934366	0.08244273
chr1	287953521	287954166	0.10447052
chr1	287954400	287955330	0.21161564
chr1	287962025	287962691	0.17222396
chr1	287984805	287985559	0.12517586
chr1	287989406	287990059	0.106712766
chr1	287992504	287995561	0.40585753
chr1	288457467	288459259	0.762086
chr1	288647237	288648213	0.21102166
chr1	288730221	288731426	0.420802
chr1	288814688	288815221	0.09562795
chr1	289094392	289095256	0.14262623
chr1	289099063	289100696	0.19909814
chr1	289472651	289474663	0.30301195
chr1	289507632	289509462	0.43652874
chr1	289526114	289527329	0.3317688
chr1	289551152	289551662	0.09227736
chr1	289573853	289574842	0.3516793
chr1	289589234	289590151	0.45561278
chr1	289602531	289604477	0.34972656
chr1	289657070	289657964	0.12878372
chr1	289789245	289790680	0.17158294
chr1	289848287	289849249	0.299398
chr1	289877002	289878565	0.28843513
chr10	27717	28091	0.09991397
chr10	175805	176983	0.17564192
chr10	357002	358803	0.40342525
chr10	361186	362837	0.43939263
chr10	420985	421501	0.08515343
chr10	925715	926364	0.1286593
chr10	1344563	1345087	0.09320605
chr10	1895762	1896774	0.36269218
chr10	1904299	1905059	0.111195594
chr10	2197477	2199286	0.5922955
chr10	2746047	2747047	0.12068435
chr10	2747754	2749116	0.15670031
chr10	2767076	2767953	0.11427813
chr10	2770404	2771067	0.14017773
chr10	2820514	2823220	0.46731973
chr10	2860980	2861931	0.2566953
chr10	2887969	2889407	0.27041024
chr10	2982689	2984361	0.14496239
chr10	2996474	2997971	0.14899679
chr10	3029063	3029595	0.14624237
chr10	3034435	3035325	0.19013816
chr10	3114615	3116443	0.5489585
chr10	3407397	3409080	0.75638086
chr10	3441718	3442212	0.0964712
chr10	3451689	3452445	0.09390857
chr10	3467481	3468076	0.088729285
chr10	3472534	3474386	0.5276489
chr10	3488115	3488901	0.13776945
chr10	3500819	3501399	0.119440354
chr10	3515667	3516491	0.22124146
chr10	3527879	3529190	0.1604829
chr10	3547933	3549317	0.081491135
chr10	3574921	3577193	0.17818923
chr10	3596252	3597213	0.087736085
chr10	3597582	3598486	0.19358172
chr10	3670019	3671180	0.08085033
chr10	3692840	3694816	0.22101423
chr10	3700353	3701317	0.107753895
chr10	3719948	3720584	0.09452221
chr10	3733906	3734858	0.19706416
chr10	3737998	3738940	0.47540295
chr10	3781144	3783495	0.15905711
chr10	3800869	3801334	0.10340055
chr10	3812207	3814320	0.4725039
chr10	3897920	3899266	0.19861414
chr10	3904081	3904954	0.14633904
chr10	3993133	3994379	0.15982889
chr10	4000161	4001447	0.16662169
chr10	4019722	4020588	0.32553202
chr10	4022169	4023475	0.4035081
chr10	4042402	4043664	0.31864497
chr10	4053822	4054487	0.09292713
chr10	4062777	4063688	0.103558026
chr10	4117375	4118462	0.34292874
chr10	4165444	4166456	0.4630104
chr10	4202665	4204496	0.43263647
chr10	4254303	4255491	0.40569928
chr10	4270087	4271950	0.16545805
chr10	4273479	4274627	0.26341763
chr10	4289869	4290627	0.13593754
chr10	4293126	4293796	0.08411481
chr10	4293970	4294629	0.10395945
chr10	4448163	4449341	0.108497895
chr10	5508112	5509506	0.10125013
chr10	5613545	5614708	0.094100535
chr10	5666987	5669270	0.53305143
chr10	5739861	5740703	0.22315748
chr10	5776486	5777210	0.08771925
chr10	5835967	5836859	0.10214334
chr10	5842464	5843696	0.2858824
chr10	5844132	5845573	0.17671959
chr10	5855820	5856447	0.09523533
chr10	5871088	5871808	0.1338399
chr10	5878088	5880007	0.46268758
chr10	5944694	5945597	0.11120992
chr10	6001580	6002650	0.4457045
chr10	6015612	6016047	0.08400482
chr10	6021044	6021594	0.14818011
chr10	6042799	6043992	0.37015104
chr10	6053794	6054247	0.0973284
chr10	6063300	6063906	0.12272735
chr10	6082277	6084006	0.120463505
chr10	6093312	6094404	0.1485851
chr10	6098800	6099842	0.17739366
chr10	6418887	6419657	0.09841821
chr10	7010720	7011374	0.0832625
chr10	7175941	7176973	0.10049195
chr10	7310946	7311376	0.08640719
chr10	7471462	7472394	0.13206686
chr10	7632636	7633165	0.084437594
chr10	8651042	8651538	0.10281706
chr10	8969144	8970248	0.09549505
chr10	9043666	9044595	0.1857129
chr10	9299496	9300773	0.59117675
chr10	9301090	9302037	0.10264197
chr10	9309715	9310587	0.17618154
chr10	9319396	9320413	0.38363242
chr10	9342670	9344542	0.19388238
chr10	9350722	9351530	0.082129344
chr10	9396828	9397699	0.5166664
chr10	9397876	9398693	0.09144067
chr10	9406772	9408130	0.17009382
chr10	9408340	9409617	0.099058434
chr10	9491498	9493522	0.7021654
chr10	9528169	9529158	0.5496921
chr10	9575054	9575991	0.49246323
chr10	9598010	9599298	0.38791898
chr10	9621231	9622779	0.19145216
chr10	9637533	9638227	0.09926364
chr10	9648188	9649450	0.45654792
chr10	9673671	9674690	0.20793575
chr10	9733584	9735015	0.62563723
chr10	9799846	9801188	0.34262264
chr10	9850007	9851246	0.45033446
chr10	9869135	9870103	0.11039181
chr10	9880775	9882577	0.13520794
chr10	9888758	9889768	0.16270055
chr10	9892295	9893345	0.16167416
chr10	9893996	9895092	0.16091217
chr10	9895905	9897344	0.08460013
chr10	9906063	9906746	0.13322084
chr10	9911357	9912343	0.23710486
chr10	9927210	9927760	0.12958762
chr10	9938395	9939510	0.103884555
chr10	9939656	9940818	0.15433088
chr10	9945818	9947595	0.3669049
chr10	9968573	9971868	0.21139601
chr10	9980023	9980611	0.14395711
chr10	9987739	9988571	0.6019809
chr10	10035666	10036719	0.19190893
chr10	10076694	10077665	0.10891393
chr10	10088991	10089959	0.30792397
chr10	10151311	10152298	0.39961705
chr10	10152453	10153346	0.1324595
chr10	10243755	10244383	0.2547062
chr10	10255576	10256776	0.109322794
chr10	10285446	10286196	0.12404357
chr10	10291894	10293175	0.24826306
chr10	10346411	10347239	0.2816023
chr10	10349751	10350493	0.12336177
chr10	10477511	10479029	0.40882263
chr10	10529775	10530231	0.08125964
chr10	10539331	10540819	0.63378406
chr10	10632753	10634542	0.30827993
chr10	10656811	10658675	0.39552638
chr10	10690450	10692229	0.4495004
chr10	10698172	10698971	0.16101646
chr10	10787490	10789405	0.46427748
chr10	11154152	11154823	0.4391714
chr10	11412232	11413750	0.57857573
chr10	11458656	11459553	0.09419367
chr10	11487728	11488347	0.15885285
chr10	11829238	11831195	0.43825814
chr10	11923221	11924388	0.097394586
chr10	12660244	12661139	0.16167162
chr10	12671331	12672517	0.13071282
chr10	12695977	12697591	0.13847113
chr10	12698497	12699711	0.08384909
chr10	12700147	12701529	0.10427236
chr10	12713142	12714327	0.43284646
chr10	12723354	12724278	0.20353928
chr10	12743152	12743972	0.42890555
chr10	12776053	12777433	0.1281698
chr10	12817096	12818052	0.1705611
chr10	12818406	12819814	0.14434123
chr10	12819912	12821290	0.17551869
chr10	12856555	12857556	0.37775868
chr10	12880023	12881245	0.44976595
chr10	12893710	12895916	0.3100733
chr10	12903197	12904504	0.1990641
chr10	12926106	12927670	0.3625329
chr10	12929620	12930163	0.11402072
chr10	12959469	12960083	0.18604325
chr10	13014797	13015773	0.19038118
chr10	13016328	13016927	0.08396802
chr10	13039536	13040115	0.12246258
chr10	13042471	13044128	0.19907469
chr10	13146302	13147237	0.23743686
chr10	13185974	13186751	0.111786015
chr10	13199976	13201630	0.478865
chr10	13230757	13231752	0.13325293
chr10	13261327	13262362	0.4007665
chr10	13329640	13331357	0.50405014
chr10	13340063	13340939	0.11247677
chr10	13352269	13353510	0.3409111
chr10	13357065	13358696	0.19556984
chr10	13368833	13369628	0.17671965
chr10	13392048	13393384	0.38593215
chr10	13407462	13408738	0.41077816
chr10	13429488	13430272	0.21314271
chr10	13435561	13436845	0.71175325
chr10	13538505	13540793	0.7786159
chr10	13602260	13604080	0.4299297
chr10	13613788	13615109	0.2878701
chr10	13626160	13626623	0.085471176
chr10	13642724	13644138	0.529809
chr10	13652401	13653978	0.4194882
chr10	13660766	13662241	0.35472974
chr10	13670103	13672414	0.10940179
chr10	13709053	13710704	0.36132783
chr10	13731349	13732866	0.5136594
chr10	13793407	13794790	0.20077221
chr10	13813045	13814215	0.25142184
chr10	13824387	13826597	0.23069538
chr10	13835368	13835866	0.102211475
chr10	13849836	13850365	0.1278601
chr10	13851738	13852699	0.35030335
chr10	13854468	13854994	0.108365156
chr10	13858277	13858729	0.10123938
chr10	13888100	13888730	0.17065209
chr10	13903221	13904096	0.35032904
chr10	13907419	13908349	0.25717813
chr10	13921015	13922436	0.39241028
chr10	13931063	13931823	0.103995
chr10	13937954	13939291	0.10391772
chr10	14031130	14033227	0.40322194
chr10	14063549	14065036	0.48910186
chr10	14072054	14073496	0.26718983
chr10	14073537	14074703	0.10827592
chr10	14106944	14107529	0.14220038
chr10	14114469	14116057	0.31773156
chr10	14139344	14140384	0.6600081
chr10	14188276	14190577	0.55022615
chr10	14232211	14232914	0.11783643
chr10	14259193	14261691	0.20749891
chr10	14291267	14292654	0.37849498
chr10	14307642	14309232	0.44806048
chr10	14357646	14358894	0.4412747
chr10	14361565	14362423	0.24256352
chr10	14362676	14363432	0.11605479
chr10	14397933	14399183	0.25516373
chr10	14414890	14416194	0.3917821
chr10	14450841	14453640	0.3330296
chr10	14569201	14571309	0.24807219
chr10	14577652	14580442	0.31556186
chr10	14604659	14607221	0.2277971
chr10	14643002	14644474	0.18834807
chr10	14644589	14645753	0.12629311
chr10	14647257	14650052	0.20300385
chr10	14682092	14683098	0.338955
chr10	14714162	14715110	0.20058882
chr10	14747656	14748928	0.111087315
chr10	14749689	14751901	0.37187746
chr10	14758081	14759621	0.19391036
chr10	14793130	14795408	0.29873204
chr10	14809936	14810989	0.0951623
chr10	14828194	14830052	0.16234553
chr10	14884938	14886007	0.17144461
chr10	14910473	14912369	0.7690852
chr10	14916283	14916796	0.08847018
chr10	14940739	14941648	0.08878737
chr10	14956295	14957111	0.26525402
chr10	14967639	14968619	0.1291515
chr10	14974455	14975581	0.14739107
chr10	14977918	14979488	0.11990209
chr10	14983787	14984344	0.1350195
chr10	14988396	14989886	0.09367204
chr10	14993765	14994474	0.18177775
chr10	14999339	15000316	0.126985
chr10	15003249	15004060	0.2209329
chr10	15008643	15009404	0.08474283
chr10	15012167	15014241	0.4986176
chr10	15023989	15024659	0.28223503
chr10	15040367	15041986	0.28216568
chr10	15047789	15048973	0.10753053
chr10	15053532	15055173	0.2356292
chr10	15073323	15073788	0.0920443
chr10	15095401	15097339	0.5792047
chr10	15116929	15119192	0.19854751
chr10	15158034	15159849	0.44784212
chr10	15182448	15183146	0.12440298
chr10	15244372	15247245	0.35258847
chr10	15273146	15274466	0.3099773
chr10	15295842	15296867	0.22719772
chr10	15299200	15300464	0.12186365
chr10	15308971	15309852	0.23925829
chr10	15323332	15325137	0.5759162
chr10	15379695	15382164	0.09173323
chr10	15423277	15424557	0.41056624
chr10	15433687	15434848	0.22661445
chr10	15515379	15516937	0.69243836
chr10	15540474	15541034	0.10394627
chr10	15549127	15549966	0.20445766
chr10	15562649	15563565	0.37128085
chr10	15567043	15569393	0.19746311
chr10	15569609	15571931	0.23760894
chr10	15584101	15585010	0.31372413
chr10	15613479	15614359	0.08519302
chr10	15632666	15634135	0.16556098
chr10	15667710	15668812	0.082551904
chr10	15695272	15696740	0.12019421
chr10	15723555	15725005	0.10944055
chr10	15801573	15802703	0.087283574
chr10	15821224	15822739	0.18993285
chr10	15866784	15868296	0.11290432
chr10	15940616	15942178	0.6782046
chr10	15964625	15965424	0.08149337
chr10	15997975	16000087	0.40513974
chr10	16023295	16024558	0.20299913
chr10	16084919	16085959	0.12976614
chr10	16102689	16103756	0.12576006
chr10	16105422	16106854	0.21034808
chr10	16111205	16113463	0.18144432
chr10	16151493	16152805	0.39194724
chr10	16189290	16190038	0.19394681
chr10	16211967	16213475	0.37558717
chr10	16252724	16254223	0.34883326
chr10	16304354	16305968	0.107367136
chr10	16428227	16428816	0.092759855
chr10	16431274	16433267	0.13932505
chr10	16470954	16472869	0.20703934
chr10	16473757	16474330	0.20252588
chr10	16474497	16475460	0.08785199
chr10	16576978	16578364	0.13519756
chr10	16632367	16632914	0.085386366
chr10	16643204	16644050	0.31376895
chr10	16644099	16644892	0.44942957
chr10	16672157	16673578	0.099570416
chr10	16684167	16685402	0.3077948
chr10	16710024	16711716	0.31496984
chr10	16713335	16714622	0.1305171
chr10	16735306	16736226	0.11283594
chr10	16741808	16742545	0.1386507
chr10	16753462	16754766	0.106140636
chr10	16760210	16761057	0.15834884
chr10	16782056	16783045	0.31127122
chr10	16789332	16790530	0.23813859
chr10	16791743	16792727	0.2927366
chr10	16812928	16814388	0.35862896
chr10	16840697	16841512	0.15780479
chr10	16843887	16845734	0.1772462
chr10	16860229	16860818	0.17591251
chr10	16866426	16868649	0.35671708
chr10	16873232	16874117	0.2142027
chr10	16909582	16910673	0.17861094
chr10	16913126	16914381	0.26230678
chr10	16928776	16929484	0.14224127
chr10	16932958	16934968	0.15442404
chr10	16970317	16972749	0.11588289
chr10	16972823	16973822	0.18344934
chr10	16989981	16990923	0.08593647
chr10	16998544	16999816	0.087084055
chr10	17074850	17076072	0.14435862
chr10	17079397	17080049	0.16283363
chr10	17097612	17098744	0.1620521
chr10	17099258	17099767	0.09495522
chr10	17102614	17103109	0.109532446
chr10	17105840	17107113	0.33076927
chr10	17120333	17122764	0.2107758
chr10	17144365	17146002	0.13878521
chr10	17195208	17196331	0.09072806
chr10	17216614	17217672	0.101215966
chr10	17221474	17222475	0.27050775
chr10	17222593	17223270	0.10589313
chr10	17267622	17268168	0.085940726
chr10	17294328	17294800	0.08373904
chr10	17315222	17317599	0.28494194
chr10	17323666	17325420	0.1679752
chr10	17334385	17336205	0.2619847
chr10	17348146	17349841	0.2457893
chr10	17364506	17366013	0.15156788
chr10	17400996	17402362	0.16650213
chr10	17406886	17408581	0.10491316
chr10	17429676	17430599	0.47849816
chr10	17430832	17431864	0.082854904
chr10	17492211	17493145	0.1943553
chr10	17500458	17501039	0.09082335
chr10	17515032	17515888	0.2147331
chr10	17751389	17752793	0.098047085
chr10	17974936	17976590	0.5317993
chr10	17989660	17990520	0.13555433
chr10	18013050	18017086	0.14187776
chr10	18100523	18101025	0.09079931
chr10	18140706	18141594	0.13611454
chr10	18327719	18329311	0.3872825
chr10	18346641	18347653	0.08585104
chr10	18372415	18372999	0.100800455
chr10	18429768	18430534	0.30283698
chr10	18500160	18500769	0.13694721
chr10	18506715	18507816	0.24239707
chr10	18541083	18541836	0.22361042
chr10	18552117	18552709	0.102722846
chr10	18669367	18670198	0.10259648
chr10	18680828	18682190	0.14738242
chr10	18734437	18735025	0.12813967
chr10	18835961	18836954	0.100507125
chr10	18901393	18901981	0.090237096
chr10	18952839	18953402	0.1024439
chr10	19047485	19048538	0.09241857
chr10	19513414	19514163	0.10552125
chr10	19528742	19530109	0.5338654
chr10	19537182	19537696	0.15225695
chr10	19554905	19556470	0.1360465
chr10	19571653	19572379	0.11021225
chr10	19658688	19659554	0.099872656
chr10	19688103	19689152	0.11887172
chr10	19799582	19800338	0.1307366
chr10	19801048	19801750	0.3758566
chr10	19909736	19911309	0.081828326
chr10	19972394	19974122	0.21643786
chr10	19979304	19980833	0.2100258
chr10	20052691	20053868	0.15035994
chr10	20083052	20083996	0.089790754
chr10	20091963	20093080	0.17330323
chr10	20134720	20136660	0.18254614
chr10	20171964	20172697	0.11259159
chr10	20193030	20193809	0.09453906
chr10	20209447	20210909	0.104556404
chr10	20219663	20220742	0.1444055
chr10	20273530	20274985	0.64941204
chr10	20352302	20353508	0.09176542
chr10	20378631	20380104	0.09851731
chr10	20421346	20422306	0.15269978
chr10	20464203	20465626	0.6316416
chr10	20495429	20496813	0.121655345
chr10	20529855	20530904	0.4809242
chr10	20548043	20548574	0.08090749
chr10	20709352	20710824	0.25027332
chr10	20751929	20752853	0.1551288
chr10	23516877	23517848	0.26291752
chr10	23522470	23523483	0.40853173
chr10	23523617	23524528	0.17464621
chr10	23913550	23914151	0.15241626
chr10	24649630	24650356	0.10834171
chr10	25698819	25700000	0.51031363
chr10	25700216	25701908	0.10247074
chr10	25740620	25741736	0.42966023
chr10	25759716	25760927	0.31839246
chr10	25834710	25835501	0.11107861
chr10	25846433	25847570	0.27149162
chr10	27022986	27023483	0.1100369
chr10	28388635	28389793	0.15955023
chr10	28744148	28745732	0.12494154
chr10	28781130	28782043	0.114310615
chr10	28783684	28784648	0.11036734
chr10	28853202	28854184	0.084441975
chr10	28867271	28868300	0.1730461
chr10	28871119	28871969	0.2968065
chr10	28908672	28910062	0.16090272
chr10	28926601	28927245	0.08963884
chr10	28927697	28928822	0.18911387
chr10	28960837	28962415	0.2531482
chr10	28980668	28981274	0.08525078
chr10	29129116	29130828	0.62214655
chr10	29207073	29208519	0.32714412
chr10	29225373	29226013	0.3053996
chr10	29241982	29242511	0.112021826
chr10	29801103	29802177	0.15109791
chr10	29898076	29899670	0.177732
chr10	29938260	29938814	0.09445235
chr10	29951286	29952929	0.44091097
chr10	30017401	30018687	0.22110943
chr10	30493998	30494604	0.15199709
chr10	30689092	30689875	0.18734801
chr10	30710163	30711592	0.12272619
chr10	30742700	30743347	0.09635656
chr10	30774637	30776009	0.2322714
chr10	30799855	30801065	0.11103409
chr10	30843012	30843876	0.17755301
chr10	30861891	30863464	0.5402279
chr10	30872899	30873858	0.29522538
chr10	30921729	30922528	0.10388247
chr10	30937483	30938343	0.108769536
chr10	30966264	30968635	0.14523287
chr10	30973621	30974755	0.31054664
chr10	30976039	30976964	0.08185432
chr10	31040546	31041154	0.19549207
chr10	31076821	31077876	0.09480372
chr10	31108652	31109981	0.2881856
chr10	31120003	31120792	0.2339353
chr10	31123308	31124042	0.098142214
chr10	31158038	31158581	0.15103167
chr10	31165703	31166583	0.10963252
chr10	31174762	31175493	0.09309053
chr10	31232660	31236533	0.37591916
chr10	31341628	31342451	0.16776277
chr10	31347311	31348664	0.5291737
chr10	31817694	31818427	0.098780036
chr10	32206014	32207439	0.083822824
chr10	32284464	32285419	0.11102987
chr10	32285853	32286645	0.23055147
chr10	33901036	33901520	0.094275765
chr10	33923027	33923996	0.081717536
chr10	33926641	33927119	0.11050415
chr10	33949486	33950877	0.25465018
chr10	33953396	33953989	0.09202859
chr10	33965770	33966864	0.14468479
chr10	33969250	33970576	0.10306721
chr10	34004909	34006756	0.17328766
chr10	34073200	34073788	0.14318258
chr10	34226636	34227323	0.10366082
chr10	34252817	34254429	0.393961
chr10	34268654	34269627	0.10425477
chr10	34293882	34295442	0.3351598
chr10	34300660	34301797	0.37385872
chr10	34397006	34397456	0.092688285
chr10	34856142	34858989	0.14138864
chr10	34891900	34893115	0.10445143
chr10	34893203	34894454	0.14891979
chr10	34957462	34958330	0.7151235
chr10	34974627	34975220	0.12325091
chr10	35050829	35052271	0.20471868
chr10	35090002	35091585	0.25478473
chr10	35104717	35106836	0.5707523
chr10	35129570	35130197	0.13116546
chr10	35163977	35165268	0.29274088
chr10	35185730	35187085	0.19852678
chr10	35206003	35207068	0.16787402
chr10	35212074	35213144	0.10196408
chr10	35230919	35232147	0.19762525
chr10	35237530	35238225	0.099672146
chr10	35334391	35335137	0.27301195
chr10	35396822	35398624	0.59165657
chr10	35426134	35426774	0.090648994
chr10	35438329	35440459	0.33606642
chr10	35457339	35458305	0.085728236
chr10	35473863	35475342	0.23014991
chr10	35476610	35477346	0.08778556
chr10	35484176	35484679	0.10362112
chr10	35485997	35488640	0.13280469
chr10	35507742	35508259	0.08731973
chr10	35546168	35547286	0.14968896
chr10	35560808	35562273	0.53185314
chr10	35594957	35596260	0.5031979
chr10	35630482	35631617	0.17241336
chr10	35641158	35643182	0.30244428
chr10	35694399	35695107	0.23682879
chr10	35697558	35699079	0.31664303
chr10	35707924	35708641	0.10053246
chr10	35735402	35736315	0.108091764
chr10	35823969	35825120	0.09854742
chr10	35854614	35855317	0.10715419
chr10	35868002	35870752	0.31372148
chr10	35890524	35891309	0.106393136
chr10	35919649	35920884	0.17171162
chr10	35939943	35941734	0.25073966
chr10	35944259	35946227	0.55354357
chr10	36036049	36037974	0.21654782
chr10	36093650	36094952	0.23768544
chr10	36106932	36107960	0.26341423
chr10	36178840	36180279	0.3981709
chr10	36195323	36195999	0.13352515
chr10	36212784	36214024	0.15166606
chr10	36358399	36359856	0.21809335
chr10	36487759	36489254	0.6142024
chr10	36512106	36513974	0.23937441
chr10	36981944	36983350	0.66389775
chr10	36988445	36989340	0.33819625
chr10	37031824	37032818	0.21806185
chr10	37035806	37036493	0.1946886
chr10	37044308	37045164	0.15190306
chr10	37049349	37050507	0.112074435
chr10	37060732	37061440	0.24343555
chr10	37084533	37086710	0.28786927
chr10	37087167	37089120	0.14501522
chr10	37103978	37104645	0.17757063
chr10	37110247	37111243	0.11632713
chr10	37144269	37146136	0.21950445
chr10	37151059	37151849	0.10224777
chr10	37195261	37196689	0.41164193
chr10	37200323	37201352	0.21965598
chr10	37226743	37228299	0.41948065
chr10	37231168	37232055	0.3700029
chr10	37305715	37306407	0.09531569
chr10	37312227	37313382	0.1972636
chr10	37323504	37325534	0.6008028
chr10	37367448	37368606	0.31260026
chr10	37390790	37391684	0.09592148
chr10	37397842	37398979	0.119669355
chr10	37418127	37419903	0.3559317
chr10	37432563	37433389	0.16631997
chr10	37465646	37467345	0.33570975
chr10	37473834	37474945	0.14174896
chr10	37476438	37476964	0.11630125
chr10	37480567	37481044	0.085629076
chr10	37497158	37499392	0.35053074
chr10	37529648	37531052	0.38624078
chr10	37553607	37554616	0.15152481
chr10	37627422	37628217	0.084352076
chr10	37664377	37665103	0.17691416
chr10	37963938	37965169	0.13194042
chr10	38004717	38005485	0.108865574
chr10	38147960	38148946	0.11936295
chr10	38218051	38218956	0.19801556
chr10	38422666	38424731	0.443696
chr10	38430025	38431225	0.1287435
chr10	38445262	38446028	0.15093091
chr10	38472957	38475312	0.5856316
chr10	38544602	38545063	0.0860511
chr10	38563970	38565658	0.46590558
chr10	38606571	38609552	0.2703198
chr10	38636253	38637159	0.08192235
chr10	38645842	38646964	0.276383
chr10	38658596	38661269	0.20771909
chr10	38699945	38701232	0.51381725
chr10	38835133	38836365	0.36754617
chr10	38865216	38865648	0.086018465
chr10	38866707	38868113	0.20220979
chr10	38882976	38883902	0.106677726
chr10	38884508	38886753	0.27302074
chr10	38890871	38892342	0.4305215
chr10	38923421	38925226	0.12007981
chr10	38963802	38964862	0.25920248
chr10	38974127	38975307	0.18959278
chr10	39009579	39010701	0.6716425
chr10	39105256	39106497	0.112143494
chr10	39127674	39128590	0.20082733
chr10	39154088	39155482	0.21998398
chr10	39176696	39177996	0.25624475
chr10	39178677	39179700	0.16288684
chr10	39183802	39186515	0.117461875
chr10	39190904	39192314	0.10796032
chr10	39203467	39204025	0.11010944
chr10	39205149	39205785	0.18693316
chr10	39214271	39215815	0.2268357
chr10	39225709	39227354	0.38678077
chr10	39239225	39240352	0.14873625
chr10	39264596	39265112	0.10620401
chr10	39269963	39270888	0.16196457
chr10	39339851	39341067	0.2917841
chr10	39377324	39378147	0.14517759
chr10	39389119	39390078	0.21622673
chr10	39396362	39397468	0.1252776
chr10	39429818	39431303	0.10662004
chr10	39434394	39435288	0.23284213
chr10	39496473	39497324	0.10163505
chr10	39559039	39560499	0.8283824
chr10	39647377	39649108	0.75794786
chr10	39838957	39839824	0.120935746
chr10	39894594	39896187	0.64778566
chr10	39973845	39974782	0.49726698
chr10	39976407	39977133	0.11132216
chr10	39980103	39981333	0.24731003
chr10	40016119	40017014	0.091319345
chr10	40019295	40019936	0.10748763
chr10	40040925	40042059	0.098697975
chr10	40050005	40050853	0.09374237
chr10	40066340	40067343	0.24943277
chr10	40068131	40069006	0.53232145
chr10	40105262	40106138	0.12458375
chr10	40132794	40133626	0.13782944
chr10	40142696	40143635	0.12696368
chr10	40147588	40149240	0.25297454
chr10	40221683	40222405	0.21074156
chr10	40248760	40249420	0.11102223
chr10	40257150	40257918	0.08152648
chr10	40276272	40277466	0.7964368
chr10	40336082	40336767	0.093687445
chr10	40381323	40382899	0.65793663
chr10	40418802	40419846	0.23416364
chr10	40570136	40570772	0.13950081
chr10	40593279	40594091	0.40317997
chr10	40594578	40595853	0.14977737
chr10	40603692	40604544	0.23639227
chr10	40608367	40608875	0.090968706
chr10	40622180	40622785	0.115472876
chr10	40636732	40637857	0.42657664
chr10	40643292	40645438	0.55222785
chr10	40691686	40692808	0.15881065
chr10	40783682	40785134	0.27416798
chr10	41295643	41296253	0.12222462
chr10	42292811	42293432	0.14354791
chr10	42302303	42303117	0.14624512
chr10	42554453	42555062	0.13772972
chr10	42688955	42689875	0.17994237
chr10	42695500	42696008	0.12994689
chr10	42737463	42738795	0.31260413
chr10	42771126	42772151	0.19229138
chr10	42865755	42868111	0.39902136
chr10	42894746	42895861	0.0897092
chr10	42940833	42942522	0.36465916
chr10	43002147	43002758	0.24018335
chr10	43015091	43015782	0.12426649
chr10	43022060	43024792	0.46960354
chr10	43041484	43042125	0.080988966
chr10	43091325	43091795	0.10907599
chr10	43156904	43157904	0.18521748
chr10	43181032	43182338	0.44156778
chr10	43232503	43233458	0.5263892
chr10	43243195	43244572	0.08742227
chr10	43321530	43322529	0.10642287
chr10	43331198	43332726	0.5528922
chr10	43392043	43393306	0.3319598
chr10	43395187	43396012	0.49737772
chr10	43407035	43407495	0.08816792
chr10	43423944	43425041	0.11989156
chr10	43437512	43439820	0.20933959
chr10	43460812	43461287	0.09910829
chr10	43467707	43468428	0.20903695
chr10	43532321	43533858	0.17853744
chr10	43536587	43538154	0.2789185
chr10	43552766	43553911	0.48627132
chr10	43560451	43561535	0.201362
chr10	43564770	43565772	0.3714625
chr10	43629766	43630264	0.11039608
chr10	44072506	44073325	0.111648016
chr10	44079089	44079621	0.10526329
chr10	44583874	44584823	0.16196601
chr10	44926585	44927793	0.40620947
chr10	44950961	44952357	0.27769512
chr10	45000614	45001618	0.30943447
chr10	45014429	45015161	0.2570747
chr10	45036215	45037320	0.35460404
chr10	45046665	45047464	0.08661793
chr10	45053785	45054852	0.31579575
chr10	45058649	45060146	0.2796844
chr10	45070280	45071152	0.08356518
chr10	45077734	45079477	0.22616561
chr10	45082528	45083716	0.21370128
chr10	45086588	45087660	0.12184529
chr10	45269777	45271314	0.6066968
chr10	45291627	45292073	0.0870298
chr10	45299503	45300557	0.50448745
chr10	45308422	45309403	0.16769844
chr10	45314540	45316194	0.25206617
chr10	45333878	45335405	0.43961358
chr10	45405873	45407346	0.21616288
chr10	45410217	45410762	0.099838674
chr10	45413312	45415826	0.39437237
chr10	45438524	45439156	0.081590444
chr10	45453220	45454292	0.20313086
chr10	45475456	45475922	0.09632195
chr10	45516263	45517171	0.08058172
chr10	45517606	45518636	0.12016007
chr10	45527460	45528370	0.12425305
chr10	45553861	45555597	0.55562043
chr10	45574611	45575577	0.18806598
chr10	45607798	45610163	0.4810617
chr10	45627833	45628623	0.0819327
chr10	45678207	45678822	0.08101039
chr10	45681714	45682577	0.16544504
chr10	45746718	45749337	0.15539058
chr10	45767985	45768603	0.23508613
chr10	45774117	45776802	0.2865745
chr10	45824433	45826390	0.2784427
chr10	45845671	45847226	0.1354791
chr10	45872628	45873986	0.11026008
chr10	45927678	45929415	0.28600872
chr10	45961188	45962363	0.47537637
chr10	45972570	45973582	0.18050425
chr10	46003187	46003981	0.19627081
chr10	46071118	46071874	0.093416624
chr10	46088479	46090160	0.19648565
chr10	46151218	46151806	0.1477472
chr10	46168183	46169381	0.3858084
chr10	46205326	46206251	0.11644206
chr10	46231589	46233783	0.39233053
chr10	46240421	46242292	0.4015289
chr10	46265170	46266616	0.13735268
chr10	46294316	46295665	0.13023302
chr10	46301426	46303512	0.09967169
chr10	46305645	46306815	0.09181626
chr10	46326505	46327377	0.17007253
chr10	46336681	46338778	0.37097314
chr10	46346781	46348308	0.23839141
chr10	46349381	46350821	0.3551931
chr10	46377785	46378426	0.100291915
chr10	46419538	46422262	0.17276207
chr10	46436842	46438293	0.11262382
chr10	46460060	46461168	0.11106391
chr10	46475021	46476664	0.4260068
chr10	46538837	46541016	0.64747
chr10	46572855	46574656	0.2834731
chr10	46647694	46648606	0.16497639
chr10	46678182	46680173	0.3504744
chr10	46681363	46681976	0.12668136
chr10	46705475	46706025	0.1154918
chr10	46713018	46714533	0.20493293
chr10	46716849	46717704	0.084067106
chr10	46741788	46744067	0.29990423
chr10	46789927	46791708	0.20744734
chr10	46837280	46838307	0.3240319
chr10	47078074	47078840	0.13338965
chr10	47147683	47148436	0.32020855
chr10	47186762	47187765	0.10924227
chr10	47227055	47228943	0.53557104
chr10	47242671	47243267	0.18783695
chr10	47264156	47265434	0.16120183
chr10	47292010	47292696	0.09975665
chr10	47320231	47321532	0.49666953
chr10	47403436	47404829	0.09915172
chr10	47406984	47407571	0.14091071
chr10	47413493	47414273	0.15780516
chr10	47463214	47464651	0.24023567
chr10	47470014	47470587	0.101659976
chr10	47576760	47578374	0.24308598
chr10	47601889	47602669	0.10371653
chr10	47646694	47647772	0.21043259
chr10	47690380	47691681	0.2513604
chr10	47700242	47701121	0.19589876
chr10	47783091	47784943	0.2384265
chr10	47836670	47837793	0.6034053
chr10	47921070	47923165	0.37678087
chr10	48000673	48003077	0.5707626
chr10	48025849	48026331	0.11653312
chr10	48027409	48027899	0.120828934
chr10	48031251	48032488	0.30380186
chr10	48107205	48108749	0.15682003
chr10	48130521	48131428	0.10204606
chr10	48198179	48199242	0.13455936
chr10	48223334	48224504	0.12170966
chr10	48357379	48359256	0.10156528
chr10	48384919	48385619	0.15992661
chr10	48386942	48388509	0.5640962
chr10	48558463	48561065	0.4149546
chr10	48600875	48602327	0.24664566
chr10	48640454	48641302	0.08736891
chr10	48644822	48646064	0.14266145
chr10	48662377	48664475	0.46767837
chr10	48680482	48681060	0.15745799
chr10	48685845	48686999	0.15000474
chr10	48709558	48710902	0.53905404
chr10	48718831	48719554	0.09013052
chr10	48721651	48722423	0.13167255
chr10	48744519	48745166	0.16473354
chr10	48762580	48763685	0.2051961
chr10	48775830	48777368	0.22996792
chr10	48885956	48886854	0.27543113
chr10	48931511	48932448	0.40473187
chr10	48946059	48946871	0.12158009
chr10	49010780	49012167	0.11720278
chr10	49077115	49078375	0.72827315
chr10	49093305	49093918	0.14298159
chr10	49099840	49101354	0.31091052
chr10	49109455	49110407	0.12947823
chr10	49157790	49159774	0.14662166
chr10	49186946	49187678	0.0907569
chr10	49201396	49202144	0.24097805
chr10	49206594	49207994	0.17321026
chr10	49215113	49215874	0.13466987
chr10	49228450	49230275	0.17787829
chr10	49240341	49241019	0.16910459
chr10	49302503	49303696	0.16931233
chr10	49312794	49313619	0.11284293
chr10	49318389	49319967	0.22056282
chr10	49320637	49321509	0.09768343
chr10	49323464	49324535	0.12745222
chr10	49331872	49332953	0.09384225
chr10	49408505	49410179	0.14405704
chr10	50162220	50164092	0.22045259
chr10	50168381	50172475	0.33753437
chr10	50173402	50174224	0.16934161
chr10	50194467	50195106	0.08162516
chr10	50229379	50230512	0.092135474
chr10	50341440	50342497	0.32200378
chr10	50992579	50994285	0.1317031
chr10	51174885	51175942	0.13383308
chr10	51225702	51226545	0.12754816
chr10	51235864	51236946	0.66503364
chr10	51461206	51462039	0.15697181
chr10	51471397	51472063	0.10344071
chr10	51538942	51540094	0.11918696
chr10	51580055	51581119	0.16775404
chr10	51606007	51606525	0.09787963
chr10	51616307	51617046	0.11851255
chr10	51621915	51622711	0.09477928
chr10	51887135	51887741	0.11742072
chr10	51976367	51976851	0.08955587
chr10	52053910	52054761	0.33297065
chr10	52078783	52080085	0.43962643
chr10	52640449	52641600	0.15237847
chr10	52648081	52649092	0.14286427
chr10	52697641	52699167	0.30423865
chr10	52791054	52792981	0.1793007
chr10	52855712	52856428	0.15557593
chr10	52889486	52890006	0.080093
chr10	53213656	53214361	0.24463409
chr10	53314245	53315367	0.14772634
chr10	53321555	53322541	0.7244117
chr10	53324744	53325493	0.11376737
chr10	53346021	53347708	0.23326148
chr10	53379498	53380263	0.13008264
chr10	53413244	53415072	0.109960556
chr10	53459142	53459651	0.08430867
chr10	53653914	53654503	0.20346223
chr10	53750172	53751420	0.08684257
chr10	53759830	53761862	0.29704222
chr10	53822630	53824060	0.31528363
chr10	53830679	53832374	0.31220108
chr10	53886169	53887571	0.19510467
chr10	53890502	53891691	0.322233
chr10	53976204	53977079	0.1040599
chr10	54116474	54117718	0.11039986
chr10	54189844	54191005	0.18205085
chr10	54212961	54214840	0.080756396
chr10	54256961	54257736	0.19011432
chr10	54257790	54258814	0.17637868
chr10	54265804	54266265	0.09201067
chr10	54291487	54292291	0.16668771
chr10	54319454	54320930	0.11761754
chr10	54365684	54366584	0.11140882
chr10	54595235	54595685	0.100236416
chr10	54710718	54713197	0.13908151
chr10	54724021	54725647	0.27423567
chr10	54812983	54814390	0.1574847
chr10	54856247	54857211	0.08041227
chr10	54892355	54893267	0.09755401
chr10	54915437	54915919	0.10611105
chr10	55016273	55018384	0.7676385
chr10	55148345	55150042	0.13112432
chr10	55185964	55187293	0.7881285
chr10	55208917	55209565	0.1608213
chr10	55234220	55235205	0.43809927
chr10	55238114	55238633	0.11639825
chr10	55253198	55254353	0.20293723
chr10	55296059	55297254	0.384813
chr10	55301733	55302834	0.18549012
chr10	55332366	55333144	0.25857455
chr10	55338671	55339737	0.28647247
chr10	55359001	55359527	0.14326563
chr10	55362913	55363921	0.10543899
chr10	55369073	55370146	0.22209705
chr10	55384442	55386138	0.18946612
chr10	55388052	55389769	0.08360112
chr10	55396620	55397757	0.12215352
chr10	55415331	55415934	0.14300533
chr10	55418146	55419241	0.22518855
chr10	55424219	55425078	0.18556781
chr10	55426503	55427163	0.1625939
chr10	55428164	55428750	0.18213794
chr10	55429393	55429940	0.15390995
chr10	55441474	55442082	0.09140104
chr10	55451049	55454054	0.13770796
chr10	55454543	55455827	0.09823305
chr10	55480799	55481359	0.123021826
chr10	55523909	55524539	0.20003992
chr10	55614371	55615409	0.13743484
chr10	55621459	55622246	0.11543224
chr10	55626726	55627421	0.16297196
chr10	55630139	55631109	0.16465703
chr10	55641771	55642866	0.118000954
chr10	55666304	55667678	0.54128045
chr10	55668975	55669970	0.18148886
chr10	55681609	55683372	0.17321326
chr10	55707101	55708104	0.19029906
chr10	55708596	55710163	0.2447481
chr10	55710371	55711868	0.16994986
chr10	55734806	55735281	0.0838363
chr10	55738770	55740673	0.14694643
chr10	55745175	55745786	0.10307166
chr10	55752075	55753652	0.1658717
chr10	55753864	55755726	0.1411271
chr10	55764984	55766070	0.18196696
chr10	55766884	55768649	0.12022025
chr10	55779436	55779925	0.099998064
chr10	55827914	55829451	0.2004747
chr10	55856782	55857700	0.17683026
chr10	55898899	55900586	0.1374773
chr10	55931010	55931986	0.3908983
chr10	55932352	55932895	0.120427825
chr10	55933167	55934044	0.22187684
chr10	55956260	55958040	0.08450812
chr10	55964245	55965131	0.16650213
chr10	55967437	55968043	0.112615265
chr10	55982410	55983722	0.50131875
chr10	56012315	56013296	0.20749576
chr10	56021095	56023045	0.24884388
chr10	56031610	56033405	0.48892847
chr10	56044647	56046025	0.14749517
chr10	56089105	56089693	0.084129766
chr10	56109927	56111874	0.35770786
chr10	56136330	56137105	0.24242997
chr10	56147454	56148541	0.11711856
chr10	56154815	56156849	0.24710825
chr10	56189591	56191464	0.23351842
chr10	56198179	56200031	0.3341708
chr10	56231789	56233312	0.18661281
chr10	56236332	56237736	0.29878414
chr10	56255853	56258116	0.32627475
chr10	56269096	56270299	0.13131873
chr10	56275836	56277520	0.35174394
chr10	56289967	56290797	0.2222343
chr10	56291177	56292016	0.08248259
chr10	56303504	56304881	0.110910445
chr10	56335038	56336636	0.3257139
chr10	56345416	56346632	0.16990216
chr10	56349670	56350457	0.2262177
chr10	56350946	56352069	0.17140956
chr10	56354629	56355372	0.16425453
chr10	56369344	56369920	0.12566103
chr10	56373615	56374197	0.09820973
chr10	56374552	56375938	0.29809874
chr10	56380763	56383835	0.17532825
chr10	56405137	56406469	0.2755153
chr10	56408097	56410592	0.16398065
chr10	56536766	56537664	0.11543246
chr10	56538482	56539140	0.122024566
chr10	56567395	56568068	0.0918702
chr10	56574492	56576394	0.4448512
chr10	56584720	56585316	0.16842116
chr10	56586806	56587682	0.101131685
chr10	56591525	56592772	0.43219888
chr10	56593937	56594894	0.17929527
chr10	56696127	56697008	0.14122176
chr10	56755506	56756845	0.34672242
chr10	56796741	56798033	0.68528175
chr10	56814597	56815481	0.43388346
chr10	56820859	56823059	0.092297114
chr10	56884094	56885331	0.12855355
chr10	56888506	56889674	0.30661172
chr10	56908318	56909585	0.1409178
chr10	56930017	56931944	0.51619405
chr10	56975051	56975752	0.11294261
chr10	57013179	57014410	0.4071817
chr10	57019998	57023536	0.1691613
chr10	57035716	57038106	0.22696614
chr10	57048898	57049438	0.11766559
chr10	57054437	57055781	0.26351073
chr10	57066696	57068886	0.2459164
chr10	57098305	57099041	0.15923642
chr10	57125024	57125783	0.13548712
chr10	57132237	57133423	0.25496018
chr10	57202667	57203490	0.13023628
chr10	57207780	57208145	0.08014971
chr10	57243043	57243924	0.106893495
chr10	57350817	57352283	0.5519234
chr10	57363200	57364361	0.4069575
chr10	57383058	57384072	0.39874226
chr10	57398135	57399711	0.4726016
chr10	57423254	57423771	0.09436962
chr10	57714248	57714824	0.12081864
chr10	58064878	58065827	0.12428315
chr10	58069627	58070698	0.106168814
chr10	58074758	58076389	0.17042483
chr10	58082444	58084782	0.46567115
chr10	58221664	58222729	0.12556268
chr10	58246379	58246995	0.0848312
chr10	58282314	58284788	0.29736084
chr10	58304824	58305743	0.40596095
chr10	58316326	58317009	0.26124066
chr10	58331635	58333208	0.11046771
chr10	58353896	58355245	0.3307753
chr10	58363516	58364181	0.088835716
chr10	58496768	58497433	0.1464392
chr10	58515693	58517791	0.2762577
chr10	58524354	58525746	0.65236896
chr10	58534761	58535328	0.13550657
chr10	58536337	58537310	0.20454358
chr10	58548919	58549439	0.088957205
chr10	58573805	58574930	0.08364342
chr10	58600818	58603786	0.107821025
chr10	58633434	58634129	0.16327938
chr10	58635359	58636601	0.19331756
chr10	58647500	58648117	0.12581973
chr10	58653334	58654032	0.1399846
chr10	58655581	58656356	0.08488731
chr10	58662752	58663560	0.13776822
chr10	58669420	58670225	0.08327696
chr10	58710845	58712185	0.46853632
chr10	58730400	58731102	0.23687564
chr10	58731694	58732216	0.21102275
chr10	58739033	58740505	0.30841532
chr10	58753393	58755119	0.09749781
chr10	58786979	58789285	0.31290588
chr10	58879271	58880198	0.10716692
chr10	58881269	58881782	0.10003133
chr10	58911072	58913037	0.56772196
chr10	58997334	58998658	0.5190955
chr10	59098039	59099901	0.46427724
chr10	59236629	59237353	0.095544115
chr10	59311853	59312853	0.11293702
chr10	59313245	59313909	0.13977616
chr10	59323912	59325605	0.6746807
chr10	59336307	59337655	0.3109782
chr10	59344818	59345363	0.14296187
chr10	59352442	59353791	0.3319962
chr10	59354120	59354817	0.12169787
chr10	59415603	59417036	0.16830829
chr10	59436304	59438221	0.521495
chr10	59464062	59465409	0.14928642
chr10	59472688	59473245	0.12079749
chr10	59481667	59483520	0.43730435
chr10	59503681	59505169	0.38518432
chr10	59505704	59507218	0.22157961
chr10	59583698	59584432	0.1012708
chr10	60897032	60897866	0.15339217
chr10	60927955	60928562	0.12945923
chr10	61131848	61133068	0.28647318
chr10	61149544	61151616	0.4768479
chr10	61160929	61163426	0.42724273
chr10	61298136	61299901	0.4965118
chr10	61307563	61308524	0.12657037
chr10	61341327	61342048	0.18403403
chr10	61348048	61349191	0.32650405
chr10	61397683	61398794	0.09867689
chr10	61405798	61407562	0.36338943
chr10	61407695	61408729	0.22860865
chr10	61413795	61415618	0.3745569
chr10	61423521	61424172	0.13985033
chr10	61443166	61444497	0.14801776
chr10	61465687	61468345	0.36126173
chr10	61543313	61544383	0.16172712
chr10	61550579	61551989	0.10116123
chr10	61554812	61555475	0.09540041
chr10	61575152	61575700	0.09157952
chr10	61724212	61726633	0.25422493
chr10	61727622	61729787	0.2618689
chr10	61734382	61735496	0.21209994
chr10	61744633	61745844	0.42910263
chr10	61747602	61750234	0.13689041
chr10	61787602	61788303	0.09286016
chr10	61833211	61834279	0.124339074
chr10	61844673	61845381	0.21136388
chr10	61865301	61866725	0.17330082
chr10	61903322	61905339	0.67189664
chr10	61933726	61934644	0.11741503
chr10	61947859	61948457	0.13606943
chr10	61948971	61949698	0.12116526
chr10	62000980	62002441	0.26691067
chr10	62010002	62013431	0.3017194
chr10	62022317	62022986	0.15228905
chr10	62213357	62214885	0.19401231
chr10	62238669	62239356	0.38633272
chr10	62344940	62346607	0.21261787
chr10	62346800	62348023	0.24217787
chr10	62351790	62352382	0.14543025
chr10	62359313	62359839	0.17014702
chr10	62368327	62370786	0.20743158
chr10	62371319	62372744	0.15531716
chr10	62391456	62393073	0.3021394
chr10	62396639	62398131	0.12738732
chr10	62417692	62418797	0.120766796
chr10	62511290	62512443	0.3595429
chr10	62546304	62546801	0.089142255
chr10	62554127	62554698	0.098975554
chr10	62578607	62579553	0.11763606
chr10	62650948	62652630	0.24552153
chr10	62652724	62653713	0.20192163
chr10	62770319	62771328	0.13359639
chr10	62780350	62781050	0.119019106
chr10	62796086	62797429	0.35184795
chr10	62885950	62887101	0.2442363
chr10	62924210	62924718	0.12607396
chr10	62939313	62940561	0.4856001
chr10	62963237	62964167	0.1059799
chr10	62982583	62983100	0.100408435
chr10	62984272	62985820	0.1956499
chr10	63023804	63025170	0.4694481
chr10	63103879	63104848	0.5219896
chr10	63148521	63150310	0.14506334
chr10	63192835	63193419	0.21076652
chr10	63195538	63196016	0.09267541
chr10	63213477	63214097	0.094292395
chr10	63222159	63222720	0.16735059
chr10	63223712	63224646	0.17417689
chr10	63229337	63230163	0.16440393
chr10	63232343	63232898	0.14905578
chr10	63236220	63236693	0.0943681
chr10	63250072	63252298	0.20299834
chr10	63299173	63299842	0.14353557
chr10	63305352	63306508	0.08746553
chr10	63326459	63327285	0.101911984
chr10	63335627	63336620	0.1813604
chr10	63341469	63342183	0.18890977
chr10	63359355	63359956	0.15488718
chr10	63364580	63365709	0.17280935
chr10	63367947	63368840	0.12338971
chr10	63370756	63373419	0.33151683
chr10	63409338	63410222	0.15751374
chr10	63411015	63411881	0.14364983
chr10	63427985	63429089	0.16498278
chr10	63450272	63451031	0.08138807
chr10	63454336	63454772	0.081578895
chr10	63457690	63459023	0.23217721
chr10	63463806	63465444	0.26624736
chr10	63486943	63488108	0.26438448
chr10	63530493	63532025	0.22409387
chr10	63575862	63576705	0.14274499
chr10	63578293	63579002	0.12256896
chr10	63591264	63592638	0.13872176
chr10	63605470	63606977	0.17859715
chr10	63615296	63616915	0.40733346
chr10	63637117	63638704	0.4562831
chr10	63653112	63654348	0.5514668
chr10	63671954	63673142	0.28903
chr10	63680665	63681190	0.08708995
chr10	63699163	63700809	0.14746065
chr10	63708691	63709789	0.098785475
chr10	63775704	63776631	0.13129969
chr10	63809846	63811715	0.51156056
chr10	63837653	63838234	0.13145658
chr10	63871684	63874708	0.09909678
chr10	64067457	64068320	0.18202002
chr10	64079079	64081418	0.09686007
chr10	64120757	64122318	0.49883604
chr10	64174283	64176162	0.48990065
chr10	64201114	64202860	0.2038193
chr10	64203351	64204101	0.25554478
chr10	64205423	64206927	0.2230947
chr10	64228188	64229384	0.46461126
chr10	64268249	64269019	0.26585728
chr10	64272399	64273655	0.40096557
chr10	64286995	64287859	0.22342579
chr10	64296444	64297823	0.12353626
chr10	64307501	64308097	0.13877404
chr10	64326915	64328989	0.22228606
chr10	64338034	64338841	0.19074969
chr10	64346691	64348169	0.2561443
chr10	64371183	64372429	0.3276517
chr10	64373224	64373902	0.22045928
chr10	64468987	64469674	0.15294412
chr10	64508669	64509493	0.10271523
chr10	64557661	64559723	0.32741633
chr10	64564786	64565326	0.08176021
chr10	64583747	64585019	0.20463318
chr10	64590622	64592075	0.3357059
chr10	64597951	64598501	0.16427356
chr10	64608505	64609522	0.21433267
chr10	64635583	64636529	0.17999929
chr10	64671909	64672545	0.0993298
chr10	64693579	64694342	0.08532711
chr10	64703006	64703633	0.082595274
chr10	64703741	64707897	0.08705284
chr10	64713296	64713826	0.13599773
chr10	64719935	64720993	0.15567185
chr10	64875732	64876308	0.10030847
chr10	64958204	64960696	0.5396613
chr10	64993935	64995138	0.18493113
chr10	65005924	65006475	0.09492813
chr10	65038657	65039362	0.08139957
chr10	65045232	65047075	0.3627427
chr10	65066346	65067873	0.08015014
chr10	65077865	65078706	0.113421164
chr10	65088745	65089903	0.416421
chr10	65098719	65099427	0.12850645
chr10	65166071	65169120	0.5321884
chr10	65214760	65216801	0.111092724
chr10	65241760	65243244	0.094836235
chr10	65269226	65270852	0.16796403
chr10	65453794	65454956	0.089864485
chr10	65488579	65489617	0.37524277
chr10	65545239	65546148	0.38320708
chr10	65622449	65623386	0.111049935
chr10	65678801	65679972	0.6690138
chr10	65811404	65812227	0.12105264
chr10	65822482	65823741	0.5502756
chr10	65836642	65838813	0.3838625
chr10	65862479	65863660	0.576839
chr10	65876971	65878235	0.08369086
chr10	65878358	65879298	0.08999713
chr10	65885044	65886011	0.10079802
chr10	65908168	65909750	0.23013076
chr10	65929627	65930093	0.08860864
chr10	65975774	65976962	0.20652403
chr10	65977716	65978905	0.15801117
chr10	66012150	66013868	0.25629428
chr10	66020412	66021236	0.15596059
chr10	66027885	66029552	0.09925383
chr10	66030586	66032869	0.15701258
chr10	66046946	66047926	0.33438548
chr10	66052352	66053421	0.33727866
chr10	66070336	66071487	0.32962868
chr10	66113447	66114559	0.7208994
chr10	66129070	66130449	0.24392079
chr10	66179853	66180815	0.14268544
chr10	66185436	66187295	0.18349032
chr10	66190241	66190965	0.18516958
chr10	66194972	66196631	0.25875804
chr10	66197239	66197912	0.09773969
chr10	66209140	66210507	0.35773
chr10	66215386	66216555	0.2430822
chr10	66263413	66264165	0.45530236
chr10	66303267	66304518	0.16453311
chr10	66350200	66350930	0.14051867
chr10	66398885	66399754	0.08159243
chr10	66424671	66426968	0.50354254
chr10	66545090	66546512	0.38154942
chr10	66565592	66566904	0.1642429
chr10	66568355	66569158	0.09582721
chr10	66572101	66573374	0.13514142
chr10	66574305	66574962	0.39022002
chr10	66589602	66590614	0.23414065
chr10	66597683	66598359	0.16480362
chr10	66598560	66599598	0.23375997
chr10	66604372	66605097	0.08477761
chr10	66640843	66643451	0.41668558
chr10	66673178	66674343	0.18682703
chr10	66709730	66711131	0.40149486
chr10	66743756	66744372	0.08441996
chr10	66746118	66746725	0.11256724
chr10	66759918	66760478	0.109251045
chr10	66761291	66765188	0.52944285
chr10	66811641	66812422	0.3161246
chr10	66944294	66945484	0.4378833
chr10	66983137	66984852	0.6123344
chr10	67051890	67052824	0.2775366
chr10	67058907	67059686	0.1541124
chr10	67085506	67086405	0.24454473
chr10	67153304	67154149	0.11193158
chr10	67188811	67189889	0.3044482
chr10	67216226	67217471	0.41660395
chr10	67259211	67260068	0.085157
chr10	67332169	67335442	0.32693532
chr10	67384217	67384707	0.14654177
chr10	67406122	67407395	0.2143397
chr10	67418156	67419363	0.40373957
chr10	67454988	67455617	0.106656045
chr10	67465414	67466874	0.4657201
chr10	67512245	67512806	0.0855935
chr10	67514734	67516784	0.45569792
chr10	67534850	67535641	0.086039215
chr10	67602750	67603272	0.09434219
chr10	67636310	67637812	0.12818205
chr10	67713118	67714444	0.15138176
chr10	67732951	67733986	0.115804136
chr10	67810778	67812458	0.6174428
chr10	67841642	67843020	0.17824522
chr10	67848885	67849859	0.0893855
chr10	68607794	68608773	0.08336232
chr10	68631883	68632677	0.13126834
chr10	69009618	69011673	0.1449685
chr10	69019494	69020480	0.12253517
chr10	69033175	69034087	0.09690824
chr10	69046677	69047263	0.11128022
chr10	69060348	69060873	0.08382616
chr10	69085344	69086028	0.14663997
chr10	69086332	69086867	0.09519076
chr10	69170394	69171586	0.19202566
chr10	69225458	69226997	0.20293368
chr10	69588283	69589181	0.1193017
chr10	69590033	69590965	0.083268866
chr10	69748215	69749904	0.45082423
chr10	69764753	69766605	0.4425353
chr10	69850050	69851692	0.51874673
chr10	69871978	69872882	0.28893483
chr10	69890069	69891099	0.34680742
chr10	69896569	69897311	0.19877419
chr10	69909843	69910509	0.11895692
chr10	69965590	69966347	0.13037492
chr10	69972131	69973670	0.24168561
chr10	69975784	69976198	0.089079455
chr10	70381132	70382466	0.14020996
chr10	70400780	70401736	0.17593817
chr10	70423217	70424543	0.10411518
chr10	70448965	70450032	0.2508864
chr10	70643702	70644516	0.23009756
chr10	70651209	70652139	0.17835169
chr10	70664083	70664935	0.13382657
chr10	70677902	70679515	0.32412115
chr10	70740061	70741799	0.09210041
chr10	70743699	70744646	0.088056654
chr10	70745355	70746059	0.12384917
chr10	70771370	70772028	0.14922272
chr10	70803907	70804605	0.14645855
chr10	70858497	70859398	0.11238183
chr10	70863949	70865004	0.39343995
chr10	70889578	70890372	0.4545678
chr10	71262371	71262919	0.16978326
chr10	71295575	71297589	0.26470372
chr10	71354106	71355560	0.34288564
chr10	71369409	71370167	0.12626202
chr10	71405448	71405890	0.08947925
chr10	71415215	71416746	0.60280603
chr10	71661245	71662662	0.13179266
chr10	71746550	71747680	0.6370833
chr10	71757368	71759802	0.1105219
chr10	71963067	71963579	0.10108538
chr10	72027773	72028387	0.14811596
chr10	72030899	72031633	0.13233131
chr10	72047840	72049868	0.37093633
chr10	72059393	72060911	0.3915219
chr10	72094508	72096440	0.46397817
chr10	72104597	72106256	0.2733141
chr10	72142260	72143291	0.25440884
chr10	72145260	72145928	0.12696496
chr10	72166289	72167047	0.25793728
chr10	72223134	72223663	0.09417849
chr10	72354485	72356249	0.6904301
chr10	72377749	72378341	0.20052496
chr10	72403710	72404483	0.122008726
chr10	72448853	72450822	0.42447633
chr10	72677656	72678104	0.08899928
chr10	72702563	72703766	0.0939902
chr10	72723851	72724720	0.1405061
chr10	72767519	72768729	0.2339667
chr10	72813203	72815319	0.7674734
chr10	72837192	72837780	0.19909193
chr10	72854489	72855859	0.51099086
chr10	72886080	72886711	0.1585422
chr10	72888658	72889605	0.091518365
chr10	72896078	72897082	0.17513186
chr10	72945786	72946546	0.088568896
chr10	73032610	73033961	0.13058777
chr10	73047175	73048584	0.09082157
chr10	73111970	73113208	0.1889317
chr10	73119583	73121545	0.120166875
chr10	73174390	73174885	0.08120027
chr10	73182805	73184803	0.30613652
chr10	73193087	73193542	0.087549046
chr10	73194378	73196632	0.3954991
chr10	73273852	73275748	0.21378069
chr10	73301155	73301809	0.09624605
chr10	73322860	73323590	0.13544479
chr10	73345749	73347109	0.14858809
chr10	73352202	73352963	0.11485662
chr10	73399013	73400461	0.25243187
chr10	73413236	73413867	0.10487747
chr10	73507717	73508920	0.26675946
chr10	73513613	73514105	0.11603069
chr10	73532182	73532734	0.15511003
chr10	73532868	73533475	0.29875746
chr10	73588719	73590192	0.4278665
chr10	73690838	73691388	0.10517515
chr10	73703045	73704552	0.3333482
chr10	73725882	73726334	0.09221545
chr10	73732947	73733474	0.102426074
chr10	73768322	73769712	0.20554449
chr10	73772338	73773185	0.22295333
chr10	73774899	73775432	0.13471675
chr10	73791324	73792423	0.4570181
chr10	73798472	73799614	0.12541553
chr10	73846006	73847116	0.3277951
chr10	73849984	73851151	0.09114437
chr10	73926641	73928670	0.78077835
chr10	73942630	73943227	0.105229706
chr10	73960499	73961365	0.10724071
chr10	73968220	73969398	0.16494955
chr10	74061322	74062459	0.18187729
chr10	74070436	74071536	0.34779507
chr10	74138726	74139329	0.12467175
chr10	74141641	74143461	0.29994032
chr10	74195951	74197010	0.2747632
chr10	74227049	74229128	0.13517196
chr10	74231792	74232945	0.4016222
chr10	74311744	74313582	0.32230172
chr10	74316535	74317523	0.21117416
chr10	74333601	74334460	0.16148372
chr10	74368865	74369365	0.086137205
chr10	74417267	74418411	0.15915425
chr10	74529891	74531119	0.108239
chr10	74564219	74565189	0.10925497
chr10	74576895	74578240	0.28987178
chr10	74584869	74585474	0.169912
chr10	74594377	74595576	0.26091683
chr10	74600433	74601613	0.3742053
chr10	74605656	74606792	0.0814444
chr10	74614395	74615288	0.10653241
chr10	74617408	74618790	0.32251734
chr10	74653905	74654961	0.1341058
chr10	74660679	74661609	0.09617821
chr10	74707809	74708620	0.22247829
chr10	74721679	74722469	0.2400045
chr10	74739494	74740619	0.099981464
chr10	74745483	74746467	0.16355447
chr10	74752796	74753388	0.11343652
chr10	74764488	74766315	0.36084428
chr10	74829182	74831248	0.3408269
chr10	74849812	74850716	0.16900723
chr10	74860420	74861089	0.12266693
chr10	74862706	74863239	0.107297055
chr10	74888653	74889256	0.09015185
chr10	74952053	74953266	0.31525394
chr10	74990462	74991506	0.12745929
chr10	75003851	75005150	0.16482393
chr10	75037552	75038501	0.18942869
chr10	75069622	75071433	0.44371364
chr10	75125203	75125722	0.08691393
chr10	75144342	75145449	0.21921347
chr10	75211228	75212869	0.24052165
chr10	75216409	75216887	0.19370353
chr10	75222898	75223944	0.15782759
chr10	75229370	75230663	0.14274712
chr10	75322819	75323214	0.085150026
chr10	75376343	75377419	0.4593275
chr10	75386354	75386932	0.12893935
chr10	75420460	75422586	0.23167652
chr10	75468413	75469098	0.14504977
chr10	75506777	75507852	0.19052699
chr10	75534923	75536661	0.13113272
chr10	75567894	75568635	0.11694402
chr10	75621894	75622410	0.09501118
chr10	75663544	75664982	0.5823174
chr10	75685680	75687708	0.2984704
chr10	75711901	75712910	0.29326
chr10	75723578	75725119	0.5303693
chr10	75788595	75789177	0.103860274
chr10	75795995	75796917	0.10953841
chr10	75801707	75802216	0.10610806
chr10	75803358	75805295	0.5011478
chr10	75851982	75852925	0.20322418
chr10	75901557	75902162	0.117025964
chr10	75904273	75905161	0.27826682
chr10	75980507	75981850	0.4649409
chr10	76028945	76031478	0.41070816
chr10	76098021	76099291	0.46444437
chr10	76133856	76134666	0.1510261
chr10	76157303	76158165	0.11631673
chr10	76186905	76188044	0.15071812
chr10	76193528	76194560	0.19543003
chr10	76233417	76234964	0.4970544
chr10	76291287	76292832	0.78836477
chr10	76302421	76303411	0.08011841
chr10	76309781	76310415	0.112017356
chr10	76355547	76356324	0.120032325
chr10	76385552	76386338	0.18132155
chr10	76400129	76400921	0.29148933
chr10	76422833	76423849	0.645546
chr10	76472177	76473480	0.16910999
chr10	76477829	76478554	0.17865655
chr10	76534726	76535593	0.09661612
chr10	76557492	76558529	0.3314478
chr10	76675067	76676819	0.13066313
chr10	76678271	76680955	0.23353884
chr10	76701496	76702444	0.096663326
chr10	76840042	76841602	0.17225027
chr10	76884472	76885672	0.09346942
chr10	76923957	76925770	0.10406751
chr10	76953401	76954115	0.16182885
chr10	76954883	76956469	0.19886921
chr10	77095521	77096602	0.095629506
chr10	77300928	77301706	0.098407134
chr10	77358695	77359651	0.11736154
chr10	77365857	77366992	0.12756386
chr10	77387108	77387549	0.08177375
chr10	77441556	77442828	0.28223887
chr10	77498218	77499818	0.217782
chr10	77515958	77516826	0.09448322
chr10	77531170	77532353	0.12978731
chr10	77546100	77546621	0.0842694
chr10	77615753	77616655	0.51829594
chr10	77679381	77679991	0.101283364
chr10	77717951	77718839	0.16685645
chr10	77800914	77802367	0.112354025
chr10	78004847	78005754	0.30845594
chr10	78023159	78024528	0.5616132
chr10	78063598	78064567	0.17004633
chr10	78071619	78072900	0.11135462
chr10	78081674	78082462	0.12143753
chr10	78931895	78932667	0.13331874
chr10	79846048	79846671	0.08659852
chr10	80436219	80436844	0.11379347
chr10	81127333	81128064	0.13608561
chr10	81336944	81337622	0.13575667
chr10	81387402	81388044	0.103698425
chr10	81417031	81418955	0.70817417
chr10	81482539	81484429	0.40206182
chr10	81486731	81487207	0.089582175
chr10	81496139	81496967	0.36609545
chr10	81522316	81523356	0.32973862
chr10	81526862	81528370	0.2800072
chr10	81584662	81585267	0.2170559
chr10	81623574	81624057	0.12360289
chr10	81662029	81662657	0.108968265
chr10	81667335	81668476	0.13688225
chr10	81677425	81677996	0.13142383
chr10	81678673	81679871	0.30481714
chr10	81683235	81683965	0.09609545
chr10	81693750	81695578	0.36977577
chr10	81738690	81740050	0.09738616
chr10	81743363	81745482	0.6653707
chr10	81768884	81769657	0.29237726
chr10	81803405	81804406	0.11551024
chr10	81808633	81809704	0.15728328
chr10	81859198	81860477	0.36552483
chr10	81864554	81866425	0.41167718
chr10	81866597	81867241	0.21146052
chr10	81915161	81916407	0.23372993
chr10	81937216	81938543	0.20055045
chr10	81946768	81947776	0.18892607
chr10	81954508	81956424	0.0836529
chr10	81961883	81962477	0.10554768
chr10	82016991	82019168	0.39319786
chr10	82036658	82037639	0.20564371
chr10	82098924	82100393	0.5512131
chr10	82117383	82118159	0.091084115
chr10	82145308	82147079	0.24845761
chr10	82170438	82172139	0.43330014
chr10	82193768	82194642	0.18247874
chr10	82216549	82218757	0.4444813
chr10	82272240	82272766	0.14164491
chr10	82483564	82484659	0.16780975
chr10	82489941	82491525	0.278678
chr10	82492341	82495811	0.1024875
chr10	82501826	82503265	0.09131015
chr10	82543881	82545249	0.15023734
chr10	82545309	82545809	0.091166385
chr10	82549875	82550871	0.16311206
chr10	82555658	82557145	0.1719653
chr10	82560170	82561318	0.11960813
chr10	82563019	82563677	0.16934761
chr10	82563832	82564814	0.124332294
chr10	82582058	82583375	0.110846
chr10	82594587	82596031	0.17935945
chr10	82604483	82605309	0.2596912
chr10	82614224	82614973	0.19826148
chr10	82615802	82616629	0.30105573
chr10	82616784	82619008	0.14129797
chr10	82626153	82626999	0.14018257
chr10	82631971	82632466	0.1067932
chr10	82635001	82636300	0.118111596
chr10	82643457	82644347	0.15097955
chr10	82659182	82660142	0.10872279
chr10	82663340	82664279	0.40191588
chr10	82664548	82665222	0.122531824
chr10	82696719	82698974	0.10321933
chr10	82736406	82737953	0.2386688
chr10	82745040	82745863	0.16527802
chr10	82746465	82747856	0.13988787
chr10	82766923	82768207	0.09152375
chr10	82774025	82775809	0.25402158
chr10	82860442	82861444	0.1325051
chr10	82880426	82882100	0.21404856
chr10	82888263	82890537	0.4722015
chr10	82938338	82940276	0.45183757
chr10	82963668	82964916	0.32150525
chr10	83010190	83011409	0.44281656
chr10	83023638	83024293	0.08596239
chr10	83040119	83041673	0.52842516
chr10	83141581	83143618	0.21523349
chr10	83148558	83150087	0.25539503
chr10	83162426	83163595	0.2282084
chr10	83206550	83207563	0.1320414
chr10	83214152	83217039	0.25348204
chr10	83238020	83238683	0.16745132
chr10	83252191	83253358	0.14285958
chr10	83262841	83265490	0.19312724
chr10	83268049	83268677	0.08648793
chr10	83269993	83270531	0.08655805
chr10	83283537	83284783	0.39843726
chr10	83301752	83302439	0.15127128
chr10	83359597	83360568	0.115854144
chr10	83362744	83363363	0.10270838
chr10	83388764	83389763	0.08135942
chr10	83408031	83409299	0.09422819
chr10	83439828	83441762	0.6015261
chr10	83474882	83477210	0.47091615
chr10	83597436	83598291	0.101370394
chr10	83639890	83640670	0.12485477
chr10	83660372	83661874	0.24551134
chr10	83692830	83694320	0.49573845
chr10	83702926	83704168	0.3926897
chr10	83756875	83758394	0.29400244
chr10	83766726	83767236	0.09231402
chr10	83778542	83779983	0.34461406
chr10	83816089	83817102	0.10009722
chr10	83833660	83835335	0.25454077
chr10	83838514	83839497	0.13968563
chr10	83839854	83840514	0.10482828
chr10	83843797	83844905	0.12146058
chr10	83883764	83884808	0.10823082
chr10	83890645	83891165	0.13521415
chr10	83911301	83912082	0.26092994
chr10	83912554	83913201	0.14491454
chr10	83922247	83924310	0.15117994
chr10	83930181	83930701	0.11228049
chr10	83935130	83936147	0.111458965
chr10	83936297	83938652	0.15927322
chr10	83945628	83946492	0.106857955
chr10	83962701	83963834	0.22130363
chr10	83969552	83971129	0.14211479
chr10	83991079	83993950	0.10096479
chr10	84002858	84003317	0.09982022
chr10	84003433	84005487	0.13667357
chr10	84055048	84056405	0.24132672
chr10	84061286	84062371	0.15881062
chr10	84155990	84156839	0.11006883
chr10	84187702	84188384	0.10674533
chr10	84274710	84275965	0.12199131
chr10	84329768	84330236	0.086111
chr10	84431314	84432635	0.60344344
chr10	84449274	84450318	0.45779848
chr10	84464510	84465457	0.102016956
chr10	84484710	84487038	0.09656022
chr10	84491123	84493366	0.3223718
chr10	84511433	84512520	0.15682352
chr10	84523332	84526089	0.3398857
chr10	84531061	84531849	0.13109541
chr10	84574212	84574977	0.16192392
chr10	84580528	84581623	0.4928085
chr10	84605908	84606829	0.17120814
chr10	84665385	84665963	0.19048724
chr10	84671626	84672548	0.28881687
chr10	84692041	84692646	0.18994477
chr10	84698247	84698986	0.13722077
chr10	84705495	84707093	0.23884587
chr10	84711180	84711756	0.0866489
chr10	84735781	84736326	0.10418478
chr10	84748849	84749834	0.16418587
chr10	84752845	84753664	0.24817295
chr10	84757178	84758012	0.1389292
chr10	84766445	84767417	0.4505734
chr10	84775756	84777668	0.18132871
chr10	84809816	84810502	0.13490029
chr10	84870755	84871861	0.13394465
chr10	84875811	84876941	0.095362455
chr10	84913734	84914691	0.3409107
chr10	84930946	84932055	0.15054072
chr10	85011369	85013659	0.17180055
chr10	85041165	85042616	0.2120836
chr10	85047324	85048164	0.35638356
chr10	85087980	85088464	0.10711199
chr10	85091079	85092418	0.15472306
chr10	85127842	85129175	0.20957883
chr10	85130455	85133136	0.10929408
chr10	85143765	85145342	0.2520569
chr10	85151268	85152599	0.16895787
chr10	85166854	85167559	0.12600134
chr10	85169699	85171278	0.14571999
chr10	85178544	85180488	0.2631625
chr10	85193483	85193949	0.10081029
chr10	85198029	85199515	0.12381837
chr10	85205387	85206306	0.08636682
chr10	85206779	85207312	0.10529685
chr10	85220671	85221603	0.15512078
chr10	85222656	85224096	0.13728245
chr10	85263198	85264060	0.29685214
chr10	85268041	85269145	0.28150845
chr10	85278247	85279627	0.08734094
chr10	85297871	85298712	0.08402591
chr10	85305893	85306827	0.14490177
chr10	85307543	85308179	0.11100967
chr10	85325887	85326708	0.22818984
chr10	85342812	85344765	0.09234411
chr10	85353750	85354335	0.082283
chr10	85355456	85356593	0.11046522
chr10	85361824	85363348	0.49397606
chr10	85365114	85365932	0.15298118
chr10	85389764	85392088	0.21146561
chr10	85395001	85395571	0.11799554
chr10	85410215	85411016	0.13434112
chr10	85415211	85416627	0.19998741
chr10	85433824	85434525	0.11345325
chr10	85436306	85436893	0.10509019
chr10	85436983	85437767	0.21250948
chr10	85467796	85468868	0.14642802
chr10	85474502	85476016	0.44609648
chr10	85498911	85500024	0.25860804
chr10	85514419	85515273	0.33197972
chr10	85533341	85534655	0.13208401
chr10	85554885	85555836	0.16597675
chr10	85616231	85617495	0.41743925
chr10	85632932	85633886	0.18416019
chr10	85702224	85703242	0.12046069
chr10	85727495	85729675	0.30299705
chr10	85761931	85763658	0.22664084
chr10	85766264	85767898	0.17830345
chr10	85781786	85782672	0.16066732
chr10	85812285	85813201	0.26009682
chr10	85818420	85819245	0.0819785
chr10	85822877	85823569	0.23598343
chr10	85827196	85827939	0.09914524
chr10	85845848	85846848	0.10614682
chr10	85881795	85882766	0.113415055
chr10	85885992	85886792	0.10305756
chr10	85895608	85897716	0.5110383
chr10	85941553	85942543	0.28042677
chr10	85953321	85955753	0.37218913
chr10	86048378	86049713	0.18910204
chr10	86065353	86066150	0.14240447
chr10	86091061	86092211	0.08109518
chr10	86094538	86095420	0.18776858
chr10	86100202	86101361	0.08911079
chr10	86105645	86106474	0.10992035
chr10	86110110	86111010	0.35805252
chr10	86131305	86132192	0.09547469
chr10	86139352	86140502	0.15431254
chr10	86150140	86151262	0.24611819
chr10	86160179	86160890	0.082924366
chr10	86162868	86165182	0.29318956
chr10	86208348	86210608	0.31589445
chr10	86212761	86213555	0.16359133
chr10	86310076	86311537	0.35577366
chr10	86347066	86348457	0.5397756
chr10	86349392	86350218	0.14914021
chr10	86374197	86375241	0.11920813
chr10	86387046	86387698	0.151831
chr10	86394822	86396255	0.35046655
chr10	86411569	86412282	0.0939379
chr10	86422150	86423002	0.1419327
chr10	86429338	86430227	0.1111801
chr10	86433659	86434342	0.0918499
chr10	86441437	86442089	0.18017961
chr10	86452927	86454765	0.2054964
chr10	86458755	86460261	0.10905075
chr10	86466584	86467141	0.102032505
chr10	86485360	86486214	0.31764275
chr10	86486839	86488054	0.18729338
chr10	86494677	86495322	0.16545163
chr10	86497183	86497749	0.10252679
chr10	86497786	86498739	0.08744348
chr10	86500040	86500580	0.13212234
chr10	86506014	86508545	0.22931628
chr10	86520320	86521277	0.34865192
chr10	86545075	86546397	0.3549291
chr10	86567490	86567957	0.10342412
chr10	86570439	86572149	0.39266375
chr10	86608759	86610623	0.11348582
chr10	86614049	86614986	0.49158806
chr10	86638734	86639633	0.3463901
chr10	86641640	86643593	0.098948136
chr10	86655127	86655851	0.1849688
chr10	86662270	86664849	0.23219134
chr10	86729048	86730424	0.4423535
chr10	86745957	86748437	0.20983109
chr10	86772213	86773245	0.27277777
chr10	86857742	86859424	0.22965768
chr10	86904255	86905167	0.0803205
chr10	86933125	86935167	0.19453505
chr10	87070755	87071946	0.08108164
chr10	87086232	87086744	0.1334687
chr10	87092417	87093522	0.6057306
chr10	87121880	87122493	0.08734918
chr10	87148315	87149076	0.15434314
chr10	87172564	87173056	0.15888569
chr10	87182584	87183740	0.08187587
chr10	87235796	87237145	0.167611
chr10	87549809	87550537	0.09404769
chr10	87725736	87726322	0.08516171
chr10	87760316	87761343	0.09654883
chr10	87770077	87772114	0.13085786
chr10	87854868	87855540	0.09953163
chr10	87872786	87874596	0.18858899
chr10	87907192	87908081	0.123391256
chr10	87910660	87911467	0.0943032
chr10	87914667	87915358	0.12020655
chr10	87978639	87980323	0.12743606
chr10	87983888	87984739	0.13069066
chr10	87985675	87986674	0.23123215
chr10	87987097	87987890	0.09534414
chr10	87992205	87992882	0.12527801
chr10	87996637	87997358	0.14721718
chr10	88012348	88013137	0.09896019
chr10	88020161	88021482	0.3695711
chr10	88057597	88060005	0.08080215
chr10	88065787	88067142	0.15935217
chr10	88099488	88101381	0.5194087
chr10	88111321	88112063	0.13633554
chr10	88114577	88115819	0.11730439
chr10	88117952	88119876	0.2760989
chr10	88148182	88149497	0.21828334
chr10	88181619	88182893	0.42517093
chr10	88210720	88211447	0.091736875
chr10	88235171	88236588	0.6901706
chr10	88241930	88242655	0.12110064
chr10	88263658	88264497	0.11213072
chr10	88279131	88279939	0.10118555
chr10	88283787	88285738	0.17755535
chr10	88302485	88303127	0.13040584
chr10	88307963	88308863	0.116625346
chr10	88326902	88328425	0.38613957
chr10	88330572	88331421	0.3332877
chr10	88394003	88394530	0.09115104
chr10	88412806	88414147	0.27458766
chr10	88415705	88416815	0.11180595
chr10	88439068	88440067	0.49554026
chr10	88461265	88462137	0.21049763
chr10	88463073	88464039	0.34157258
chr10	88470462	88471533	0.14181517
chr10	88482949	88484361	0.15789434
chr10	88548344	88550357	0.0967194
chr10	88557326	88559394	0.33772984
chr10	88590624	88592022	0.20206569
chr10	88612815	88613770	0.14589237
chr10	88638199	88639785	0.3776154
chr10	88662822	88663568	0.19291997
chr10	88669349	88672145	0.27532145
chr10	88675239	88675979	0.22304747
chr10	88681073	88681684	0.08409961
chr10	88685101	88685898	0.11335664
chr10	88709666	88711436	0.43167546
chr10	88761204	88761870	0.20360775
chr10	88763299	88764013	0.18769744
chr10	88777340	88778306	0.29897353
chr10	88789995	88791463	0.35224319
chr10	88795400	88796479	0.22457373
chr10	88803169	88804404	0.27188128
chr10	88828493	88829939	0.5544489
chr10	88874464	88875318	0.11532587
chr10	88882244	88884946	0.4776776
chr10	88885369	88886384	0.2231964
chr10	88892398	88893489	0.117432155
chr10	88912450	88912990	0.15892449
chr10	88922354	88922979	0.1872343
chr10	88937668	88938783	0.29999194
chr10	88964766	88965379	0.12492601
chr10	88967709	88968200	0.091415145
chr10	88972802	88973700	0.16194727
chr10	88975368	88976266	0.10484071
chr10	88979260	88980382	0.13439517
chr10	88981138	88982329	0.1520399
chr10	88997746	88998840	0.15769057
chr10	89007677	89008171	0.085431464
chr10	89023622	89024598	0.43393514
chr10	89033445	89035009	0.32996312
chr10	89041979	89042532	0.1831885
chr10	89092823	89094246	0.09145779
chr10	89101576	89102153	0.09904295
chr10	89103164	89104041	0.17820314
chr10	89108509	89109286	0.15285055
chr10	89136166	89137486	0.3190077
chr10	89150328	89151200	0.4120104
chr10	89171187	89172877	0.26548165
chr10	89173707	89175493	0.30921236
chr10	89252223	89253937	0.44063792
chr10	89289080	89289993	0.08369919
chr10	89304684	89305213	0.09104805
chr10	89336407	89338381	0.19914468
chr10	89367974	89369069	0.08212428
chr10	89375032	89375957	0.31397867
chr10	89431110	89431867	0.093109
chr10	89441800	89442979	0.37414128
chr10	89471406	89472252	0.132803
chr10	89475196	89475647	0.09325459
chr10	89483317	89484475	0.12591708
chr10	89494248	89495233	0.09232779
chr10	89495312	89497214	0.39023742
chr10	89523210	89524251	0.115670905
chr10	89530173	89530873	0.12659502
chr10	89531863	89532503	0.095610924
chr10	89564242	89565021	0.14061533
chr10	89620598	89621365	0.13231821
chr10	89624201	89624726	0.08439767
chr10	89625568	89626250	0.08489453
chr10	89628804	89629677	0.102662124
chr10	89636363	89638171	0.2042479
chr10	89694098	89694966	0.29665598
chr10	89707728	89709311	0.34492558
chr10	89709671	89710369	0.15584928
chr10	89766933	89767775	0.29495972
chr10	89791411	89792685	0.1479461
chr10	89812877	89814074	0.08890925
chr10	89818606	89821885	0.2364099
chr10	89833293	89834180	0.17998734
chr10	89865889	89866571	0.28941932
chr10	89868139	89868705	0.09789152
chr10	89882770	89884025	0.33802846
chr10	89913906	89915212	0.36204806
chr10	89920895	89922002	0.31199166
chr10	89949902	89951494	0.12345621
chr10	89974683	89975782	0.34339562
chr10	89978114	89978820	0.12183296
chr10	90002045	90003635	0.15927564
chr10	90016494	90017379	0.28692397
chr10	90027804	90029728	0.28021115
chr10	90041267	90041920	0.20207803
chr10	90048789	90053458	0.17541447
chr10	90129578	90131704	0.25473797
chr10	90143677	90146217	0.3410368
chr10	90147593	90148786	0.12690064
chr10	90165106	90165854	0.28562206
chr10	90169375	90169838	0.086673275
chr10	90171877	90173034	0.14775488
chr10	90180849	90182335	0.28967336
chr10	90199599	90201509	0.5538219
chr10	90310656	90311490	0.19206361
chr10	90314432	90315231	0.17053401
chr10	90320046	90321565	0.09715794
chr10	90374440	90375764	0.09006088
chr10	90388420	90389374	0.27374855
chr10	90396368	90396986	0.16110757
chr10	90446230	90447941	0.6056481
chr10	90498606	90500059	0.08147577
chr10	90508669	90509263	0.0814084
chr10	90529259	90530621	0.080301024
chr10	90532111	90534137	0.34860414
chr10	90536054	90537748	0.23629755
chr10	90685506	90686276	0.17831089
chr10	90730931	90731513	0.1156134
chr10	90749078	90749517	0.10053056
chr10	90755812	90757471	0.25217995
chr10	90771693	90774170	0.25309718
chr10	90775302	90776254	0.10956898
chr10	90799688	90800753	0.39219615
chr10	90819428	90820726	0.15012853
chr10	90863161	90864149	0.13548088
chr10	90866018	90866615	0.16386311
chr10	90875838	90876955	0.2042655
chr10	90888763	90889786	0.33673093
chr10	90898081	90899045	0.30694395
chr10	90919421	90920560	0.31013113
chr10	90951799	90952371	0.11753137
chr10	90957452	90959915	0.30206513
chr10	90971226	90972872	0.29762292
chr10	90988220	90989727	0.26835686
chr10	91010204	91011266	0.17767146
chr10	91022766	91024308	0.14757112
chr10	91038043	91039616	0.14295076
chr10	91091075	91092420	0.11312086
chr10	91092704	91093330	0.09077508
chr10	91101955	91102860	0.088624544
chr10	91165314	91166476	0.50131327
chr10	91179770	91180545	0.08684039
chr10	91181800	91182270	0.11799151
chr10	91188445	91189494	0.08803053
chr10	91212499	91214833	0.32073984
chr10	91236820	91237466	0.09256031
chr10	91266532	91268072	0.61109835
chr10	91327008	91328157	0.12577896
chr10	91456863	91457648	0.20711459
chr10	91476358	91478003	0.59283215
chr10	91500785	91501565	0.09447546
chr10	91514217	91514706	0.08488208
chr10	91522138	91523485	0.3552795
chr10	91581437	91582621	0.098565154
chr10	91586491	91587326	0.20599481
chr10	91594881	91597235	0.09180075
chr10	91613464	91615029	0.22271135
chr10	91629475	91631012	0.08622231
chr10	91631800	91634432	0.19798803
chr10	91741970	91742473	0.17646176
chr10	91772497	91773726	0.44695935
chr10	91783158	91784790	0.55093455
chr10	91807191	91807808	0.15980357
chr10	91874617	91875574	0.15156515
chr10	91989855	91991955	0.23412639
chr10	92016257	92017389	0.11497133
chr10	92050144	92052175	0.77517724
chr10	92088020	92089194	0.20767917
chr10	92093706	92094293	0.189271
chr10	92095409	92096464	0.18937859
chr10	92105447	92106900	0.085177876
chr10	92130955	92132119	0.19588824
chr10	92136010	92137471	0.2292984
chr10	92251444	92253698	0.4808763
chr10	92277928	92279388	0.39137346
chr10	92363361	92365011	0.40586132
chr10	92401256	92401788	0.20864321
chr10	92412874	92413727	0.090018384
chr10	92423871	92425236	0.311161
chr10	92437323	92438762	0.21119493
chr10	92451337	92452187	0.16082805
chr10	92466464	92467987	0.3373584
chr10	92525481	92526128	0.09864769
chr10	92530852	92531359	0.098366514
chr10	92552159	92552780	0.13497412
chr10	93111979	93113122	0.54100585
chr10	93172542	93173580	0.15485266
chr10	93173734	93175641	0.16440716
chr10	93277812	93279627	0.120412424
chr10	93319725	93321805	0.086947255
chr10	93336825	93337519	0.1529517
chr10	93351494	93354951	0.21558446
chr10	93397010	93397770	0.0870897
chr10	93398248	93399291	0.09074156
chr10	93413463	93414164	0.1193273
chr10	93422374	93423219	0.22716539
chr10	93426393	93427064	0.14687608
chr10	93442811	93443599	0.13487938
chr10	93449757	93451398	0.093559004
chr10	93545481	93546245	0.16736822
chr10	93566321	93567720	0.15811631
chr10	93568885	93569402	0.20268767
chr10	93682628	93684233	0.14083274
chr10	93772595	93773369	0.15229109
chr10	93814121	93815069	0.27440932
chr10	93831449	93832070	0.13282993
chr10	93868298	93869106	0.12927374
chr10	93870481	93871089	0.13467513
chr10	93908298	93909103	0.14381044
chr10	93921346	93923195	0.082424745
chr10	93958092	93959084	0.27005798
chr10	93981821	93983259	0.59128463
chr10	94010583	94011774	0.28303632
chr10	94020570	94021019	0.08990768
chr10	94028521	94030402	0.3870195
chr10	94077596	94078441	0.09223199
chr10	94100403	94102989	0.20490794
chr10	94132737	94133813	0.64956635
chr10	94157693	94159489	0.3848687
chr10	94196465	94197599	0.24909905
chr10	94211317	94213255	0.6239985
chr10	94217506	94218048	0.09798994
chr10	94240329	94240910	0.101055
chr10	94262823	94264609	0.17109662
chr10	94316624	94318022	0.23549858
chr10	94333080	94334618	0.31204224
chr10	94360497	94361338	0.12431672
chr10	94394799	94395553	0.095005184
chr10	94428959	94430912	0.50586396
chr10	94444202	94445372	0.23645929
chr10	94456134	94456817	0.15300119
chr10	94462094	94463744	0.16532163
chr10	94511129	94512886	0.13740303
chr10	94554560	94556046	0.57947224
chr10	94563289	94564441	0.15446751
chr10	94593468	94594449	0.16085818
chr10	94677717	94678385	0.15726843
chr10	94724148	94725240	0.27148727
chr10	94732542	94735280	0.35910773
chr10	94832002	94832624	0.13098274
chr10	94903343	94904342	0.19948806
chr10	94906674	94907394	0.16838385
chr10	94929422	94930179	0.10425371
chr10	94933823	94934302	0.08940584
chr10	94952442	94953376	0.32589194
chr10	94955055	94956213	0.17537652
chr10	94966072	94966893	0.44542024
chr10	94982679	94984134	0.41713607
chr10	94999218	94999995	0.08941598
chr10	95092562	95093025	0.08457976
chr10	95107367	95107864	0.097181655
chr10	95145604	95146711	0.5020685
chr10	95216224	95217191	0.115660645
chr10	95256341	95257209	0.13538545
chr10	95277378	95278515	0.08870107
chr10	95328751	95330781	0.08234672
chr10	95338156	95339017	0.110769585
chr10	95379329	95380555	0.08063906
chr10	95429834	95432507	0.2188131
chr10	95439335	95439994	0.098187484
chr10	95441120	95442556	0.3537277
chr10	95502022	95504657	0.26573575
chr10	95584657	95585568	0.17993855
chr10	95628545	95630583	0.13110723
chr10	95659359	95661048	0.12863006
chr10	95731955	95733481	0.14880568
chr10	95744863	95747734	0.104030296
chr10	95768245	95769303	0.18886507
chr10	95829452	95830139	0.131336
chr10	95836601	95837329	0.12860622
chr10	95898966	95900691	0.096360154
chr10	95960173	95960830	0.14260216
chr10	95974246	95975279	0.115411475
chr10	95983204	95984380	0.08062952
chr10	95999729	96001790	0.37340206
chr10	96005273	96006298	0.11385762
chr10	96040394	96041434	0.13468918
chr10	96088936	96090065	0.15386905
chr10	96120760	96121850	0.41145414
chr10	96133252	96134569	0.21727957
chr10	96209620	96211365	0.11045189
chr10	96310006	96311917	0.5035881
chr10	96334319	96334954	0.21746117
chr10	96387176	96388642	0.4591271
chr10	96419001	96419520	0.106490456
chr10	96835739	96836605	0.09428242
chr10	96900560	96901408	0.14726268
chr10	96930214	96933047	0.54833996
chr10	96938777	96939487	0.096456066
chr10	97125876	97127540	0.11629235
chr10	97189214	97189875	0.1219591
chr10	97221832	97222614	0.08083304
chr10	97245865	97246461	0.11516534
chr10	97313326	97315115	0.25232568
chr10	97329649	97330151	0.09141612
chr10	97361160	97362677	0.383143
chr10	97425996	97426826	0.12166622
chr10	97434389	97435800	0.7428007
chr10	97446691	97447576	0.11542478
chr10	97452979	97453683	0.11340541
chr10	97480121	97482465	0.18772165
chr10	97588619	97589315	0.11061739
chr10	97595694	97596929	0.19038667
chr10	97613355	97615646	0.35337028
chr10	97654715	97655713	0.12610622
chr10	97655809	97656662	0.12286966
chr10	97674390	97676514	0.08647918
chr10	97730227	97732157	0.13378508
chr10	97877814	97878550	0.10280274
chr10	97888804	97889826	0.17503253
chr10	97902161	97904376	0.16470923
chr10	97922546	97924400	0.08570735
chr10	97960804	97961730	0.08325846
chr10	98131584	98132660	0.24488612
chr10	98176860	98177593	0.080851406
chr10	98178305	98180053	0.111054786
chr10	98245240	98246422	0.17001358
chr10	98278261	98278810	0.15660943
chr10	98282140	98282630	0.13741168
chr10	98315614	98316073	0.08015755
chr10	98350666	98352244	0.11241938
chr10	98413316	98414003	0.15373325
chr10	98507334	98509552	0.13475803
chr10	99656031	99656695	0.08532351
chr10	99657610	99658038	0.083803214
chr10	100522432	100522993	0.1394072
chr10	100760045	100762456	0.1637823
chr10	100962259	100962881	0.10295421
chr10	100964358	100965872	0.39216834
chr10	100995682	100997517	0.10542348
chr10	101167959	101170975	0.15838374
chr10	101173198	101174620	0.11697667
chr10	101213748	101214438	0.1317088
chr10	101246690	101247908	0.116408184
chr10	101327489	101329077	0.09873114
chr10	101349646	101350692	0.24775365
chr10	101359745	101361013	0.13901258
chr10	101361914	101362729	0.08695679
chr10	101371317	101373204	0.1462411
chr10	101384054	101385801	0.35322404
chr10	101403811	101404998	0.13597521
chr10	101409315	101409916	0.11443414
chr10	101439137	101440312	0.08772666
chr10	101467278	101468239	0.17203683
chr10	101475144	101476599	0.24524106
chr10	101629853	101631026	0.2190454
chr10	101762142	101763400	0.3713523
chr10	101845759	101848111	0.2365479
chr10	101849760	101850306	0.19172102
chr10	101878710	101880376	0.6714049
chr10	101883915	101884607	0.10125369
chr10	101893284	101893970	0.12511007
chr10	101899661	101900373	0.11219823
chr10	101906717	101908257	0.13064812
chr10	101910678	101911481	0.16692318
chr10	101929401	101930650	0.14997998
chr10	101946357	101948781	0.26063675
chr10	101967809	101968398	0.10975016
chr10	101974661	101975717	0.21233587
chr10	101982921	101984271	0.101455174
chr10	101988546	101990148	0.26186204
chr10	102007503	102008552	0.16754869
chr10	102059403	102061004	0.38235253
chr10	102207709	102208525	0.1457499
chr10	102237193	102238817	0.22847989
chr10	102248771	102251615	0.43152115
chr10	102252049	102252987	0.1848019
chr10	102830110	102830904	0.10586914
chr10	102853793	102854387	0.09040271
chr10	102857745	102858769	0.13268772
chr10	102865475	102867653	0.474076
chr10	102920937	102921509	0.107983276
chr10	102922824	102923924	0.14121398
chr10	102925192	102926259	0.1558168
chr10	102935687	102936157	0.08533165
chr10	102965592	102966577	0.26540202
chr10	102970370	102971379	0.19858252
chr10	102990198	102991276	0.2651556
chr10	102996975	102998181	0.11268564
chr10	103013891	103014516	0.23107812
chr10	103081323	103082331	0.113399416
chr10	103537476	103537951	0.24149531
chr10	103566573	103568144	0.331105
chr10	103595361	103596916	0.3139183
chr10	103603797	103605774	0.24808799
chr10	103625800	103627871	0.1686852
chr10	103646624	103648080	0.35366753
chr10	103654897	103656008	0.234964
chr10	103661039	103661626	0.1274197
chr10	103665790	103667909	0.20331833
chr10	103701298	103702842	0.37454617
chr10	103709015	103710160	0.2527731
chr10	103718244	103718858	0.09883799
chr10	103720492	103721388	0.16861033
chr10	103727891	103729084	0.23120314
chr10	103736379	103736867	0.12579751
chr10	103779066	103779866	0.2023988
chr10	103780007	103781758	0.117947124
chr10	103787135	103787983	0.2121048
chr10	103802003	103802884	0.39902824
chr10	103815225	103815847	0.12771226
chr10	103833965	103835810	0.18859036
chr10	103862079	103862943	0.12899482
chr10	103877862	103879043	0.62974536
chr10	103890294	103890871	0.10401315
chr10	103917288	103918614	0.3381865
chr10	103925904	103928875	0.55183065
chr10	103932122	103934235	0.086086854
chr10	103976106	103977746	0.3965943
chr10	103982661	103983263	0.16964197
chr10	104001181	104002023	0.08651523
chr10	104006798	104007461	0.16640268
chr10	104010394	104010816	0.08800583
chr10	104019338	104020730	0.31942907
chr10	104029167	104030010	0.38182142
chr10	104101036	104102057	0.5311484
chr10	104116776	104118030	0.3211049
chr10	104125016	104126283	0.43581522
chr10	104162319	104163714	0.4706013
chr10	104204414	104206082	0.38332015
chr10	104225602	104226620	0.08977056
chr10	104233486	104234226	0.10450671
chr10	104242686	104243898	0.1586633
chr10	104245175	104245869	0.112264656
chr10	104304597	104306878	0.48481685
chr10	104313157	104313918	0.10408032
chr10	104321961	104322828	0.1055932
chr10	104324945	104326179	0.21310252
chr10	104355799	104356831	0.095779255
chr10	104357108	104358897	0.23463072
chr10	104371891	104373740	0.13382882
chr10	104380258	104381713	0.09261589
chr10	104385316	104386095	0.20684983
chr10	104397468	104398233	0.09028056
chr10	104421821	104422720	0.22652364
chr10	104424478	104425213	0.17473845
chr10	104467812	104469268	0.3837902
chr10	104474150	104474742	0.1529898
chr10	104514160	104515121	0.10817178
chr10	104552756	104553914	0.19213046
chr10	104565819	104567763	0.63133174
chr10	104571659	104572302	0.09382562
chr10	104588488	104591519	0.50033534
chr10	104592546	104593083	0.12275663
chr10	104593174	104594235	0.12670682
chr10	104666324	104667395	0.17643861
chr10	104767455	104768113	0.08333845
chr10	104773739	104774300	0.12972488
chr10	104793198	104794495	0.11398741
chr10	104954697	104955745	0.1196241
chr10	104989111	104989868	0.28893146
chr10	105029380	105030470	0.090593085
chr10	105053673	105055499	0.5867728
chr10	105064401	105066252	0.15457538
chr10	105086002	105086909	0.16903026
chr10	105109767	105110427	0.09855076
chr10	105113014	105114673	0.2551584
chr10	105147242	105148233	0.2767006
chr10	105155430	105156123	0.08668552
chr10	105156297	105156786	0.08970572
chr10	105161832	105166050	0.13204388
chr10	105190702	105191235	0.16257812
chr10	105206905	105207734	0.104867496
chr10	105215682	105217316	0.41464305
chr10	105229638	105230262	0.13416637
chr10	105244900	105245874	0.11364976
chr10	105255066	105256978	0.08819275
chr10	105259703	105260272	0.10839517
chr10	105260497	105261396	0.11883638
chr10	105262770	105264372	0.11484878
chr10	105266241	105267360	0.11980673
chr10	105278221	105280290	0.24233225
chr10	105293622	105294628	0.18647799
chr10	105307708	105309266	0.44825217
chr10	105408946	105410753	0.3943644
chr10	105412584	105413857	0.21516351
chr10	105418770	105419430	0.20602001
chr10	105429692	105430964	0.2591698
chr10	105445397	105446944	0.42591107
chr10	105453525	105456000	0.49447405
chr10	105481748	105482307	0.15059447
chr10	105519346	105521567	0.30915704
chr10	105521719	105522469	0.11757613
chr10	105619551	105620343	0.14086226
chr10	105655870	105657010	0.18726209
chr10	105672285	105672880	0.112381905
chr10	105673025	105674766	0.20077144
chr10	105677027	105677789	0.14659539
chr10	105678825	105679875	0.1725768
chr10	105703914	105706370	0.10654203
chr10	105716999	105719091	0.65993375
chr10	105740758	105742336	0.2540182
chr10	105783996	105784963	0.36033544
chr10	105824844	105825838	0.20857638
chr10	105840947	105842114	0.19892459
chr10	105878145	105879073	0.24169819
chr10	105882405	105883336	0.13388273
chr10	105888165	105890956	0.24043596
chr10	105897668	105898407	0.11677599
chr10	105906453	105908210	0.11036102
chr10	105923145	105924323	0.10620576
chr10	105937141	105938168	0.3925386
chr10	105939078	105940752	0.16438034
chr10	105952823	105956015	0.15737012
chr10	105990919	105992657	0.15485592
chr10	106016165	106017459	0.23994322
chr10	106038519	106041111	0.11798656
chr10	106109424	106110262	0.45658714
chr10	106196568	106197785	0.13816541
chr10	106223475	106224569	0.08994026
chr10	106344537	106345388	0.12934951
chr10	106365920	106367628	0.14758478
chr10	106373257	106374224	0.16206762
chr10	106404868	106406325	0.17023633
chr10	106419125	106422771	0.31424114
chr10	106432478	106433521	0.094049394
chr10	106451407	106453450	0.23654632
chr10	106466754	106467372	0.20550168
chr10	106467651	106468654	0.29695174
chr10	106494160	106495098	0.66537565
chr10	106518534	106519630	0.1518274
chr10	106521080	106522034	0.25288588
chr10	106576195	106577484	0.10835938
chr10	106578320	106579029	0.1284493
chr10	106582396	106583172	0.08810325
chr10	106585319	106586110	0.13806276
chr10	106587039	106587998	0.0818112
chr10	106594499	106595560	0.14856298
chr10	106607868	106609674	0.27919018
chr10	106613512	106615476	0.080862656
chr10	106616170	106616717	0.08252897
chr10	106620154	106621645	0.15271397
chr10	106632060	106633258	0.14140482
chr10	106635218	106636021	0.09442812
chr10	106640802	106641520	0.2361107
chr10	106665414	106666576	0.12527351
chr10	106691267	106692096	0.08417577
chr10	106730604	106731202	0.14640315
chr10	106733584	106734444	0.14268515
chr10	106768134	106770237	0.22586478
chr10	106868846	106871402	0.121427014
chr10	106879692	106880624	0.119958654
chr10	106887336	106888814	0.15150423
chr10	106915200	106917491	0.44045725
chr10	106938510	106939148	0.23868427
chr10	106958214	106959997	0.50608003
chr10	106983552	106984084	0.114432134
chr10	106993278	106995132	0.3560756
chr10	107020110	107021966	0.31168684
chr10	107028486	107029912	0.1358428
chr10	107031274	107031850	0.1274926
chr10	107044981	107045847	0.08899035
chr10	107058601	107060281	0.1594746
chr10	107068404	107068926	0.116245285
chr10	107080061	107081124	0.52985305
chr10	107084804	107085853	0.09980764
chr10	107101087	107102681	0.18290754
chr10	107105288	107105902	0.11339717
chr10	107108127	107108939	0.18355623
chr10	107136836	107138258	0.4513029
chr10	107148868	107150656	0.16079395
chr10	107150866	107152221	0.17818956
chr10	107169009	107170201	0.081533104
chr10	107247665	107248619	0.36032873
chr10	107328400	107329608	0.08518618
chr10	107354865	107355383	0.094735324
chr10	107406230	107409436	0.17906271
chr10	107411068	107412044	0.12472724
chr10	107542087	107543167	0.08833125
chr10	107673137	107674210	0.1842895
chr10	107692402	107693057	0.112132
chr10	107716394	107717491	0.26683626
chr10	107719707	107720611	0.20336108
chr10	107743255	107744450	0.18385531
chr10	107744692	107747126	0.3079256
chr10	107757497	107758515	0.26010945
chr10	107764035	107765404	0.5187835
chr10	107776343	107777356	0.26966435
chr10	107778997	107780577	0.08412505
chr10	107780883	107782403	0.11737284
chr10	107812938	107815171	0.16711581
chr10	107850421	107852244	0.44411746
chr10	107857675	107859288	0.08466095
chr10	107880862	107881999	0.10724255
chr10	107890431	107891145	0.14955775
chr10	107911482	107913190	0.28609577
chr10	107915554	107916224	0.19493692
chr10	107919662	107920199	0.09169635
chr10	107927815	107928507	0.1000161
chr10	107930020	107930885	0.13401374
chr10	107934129	107934872	0.32673946
chr10	107952316	107953584	0.28148586
chr10	107975325	107975900	0.114721715
chr10	107978141	107979170	0.16297689
chr10	108006927	108008591	0.276914
chr10	108035881	108038556	0.56319344
chr10	108083956	108086378	0.39885068
chr10	108111390	108112487	0.22988793
chr10	108131241	108132871	0.41055483
chr10	108134378	108135374	0.08822813
chr10	108234711	108235850	0.52490544
chr10	108247537	108248266	0.1747955
chr10	108269043	108270047	0.6566457
chr10	108293983	108296821	0.101974614
chr10	108296941	108298074	0.27045605
chr10	108332144	108334062	0.122279026
chr10	108352061	108352684	0.12778763
chr10	108353029	108354854	0.36181107
chr10	108373719	108374233	0.08413804
chr10	108438176	108439532	0.14265628
chr10	108457227	108458366	0.112298004
chr10	108543521	108544359	0.09694108
chr10	108617310	108618440	0.19349146
chr10	108626555	108628044	0.21077624
chr10	108663775	108664716	0.26104224
chr10	108668236	108669530	0.20164007
chr10	108672958	108674916	0.23253502
chr10	108706285	108709126	0.6812409
chr10	108741711	108742532	0.110284545
chr10	108765603	108766170	0.088438645
chr10	108766997	108768559	0.19192202
chr10	108769675	108770733	0.21305962
chr10	108787949	108793774	0.09490549
chr10	108795666	108797627	0.36563143
chr10	108807029	108808348	0.09865273
chr10	108815033	108816227	0.10791846
chr10	108820998	108823496	0.10293862
chr10	108864976	108866185	0.4185547
chr10	108867437	108867913	0.11308121
chr10	108876134	108877673	0.46256748
chr10	108889709	108891018	0.10845991
chr10	108930848	108932832	0.67794436
chr10	108965011	108967854	0.09955449
chr10	108969368	108972144	0.3484907
chr10	108981454	108981920	0.09643003
chr10	109012759	109014833	0.1389341
chr10	109015392	109016101	0.31728294
chr10	109023118	109023761	0.15622024
chr10	109033736	109036258	0.09900753
chr10	109038733	109040096	0.11239582
chr10	109043141	109045177	0.22738904
chr10	109090845	109091769	0.49091506
chr10	109093403	109094200	0.13952564
chr10	109095737	109096535	0.19038643
chr10	109100781	109101595	0.17323916
chr10	109117192	109118385	0.18399648
chr10	109120678	109121465	0.1600518
chr10	109136211	109136965	0.1899711
chr10	109145226	109146568	0.49993566
chr10	109187586	109188074	0.10466472
chr10	109202676	109203458	0.14468934
chr10	109222835	109224022	0.3546374
chr10	109231901	109233131	0.42286423
chr10	109250781	109251877	0.3839953
chr10	109258114	109259811	0.28258872
chr10	109285375	109285885	0.08487048
chr10	109287566	109288591	0.11287874
chr10	109320015	109321283	0.26187712
chr10	109326721	109327907	0.10305954
chr10	109340542	109342309	0.43140674
chr10	109349902	109351141	0.29882532
chr10	109366923	109368300	0.2276796
chr10	109383984	109384570	0.13260023
chr10	109386480	109387071	0.12993751
chr10	109388314	109389250	0.3448782
chr10	109395068	109396113	0.22322226
chr10	109403281	109405104	0.35302284
chr10	109414313	109415601	0.2757556
chr10	109430373	109431331	0.089772366
chr10	109431865	109432731	0.099488474
chr10	109439521	109440007	0.095483705
chr10	109444278	109445764	0.44146177
chr10	109471367	109472265	0.33933297
chr10	109484374	109486523	0.5741858
chr10	109500298	109501741	0.29947296
chr10	109557335	109559333	0.29688028
chr10	109569733	109570962	0.2661177
chr10	109572964	109574338	0.20369399
chr10	109595775	109598753	0.49209946
chr10	109663787	109664239	0.10192053
chr10	109664684	109665600	0.15091884
chr10	109677985	109678650	0.17132808
chr10	109698354	109699750	0.28835714
chr10	109768749	109770559	0.49374333
chr10	109787520	109788540	0.16946961
chr10	109796259	109796865	0.15205836
chr10	109821854	109822655	0.14961658
chr10	109837063	109837772	0.2706022
chr10	109963329	109964473	0.11946775
chr10	109989898	109990783	0.16352704
chr10	109991722	109993457	0.20330204
chr10	110017801	110018804	0.2894325
chr10	110031702	110033047	0.42865318
chr10	110054662	110056706	0.60977995
chr10	110140496	110142024	0.33501253
chr10	110170251	110171748	0.5487246
chr10	110199890	110201210	0.36488917
chr10	110212394	110213114	0.105409704
chr10	110228443	110230277	0.5374191
chr10	110250715	110251801	0.15350558
chr10	110307600	110310047	0.28546774
chr10	110318541	110319759	0.23498613
chr10	110398650	110399722	0.14014706
chr10	110420095	110421415	0.23067033
chr10	110443109	110444467	0.6249025
chr10	110473186	110475484	0.37361708
chr10	110492573	110493209	0.13045637
chr10	110504982	110506116	0.3345224
chr10	110519330	110520628	0.20227998
chr10	110533284	110534017	0.12129986
chr10	110568354	110569503	0.11541251
chr10	110581778	110582708	0.16409813
chr10	110678705	110679521	0.21755958
chr10	110697655	110698813	0.31139854
chr10	112100850	112101438	0.11098208
chr11	1735430	1735954	0.09919666
chr11	1798885	1800329	0.2801525
chr11	1875331	1877085	0.7499467
chr11	2675877	2677258	0.2729575
chr11	2742418	2743009	0.09735654
chr11	3096694	3098040	0.33254752
chr11	3100638	3101253	0.12188361
chr11	3150542	3151276	0.0917553
chr11	3278684	3280342	0.091236286
chr11	3292382	3293248	0.14367099
chr11	3297629	3298608	0.120936446
chr11	3397949	3398383	0.08860011
chr11	10903366	10904783	0.31980693
chr11	11126231	11126981	0.13569497
chr11	13389994	13390448	0.081141196
chr11	13741796	13742344	0.10994094
chr11	17050889	17052787	0.29825574
chr11	17664133	17664869	0.08055367
chr11	17816141	17817445	0.4584682
chr11	18395985	18398706	0.4521011
chr11	18878635	18879221	0.18892625
chr11	18953019	18953652	0.1061324
chr11	19094625	19095998	0.47161952
chr11	19490088	19491574	0.09091945
chr11	19534563	19534994	0.08968384
chr11	19575310	19575825	0.14859104
chr11	19603886	19605449	0.08392251
chr11	19702570	19703872	0.11030276
chr11	19748883	19751460	0.16312358
chr11	20335360	20335897	0.11453873
chr11	20417124	20417968	0.085666284
chr11	20446328	20447600	0.09827002
chr11	23869629	23870720	0.11411519
chr11	27796272	27796961	0.12721168
chr11	27798788	27799889	0.29030415
chr11	27829924	27830921	0.3017387
chr11	27889101	27890268	0.49295014
chr11	28049768	28050360	0.12715825
chr11	28065709	28067232	0.19375953
chr11	28113683	28114237	0.08242195
chr11	28219156	28219753	0.099477716
chr11	28227989	28228717	0.12026656
chr11	28239216	28240097	0.2607287
chr11	28263505	28266052	0.49341717
chr11	28850165	28852006	0.15009175
chr11	28945518	28946057	0.09679354
chr11	28972366	28973548	0.30934146
chr11	28973697	28976406	0.30086166
chr11	29078214	29079294	0.17667449
chr11	29079388	29082484	0.13822028
chr11	29255924	29256663	0.09339036
chr11	29439755	29440259	0.08305523
chr11	29616206	29616667	0.10473458
chr11	29650984	29651558	0.14334492
chr11	29873828	29874309	0.082743615
chr11	30114556	30115210	0.10429154
chr11	30194526	30195193	0.08761777
chr11	30370576	30371895	0.27204633
chr11	30374031	30375126	0.22053407
chr11	30514275	30514911	0.091468535
chr11	30517681	30518711	0.092725165
chr11	30528930	30529653	0.099300295
chr11	30609138	30610145	0.091312796
chr11	30629277	30630592	0.48491967
chr11	30656460	30657011	0.100389086
chr11	30663822	30664624	0.16329408
chr11	30705414	30706482	0.5471235
chr11	30719360	30719862	0.2531318
chr11	30726269	30727484	0.28370234
chr11	30766615	30767848	0.4897022
chr11	30793760	30794795	0.12292697
chr11	30962217	30963387	0.09290608
chr11	31357248	31358363	0.19546418
chr11	32944052	32944733	0.094670676
chr11	33293447	33294576	0.15895435
chr11	33333777	33334822	0.09139286
chr11	33525601	33526645	0.08992843
chr11	33536863	33538234	0.2403009
chr11	33556557	33557460	0.086758025
chr11	33598591	33599553	0.13756584
chr11	33614656	33615608	0.2103382
chr11	33618808	33620057	0.08296294
chr11	33738079	33739532	0.111139946
chr11	33899803	33901999	0.70398384
chr11	33911216	33911864	0.12738511
chr11	33946986	33947473	0.1089892
chr11	33973694	33974388	0.09878395
chr11	33982258	33984038	0.26852188
chr11	34046119	34048571	0.5792544
chr11	34162448	34163126	0.16971269
chr11	34167552	34170589	0.2298283
chr11	34244864	34246113	0.19819325
chr11	34291661	34292305	0.14120078
chr11	34485826	34486726	0.13074714
chr11	34488033	34488927	0.144813
chr11	34503932	34505490	0.6752335
chr11	34588192	34589704	0.41050082
chr11	34612764	34615110	0.35109028
chr11	34623147	34623670	0.09555589
chr11	34633869	34634987	0.11195279
chr11	34705067	34705636	0.10955728
chr11	34713895	34715717	0.47529733
chr11	34791691	34793129	0.50920963
chr11	34823779	34825434	0.49213794
chr11	34852443	34853183	0.18578163
chr11	34858569	34859365	0.14433086
chr11	34934336	34935664	0.09365088
chr11	34966356	34967679	0.14261515
chr11	34975832	34976676	0.10362293
chr11	34997822	34999331	0.18554893
chr11	35009839	35010540	0.20846768
chr11	35047539	35048198	0.10355114
chr11	35127305	35128619	0.17426379
chr11	35136042	35137581	0.20944141
chr11	35161741	35163029	0.28340775
chr11	35169013	35170936	0.2396102
chr11	35226850	35227439	0.107826605
chr11	35233949	35234834	0.41917402
chr11	35248175	35249335	0.47850198
chr11	35273371	35274013	0.100267164
chr11	35301457	35303563	0.35638046
chr11	35307299	35308021	0.19792886
chr11	35324595	35326142	0.26519725
chr11	35360090	35361537	0.8328631
chr11	35381419	35382026	0.14147471
chr11	35414196	35416140	0.46370053
chr11	35455513	35456737	0.5851587
chr11	35497512	35500197	0.43926844
chr11	35576682	35577975	0.111980334
chr11	35648638	35649409	0.1081267
chr11	35677590	35678528	0.15426737
chr11	35691021	35692206	0.62077194
chr11	35702986	35704045	0.14396614
chr11	35725597	35727019	0.2335578
chr11	35767070	35768218	0.15359734
chr11	35777646	35779143	0.25233912
chr11	35814903	35815950	0.4149522
chr11	35816069	35817314	0.118081585
chr11	35860282	35862352	0.12185749
chr11	35894457	35896986	0.16051197
chr11	35912267	35914490	0.1201999
chr11	35953550	35954275	0.11518893
chr11	35983580	35984670	0.120559365
chr11	36031854	36032775	0.16273834
chr11	36053478	36054931	0.44038436
chr11	36065171	36066754	0.13389216
chr11	36085621	36086309	0.1217796
chr11	36087557	36089169	0.26420873
chr11	36108716	36109983	0.13054055
chr11	36118712	36119216	0.08309359
chr11	36155078	36156607	0.46618316
chr11	36181895	36183783	0.16897175
chr11	36196471	36198803	0.25638407
chr11	36213330	36214141	0.17074029
chr11	36223369	36225130	0.34470993
chr11	36226596	36227099	0.08552255
chr11	36238406	36239248	0.14130323
chr11	36279763	36280802	0.15327948
chr11	36306309	36308099	0.114190035
chr11	36312171	36314321	0.09178719
chr11	36358530	36359354	0.08382263
chr11	36374438	36375578	0.08094156
chr11	36386419	36386992	0.16257364
chr11	36389342	36390877	0.26837334
chr11	36392158	36392780	0.091311336
chr11	36440115	36440746	0.13815777
chr11	36441149	36442124	0.08512072
chr11	36461316	36463892	0.3099737
chr11	36599751	36600902	0.2047367
chr11	36648815	36649510	0.09380642
chr11	36716456	36717208	0.2357866
chr11	36736214	36737357	0.39746165
chr11	36814656	36815594	0.13945928
chr11	36900298	36900807	0.113317065
chr11	36907604	36908437	0.10840315
chr11	36979868	36980792	0.11287184
chr11	37042385	37043317	0.31038937
chr11	37085663	37086618	0.14796638
chr11	37087632	37088518	0.103864506
chr11	37131428	37132707	0.09411528
chr11	37161191	37163478	0.15544568
chr11	37247967	37249047	0.15243073
chr11	37332995	37334406	0.25691766
chr11	37370487	37371673	0.12575455
chr11	37499479	37502169	0.1421301
chr11	37515727	37517225	0.7077261
chr11	37532852	37534628	0.23243335
chr11	37641238	37642477	0.6710892
chr11	37689727	37691446	0.8718274
chr11	37710478	37711776	0.21516946
chr11	37721071	37721841	0.13546073
chr11	37806242	37807993	0.0929579
chr11	37816624	37817995	0.16533862
chr11	37842822	37844795	0.1339824
chr11	37866060	37867513	0.41713232
chr11	37892700	37893406	0.22918142
chr11	37901530	37904246	0.14529037
chr11	37918375	37918929	0.086231425
chr11	37958644	37960053	0.08208471
chr11	38017435	38018645	0.16546552
chr11	38041185	38042021	0.22103707
chr11	38058268	38059645	0.19157195
chr11	38076488	38077230	0.13542412
chr11	38087357	38087946	0.18179396
chr11	38098891	38099983	0.12661079
chr11	38106420	38107658	0.27483773
chr11	38120860	38122592	0.3399662
chr11	38177431	38178109	0.109449804
chr11	38185051	38187366	0.62358785
chr11	38334412	38336389	0.4424251
chr11	38383434	38384798	0.58511335
chr11	38436690	38437412	0.17271233
chr11	38501209	38502672	0.28950587
chr11	38567213	38568045	0.19514598
chr11	38648752	38650724	0.12185993
chr11	38944778	38945369	0.15616845
chr11	38947947	38948482	0.09558827
chr11	39065247	39065819	0.1015568
chr11	39213122	39214193	0.21373999
chr11	39215951	39216762	0.113601334
chr11	39237500	39238175	0.08447945
chr11	39271366	39272050	0.1402684
chr11	39295131	39297299	0.14531769
chr11	39313251	39314099	0.1830742
chr11	39342976	39343823	0.1435541
chr11	39377222	39377854	0.13103755
chr11	39423295	39424800	0.09104768
chr11	39442591	39443819	0.120485954
chr11	39558607	39559226	0.08579801
chr11	39574532	39575014	0.085964784
chr11	39606242	39608144	0.50164837
chr11	39612173	39612906	0.11796016
chr11	39828711	39829316	0.16543789
chr11	39867006	39867977	0.55957395
chr11	40076607	40077866	0.7323988
chr11	40111260	40111905	0.230863
chr11	40119594	40120530	0.12856565
chr11	40243835	40244421	0.19779697
chr11	40261133	40261758	0.10531276
chr11	40794927	40795485	0.10844303
chr11	41236600	41237238	0.11142773
chr11	41243117	41243966	0.1260742
chr11	41259320	41260216	0.08224885
chr11	41261509	41262139	0.09958731
chr11	41304968	41307158	0.50473654
chr11	41340929	41341847	0.081305385
chr11	41355518	41356675	0.09875522
chr11	41367902	41368685	0.19486424
chr11	41578767	41579410	0.14167686
chr11	41791172	41792279	0.10173636
chr11	41860023	41861982	0.37718534
chr11	41882573	41883645	0.12766604
chr11	41928653	41930708	0.25339267
chr11	41965939	41967779	0.6499457
chr11	42086156	42086623	0.13703066
chr11	42315604	42317488	0.4836908
chr11	45999568	46000482	0.15330897
chr11	46048547	46049771	0.264418
chr11	46085603	46087015	0.32086152
chr11	46153274	46153796	0.0849263
chr11	46161134	46162086	0.14932504
chr11	46217142	46218520	0.13360448
chr11	46302813	46303600	0.09449169
chr11	47181336	47182693	0.6056188
chr11	47238909	47239953	0.32616162
chr11	47245764	47246267	0.089514785
chr11	47286807	47287428	0.100622416
chr11	47365371	47367371	0.15005818
chr11	47386345	47386923	0.10970236
chr11	47436844	47437572	0.08912123
chr11	47439891	47440372	0.107202426
chr11	47483411	47484661	0.49550968
chr11	47566272	47567466	0.14695053
chr11	47587439	47588000	0.12604451
chr11	47978152	47979441	0.08021086
chr11	47990264	47990812	0.095157936
chr11	48082641	48083106	0.0808855
chr11	48111391	48112377	0.23314422
chr11	48154346	48155469	0.208166
chr11	48194217	48194797	0.19167857
chr11	48214748	48215200	0.08231402
chr11	48227090	48228255	0.18225753
chr11	48239426	48240934	0.08974475
chr11	48274068	48275099	0.2862936
chr11	48397281	48398310	0.18913959
chr11	48556291	48557126	0.20199771
chr11	48575169	48575705	0.12717927
chr11	48593992	48595047	0.4457062
chr11	48654238	48656278	0.35220352
chr11	48706150	48707095	0.3634149
chr11	49057585	49058086	0.10094835
chr11	49084273	49084815	0.19228533
chr11	49607777	49608251	0.082163416
chr11	50208339	50209891	0.27497363
chr11	50216349	50216999	0.09490067
chr11	50228536	50229507	0.43696836
chr11	50236934	50238296	0.71515566
chr11	50294814	50296365	0.503035
chr11	50303636	50304503	0.19738516
chr11	50310260	50310723	0.09696541
chr11	50327501	50329295	0.24794172
chr11	50339095	50339679	0.10702538
chr11	50365670	50367282	0.25161788
chr11	50377773	50378378	0.08078683
chr11	50419814	50420971	0.20388986
chr11	50436886	50438709	0.43422198
chr11	50715405	50716188	0.1095174
chr11	50733717	50734312	0.16147918
chr11	50738054	50738671	0.15716851
chr11	50778697	50779335	0.08517539
chr11	53963827	53966036	0.433592
chr11	54034231	54034841	0.1025092
chr11	54158408	54158988	0.09445987
chr11	54353782	54355345	0.2848732
chr11	54382380	54384112	0.62044686
chr11	54458791	54459381	0.16816223
chr11	54867702	54868409	0.11130174
chr11	55393138	55393615	0.1004993
chr11	55606042	55606808	0.13882361
chr11	55652768	55653406	0.10883165
chr11	55712924	55713874	0.19375455
chr11	55716215	55717367	0.3440889
chr11	55961092	55961986	0.10832363
chr11	55985909	55986604	0.17386921
chr11	56016207	56017300	0.16668122
chr11	56333565	56334318	0.09821686
chr11	56405094	56406241	0.15289332
chr11	56575318	56576249	0.18116829
chr11	56638369	56639906	0.12694125
chr11	56667359	56668636	0.12633257
chr11	56669102	56670099	0.13409542
chr11	56694547	56695504	0.2823059
chr11	56737544	56739756	0.5346675
chr11	56818542	56819016	0.100135595
chr11	56838718	56839872	0.11962777
chr11	56894870	56895873	0.74835145
chr11	57396376	57397479	0.090622574
chr11	57565555	57566746	0.73022974
chr11	60151548	60152038	0.12063503
chr11	60271630	60272196	0.09304239
chr11	60359763	60360601	0.2155771
chr11	60371220	60372489	0.4434776
chr11	60413467	60414379	0.16629003
chr11	60414887	60415513	0.16769947
chr11	60493903	60494498	0.0848805
chr11	60545074	60545716	0.0885562
chr11	60548866	60551027	0.31062332
chr11	60638462	60639069	0.10401619
chr11	60846027	60846458	0.12672348
chr11	60881474	60883348	0.7174864
chr11	61176819	61179441	0.14410575
chr11	61192174	61193851	0.2587287
chr11	61196014	61197139	0.1679507
chr11	61252361	61253870	0.10320956
chr11	61302193	61304306	0.11158729
chr11	61308316	61309346	0.1596044
chr11	61401400	61403592	0.30956954
chr11	61857739	61858487	0.09914012
chr11	62143871	62146073	0.3696556
chr11	62229682	62231813	0.2763522
chr11	62313887	62314926	0.13363104
chr11	62322090	62322681	0.11032531
chr11	62843812	62844660	0.23132779
chr11	62939876	62940757	0.16137375
chr11	62960651	62961071	0.094978385
chr11	62965660	62966384	0.12627198
chr11	64210695	64211166	0.10498893
chr11	64262299	64262810	0.13870561
chr11	64470766	64471864	0.122896396
chr11	64678572	64679170	0.16997598
chr11	64715096	64716590	0.51102245
chr11	64763566	64764112	0.09051381
chr11	64783756	64784399	0.12630728
chr11	64792716	64793813	0.09656565
chr11	64798089	64799325	0.17232314
chr11	65019223	65020272	0.25266725
chr11	65043615	65044603	0.39182118
chr11	65049888	65050768	0.14242868
chr11	65266323	65268209	0.13613883
chr11	65400119	65401513	0.4952081
chr11	65522032	65523239	0.113137096
chr11	65605737	65606992	0.55339164
chr11	65636657	65638768	0.42123944
chr11	65652793	65653389	0.098084345
chr11	65711281	65712754	0.4024554
chr11	65715551	65716149	0.09275412
chr11	66787083	66788316	0.13569693
chr11	66809219	66810265	0.11507004
chr11	66871364	66873856	0.39971727
chr11	66932132	66933130	0.08963022
chr11	66975901	66976381	0.096252814
chr11	67113218	67114142	0.40455508
chr11	67247161	67248864	0.59232444
chr11	67302067	67302521	0.11966447
chr11	67304626	67305158	0.11506571
chr11	67318344	67319503	0.67312604
chr11	67347378	67348411	0.2284807
chr11	67356572	67357713	0.48974082
chr11	67413027	67413523	0.117030434
chr11	67426093	67426729	0.080202766
chr11	67463483	67464589	0.1840934
chr11	67466735	67467457	0.14941585
chr11	67467574	67469428	0.31466576
chr11	67507280	67509316	0.30394444
chr11	67517406	67518055	0.09637362
chr11	67524805	67525595	0.47000638
chr11	67684585	67685496	0.3961691
chr11	67686430	67687298	0.2847802
chr11	67728871	67730081	0.19734102
chr11	67730195	67730813	0.13386194
chr11	67749638	67751235	0.32456782
chr11	67792940	67793445	0.08718288
chr11	67817197	67818098	0.11850385
chr11	67840696	67841398	0.14322437
chr11	67844864	67846422	0.20344459
chr11	67903598	67905137	0.106953576
chr11	68805644	68807056	0.20927423
chr11	68852274	68854191	0.5388413
chr11	68904517	68905375	0.10850474
chr11	68926833	68928185	0.2564396
chr11	68937457	68939056	0.16766946
chr11	68976226	68976770	0.08823643
chr11	68980046	68981032	0.14215659
chr11	69027261	69028532	0.25355574
chr11	69028662	69030540	0.11196903
chr11	69051784	69053171	0.62141585
chr11	69117509	69118519	0.1251703
chr11	69121353	69122610	0.0966987
chr11	69170320	69171533	0.41915423
chr11	69335852	69337278	0.0875771
chr11	69373724	69374208	0.13484861
chr11	69667295	69667817	0.2078464
chr11	69785917	69788200	0.40620998
chr11	69859249	69859794	0.08304316
chr11	69908885	69910752	0.51080376
chr11	69969097	69970487	0.41872954
chr11	70096267	70097172	0.1366052
chr11	70705075	70706841	0.53576136
chr11	70734596	70735847	0.3527687
chr11	70804761	70806603	0.45392364
chr11	70845059	70846885	0.1945626
chr11	71191500	71191990	0.08080807
chr11	71193683	71196123	0.12773201
chr11	71238624	71239829	0.20889054
chr11	71286371	71287532	0.30488002
chr11	71287694	71289156	0.47522342
chr11	71350353	71352028	0.11473781
chr11	71430008	71431415	0.17106082
chr11	71435970	71437029	0.14828922
chr11	71520614	71523996	0.09767558
chr11	71720276	71721810	0.51028544
chr11	71771119	71771596	0.083113
chr11	71817890	71818686	0.19584578
chr11	71834047	71834744	0.08205425
chr11	71889240	71891099	0.09012828
chr11	71923098	71925164	0.0811434
chr11	71931454	71936173	0.16593121
chr11	71946378	71947005	0.13310449
chr11	71980188	71981463	0.202709
chr11	72032359	72032863	0.10584602
chr11	72080635	72081421	0.66094935
chr11	72108730	72109843	0.106570214
chr11	72110449	72112612	0.098568656
chr11	72130704	72131480	0.14675078
chr11	72142173	72143011	0.20307565
chr11	72208976	72210203	0.18049538
chr11	72213218	72213798	0.17091705
chr11	72349576	72350798	0.09530927
chr11	72386579	72387097	0.081435695
chr11	72397064	72397523	0.08536977
chr11	72406459	72407847	0.68854487
chr11	72429529	72430616	0.209801
chr11	72496536	72497397	0.2471022
chr11	72517183	72519317	0.556345
chr11	72556718	72557530	0.11520418
chr11	72558984	72559470	0.099899516
chr11	72686378	72686981	0.13774306
chr11	72701408	72702849	0.229855
chr11	72713978	72714876	0.15341027
chr11	72733864	72734639	0.08961411
chr11	72743643	72744481	0.15247138
chr11	72754842	72755995	0.40984458
chr11	72786354	72787145	0.08400313
chr11	72800773	72801742	0.08883221
chr11	72810905	72811952	0.09695334
chr11	72901323	72903344	0.24785456
chr11	72925005	72926255	0.10933034
chr11	72939083	72940208	0.3062314
chr11	72972151	72973006	0.1999227
chr11	72982638	72983085	0.08792688
chr11	72986552	72987866	0.19312344
chr11	73091750	73093106	0.12222517
chr11	73101518	73102368	0.17753483
chr11	73123171	73124779	0.28579703
chr11	73144841	73145614	0.09593354
chr11	73155244	73156876	0.12527227
chr11	73158821	73160058	0.14237536
chr11	73178240	73179450	0.102874026
chr11	73181192	73182084	0.08921052
chr11	73204692	73205524	0.1011327
chr11	73231686	73232204	0.110609174
chr11	73234417	73235473	0.21138063
chr11	73256866	73257555	0.18637401
chr11	73260422	73261397	0.19608925
chr11	73270355	73270884	0.11814939
chr11	73348462	73349491	0.08571806
chr11	73354476	73354942	0.08054186
chr11	73408549	73411331	0.30858788
chr11	73414580	73415682	0.17502671
chr11	73503376	73504455	0.13450104
chr11	73523534	73525115	0.32042062
chr11	73542153	73544180	0.3127207
chr11	73704192	73705211	0.4768991
chr11	73774954	73775524	0.16681793
chr11	73835635	73837468	0.37348923
chr11	73907923	73908612	0.120549105
chr11	73917844	73919231	0.3968735
chr11	73946740	73947482	0.29990852
chr11	73962636	73963165	0.13826941
chr11	74025900	74026805	0.11370188
chr11	74031180	74032123	0.12331383
chr11	74040353	74041010	0.12783797
chr11	74045457	74046732	0.3264824
chr11	74051535	74052629	0.14611301
chr11	74056730	74057332	0.088941105
chr11	74084446	74085093	0.2661474
chr11	74098498	74099697	0.24422775
chr11	74162347	74162944	0.24086805
chr11	74192407	74193541	0.3792841
chr11	74227570	74228982	0.37324822
chr11	74235559	74236503	0.15385619
chr11	74244327	74245911	0.26474136
chr11	74249386	74250886	0.12325771
chr11	74274213	74276057	0.08647353
chr11	74291895	74292994	0.17858306
chr11	74293929	74294544	0.22367159
chr11	74377357	74378069	0.105326876
chr11	74452300	74454635	0.09556114
chr11	74454745	74456056	0.08532491
chr11	74457159	74459214	0.32615817
chr11	74470160	74471956	0.24652608
chr11	74475331	74476164	0.16321303
chr11	74501536	74502996	0.41422564
chr11	74586918	74587903	0.3199274
chr11	74595636	74596669	0.19220974
chr11	74648990	74649614	0.15332271
chr11	74675766	74676987	0.47069076
chr11	74685455	74686905	0.34371188
chr11	74706526	74707943	0.1027411
chr11	74777838	74779525	0.49631786
chr11	74790948	74791534	0.114395194
chr11	74827004	74828445	0.28119066
chr11	74879629	74880521	0.881304
chr11	74993109	74993803	0.12108001
chr11	75012862	75014525	0.43950996
chr11	75033943	75035082	0.55358887
chr11	75177756	75180029	0.25113574
chr11	75194911	75195441	0.09930255
chr11	75196288	75197086	0.21198402
chr11	75225516	75227521	0.09621917
chr11	75230775	75233308	0.16267473
chr11	75395846	75396442	0.085991345
chr11	75453525	75455175	0.34158385
chr11	75510141	75510702	0.08130469
chr11	75521346	75523124	0.27651665
chr11	75525312	75527162	0.28739178
chr11	75607393	75608410	0.30741698
chr11	75612237	75613811	0.13541824
chr11	75623405	75626030	0.13267268
chr11	75651587	75652700	0.1983399
chr11	75659542	75661058	0.08384855
chr11	75686371	75688659	0.44214362
chr11	75737854	75738481	0.09203532
chr11	75751740	75752625	0.31851265
chr11	75779842	75782425	0.09459658
chr11	75796452	75797281	0.13833712
chr11	75807732	75809217	0.09316765
chr11	75822949	75823718	0.10056237
chr11	76151422	76153781	0.7321618
chr11	76212438	76213399	0.2102163
chr11	76269742	76272291	0.4117859
chr11	76280050	76281245	0.17755166
chr11	76343899	76345312	0.2963656
chr11	76362214	76363146	0.13913566
chr11	76372302	76372899	0.14154717
chr11	76380260	76380974	0.20282668
chr11	76599159	76601226	0.13082328
chr11	76750726	76751766	0.24550699
chr11	76752884	76754007	0.10630559
chr11	76763607	76764682	0.2446747
chr11	76805377	76806539	0.29963169
chr11	76835912	76836811	0.13747102
chr11	76844458	76846011	0.3911605
chr11	76955520	76956181	0.116294295
chr11	76997258	76998962	0.48445293
chr11	77079346	77080324	0.18948239
chr11	77100375	77102560	0.22924966
chr11	77124024	77124739	0.12494101
chr11	77133884	77134638	0.23736726
chr11	77149209	77151554	0.29721162
chr11	77192496	77194339	0.3603195
chr11	77222667	77223290	0.09832395
chr11	77237983	77239526	0.09350799
chr11	77272547	77274481	0.09160562
chr11	77297150	77298089	0.08204584
chr11	77360386	77362945	0.2404423
chr11	77363150	77364273	0.24538817
chr11	77414871	77416862	0.55422825
chr11	77469723	77471138	0.13618067
chr11	77471825	77473275	0.334248
chr11	77501193	77501946	0.26007512
chr11	77506223	77507240	0.24394636
chr11	77521128	77522644	0.0933314
chr11	77533912	77534865	0.08243724
chr11	77648243	77648834	0.09850383
chr11	77673313	77674339	0.19339006
chr11	77687154	77688483	0.22372562
chr11	77697424	77698324	0.122878365
chr11	77839954	77841242	0.46674517
chr11	77860267	77861305	0.09476218
chr11	78475396	78477608	0.40744337
chr11	78523301	78524949	0.12784
chr11	78561517	78562310	0.11118911
chr11	78578030	78579503	0.28403148
chr11	78647113	78648377	0.14432898
chr11	78805320	78805995	0.18667318
chr11	78886196	78886981	0.13259529
chr11	78909076	78910076	0.102748126
chr11	79709892	79711241	0.14808862
chr11	79722236	79723368	0.1775925
chr11	79796206	79796903	0.13405623
chr11	79808604	79810116	0.11769719
chr11	79834055	79834735	0.108956635
chr11	79931544	79932045	0.12824789
chr11	80026121	80027027	0.13180706
chr11	80383290	80383891	0.14555925
chr11	80431767	80432956	0.10584012
chr11	80469289	80472471	0.21611132
chr11	80472761	80473241	0.09201828
chr11	80473303	80474669	0.11062845
chr11	80475192	80479295	0.2979221
chr11	80547356	80548394	0.23741128
chr11	80566103	80567412	0.11229116
chr11	80783101	80785094	0.7415831
chr11	80874751	80875638	0.13405287
chr11	80902222	80904608	0.20880616
chr11	80998731	81000265	0.13649026
chr11	81003189	81004518	0.09242607
chr11	81022006	81022991	0.13637456
chr11	81033678	81034684	0.08847428
chr11	81089045	81090470	0.11924996
chr11	81108452	81109612	0.10355391
chr11	81125040	81125982	0.17196794
chr11	81250153	81250838	0.10977726
chr11	81336239	81337345	0.17958914
chr11	81367159	81368209	0.09295651
chr11	81437349	81438118	0.08930733
chr11	81499941	81501362	0.26000097
chr11	81589692	81590716	0.11276977
chr11	81605843	81608175	0.33580354
chr11	81612205	81612796	0.16326053
chr11	81839183	81840992	0.13817543
chr11	81920856	81921459	0.1180212
chr11	82555217	82555737	0.11576016
chr11	82667593	82668488	0.114114136
chr11	82669949	82670929	0.21682629
chr11	82689320	82690623	0.11641255
chr11	83122902	83124817	0.7056422
chr11	83168104	83169064	0.28368822
chr11	83436428	83436907	0.15167394
chr11	83886014	83886665	0.2209663
chr11	83919256	83921462	0.20882042
chr11	83984644	83985143	0.08468416
chr11	84293850	84296890	0.15451506
chr11	84395737	84397126	0.37986788
chr11	84417006	84418790	0.4927026
chr11	84821902	84822431	0.09317768
chr11	84844794	84846797	0.7776084
chr11	84887567	84888008	0.089730866
chr11	85152419	85153066	0.16886286
chr11	85170229	85170831	0.09872221
chr11	85281276	85283876	0.49551007
chr11	85291702	85292938	0.3958232
chr11	85421799	85422676	0.115542
chr11	85439978	85440422	0.10068486
chr11	85461531	85462962	0.45599157
chr11	85556203	85558273	0.2501402
chr11	85567909	85568740	0.08302605
chr11	85754272	85755841	0.84447455
chr11	85816886	85818933	0.43301725
chr11	85914266	85915402	0.2370721
chr11	85996200	85997136	0.09722093
chr11	86017508	86018553	0.35015833
chr11	86023599	86025360	0.090127245
chr11	86042822	86044136	0.19712003
chr11	86046274	86046722	0.08720237
chr11	86091216	86092097	0.10654008
chr11	86126540	86128769	0.35649085
chr11	86182793	86183452	0.08102277
chr11	86333331	86333893	0.12701263
chr11	86399802	86400884	0.41945246
chr11	86405192	86405725	0.13948077
chr11	86410649	86411440	0.20765741
chr11	86431716	86432520	0.25040913
chr11	86460122	86460616	0.09699713
chr11	86465743	86466907	0.16407391
chr11	86482266	86484205	0.34627005
chr11	86489349	86491031	0.35621724
chr11	86512480	86513813	0.094737485
chr11	86575446	86577861	0.36468664
chr11	86614236	86616045	0.23680513
chr11	86619954	86621833	0.61098385
chr11	86766956	86768254	0.25916556
chr11	86779414	86780351	0.17048194
chr11	86842914	86845943	0.30519694
chr11	86866892	86867623	0.14483006
chr11	86937840	86939536	0.1729067
chr11	86993536	86994763	0.36493686
chr11	86998519	87000120	0.29281247
chr11	87016318	87017184	0.31253844
chr11	87035730	87036724	0.12511727
chr11	87046212	87049427	0.17588459
chr11	87057098	87059033	0.23502654
chr11	87079761	87081273	0.13561495
chr11	87109583	87111045	0.48778984
chr11	87121585	87122645	0.3955487
chr11	87138513	87140342	0.515451
chr11	87161082	87162239	0.24224609
chr11	87162411	87163638	0.14319772
chr11	87385085	87386689	0.0826416
chr11	87460368	87462015	0.3968158
chr11	87525125	87526509	0.32865208
chr11	87581113	87582494	0.45614418
chr11	87656329	87658470	0.27235952
chr11	87704952	87706303	0.46383053
chr11	87708196	87709008	0.11747248
chr11	87862351	87863105	0.120975755
chr11	87870236	87870820	0.14638633
chr11	89376766	89379135	0.27641305
chr11	89429879	89431661	0.41231164
chr11	89441466	89442050	0.11411956
chr11	89484696	89485505	0.11241644
chr11	89548390	89548951	0.17636274
chr11	89557487	89558710	0.4314938
chr11	89612045	89614133	0.123850755
chr11	89615636	89616804	0.2770799
chr11	89624075	89625998	0.24982624
chr11	89730354	89731120	0.12465673
chr11	89748995	89751089	0.5935513
chr11	89794914	89795781	0.16539404
chr11	89808857	89811187	0.30252752
chr11	89829598	89830795	0.2491424
chr11	89834579	89836118	0.19905049
chr11	89843193	89845591	0.1629043
chr11	89879089	89879597	0.10647858
chr11	89886894	89888349	0.14626342
chr11	89889937	89892564	0.40686426
chr11	89945738	89948082	0.6061267
chr11	89983506	89985346	0.5911716
chr11	89995925	89997943	0.18052445
chr11	90019186	90019836	0.23188595
chr11	90020445	90021246	0.15112138
chr11	90038655	90039905	0.11835988
chr11	90061476	90062797	0.081632495
chr11	90108601	90110725	0.28469095
chr11	90127916	90129432	0.08504959
chr11	90150136	90151421	0.14385815
chr11	90155637	90156564	0.24762252
chr11	90172396	90174058	0.46981174
chr11	90184737	90185498	0.2716243
chr11	90190923	90192008	0.15689613
chr11	90201415	90203147	0.25757974
chr11	90243545	90245658	0.09072542
chr11	90268153	90269090	0.10894724
chr11	90274336	90274956	0.12688659
chr11	90294630	90296823	0.22898297
chr11	90301275	90302488	0.2603538
chr11	90304515	90305481	0.15103488
chr11	90315570	90316609	0.2968543
chr11	90333248	90334226	0.6266316
chr11	90421089	90421835	0.082332
chr11	90432531	90434182	0.30837116
chr11	90452863	90454829	0.50273675
chr11	90482968	90483539	0.09865217
chr11	90486204	90487084	0.12803742
chr11	90515541	90516646	0.11427426
chr11	90575227	90576540	0.1931081
chr11	90601023	90602720	0.6457953
chr11	90607338	90608615	0.13490996
chr11	90652819	90653646	0.080525815
chr11	90680261	90681547	0.3273278
chr11	90729478	90731256	0.5954246
chr11	90774197	90777014	0.14959033
chr11	90786755	90788083	0.0910246
chr11	90790069	90790839	0.10720367
chr11	90793870	90794610	0.15021834
chr11	90809935	90812382	0.082482636
chr11	90866476	90867992	0.74046636
chr11	90913583	90915427	0.8070458
chr11	90994177	90994929	0.13050796
chr11	91031331	91032568	0.18590799
chr11	91069499	91071689	0.45492983
chr11	91090280	91092622	0.41005966
chr11	91099948	91101348	0.31845322
chr11	91144363	91145251	0.1513634
chr11	91174258	91176072	0.6761134
chr11	91177928	91178342	0.08008036
chr11	91199700	91200725	0.19477345
chr11	91238259	91239519	0.38003746
chr11	91262818	91264182	0.119306795
chr11	91324808	91326200	0.43877703
chr11	91382438	91383942	0.28951493
chr11	91386027	91387108	0.108288035
chr11	91397864	91399173	0.4750539
chr11	91428652	91430048	0.4671549
chr11	91705018	91706310	0.10565476
chr11	91724046	91724696	0.12551995
chr11	91742245	91743949	0.35340786
chr11	91806668	91807149	0.110745564
chr11	91846572	91847374	0.14606848
chr11	91884982	91885999	0.4430242
chr11	91941852	91943479	0.45221716
chr11	91959086	91959654	0.09420286
chr11	92019230	92019947	0.11457805
chr11	92068904	92070783	0.7300839
chr11	92123292	92123733	0.11899255
chr11	92162613	92163256	0.20521635
chr11	92175308	92177139	0.1202627
chr11	92186551	92187370	0.15429737
chr11	92267532	92268314	0.08545181
chr11	92313257	92314656	0.38451055
chr11	92330084	92331751	0.46107605
chr11	92564619	92566146	0.5351336
chr11	92611277	92612182	0.36388183
chr11	92812766	92813545	0.09355371
chr11	92932877	92933931	0.24368913
chr11	93045786	93047725	0.26504028
chr11	93148777	93149452	0.14139134
chr11	93464783	93465743	0.19581172
chr12	54503	56788	0.337638
chr12	59352	59805	0.10748415
chr12	96071	96675	0.09173559
chr12	328212	328920	0.08681399
chr12	344281	345344	0.0845115
chr12	452950	453733	0.15376104
chr12	490366	491339	0.37724087
chr12	556739	558003	0.080756694
chr12	590259	591887	0.111568026
chr12	633791	634970	0.2612293
chr12	643491	645129	0.36206636
chr12	1148887	1149827	0.0942643
chr12	1150674	1151142	0.09000638
chr12	1173756	1174720	0.14828885
chr12	1200475	1201249	0.1544511
chr12	1215558	1216826	0.0971803
chr12	1233928	1235353	0.19022034
chr12	1328810	1330059	0.33574378
chr12	1352374	1353525	0.12035226
chr12	1379353	1380504	0.10338048
chr12	1397601	1398581	0.144424
chr12	1424071	1424999	0.10672017
chr12	1435184	1436091	0.08739997
chr12	1439305	1440100	0.22206256
chr12	1488463	1490739	0.3304344
chr12	3925688	3926988	0.23401438
chr12	3988463	3989839	0.13771611
chr12	4099341	4100495	0.19688131
chr12	4125767	4126374	0.11848223
chr12	4169685	4170870	0.26389906
chr12	4209186	4210353	0.22650638
chr12	4216188	4217534	0.4407505
chr12	4231702	4233042	0.21118236
chr12	4332317	4333313	0.37283522
chr12	4390285	4391788	0.54722846
chr12	4436423	4436985	0.08881338
chr12	4614180	4615436	0.34783396
chr12	4669629	4670321	0.14943187
chr12	4686854	4688172	0.17373006
chr12	4692042	4693519	0.21847259
chr12	4707549	4708552	0.37012374
chr12	4734147	4736591	0.114783674
chr12	4753842	4754551	0.1367442
chr12	4778574	4780251	0.37061897
chr12	5494517	5494955	0.15781759
chr12	5495130	5496113	0.14670905
chr12	5507216	5509094	0.35448062
chr12	5769830	5770502	0.093921505
chr12	6601758	6603295	0.29868725
chr12	7617922	7618411	0.10188
chr12	7720060	7721680	0.12608282
chr12	7794729	7795640	0.15362623
chr12	7944752	7945203	0.11441848
chr12	7952062	7953083	0.12897974
chr12	8178802	8179293	0.097634606
chr12	8342725	8343190	0.09035212
chr12	8349564	8350096	0.11335679
chr12	8441758	8443259	0.34492013
chr12	8485355	8486520	0.31551087
chr12	8872361	8873032	0.08752176
chr12	8891242	8892544	0.08542949
chr12	8914381	8914913	0.11443636
chr12	8927750	8929186	0.20796734
chr12	8964815	8965791	0.14902112
chr12	9017409	9018324	0.35489497
chr12	9052613	9053743	0.4196428
chr12	9086633	9087480	0.2348833
chr12	9141398	9142233	0.26308852
chr12	9168661	9169763	0.3378584
chr12	9716649	9717499	0.18622197
chr12	9786617	9787200	0.13265075
chr12	9818668	9819710	0.11550934
chr12	9896033	9897005	0.083736554
chr12	9909107	9909738	0.17970538
chr12	9952975	9954745	0.26153502
chr12	10038606	10039719	0.13370295
chr12	10064480	10065119	0.14378116
chr12	10071221	10071848	0.27585745
chr12	10118982	10121380	0.30187178
chr12	10197893	10199557	0.10963224
chr12	10217621	10218508	0.121489145
chr12	10266815	10267308	0.083810255
chr12	10576510	10577653	0.18649302
chr12	10589258	10590007	0.08244433
chr12	10598465	10599376	0.12789778
chr12	10841788	10842735	0.38210383
chr12	11287353	11288130	0.08378379
chr12	11326060	11327312	0.09739128
chr12	11448933	11450576	0.29648063
chr12	11565782	11566367	0.12125151
chr12	11680963	11681436	0.08785847
chr12	11719603	11720608	0.1390919
chr12	11839204	11841389	0.33680955
chr12	11938738	11939235	0.08226669
chr12	11957568	11958620	0.1800752
chr12	11975536	11976525	0.3191142
chr12	12017170	12017723	0.11624711
chr12	12107369	12108421	0.24913338
chr12	12160595	12161931	0.13178423
chr12	12230567	12231510	0.11581732
chr12	12454807	12455719	0.083300166
chr12	12493348	12494331	0.10657715
chr12	12575999	12576983	0.10437361
chr12	12675759	12676836	0.33352312
chr12	12698689	12699894	0.25054908
chr12	13213208	13214457	0.34346998
chr12	13244973	13245860	0.23615511
chr12	13248287	13249305	0.08941127
chr12	13260557	13261138	0.1509935
chr12	13284262	13285394	0.3477603
chr12	13309224	13310413	0.24259545
chr12	13319165	13319901	0.08075165
chr12	13333916	13335637	0.21374764
chr12	13346494	13347410	0.13602605
chr12	13363062	13363969	0.39459512
chr12	13498978	13499616	0.20827803
chr12	13546587	13547501	0.10136412
chr12	13551064	13552391	0.13089803
chr12	13568187	13569552	0.29051903
chr12	13585112	13585994	0.28200063
chr12	13666315	13667129	0.109644726
chr12	13691134	13692559	0.24398826
chr12	13846969	13847994	0.1507873
chr12	13910347	13910993	0.1266373
chr12	14248266	14248819	0.17835402
chr12	14284539	14286270	0.41009808
chr12	14308143	14308638	0.12053455
chr12	14371126	14371957	0.09108811
chr12	14381990	14383631	0.132043
chr12	14425855	14427151	0.44819918
chr12	14592212	14593642	0.4656442
chr12	14658262	14658857	0.15169373
chr12	14682586	14683474	0.26767114
chr12	14781655	14782765	0.4419586
chr12	14814667	14815184	0.10656827
chr12	14824839	14825974	0.25976548
chr12	14880809	14881531	0.38562977
chr12	14897788	14898812	0.27162194
chr12	14900026	14900780	0.09482285
chr12	14970963	14971445	0.12960644
chr12	15109951	15111102	0.41272557
chr12	15111288	15111740	0.08242727
chr12	15132854	15134692	0.35353023
chr12	15196999	15198665	0.44422728
chr12	15249693	15251179	0.35035148
chr12	15324645	15325331	0.24817534
chr12	15340069	15341230	0.26972312
chr12	15388623	15390065	0.16948694
chr12	15424015	15425192	0.19860192
chr12	15468497	15469465	0.24355169
chr12	15547320	15548317	0.47039583
chr12	15605260	15605925	0.14628638
chr12	15609578	15610078	0.12255672
chr12	15721517	15722071	0.12199649
chr12	15722701	15723660	0.15266316
chr12	15730597	15731332	0.200693
chr12	15744929	15746944	0.21593009
chr12	15772937	15773570	0.10815629
chr12	15775887	15777520	0.11637326
chr12	15810482	15811212	0.12627807
chr12	15830866	15832737	0.12888849
chr12	15836537	15838112	0.17442507
chr12	15945884	15946499	0.0982303
chr12	16024402	16026305	0.39621794
chr12	16034351	16034851	0.09394021
chr12	16113791	16114265	0.105376944
chr12	16119972	16121487	0.43343258
chr12	16129180	16130038	0.12142043
chr12	16166984	16167438	0.08261205
chr12	16189943	16190676	0.11819367
chr12	16191486	16192345	0.08464149
chr12	16204219	16205130	0.40286133
chr12	16221009	16221633	0.10349588
chr12	16228478	16229827	0.20614319
chr12	16269051	16270432	0.24827178
chr12	16304526	16305775	0.41409788
chr12	16343036	16343615	0.09212643
chr12	16351097	16351803	0.10191101
chr12	16495528	16496644	0.10770073
chr12	16702532	16703115	0.11990433
chr12	16930351	16931446	0.21290891
chr12	17069025	17069812	0.084321275
chr12	17073426	17074099	0.13859954
chr12	17199578	17200489	0.14497873
chr12	17262894	17264241	0.11698307
chr12	17454843	17456229	0.43107474
chr12	17865336	17865808	0.11606755
chr12	17889452	17890499	0.33996645
chr12	17956207	17957486	0.19233838
chr12	17979140	17979720	0.17092831
chr12	17991261	17991805	0.13362585
chr12	18021285	18021835	0.11167358
chr12	18025687	18026896	0.38298094
chr12	18027986	18028836	0.19900121
chr12	18066146	18066862	0.093560904
chr12	18079287	18079978	0.32254857
chr12	18088601	18089488	0.16478598
chr12	18117767	18119307	0.13059469
chr12	18121442	18122852	0.255447
chr12	18141078	18141801	0.15130936
chr12	18160346	18160796	0.08555834
chr12	18182042	18182649	0.103448056
chr12	18208944	18209415	0.10114077
chr12	18211071	18211923	0.51237667
chr12	18280531	18281319	0.13786682
chr12	18302458	18304399	0.19644023
chr12	18333582	18334682	0.35919976
chr12	18390894	18391648	0.15893352
chr12	18397143	18397570	0.08397973
chr12	18402052	18403183	0.45097363
chr12	18533549	18534437	0.13450943
chr12	18561553	18562933	0.24485748
chr12	18573282	18574532	0.09929759
chr12	18889980	18891027	0.15863895
chr12	18918893	18920501	0.2195036
chr12	18925205	18926061	0.30793884
chr12	18961512	18962019	0.093793154
chr12	18965670	18966424	0.10764604
chr12	18978138	18979729	0.3330498
chr12	18995352	18996020	0.08686126
chr12	18996048	18996593	0.11194206
chr12	19011995	19013061	0.10335405
chr12	19026744	19027984	0.18135981
chr12	19044362	19045115	0.09921605
chr12	19081033	19082105	0.30205888
chr12	19158833	19160121	0.09887896
chr12	19181054	19181885	0.1556439
chr12	19238506	19239415	0.38823947
chr12	19264197	19265064	0.22089033
chr12	19270474	19272946	0.080940634
chr12	19316647	19317413	0.25935847
chr12	19327155	19327842	0.12733929
chr12	19335710	19336967	0.096926644
chr12	19345303	19345953	0.19621609
chr12	19352707	19353720	0.16279483
chr12	19368024	19368552	0.08768746
chr12	19381513	19382846	0.23513588
chr12	19394629	19395391	0.14254415
chr12	19401713	19403223	0.13527666
chr12	19444937	19445942	0.17687082
chr12	19471159	19473311	0.27854893
chr12	19505870	19506828	0.15984936
chr12	19518938	19520450	0.34698275
chr12	19570067	19572145	0.39978862
chr12	19637608	19639040	0.110042386
chr12	19674023	19675501	0.23423225
chr12	19710963	19711672	0.16089159
chr12	19715170	19715980	0.12876453
chr12	19728761	19730478	0.14365745
chr12	19730689	19731615	0.110327564
chr12	19734470	19735151	0.101410314
chr12	19754406	19755586	0.21370645
chr12	19769402	19770428	0.11078275
chr12	19863419	19864589	0.08573693
chr12	19872895	19873712	0.17627037
chr12	19942350	19943459	0.097645715
chr12	19964111	19967023	0.25245866
chr12	20043131	20043701	0.12546776
chr12	20127504	20128569	0.26808745
chr12	20141035	20141990	0.38519698
chr12	20471160	20472117	0.17066255
chr12	20501529	20502846	0.16611587
chr12	20515843	20517888	0.15064771
chr12	20524026	20525480	0.12115398
chr12	20739015	20742347	0.3587086
chr12	21153300	21154060	0.10411991
chr12	21289195	21290171	0.23821218
chr12	21320870	21321866	0.39529148
chr12	21355298	21356120	0.16383079
chr12	21360747	21361610	0.16954942
chr12	21370497	21372357	0.2593791
chr12	21386053	21387231	0.13859022
chr12	21393032	21394308	0.09767707
chr12	21630322	21631233	0.25614387
chr12	21638205	21639430	0.21343218
chr12	21655212	21656482	0.34046498
chr12	24098837	24100057	0.2911674
chr12	24111253	24112269	0.17076612
chr12	24155302	24156543	0.35074174
chr12	24171046	24172515	0.09764868
chr12	24182035	24183197	0.25322676
chr12	24194827	24195326	0.081888594
chr12	24197701	24198837	0.09885969
chr12	24245171	24246607	0.28247905
chr12	24267586	24268722	0.10113536
chr12	24275778	24277328	0.22999449
chr12	24309098	24310099	0.17534953
chr12	24432359	24433827	0.23424844
chr12	24444251	24445612	0.16687638
chr12	24448768	24449778	0.19222845
chr12	24465597	24466975	0.08748694
chr12	24472212	24473373	0.13755533
chr12	24487096	24487904	0.19817422
chr12	24491886	24492439	0.08981595
chr12	24492579	24494029	0.1285945
chr12	24516898	24517952	0.085365936
chr12	24548610	24549224	0.086307466
chr12	24606624	24607070	0.08467026
chr12	24613027	24613812	0.14225534
chr12	24645395	24646076	0.11346364
chr12	24648663	24649479	0.11536773
chr12	24652713	24653575	0.080712244
chr12	24662732	24663556	0.15623274
chr12	24677045	24678073	0.23644245
chr12	24737391	24739523	0.21764776
chr12	24763253	24764499	0.12982482
chr12	24774394	24775161	0.37168914
chr12	24807913	24809159	0.13820219
chr12	24819748	24820478	0.25793362
chr12	24845218	24845832	0.09843071
chr12	24935888	24936541	0.12022082
chr12	24969715	24970584	0.119643874
chr12	25008522	25009550	0.16740303
chr12	25082715	25083595	0.2298319
chr12	25149581	25150216	0.09882037
chr12	25150447	25153404	0.19763908
chr12	25194682	25195449	0.105303995
chr12	25295594	25296103	0.09852032
chr12	25314943	25315951	0.09985884
chr12	25334790	25335471	0.090053335
chr12	25362689	25363718	0.10978971
chr12	25364422	25364958	0.10405306
chr12	25460501	25461196	0.12633422
chr12	25465892	25466486	0.10532081
chr12	25467272	25467768	0.0808776
chr12	25472707	25474888	0.25661394
chr12	25512779	25513395	0.08327418
chr12	25514965	25515803	0.24306773
chr12	25527342	25527799	0.08519946
chr12	25531462	25531992	0.14519265
chr12	25544142	25545329	0.16902484
chr12	25556005	25556591	0.18687938
chr12	25574229	25575206	0.33866853
chr12	25592682	25593647	0.37669963
chr12	25624307	25625083	0.28798118
chr12	25656623	25657782	0.09949569
chr12	25666320	25666938	0.0895867
chr12	25725526	25726474	0.14398828
chr12	25758770	25760236	0.2398887
chr12	25775696	25776389	0.10255818
chr12	25787341	25789026	0.24411836
chr12	25820620	25821492	0.17032036
chr12	25846169	25847339	0.14504875
chr12	25849550	25850261	0.11594587
chr12	25858617	25859988	0.12013628
chr12	25884325	25884859	0.09886295
chr12	25922897	25923521	0.22076629
chr12	25951235	25952631	0.42924237
chr12	25962309	25962770	0.11625906
chr12	25986660	25987878	0.30737558
chr12	26009969	26010572	0.101347715
chr12	26016243	26016884	0.15091272
chr12	26043792	26044806	0.38152963
chr12	26098909	26099830	0.33676636
chr12	26110089	26110783	0.19727004
chr12	26177325	26178770	0.37722155
chr12	26183700	26184673	0.09871119
chr12	26234885	26236342	0.29655808
chr12	26256410	26257185	0.12951127
chr12	26321413	26322573	0.23183894
chr12	26343721	26344516	0.1959274
chr12	26360344	26361085	0.18347912
chr12	26437637	26438306	0.17733635
chr12	26458808	26459821	0.10858761
chr12	26463587	26464630	0.08762869
chr12	26485103	26485664	0.10424983
chr12	26533254	26534890	0.34040606
chr12	26553465	26554554	0.27573803
chr12	26576081	26577349	0.2550494
chr12	26650507	26651615	0.24630919
chr12	26669128	26670256	0.2816255
chr12	26709613	26710691	0.4122299
chr12	26724614	26726161	0.2756954
chr12	26775560	26776864	0.17651793
chr12	26803109	26803698	0.18760061
chr12	27036128	27037668	0.36335367
chr12	27048897	27049963	0.08407893
chr12	27054953	27055624	0.0989239
chr12	27057738	27058239	0.10740871
chr12	27093026	27094174	0.43623465
chr12	27108361	27109143	0.084748186
chr12	27109267	27110533	0.09699777
chr12	27143528	27144277	0.39803234
chr12	27172843	27174732	0.30305675
chr12	27185865	27186520	0.16292042
chr12	27193782	27194474	0.18132223
chr12	27220158	27220988	0.12741004
chr12	27231767	27232474	0.15415992
chr12	27234115	27234735	0.11387807
chr12	27273189	27274914	0.14969112
chr12	27419245	27421995	0.25740573
chr12	27516364	27516850	0.0889642
chr12	27561362	27562404	0.26781002
chr12	27565003	27565445	0.08484183
chr12	27569351	27570572	0.19707333
chr12	27626293	27626804	0.119459674
chr12	27645484	27647186	0.3281406
chr12	30221911	30222331	0.09055113
chr12	30320409	30321462	0.10030631
chr12	30341031	30342787	0.2939888
chr12	30605785	30606853	0.09414596
chr12	30753479	30754091	0.088801
chr12	31237946	31238755	0.16435908
chr12	31838579	31839384	0.11654744
chr12	31847979	31849425	0.11055151
chr12	31855842	31856524	0.14684345
chr12	31857854	31858527	0.21336435
chr12	31869575	31870377	0.089809954
chr12	31941411	31942736	0.27664882
chr12	31970366	31971628	0.25363138
chr12	32002624	32003263	0.124703676
chr12	32003320	32003861	0.084669
chr12	32031961	32032482	0.11157648
chr12	32042960	32043942	0.32035702
chr12	32062075	32062822	0.110126644
chr12	32073295	32073967	0.09133623
chr12	32078230	32079109	0.15468821
chr12	32102201	32103430	0.18984388
chr12	32139047	32140112	0.16819367
chr12	32213684	32215120	0.39091966
chr12	32248426	32249286	0.2308716
chr12	32259050	32259849	0.29302758
chr12	32383037	32383804	0.2310057
chr12	32432275	32432917	0.14173868
chr12	32443400	32444432	0.31294796
chr12	32470718	32471611	0.09587116
chr12	32505922	32507083	0.25995046
chr12	32513913	32514578	0.29418603
chr12	32590384	32591687	0.20802143
chr12	32653565	32654242	0.1332057
chr12	32661233	32661920	0.13770439
chr12	32662330	32664377	0.23853509
chr12	32710586	32711777	0.1862868
chr12	32744483	32746291	0.122516885
chr12	32856995	32857481	0.08511726
chr12	32967471	32968427	0.2241973
chr12	32968582	32969130	0.102173194
chr12	32979698	32980173	0.08950254
chr12	33048464	33049587	0.14567961
chr12	33086829	33087761	0.20338038
chr12	33208498	33209187	0.1019576
chr12	33249649	33251060	0.40957546
chr12	33261357	33262811	0.37344125
chr12	34660366	34661641	0.5369859
chr12	38385172	38385800	0.08776284
chr12	38424236	38425465	0.28864124
chr12	38435710	38436349	0.24361975
chr12	38438984	38439440	0.09143217
chr12	38471857	38472857	0.33745986
chr12	38510891	38511923	0.14031193
chr12	38514606	38515919	0.16229665
chr12	38544310	38544761	0.08465975
chr12	38571211	38573147	0.18987481
chr12	38643630	38644789	0.09187138
chr12	38646054	38648545	0.21671432
chr12	38659490	38660091	0.101105094
chr12	38711683	38712477	0.23119187
chr12	38722147	38722745	0.10070009
chr12	38747317	38750255	0.20188294
chr12	38775305	38777177	0.092177674
chr12	38785014	38786235	0.14608799
chr12	38791043	38792068	0.26085272
chr12	38826355	38828577	0.19398901
chr12	38844147	38845564	0.27754706
chr12	38867174	38868139	0.12413235
chr12	38982349	38982966	0.13571402
chr12	39020671	39021171	0.08684769
chr12	39041268	39041989	0.10234302
chr12	39083514	39085579	0.5376101
chr12	39118901	39119871	0.22321874
chr12	39137268	39138775	0.09466901
chr12	39225830	39226679	0.12155192
chr12	39242195	39242807	0.11188571
chr12	39268291	39269922	0.40574712
chr12	39296111	39297023	0.20029265
chr12	39314790	39315475	0.21679711
chr12	39339494	39340212	0.19325772
chr12	39350241	39351578	0.29837874
chr12	39360706	39362037	0.15984966
chr12	39408334	39409058	0.2172922
chr12	39414661	39415923	0.13476259
chr12	39447966	39448759	0.19032897
chr12	39451453	39452527	0.09970753
chr12	39464289	39465575	0.3765407
chr12	39542815	39543569	0.2998106
chr12	39544045	39544607	0.083607495
chr12	39572145	39573264	0.25490254
chr12	39643683	39644803	0.21289608
chr12	39672906	39674070	0.22985162
chr12	39744475	39746095	0.21326482
chr12	39777637	39779311	0.09284693
chr12	39782319	39783610	0.1962804
chr12	39798344	39798975	0.14115864
chr12	39806582	39807423	0.10821192
chr12	39811915	39812975	0.16877164
chr12	39819820	39820654	0.112620465
chr12	39843232	39843953	0.26046446
chr12	39856813	39858883	0.21409719
chr12	39897310	39898037	0.10814636
chr12	39904687	39905869	0.28621644
chr12	39963752	39964853	0.35211945
chr12	39987393	39988326	0.40649894
chr12	40066373	40067199	0.17175512
chr12	40146358	40147433	0.32029054
chr12	40177694	40178691	0.30947036
chr12	40210618	40211218	0.14499168
chr12	40225736	40227589	0.13655998
chr12	40285162	40285639	0.14227965
chr12	40299405	40300198	0.1553657
chr12	40340559	40341257	0.28334343
chr12	40349186	40349717	0.12211621
chr12	40365809	40367035	0.08188474
chr12	40371405	40372823	0.3087423
chr12	40388469	40389367	0.15069617
chr12	40395108	40395673	0.10596843
chr12	40452847	40453444	0.13480483
chr12	40460835	40461666	0.11944657
chr12	40488826	40489724	0.16616409
chr12	40509678	40511077	0.31943077
chr12	40535656	40536128	0.08366105
chr12	40567787	40568645	0.18511671
chr12	40635041	40635735	0.09847998
chr12	40650331	40651191	0.23832682
chr12	40667541	40668140	0.121652536
chr12	40678024	40679556	0.13433607
chr12	40698601	40699567	0.19766222
chr12	40760779	40761672	0.16686875
chr12	40768731	40769771	0.08260768
chr12	40772277	40773370	0.08662401
chr12	40773786	40775495	0.15185775
chr12	40849851	40850659	0.31815356
chr12	40891388	40892182	0.27531445
chr12	40892798	40893231	0.09001535
chr12	40917046	40919361	0.10301242
chr12	40993882	40994697	0.17594744
chr12	41023092	41025200	0.24815665
chr12	41043014	41043775	0.12408855
chr12	41077164	41078634	0.37805143
chr12	41101849	41102784	0.39313358
chr12	41143119	41144781	0.11641029
chr12	41199361	41199841	0.095774814
chr12	41213840	41214907	0.311332
chr12	41228267	41229641	0.16390271
chr12	41284231	41285358	0.15916835
chr12	41294685	41295358	0.106036246
chr12	41307467	41308571	0.40886447
chr12	41390941	41391681	0.09208126
chr12	41433797	41435790	0.4255208
chr12	41478433	41479224	0.1196534
chr12	41520120	41521477	0.20407823
chr12	41548067	41548672	0.17386368
chr12	41559722	41560870	0.3271025
chr12	41579129	41580207	0.18918344
chr12	41622668	41623621	0.12325076
chr12	41649329	41650787	0.24632081
chr12	41668487	41669030	0.09147893
chr12	41670973	41672274	0.28802612
chr12	41731002	41731779	0.08992581
chr12	41761360	41762621	0.49724075
chr12	41790258	41791266	0.13247897
chr12	41846506	41847025	0.11802127
chr12	41850085	41850777	0.26959473
chr12	41990623	41991499	0.08091611
chr12	41999042	42000225	0.20679945
chr12	42015992	42017315	0.15420651
chr12	42077392	42078247	0.14125499
chr12	42101105	42101821	0.3220179
chr12	42108866	42109510	0.16958097
chr12	42113711	42115680	0.26266444
chr12	42156142	42157252	0.11655826
chr12	42241650	42242494	0.17585517
chr12	42285146	42286247	0.43160158
chr12	42324472	42325084	0.1013642
chr12	42333201	42335052	0.27220935
chr12	42368288	42369660	0.087838635
chr12	42376163	42377867	0.27531376
chr12	42486091	42487111	0.43038392
chr12	42547125	42548019	0.4025238
chr12	42562092	42563427	0.19707605
chr12	42682543	42683285	0.112315044
chr12	42726827	42728452	0.24036182
chr12	42748404	42749381	0.10627634
chr12	42762276	42763434	0.2841194
chr12	42876639	42877259	0.08107927
chr12	42938861	42939399	0.11607811
chr12	43127543	43128240	0.1660725
chr12	43173535	43174249	0.08308643
chr12	43280397	43281488	0.10478641
chr12	43335351	43335916	0.12213737
chr12	43342140	43343654	0.25798142
chr12	43365296	43366560	0.2383534
chr12	43371656	43372272	0.08479103
chr12	43437691	43438625	0.23399726
chr12	43443909	43444781	0.19447412
chr12	43452546	43453752	0.42294362
chr12	43497378	43498287	0.12609603
chr12	43512644	43514847	0.13082138
chr12	43528688	43529244	0.13802841
chr12	43734152	43735990	0.10893255
chr12	43762146	43763615	0.101135
chr12	43793596	43794357	0.104172714
chr12	43813813	43814825	0.23802279
chr12	43842888	43844023	0.36824608
chr12	43855317	43855799	0.09260504
chr12	43870941	43871471	0.1291572
chr12	44272302	44272774	0.09665892
chr12	44296507	44297217	0.1441759
chr12	44320189	44321199	0.09106061
chr12	44339455	44342017	0.27052158
chr12	44365606	44366141	0.0887404
chr12	44535474	44536774	0.31846192
chr12	44595309	44595902	0.084552184
chr12	44853461	44854197	0.22100168
chr12	44986001	44987143	0.20457838
chr12	45133526	45134461	0.19696666
chr12	45143061	45144317	0.22534099
chr12	45241875	45242682	0.14313732
chr12	45250274	45251074	0.271802
chr12	45525775	45526382	0.11429709
chr12	45535953	45537579	0.19619797
chr12	45574786	45575788	0.18619148
chr12	45578096	45578796	0.09088429
chr12	45585917	45586962	0.2605696
chr12	45621201	45622326	0.09313619
chr12	45670416	45671346	0.15976168
chr12	45672096	45672798	0.16252452
chr12	45678899	45680155	0.1252591
chr12	45720452	45721981	0.10410902
chr12	45727664	45728315	0.19675283
chr12	45747276	45747947	0.109895095
chr12	45772947	45774603	0.6047555
chr12	45808692	45810379	0.15853383
chr12	45877653	45878084	0.10413612
chr12	45964564	45965148	0.13972163
chr12	45970723	45971855	0.11902794
chr12	45975704	45976363	0.15087293
chr12	46082835	46083424	0.13437006
chr12	46108080	46109556	0.21803144
chr12	46238081	46238913	0.108660564
chr12	46637450	46638194	0.09251555
chr12	46652881	46653956	0.16267475
chr12	46751622	46752331	0.24294461
chr12	46776551	46777478	0.13506292
chr12	46782440	46784111	0.10959243
chr12	46819015	46820700	0.14237839
chr12	46846070	46847600	0.3857264
chr12	46975316	46976077	0.13044715
chr12	47014099	47015543	0.4507333
chr12	47018340	47020188	0.30370402
chr12	47319920	47320569	0.2733777
chr12	47541806	47542627	0.09505139
chr12	47914917	47915785	0.10873507
chr12	48018853	48019528	0.09085467
chr12	48108025	48108555	0.1102511
chr12	48115290	48115798	0.10043299
chr12	48116874	48117941	0.52064407
chr12	48232907	48233639	0.11256923
chr12	48287383	48288205	0.15058915
chr12	48294596	48295688	0.45543328
chr12	48346419	48346905	0.08232638
chr12	48496209	48497167	0.4771963
chr12	48516127	48517563	0.3577996
chr12	48586491	48587589	0.218421
chr12	48591774	48592670	0.24743594
chr12	48603375	48604748	0.13297766
chr12	48611950	48613039	0.12802984
chr12	48641654	48642549	0.19365126
chr12	48653101	48654100	0.09109675
chr12	48659692	48660896	0.11134761
chr12	48665242	48665778	0.11751433
chr12	48711040	48711979	0.23074543
chr12	48749639	48750613	0.120634206
chr12	48806517	48806984	0.09819248
chr12	48817321	48818257	0.2815695
chr12	48838327	48839642	0.15425836
chr12	48846782	48847542	0.21819423
chr12	48866824	48868514	0.26406175
chr12	48880558	48881378	0.15847029
chr12	48888761	48889300	0.12069755
chr12	48896516	48897735	0.1918199
chr12	48917374	48918134	0.08534478
chr12	48933914	48934570	0.1762313
chr12	48935576	48936695	0.12833762
chr12	48980178	48981739	0.092679255
chr12	48987561	48988548	0.09147038
chr12	49012881	49014998	0.37265947
chr12	49034504	49035472	0.20628192
chr12	49044215	49044771	0.08490189
chr12	49049211	49050089	0.2926076
chr12	49104097	49104839	0.16711085
chr12	49155579	49157501	0.42542583
chr12	49179739	49180944	0.17654662
chr12	49193014	49193677	0.10586901
chr12	49231532	49232671	0.30482307
chr12	49247747	49248450	0.082260884
chr12	49344970	49346017	0.37718272
chr12	49381505	49382752	0.18612233
chr12	49383335	49384624	0.3591745
chr12	49446231	49446827	0.21079957
chr12	49459913	49460631	0.39847216
chr12	49471234	49471877	0.08182283
chr12	49482462	49483538	0.24136724
chr12	49491541	49492883	0.2515795
chr12	49511840	49512427	0.105498865
chr12	49568640	49569687	0.0893519
chr12	49573013	49573518	0.08407558
chr12	49584497	49586312	0.51067966
chr12	49694417	49695314	0.13329752
chr12	49711069	49712254	0.46603364
chr12	49747374	49748001	0.08232005
chr12	49764346	49765269	0.16034971
chr12	49783932	49785091	0.18514438
chr12	49792682	49793711	0.13681787
chr12	49801360	49802321	0.11189896
chr12	49852415	49853150	0.12548865
chr12	49915433	49916131	0.13819012
chr12	49992528	49993766	0.38998088
chr12	50036517	50038015	0.28142297
chr12	50039670	50040694	0.12979811
chr12	50067913	50069049	0.24139556
chr12	50074122	50074786	0.2706639
chr12	50186463	50188165	0.12288765
chr12	50240569	50242177	0.18609774
chr12	50264025	50264965	0.2976387
chr12	50265188	50266323	0.085208714
chr12	50303011	50304613	0.20916514
chr12	50324510	50325139	0.21239746
chr12	50363471	50363986	0.1358586
chr12	50397343	50398239	0.09948532
chr12	50399075	50399618	0.0940918
chr12	50407950	50408437	0.104778096
chr12	50408769	50409625	0.33620334
chr12	50409762	50410888	0.18689865
chr12	50444428	50445789	0.4185044
chr12	50447928	50448436	0.13345325
chr12	50719085	50719579	0.09807022
chr12	50781510	50781999	0.115034625
chr12	50832800	50833360	0.09403324
chr12	50851199	50851931	0.14848118
chr12	51119043	51119621	0.08152341
chr12	51320037	51320621	0.12552461
chr12	51364141	51365153	0.096239224
chr12	51546394	51547131	0.08655299
chr12	51707512	51708066	0.12101462
chr12	51990249	51991026	0.18990482
chr12	52072568	52073460	0.24632256
chr12	52089820	52090649	0.17086829
chr12	52117510	52118106	0.11082424
chr12	52136066	52137431	0.13755022
chr12	52139317	52140459	0.30349052
chr12	52155451	52156791	0.2711793
chr12	52161858	52162519	0.120738104
chr12	52179035	52179768	0.15255503
chr12	52273286	52274546	0.22298935
chr12	52318454	52319022	0.13171165
chr12	52524799	52525499	0.087175876
chr12	52536762	52537896	0.18121041
chr12	52789589	52790636	0.10017112
chr12	52906437	52908589	0.18321128
chr12	52991750	52993619	0.24219134
chr12	52994847	52996213	0.088053755
chr12	53052470	53053215	0.08408131
chr12	53082624	53083730	0.5472464
chr12	53145693	53147050	0.09750118
chr12	53149287	53149970	0.16033222
chr12	53161361	53161849	0.11384628
chr12	53163725	53164436	0.080092534
chr12	53214834	53216696	0.16652562
chr12	53218481	53219614	0.09532765
chr12	53350119	53350550	0.10484646
chr12	53433180	53434668	0.09089546
chr12	53443342	53444430	0.09519188
chr12	53577674	53579015	0.169842
chr12	53615633	53617351	0.33358255
chr12	53645996	53647377	0.39592677
chr12	53675171	53676464	0.19384402
chr12	53686232	53687616	0.3296999
chr12	53809914	53811212	0.3433683
chr12	53908694	53909208	0.123002395
chr12	53921609	53922412	0.19249733
chr12	53965865	53967597	0.15720531
chr12	53971352	53971917	0.15620223
chr12	54024472	54026206	0.5460546
chr12	54085854	54087171	0.19213042
chr12	54096106	54097052	0.1655119
chr12	54186597	54188115	0.48328736
chr12	54202453	54203184	0.29323137
chr12	54242169	54243244	0.37425616
chr12	54294358	54295447	0.30439052
chr12	54332471	54333443	0.35197267
chr13	1941314	1942913	0.36520535
chr13	2805399	2806028	0.1456253
chr13	14029904	14030287	0.09064871
chr13	15760146	15760695	0.13265745
chr13	18560556	18562277	0.12101173
chr13	19828406	19829639	0.08770892
chr13	21513178	21513863	0.08785706
chr13	26870262	26870865	0.106311925
chr13	30422395	30424784	0.09821049
chr13	30771778	30772285	0.097505815
chr13	30819698	30821637	0.7655342
chr13	30937697	30938464	0.13892627
chr13	30939949	30941963	0.22880347
chr13	30972009	30973629	0.09125243
chr13	31013747	31015789	0.11800748
chr13	31030583	31031137	0.14754353
chr13	31045322	31046633	0.36146864
chr13	31125869	31128835	0.60713524
chr13	31129771	31131366	0.13405831
chr13	31176447	31177441	0.15967035
chr13	31179203	31180045	0.16325939
chr13	31308395	31308956	0.14268675
chr13	31312138	31313251	0.14946939
chr13	31326907	31329224	0.61881757
chr13	31354176	31355270	0.09357672
chr13	31403300	31404765	0.11166202
chr13	31501225	31501793	0.22484727
chr13	31527275	31528001	0.121866845
chr13	31551585	31552841	0.13203524
chr13	31556289	31557579	0.14996465
chr13	31567911	31568729	0.31242827
chr13	31589047	31589748	0.09336623
chr13	31701714	31702732	0.1444151
chr13	31725956	31726541	0.12309094
chr13	31760814	31761879	0.08042693
chr13	31796752	31797838	0.18492058
chr13	31842091	31844393	0.20784308
chr13	31908575	31909440	0.087648146
chr13	31920223	31920904	0.08474406
chr13	31921096	31921968	0.15112783
chr13	31923514	31923957	0.091740526
chr13	31961643	31963286	0.6691009
chr13	32000316	32001744	0.5637089
chr13	32090949	32091569	0.11470242
chr13	32551891	32552334	0.093849495
chr13	37592180	37592644	0.080551885
chr13	37746995	37747531	0.09660696
chr13	38609531	38610260	0.22475024
chr13	38623526	38624165	0.19828244
chr13	38637905	38638364	0.12496725
chr13	38638542	38640554	0.6724098
chr13	38666845	38668615	0.12330974
chr13	38709478	38710403	0.11351751
chr13	38729622	38730101	0.16552487
chr13	38832999	38834750	0.14089802
chr13	38864647	38865845	0.10947272
chr13	38900885	38901296	0.09971913
chr13	38961289	38962038	0.17496285
chr13	39381189	39382502	0.34013337
chr13	39397390	39398535	0.4537781
chr13	39494112	39496251	0.55535513
chr13	39567431	39568925	0.17687763
chr13	39614937	39616244	0.2488408
chr13	39657979	39658921	0.080410086
chr13	39877086	39877789	0.16072619
chr13	39885412	39886080	0.08243694
chr13	39945884	39947749	0.11244881
chr13	40068985	40069699	0.08260602
chr13	40077930	40079515	0.111349836
chr13	40143752	40144852	0.14674601
chr13	40168127	40171410	0.41597715
chr13	40201644	40202532	0.18565549
chr13	40206798	40207403	0.117810436
chr13	40352535	40353769	0.15680346
chr13	40445829	40447082	0.117961094
chr13	40558907	40562931	0.09632437
chr13	40599129	40600541	0.35192195
chr13	40645113	40646900	0.6954512
chr13	40651118	40651656	0.16993478
chr13	40667966	40669890	0.37178922
chr13	40693849	40694511	0.11193762
chr13	40787271	40788879	0.28921744
chr13	40971806	40973444	0.56010693
chr13	41023961	41024557	0.20237337
chr13	41045237	41046598	0.2971613
chr13	41070685	41071615	0.09797429
chr13	41080299	41081035	0.102093056
chr13	41169557	41170888	0.22901297
chr13	41232809	41233930	0.15702549
chr13	41258142	41259530	0.19292499
chr13	41263790	41265472	0.3417755
chr13	41268641	41269246	0.277838
chr13	41338632	41339548	0.24864076
chr13	41352443	41352980	0.12637238
chr13	41374185	41375139	0.17775752
chr13	41402555	41404637	0.22906913
chr13	41470844	41471322	0.08036088
chr13	41479439	41480191	0.11902751
chr13	41533901	41534728	0.11208857
chr13	41586390	41588104	0.1266964
chr13	41618004	41618521	0.10247904
chr13	41625375	41626131	0.12792192
chr13	41632853	41634969	0.27429527
chr13	41736616	41738112	0.13276201
chr13	41814197	41815884	0.34042865
chr13	41816298	41816951	0.25664127
chr13	41941324	41943145	0.08079662
chr13	41953100	41953934	0.09929406
chr13	41984905	41985669	0.11503319
chr13	42083013	42083860	0.25672406
chr13	42244497	42245941	0.194274
chr13	42388053	42389216	0.8239408
chr13	42458823	42459485	0.1020268
chr13	42462660	42463167	0.12137638
chr13	42567721	42568985	0.18364185
chr13	42609471	42610178	0.13136528
chr13	42610904	42611556	0.21746455
chr13	42616300	42617149	0.21101137
chr13	42693360	42694541	0.33047274
chr13	42723394	42724831	0.08641256
chr13	46770489	46771014	0.13966273
chr13	46849479	46851461	0.6644601
chr13	46924340	46925420	0.10764867
chr13	46993380	46995351	0.46637177
chr13	47048624	47049143	0.094653055
chr13	47148233	47148622	0.08240708
chr13	47234115	47234875	0.120894335
chr13	47620129	47620618	0.09633074
chr13	47717334	47718166	0.127882
chr13	47726390	47727452	0.106235296
chr13	47787556	47789574	0.12155414
chr13	47800781	47802409	0.14164925
chr13	47871857	47872407	0.09151392
chr13	47887656	47888677	0.08028109
chr13	48121620	48122724	0.19740836
chr13	48193412	48195601	0.16566668
chr13	48259594	48260844	0.2707753
chr13	48272945	48274118	0.08426328
chr13	48308460	48309963	0.24754356
chr13	48365028	48366169	0.10312115
chr13	48372370	48372966	0.19818224
chr13	48434492	48435660	0.098172404
chr13	48564663	48565866	0.0983786
chr13	48705025	48706629	0.32951945
chr13	49171782	49172512	0.16036604
chr13	49193803	49194740	0.0901286
chr13	49227179	49228719	0.14025207
chr13	49264472	49265305	0.3390766
chr13	49268019	49269190	0.14891616
chr13	49291868	49292843	0.11404698
chr13	49299001	49300042	0.08847799
chr13	49431670	49433559	0.1230909
chr13	49497966	49499752	0.112266086
chr13	49560057	49561568	0.8460821
chr13	49567595	49568038	0.091923945
chr13	49621326	49622074	0.09393259
chr13	49661895	49663361	0.26705265
chr13	49896672	49898919	0.45836028
chr13	49966129	49966607	0.12429634
chr13	50041678	50043274	0.34338456
chr13	50088047	50089275	0.22910503
chr13	50151759	50153177	0.5069572
chr13	50196861	50197871	0.12560844
chr13	50211694	50212787	0.3888203
chr13	50290782	50291905	0.18229607
chr13	50391029	50392526	0.12953082
chr13	50396634	50399450	0.3131931
chr13	50647589	50648112	0.089138165
chr13	50655373	50656615	0.13043612
chr13	51845860	51846303	0.085404634
chr13	52205223	52206798	0.1170126
chr13	52242660	52243333	0.11801857
chr13	52300617	52301189	0.122787744
chr13	52504790	52505364	0.1672313
chr13	52527484	52530758	0.56043303
chr13	52608811	52609553	0.10734852
chr13	52699827	52700541	0.094996475
chr13	52788503	52789141	0.08242771
chr13	52865257	52866240	0.25737682
chr13	52976515	52977641	0.13344327
chr13	52999906	53000792	0.09393606
chr13	53010733	53011528	0.36057022
chr13	53030228	53030855	0.10988576
chr13	53037120	53037967	0.13875616
chr13	53039813	53040668	0.1546743
chr13	53050834	53051857	0.17323796
chr13	53063324	53064070	0.09953585
chr13	53091946	53093194	0.16786724
chr13	53097315	53098778	0.24835323
chr13	53099023	53099694	0.12405288
chr13	53121889	53123929	0.09312248
chr13	53147828	53149271	0.11421702
chr13	53153890	53155276	0.10853587
chr13	53179235	53180591	0.22431673
chr13	53215728	53217165	0.106178515
chr13	53267927	53269002	0.17422809
chr13	53313819	53314557	0.08700308
chr13	53341493	53342495	0.21537422
chr13	53360493	53363770	0.20354725
chr13	53384338	53385443	0.13593304
chr13	53390881	53391443	0.23181489
chr13	53441672	53442371	0.08715478
chr13	53457085	53457698	0.25058407
chr13	53506667	53507224	0.16395774
chr13	53527814	53528994	0.09550773
chr13	53529652	53531034	0.3035415
chr13	53531196	53531698	0.08643083
chr13	53535747	53536983	0.2957824
chr13	53552614	53554253	0.11018175
chr13	53583024	53584028	0.10756675
chr13	53607074	53608380	0.116309576
chr13	53680792	53682640	0.45010996
chr13	53717469	53718979	0.29946926
chr13	53752467	53753482	0.5452819
chr13	53816126	53818072	0.09936157
chr13	53836761	53837541	0.23485246
chr13	53859505	53861208	0.30901384
chr13	53917610	53919632	0.18307191
chr13	53966706	53967430	0.11958255
chr13	53971074	53971739	0.1243766
chr13	53975740	53977452	0.15123288
chr13	53988310	53990491	0.14400934
chr13	54004295	54005698	0.33891895
chr13	54006045	54006798	0.1176218
chr13	54007518	54007988	0.11223157
chr13	54086533	54087123	0.094766095
chr13	54142636	54144909	0.19883266
chr13	54151200	54151768	0.09681517
chr13	54156859	54158215	0.13253787
chr13	54160602	54161889	0.18857068
chr13	54166898	54168137	0.19902241
chr13	54177823	54178901	0.1049643
chr13	54178941	54180299	0.115855426
chr13	54199668	54202727	0.26281288
chr13	54210587	54211413	0.11184796
chr13	54214087	54214834	0.13520585
chr13	54221500	54222932	0.14671712
chr13	54237035	54239394	0.20232093
chr13	54263313	54265067	0.44770864
chr13	54319562	54320444	0.13576041
chr13	54325108	54326711	0.23788098
chr13	54366965	54367653	0.12023495
chr13	54372490	54374691	0.17860748
chr13	54399014	54400238	0.09720539
chr13	54439891	54441740	0.17497966
chr13	54615304	54616233	0.14669481
chr13	54629904	54630583	0.08434185
chr13	54654114	54654688	0.0864557
chr13	54734702	54737733	0.1235758
chr13	54783370	54785338	0.10427694
chr13	54801436	54802017	0.11651199
chr13	54898582	54899649	0.36173642
chr13	54906037	54907369	0.1061636
chr13	54919127	54920556	0.2280919
chr13	54959655	54960753	0.12627117
chr13	54972241	54973148	0.117441796
chr13	55000868	55002074	0.6511836
chr13	55015547	55016083	0.13069221
chr13	55051708	55052293	0.19380994
chr13	55054896	55056200	0.15587284
chr13	55061494	55062714	0.097883746
chr13	55065541	55066299	0.2552591
chr13	55100647	55102547	0.29201978
chr13	55142416	55144351	0.29196733
chr13	55173560	55175876	0.27727574
chr13	55222374	55223040	0.15622883
chr13	55249818	55251195	0.41506293
chr13	55305716	55307083	0.5750136
chr13	55389677	55390697	0.35513458
chr13	55423791	55426571	0.22552048
chr13	55477390	55478386	0.11331545
chr13	55486968	55489787	0.26253864
chr13	55492792	55493775	0.12115975
chr13	55530781	55532501	0.18521191
chr13	55532999	55533745	0.08227314
chr13	55546409	55548604	0.13670868
chr13	55550812	55552521	0.30534822
chr13	55561944	55563299	0.17817055
chr13	55575832	55576680	0.08808104
chr13	55578898	55579793	0.085379384
chr13	55585688	55586786	0.088845275
chr13	55596640	55597261	0.19024189
chr13	55604986	55605549	0.08754618
chr13	55614784	55615766	0.107900366
chr13	55633854	55634934	0.27224758
chr13	55648541	55649998	0.24328083
chr13	55687693	55690416	0.22513798
chr13	55703192	55704087	0.28892136
chr13	55722610	55723648	0.12758486
chr13	55787823	55788533	0.13454819
chr13	55800532	55801596	0.1641276
chr13	55803783	55804713	0.15505034
chr13	55813063	55815309	0.108625956
chr13	55841504	55842296	0.10631288
chr13	55853785	55854613	0.102063596
chr13	55855105	55856856	0.28182343
chr13	55875433	55876676	0.2974055
chr13	55936515	55937107	0.19254641
chr13	55939204	55939903	0.10134621
chr13	55943663	55944557	0.17380196
chr13	55969177	55970602	0.5869363
chr13	55982518	55984319	0.5147883
chr13	55996068	55997125	0.15761799
chr13	56008482	56009489	0.09169914
chr13	56046727	56047664	0.21267505
chr13	56092250	56093518	0.16673312
chr13	56098187	56098762	0.0830477
chr13	56140535	56141490	0.17648456
chr13	56217810	56218402	0.14645095
chr13	56226275	56228210	0.15844291
chr13	56233485	56234450	0.083947614
chr13	56238473	56240035	0.22897899
chr13	56257106	56258184	0.49609184
chr13	56283167	56283901	0.16789411
chr13	56286373	56287750	0.18812557
chr13	56296670	56298098	0.46207786
chr13	56300622	56301515	0.13624871
chr13	56317427	56318214	0.117996685
chr13	56336955	56338288	0.3797144
chr13	56373815	56374455	0.5468063
chr13	56434915	56437369	0.4283163
chr13	56438689	56440715	0.19453217
chr13	56513452	56514178	0.19145599
chr13	56528153	56529419	0.16339028
chr13	56540065	56540818	0.25767565
chr13	56587515	56588963	0.094782956
chr13	56626830	56627900	0.1626633
chr13	56631077	56632312	0.097600065
chr13	56635165	56636058	0.30657017
chr13	56636605	56637576	0.10778888
chr13	56682527	56684441	0.2102003
chr13	56697360	56698137	0.17277011
chr13	56711551	56712084	0.17023097
chr13	56786636	56787556	0.16897035
chr13	56835241	56836420	0.4719121
chr13	56841818	56842784	0.46164194
chr13	56851339	56851906	0.12602738
chr13	56868854	56869636	0.15313947
chr13	56895831	56896684	0.13016368
chr13	56982119	56983630	0.27817115
chr13	56990108	56991152	0.17595102
chr13	57009836	57010581	0.18119629
chr13	57013877	57014758	0.11374616
chr13	57023838	57025700	0.19626045
chr13	57031616	57032451	0.17910239
chr13	57035611	57037396	0.19874388
chr13	57044128	57044608	0.09391308
chr13	57047987	57048737	0.21606474
chr13	57059771	57061805	0.16776222
chr13	57140443	57141398	0.17936686
chr13	57162072	57163562	0.31489632
chr13	57185089	57186109	0.5460129
chr13	57196916	57197898	0.10932685
chr13	57219854	57220994	0.08416683
chr13	57239183	57239844	0.2665057
chr13	57240543	57241985	0.10889431
chr13	57247350	57249184	0.5209961
chr13	57285275	57286037	0.13549714
chr13	57305238	57306541	0.5937364
chr13	57336852	57337945	0.1357751
chr13	57350975	57351791	0.09214927
chr13	57358484	57359556	0.39055845
chr13	57368645	57369418	0.09766513
chr13	57411474	57414096	0.33400398
chr13	57420099	57422317	0.26377583
chr13	57460724	57464179	0.14023829
chr13	57521162	57522419	0.15589416
chr13	57538007	57539576	0.15582155
chr13	57542478	57542949	0.11882636
chr13	57544066	57545443	0.2603429
chr13	57562471	57563507	0.45944038
chr13	57572998	57574297	0.28462824
chr13	57601524	57603714	0.1661347
chr13	57603956	57605370	0.12152467
chr13	57611642	57612252	0.09201347
chr13	57616063	57617018	0.093732454
chr13	57623811	57624874	0.24919407
chr13	57636506	57637961	0.16387588
chr13	57642017	57643595	0.2999078
chr13	57651796	57653029	0.08045875
chr13	57653521	57654972	0.20976591
chr13	57655995	57656951	0.108219296
chr13	57662905	57663446	0.16669947
chr13	57685408	57685985	0.08926398
chr13	57703706	57704448	0.12876558
chr13	57727192	57728405	0.13540952
chr13	57728830	57730854	0.4211116
chr13	57738876	57739967	0.1968736
chr13	57742569	57743440	0.16860475
chr13	57750846	57752202	0.13158411
chr13	57777571	57778171	0.13237305
chr13	57799999	57802077	0.22237833
chr13	57814729	57815761	0.1821262
chr13	57819211	57820514	0.19086379
chr13	57824418	57826179	0.10073144
chr13	57844823	57845965	0.12152424
chr13	57901161	57901923	0.15542562
chr13	57909387	57911302	0.39268607
chr13	57942973	57945401	0.24364495
chr13	57968449	57969243	0.12699117
chr13	58026110	58027226	0.41770697
chr13	58072383	58074384	0.13895974
chr13	58075629	58077224	0.09278592
chr13	58119358	58119964	0.09289851
chr13	58132706	58134154	0.16405883
chr13	58159030	58161416	0.29109362
chr13	58183608	58184133	0.08509783
chr13	58275980	58277648	0.43372822
chr13	58292473	58293319	0.14260049
chr13	58332606	58333105	0.09902255
chr13	58349637	58350813	0.54815614
chr13	58378356	58379089	0.088432714
chr13	58387907	58389168	0.083255865
chr13	58392870	58393529	0.14728042
chr13	58399824	58400666	0.6002548
chr13	58478002	58478550	0.09955623
chr13	58491744	58492545	0.21344863
chr13	58553871	58555235	0.47368228
chr13	58573634	58574186	0.19781153
chr13	58617235	58618233	0.12911387
chr13	58618711	58619542	0.19853923
chr13	58627002	58628021	0.092072554
chr13	58628823	58629698	0.13469698
chr13	58662116	58662839	0.20295249
chr13	58865843	58866556	0.15239896
chr13	59022383	59023070	0.12439056
chr13	59026681	59028079	0.13547969
chr13	59201576	59202415	0.13476463
chr13	59917883	59919528	0.2673558
chr13	59919802	59920777	0.08314515
chr13	59947434	59948672	0.11235353
chr13	60077982	60078554	0.099414505
chr13	60351832	60352900	0.11599669
chr13	60364679	60365414	0.121081576
chr13	60369926	60370737	0.25818536
chr13	60376861	60377549	0.08142105
chr13	60429101	60429855	0.1158792
chr13	60601556	60602979	0.13971478
chr13	60639976	60640783	0.28193814
chr13	60640966	60642614	0.32504407
chr13	60887095	60887514	0.08854334
chr13	60891436	60891920	0.11265503
chr13	60911664	60912767	0.40379143
chr13	60996212	60997108	0.09983584
chr13	61037898	61039822	0.15563546
chr13	61250518	61250973	0.097788244
chr13	61530682	61532460	0.70868164
chr13	61563480	61564991	0.5962806
chr13	62084062	62084641	0.08653215
chr13	65484616	65485963	0.5950287
chr13	65517698	65519248	0.22865342
chr13	65555651	65557512	0.685545
chr13	65833266	65834903	0.58240443
chr13	65836208	65836906	0.1804726
chr13	65853790	65854453	0.1270836
chr13	65909967	65910483	0.121843405
chr13	66147010	66147440	0.08590879
chr13	66158931	66159506	0.11786316
chr13	66179122	66180267	0.08572653
chr13	66196593	66197062	0.08811396
chr13	72576127	72577567	0.5809372
chr13	72726377	72726855	0.12967737
chr13	72765088	72766442	0.21165745
chr13	73100094	73101196	0.08523411
chr13	73222993	73224152	0.12094542
chr13	73271139	73271939	0.10421094
chr13	73279546	73280405	0.11442809
chr13	73321502	73322870	0.23784758
chr13	73372744	73373702	0.08360769
chr13	73401435	73402162	0.08217671
chr13	73405407	73405984	0.09726514
chr13	73657528	73658845	0.10011555
chr13	73663611	73664136	0.10217609
chr13	73664272	73666367	0.44702536
chr13	73724807	73725842	0.1308502
chr13	73747010	73748803	0.56975454
chr13	73820052	73821904	0.59976995
chr13	73920397	73921152	0.34004146
chr13	73927165	73928549	0.10870587
chr13	74000773	74001903	0.21442631
chr13	74002673	74004250	0.1400443
chr13	74009583	74011067	0.19031325
chr13	74044031	74044673	0.10655082
chr13	74063918	74064465	0.13844293
chr13	74109299	74110754	0.6693058
chr13	74120419	74120960	0.08621696
chr13	74170339	74171038	0.15009438
chr13	74174931	74175618	0.093730554
chr13	74205567	74207632	0.105444774
chr13	74213136	74213747	0.10260752
chr13	74234047	74236325	0.17522307
chr13	74253617	74254537	0.13352066
chr13	74283445	74283893	0.14787643
chr13	74311422	74312296	0.21925253
chr13	74359513	74361284	0.35087305
chr13	74412868	74413342	0.0900706
chr13	74446298	74449225	0.63802445
chr13	74622907	74623855	0.10544603
chr13	74657337	74658087	0.09132607
chr13	74735585	74736106	0.17441952
chr13	74752456	74753385	0.3111482
chr13	74769480	74771933	0.14557534
chr13	74805935	74807250	0.15234767
chr13	74858651	74859468	0.08076504
chr13	74875127	74875931	0.23512536
chr13	74878472	74878939	0.105175175
chr13	74889173	74890008	0.17877513
chr13	74890447	74890983	0.13251165
chr13	74919395	74920627	0.4051381
chr13	74924011	74924859	0.11445639
chr13	74970935	74972083	0.13219786
chr13	74989654	74991751	0.22732261
chr13	75037244	75038167	0.11208444
chr13	75097772	75098772	0.10897758
chr13	75122317	75122933	0.12639827
chr13	75145161	75146598	0.66022164
chr13	75158576	75159093	0.10045775
chr13	75178833	75180156	0.28855655
chr13	75205480	75206712	0.12695925
chr13	75291606	75293803	0.54430234
chr13	75294083	75294780	0.21722008
chr13	75346423	75348492	0.2210569
chr13	75412226	75413378	0.11914334
chr13	75414159	75414996	0.11271699
chr13	75439063	75440798	0.30811682
chr13	75447211	75448071	0.20732169
chr13	75489275	75489791	0.12129859
chr13	75497292	75498586	0.11635121
chr13	75508784	75509792	0.3864887
chr13	75513091	75514099	0.15177043
chr13	75536629	75537777	0.092731126
chr13	75540689	75541410	0.09993974
chr13	75675175	75676315	0.17813298
chr13	75677083	75677955	0.15235545
chr13	75683635	75684434	0.086970754
chr13	75688111	75688695	0.15656143
chr13	75712698	75713341	0.106905155
chr13	75748360	75750614	0.51725215
chr13	75807036	75807999	0.46097246
chr13	75828099	75828866	0.1131807
chr13	75830403	75831612	0.11952017
chr13	75846526	75847321	0.10558913
chr13	75886904	75888305	0.53770536
chr13	75917741	75918325	0.08425682
chr13	75923167	75923967	0.14721647
chr13	75945480	75946675	0.24169557
chr13	75959957	75960858	0.08122185
chr13	76079248	76080227	0.13593748
chr13	76141251	76142332	0.10917032
chr13	76144824	76147999	0.118868314
chr13	76151482	76152079	0.1756482
chr13	76153802	76154594	0.1674052
chr13	76156992	76157849	0.11897443
chr13	76212294	76213466	0.13429466
chr13	76235356	76236301	0.20730743
chr13	76289538	76290117	0.11997059
chr13	76293704	76295850	0.67859113
chr13	76371348	76372326	0.1496086
chr13	76416482	76417197	0.16202617
chr13	76523991	76524787	0.12718442
chr13	76548908	76549811	0.09362718
chr13	76555120	76556471	0.11268868
chr13	76581456	76583270	0.24844751
chr13	76681576	76682080	0.086195536
chr13	76847116	76849029	0.08484246
chr13	76909761	76910826	0.2355372
chr13	77309622	77310648	0.104018785
chr13	77364428	77365315	0.108357035
chr13	77576268	77577105	0.2763942
chr13	77599352	77600092	0.12314821
chr13	77630495	77631812	0.2192091
chr13	77634208	77635417	0.08179991
chr13	77653892	77654597	0.17793979
chr13	77662404	77663476	0.32940322
chr13	77678171	77680354	0.44123244
chr13	77690219	77690752	0.11364077
chr13	77697862	77698722	0.10443508
chr13	77701015	77702152	0.092058554
chr13	77717650	77718150	0.10663345
chr13	77724868	77726278	0.12956557
chr13	77739227	77740604	0.5785202
chr13	77779355	77780429	0.0897074
chr13	77785231	77786351	0.09183316
chr13	77795383	77796527	0.20212147
chr13	77816411	77817463	0.08163405
chr13	77822811	77823637	0.26442382
chr13	77827344	77829354	0.19398497
chr13	77853283	77854343	0.14132416
chr13	77864096	77864685	0.14013408
chr13	77990379	77991714	0.694168
chr13	78000981	78001998	0.098900504
chr13	78088598	78089147	0.087793864
chr13	78096165	78096704	0.09936578
chr13	78116533	78117045	0.0853809
chr13	78130256	78131694	0.5100776
chr13	78147432	78148303	0.11256263
chr13	78148482	78149009	0.08055457
chr13	78194471	78195290	0.08707236
chr13	78297436	78298939	0.1421834
chr13	78307263	78307840	0.13351105
chr13	78317492	78320759	0.22018148
chr13	78358724	78359267	0.089293055
chr13	78387905	78389460	0.28913817
chr13	78416320	78417555	0.1426865
chr13	78562289	78564076	0.7433984
chr13	78628606	78630201	0.45862404
chr13	78633405	78634265	0.48102736
chr13	78675661	78676529	0.10694918
chr13	78942877	78943368	0.1168984
chr13	78944942	78946144	0.31121862
chr13	78974454	78975353	0.1070867
chr13	78997514	78999504	0.31348386
chr13	79074266	79076081	0.38509429
chr13	79137903	79138972	0.15710305
chr13	79139558	79140215	0.098422565
chr13	79197908	79199501	0.44798386
chr13	79200430	79201117	0.1390404
chr13	79252889	79254583	0.70848155
chr13	79264337	79265201	0.08508451
chr13	79267105	79268259	0.09717141
chr13	79276089	79277321	0.17579064
chr13	79512579	79513059	0.08317633
chr13	79552413	79553125	0.13002953
chr13	79626547	79627924	0.17094022
chr13	79631000	79632338	0.15934642
chr13	79680104	79680944	0.0835684
chr13	79805547	79806150	0.30373657
chr13	79809390	79810305	0.10021419
chr13	79911286	79911774	0.10820128
chr13	79936885	79937361	0.0959633
chr13	79946747	79947233	0.101960726
chr13	79976360	79978203	0.45771772
chr13	80028790	80030444	0.120405905
chr13	80032911	80033699	0.14657556
chr13	80074250	80075468	0.26728466
chr13	80085539	80086069	0.090327464
chr13	80101964	80102648	0.13756695
chr13	80117752	80118925	0.23592423
chr13	80334473	80335071	0.13011381
chr13	80337442	80338532	0.08090585
chr13	80571671	80573442	0.12570244
chr13	80614326	80614875	0.11615729
chr13	80963112	80964924	0.2092877
chr13	81247713	81248719	0.13130541
chr13	81263201	81264053	0.11393907
chr13	81305137	81305941	0.15902434
chr13	81569679	81570541	0.13187812
chr13	81744765	81745406	0.11131834
chr13	81852939	81855058	0.45435914
chr13	82036889	82037644	0.090560526
chr13	82362674	82363128	0.09637748
chr13	82550857	82551846	0.14083055
chr13	82733235	82734574	0.16618738
chr13	82753028	82754225	0.2412452
chr13	82831632	82832507	0.10058703
chr13	82836838	82837369	0.09895688
chr13	82846816	82848340	0.5225676
chr13	82865513	82867005	0.60528547
chr13	82990253	82990979	0.10600749
chr13	83039862	83040899	0.1674129
chr13	83351771	83352336	0.12040685
chr13	83466314	83466973	0.088689394
chr13	83504580	83506399	0.4010416
chr13	83545458	83546227	0.10491194
chr13	83560800	83561228	0.08659498
chr13	83618901	83620913	0.7006603
chr13	83746511	83748010	0.390548
chr13	83780231	83782130	0.3981138
chr13	83851319	83852186	0.40030813
chr13	83918823	83919384	0.13407414
chr13	83981794	83983635	0.49487394
chr13	84032216	84032721	0.096709564
chr13	84547414	84548216	0.08717738
chr13	84694067	84695802	0.53035665
chr13	84731988	84732847	0.10256383
chr13	84774696	84775647	0.11226308
chr13	84780080	84780952	0.58509135
chr13	84810412	84811882	0.317186
chr13	84848251	84849389	0.116163775
chr13	84855701	84856590	0.319605
chr13	84935730	84936893	0.15280561
chr13	84987476	84989505	0.12100019
chr13	85071573	85072262	0.30714858
chr13	85109892	85111000	0.16977023
chr13	85146944	85147828	0.11413997
chr13	85240715	85241612	0.10133258
chr13	85301587	85302422	0.16521442
chr13	85314140	85314685	0.11190854
chr13	85332927	85333963	0.5950486
chr13	85351882	85353877	0.41973957
chr13	85392159	85392828	0.08617313
chr13	85434224	85434673	0.08284406
chr13	85506299	85508015	0.6121422
chr13	85546201	85546636	0.08331887
chr13	85598078	85598712	0.15153027
chr13	85939896	85940480	0.11720359
chr13	86151156	86153042	0.3340347
chr13	86261841	86262846	0.117214166
chr13	86271369	86271953	0.11948469
chr13	86556994	86558574	0.08273657
chr13	86578818	86579858	0.34618425
chr13	86952753	86953885	0.8112323
chr13	87102985	87105435	0.30455166
chr13	87170913	87172012	0.4007711
chr13	87333898	87334659	0.12198778
chr13	87440949	87441888	0.1851935
chr13	87458556	87459281	0.2736687
chr13	87490889	87492344	0.5702066
chr13	87500755	87501277	0.13535912
chr13	87541796	87542961	0.11850469
chr13	87605143	87605970	0.17148824
chr13	87641304	87643046	0.10583906
chr13	87682620	87683692	0.22993837
chr13	88004009	88004899	0.09256591
chr13	88059277	88059913	0.1122603
chr13	88089062	88089796	0.1566513
chr13	88171980	88172595	0.08491975
chr13	88209056	88209934	0.105870925
chr13	88263990	88264805	0.1803799
chr13	88277074	88278191	0.12919833
chr13	88309230	88310244	0.456888
chr13	88337335	88337973	0.10030638
chr13	88383391	88384745	0.6311461
chr13	88397485	88398285	0.08564346
chr13	88409772	88411257	0.22336169
chr13	88429711	88430928	0.15101796
chr13	88435860	88436628	0.08141726
chr13	88449281	88450114	0.116076596
chr13	88513835	88514305	0.08301703
chr13	88558838	88561166	0.6657039
chr13	88600871	88601767	0.13306685
chr13	88659321	88659791	0.08260378
chr13	88675571	88676325	0.1467119
chr13	88709828	88711276	0.106077455
chr13	88721619	88722770	0.692424
chr13	88727718	88729820	0.22646344
chr13	88747172	88747992	0.11271197
chr13	88796551	88797554	0.08911297
chr13	88822313	88823436	0.19400313
chr13	88851697	88852732	0.15796964
chr13	88860665	88861417	0.19471414
chr13	88864592	88865831	0.123269714
chr13	88924393	88925392	0.083613165
chr13	88932128	88933986	0.097237766
chr13	88938851	88940996	0.18409958
chr13	88941311	88942161	0.1332578
chr13	89094840	89096190	0.6476141
chr13	89219369	89220488	0.08306624
chr13	89232494	89233796	0.17717263
chr13	89240297	89241197	0.14304888
chr13	89244073	89245842	0.1328098
chr13	89348887	89350676	0.29500976
chr13	89412843	89413492	0.24128069
chr13	89446879	89447562	0.29288706
chr13	89461942	89462748	0.29527622
chr13	89462847	89463854	0.15080976
chr13	89492215	89494069	0.5334628
chr13	89726865	89727670	0.20258541
chr13	89772812	89773383	0.18723023
chr13	89779071	89780042	0.25269797
chr13	89805234	89805857	0.10542387
chr13	89829573	89831680	0.11526428
chr13	89834031	89834474	0.08508455
chr13	89905944	89907451	0.15707295
chr13	89953985	89954818	0.24394758
chr13	89981047	89982203	0.18063852
chr13	89986446	89987518	0.1122957
chr13	90037221	90038275	0.08357029
chr13	90045165	90046267	0.111065716
chr13	90072571	90074027	0.23990953
chr13	90085390	90087270	0.14943509
chr13	90099790	90100563	0.2665886
chr13	90108292	90109376	0.33598346
chr13	90209066	90209722	0.2360114
chr13	90222686	90224524	0.57908237
chr13	90295199	90297104	0.194618
chr13	90414426	90415562	0.22658885
chr13	90428092	90429246	0.4885332
chr13	90449321	90450496	0.08922813
chr13	90459891	90461004	0.23849636
chr13	90507897	90508458	0.097211786
chr13	90515550	90516998	0.22221188
chr13	90531410	90532779	0.08914875
chr13	90646514	90647365	0.09709556
chr13	90647850	90648505	0.089908056
chr13	90775571	90776349	0.14890261
chr13	91092581	91093905	0.1943176
chr13	91276114	91277045	0.11343178
chr13	91306260	91307724	0.5061421
chr13	92083822	92084471	0.2250571
chr13	92178220	92179373	0.12856227
chr13	92199703	92200831	0.11405185
chr13	92245199	92245801	0.19221713
chr13	92294829	92296157	0.09602799
chr13	92467832	92468245	0.09899593
chr13	92478394	92479266	0.50373644
chr13	92609133	92609760	0.14694239
chr13	92631342	92632984	0.09233606
chr13	92880517	92881250	0.20066857
chr13	92898691	92899556	0.2552719
chr13	92932699	92934833	0.79725224
chr13	92962197	92962901	0.098280266
chr13	93012709	93013324	0.1831318
chr13	93084212	93084832	0.19321002
chr13	93122699	93124607	0.5325591
chr13	93126361	93126878	0.11923615
chr13	93136302	93137003	0.11930093
chr13	93162382	93163053	0.30332598
chr13	93209053	93210442	0.50373596
chr13	93561451	93562646	0.19844809
chr13	93581679	93582328	0.23320119
chr13	93598012	93598553	0.16622913
chr13	93609097	93610663	0.5178473
chr13	93622419	93623423	0.13534151
chr13	93629818	93630909	0.27740005
chr13	93638498	93640067	0.23020625
chr13	93659189	93661201	0.11220856
chr13	93663532	93664514	0.1068739
chr13	93737908	93738536	0.12201151
chr13	93830276	93830960	0.15316042
chr13	93853984	93855170	0.23564096
chr13	93855362	93856081	0.30742392
chr13	93877718	93878175	0.090280004
chr13	93878453	93880151	0.32557294
chr13	93891549	93892732	0.11214916
chr13	93902575	93903982	0.18669413
chr13	93969906	93971347	0.08053612
chr13	93975306	93976790	0.17359984
chr13	93998882	93999424	0.12515813
chr13	94003546	94004347	0.2584321
chr13	94049401	94050915	0.18116838
chr13	94073373	94078141	0.30371815
chr13	94095225	94097111	0.0832745
chr13	94104111	94105398	0.16820195
chr13	94107373	94108114	0.3232957
chr13	94125581	94126327	0.17578718
chr13	94132197	94132788	0.09303229
chr13	94145856	94147433	0.2880061
chr13	94150822	94153394	0.20705847
chr13	94186225	94187517	0.14559549
chr13	94208792	94209301	0.11416973
chr13	94220096	94220722	0.10810021
chr13	94221337	94222807	0.24510343
chr13	94245971	94246673	0.23183028
chr13	94247591	94248504	0.08613622
chr13	94256614	94257368	0.09127185
chr13	94270413	94271149	0.21610093
chr13	94280279	94281910	0.26970798
chr13	94287429	94288486	0.28255653
chr13	94294885	94295879	0.15337193
chr13	94334874	94336736	0.4258956
chr13	94351454	94352300	0.19858284
chr13	94352428	94353823	0.2689506
chr13	94372912	94374395	0.18199775
chr13	94393076	94393883	0.08140245
chr13	94424371	94426626	0.3570674
chr13	94493811	94494266	0.113728575
chr13	94510115	94512410	0.2551252
chr13	94597152	94601125	0.09545853
chr13	94736948	94738640	0.14872737
chr13	94753944	94754942	0.26551083
chr13	94901918	94902428	0.080400236
chr13	94928237	94929518	0.31409088
chr13	94954262	94955849	0.13648835
chr13	94989771	94990918	0.5392843
chr13	95034975	95035663	0.23343638
chr13	95052838	95054240	0.6940552
chr13	95096165	95096839	0.2072604
chr13	95109027	95109776	0.10402827
chr13	95109932	95111649	0.3145239
chr13	95120350	95121356	0.27966776
chr13	95211538	95212778	0.2321946
chr13	95213247	95215327	0.28621656
chr13	95226740	95227556	0.18577845
chr13	95244056	95245344	0.25170726
chr13	95261576	95262034	0.09566493
chr13	95268536	95269237	0.11387456
chr13	95280561	95282027	0.4999204
chr13	95388354	95389202	0.2843092
chr13	95396628	95397712	0.19725999
chr13	95406841	95410893	0.47024104
chr13	95435246	95435790	0.11901633
chr13	95469634	95470888	0.18178985
chr13	95502490	95503118	0.16002896
chr13	95523702	95524356	0.08825097
chr13	95538049	95539137	0.23148979
chr13	95678073	95679107	0.3612913
chr13	95679269	95680754	0.63456285
chr13	95721853	95722706	0.15509951
chr13	95724344	95727455	0.3042173
chr13	96312085	96313748	0.11756088
chr13	96360064	96360696	0.08344618
chr13	96369447	96370196	0.15082881
chr13	96398509	96399144	0.14425404
chr13	96470396	96470864	0.08510568
chr13	98141344	98143003	0.42722076
chr13	98203162	98203652	0.11862018
chr13	98210315	98212072	0.7964016
chr13	98346738	98347269	0.24981499
chr13	98400342	98401511	0.32671058
chr13	98440185	98441456	0.097505294
chr13	98451423	98452084	0.15171757
chr13	98756813	98757521	0.16008621
chr13	99339477	99341599	0.44079125
chr13	99366825	99368004	0.22468936
chr13	99373735	99374971	0.09476607
chr13	99377579	99378250	0.114714466
chr13	99435229	99436557	0.16357885
chr13	99522818	99523743	0.09011576
chr13	99799949	99800675	0.14256442
chr13	99808887	99809875	0.13674788
chr13	99810500	99811043	0.088730216
chr13	99917097	99919151	0.17953432
chr13	100028083	100029881	0.5628663
chr13	100031931	100032824	0.12520206
chr13	100153864	100154607	0.09272659
chr13	100214522	100215895	0.12805565
chr13	100216071	100217068	0.31091607
chr13	100229100	100229871	0.13656126
chr13	100271123	100272934	0.25639898
chr13	100289260	100292054	0.17890126
chr13	100385023	100386914	0.6981194
chr13	100508452	100509572	0.08501345
chr13	100553321	100555340	0.73950106
chr13	100621740	100623040	0.19493924
chr13	100652659	100653432	0.11078132
chr13	100660031	100661508	0.24382655
chr13	100678107	100680542	0.46775153
chr13	100710836	100712243	0.3081774
chr13	100743641	100745519	0.31026876
chr13	100789495	100790812	0.20002131
chr13	100802921	100803635	0.20721705
chr13	100823749	100825028	0.2411066
chr13	100873121	100874517	0.14307606
chr13	100905251	100907677	0.39841142
chr13	100952072	100953295	0.3986869
chr13	100956963	100957715	0.1337492
chr13	100974729	100976255	0.5794621
chr13	100992866	100993800	0.428508
chr13	101014527	101015556	0.25786674
chr13	101040875	101042283	0.5751862
chr13	101044759	101045928	0.20270136
chr13	101116574	101117654	0.08118927
chr13	101230141	101231004	0.13363548
chr13	101284619	101285171	0.089434326
chr13	101399155	101399903	0.186436
chr13	101423495	101424357	0.26726046
chr13	101578269	101579169	0.093280986
chr13	101647286	101648343	0.15935177
chr13	101789347	101790655	0.09719093
chr13	101798794	101800061	0.14168994
chr13	101909633	101910573	0.11642928
chr13	101940155	101941380	0.08779388
chr13	102074808	102075783	0.13594992
chr13	102137211	102138624	0.108919546
chr13	102168032	102168570	0.091139205
chr13	102192766	102197239	0.2540863
chr13	102327170	102327655	0.10651944
chr13	102352492	102353459	0.1646274
chr13	102428119	102430101	0.47901252
chr13	102431268	102431882	0.13098226
chr13	102445782	102447285	0.16565299
chr13	102478575	102480003	0.24635008
chr13	102603312	102605056	0.10391482
chr13	102757056	102757714	0.14295712
chr13	102776729	102777722	0.20247033
chr13	102800110	102800579	0.08963128
chr13	102816255	102817963	0.30474105
chr13	102914989	102916075	0.119516484
chr13	102920333	102921773	0.1138879
chr13	103002472	103003515	0.1885982
chr13	103078395	103078965	0.08031582
chr13	103087385	103089141	0.5313807
chr13	103189831	103190558	0.11040866
chr13	103213251	103213864	0.096104205
chr13	103237594	103238288	0.36477694
chr13	103310315	103310896	0.1386233
chr13	103311907	103312733	0.2645269
chr13	103467655	103469136	0.08809401
chr13	103487545	103488911	0.6207829
chr13	103509606	103510516	0.14169125
chr13	103519936	103520739	0.27322263
chr13	103546312	103547681	0.5343862
chr13	103553819	103554916	0.18778959
chr13	103557211	103558287	0.18901429
chr13	103623298	103626206	0.13150513
chr13	103636954	103638437	0.10893396
chr13	103658303	103659443	0.58562523
chr13	103680011	103681221	0.6299528
chr13	103696669	103697955	0.08387223
chr13	103699557	103701473	0.09968951
chr13	103704399	103705620	0.08236358
chr13	103715232	103716769	0.10033236
chr13	103721943	103722621	0.10648258
chr13	103728184	103729345	0.28503788
chr13	103851974	103853004	0.17677209
chr13	103858994	103861102	0.5680315
chr13	104044886	104046090	0.12613629
chr13	104048280	104050149	0.2525471
chr13	104100200	104102429	0.35753092
chr13	104132354	104133750	0.11480416
chr13	104134771	104135862	0.6087105
chr13	104179260	104179734	0.10132056
chr13	104182512	104183917	0.32463074
chr13	104197604	104198373	0.08977998
chr13	104217739	104221086	0.15394169
chr13	104221403	104222204	0.40108585
chr13	104249834	104250900	0.1428086
chr13	104266808	104267470	0.08683237
chr13	104296394	104297796	0.15880837
chr13	104463808	104465032	0.45219472
chr13	104468483	104469432	0.25004166
chr13	104527780	104528880	0.080588765
chr13	104529317	104530433	0.27513033
chr13	104548048	104549423	0.16476445
chr13	104575030	104576243	0.09865656
chr13	104583662	104585075	0.17815019
chr13	104845494	104846532	0.10791027
chr13	105042371	105043475	0.24504901
chr13	105111510	105112872	0.94876504
chr13	105255563	105257477	0.2570682
chr13	105263703	105264431	0.38504422
chr13	105391758	105393884	0.08645711
chr13	105427411	105428768	0.24319819
chr13	105446675	105447582	0.08319718
chr13	105478040	105479016	0.18270972
chr13	105485699	105486993	0.5528368
chr13	105506025	105506705	0.16881855
chr13	105508624	105509799	0.18078215
chr13	105604851	105607323	0.4090082
chr13	105673605	105674977	0.602871
chr13	105752467	105754105	0.79563934
chr13	105808452	105809620	0.089554995
chr13	105822641	105823358	0.088605836
chr13	105837578	105839116	0.46938938
chr13	105848385	105849041	0.08717892
chr13	105853192	105854577	0.23999387
chr13	105863758	105865186	0.35027033
chr13	105867350	105868061	0.11643479
chr13	105874437	105875715	0.2221992
chr13	105884504	105885246	0.20139123
chr13	105910447	105911613	0.09959293
chr13	106251688	106252965	0.10814084
chr13	106290586	106291277	0.14607193
chr13	106323189	106324212	0.36663437
chr13	106336543	106337866	0.16264693
chr13	106365967	106367293	0.102016844
chr13	106368917	106369917	0.082998365
chr13	106490839	106491762	0.101309374
chr13	106492027	106493442	0.14043024
chr13	106520983	106521603	0.0858922
chr13	106524372	106525084	0.34795398
chr13	106526473	106527371	0.17953876
chr13	106543286	106544126	0.088338144
chr13	106651277	106652924	0.5440633
chr13	106678776	106679554	0.12212446
chr13	106691208	106692826	0.09758835
chr13	106701876	106703168	0.13896076
chr13	106816772	106818233	0.24279709
chr13	106878619	106880241	0.23644114
chr13	106891738	106892944	0.1231967
chr13	106895923	106896422	0.08602627
chr13	106953814	106955134	0.44431826
chr13	106970364	106971023	0.15062596
chr13	107012626	107013422	0.1451557
chr13	107281104	107281571	0.14277959
chr13	107319802	107322009	0.6203218
chr13	107325834	107326582	0.23721719
chr13	107371838	107372904	0.12718722
chr13	107412926	107414293	0.24810466
chr13	107431777	107433639	0.20280552
chr13	107438570	107439714	0.29698402
chr13	107440897	107442303	0.13579689
chr13	107822034	107822620	0.18372318
chr13	107828923	107830478	0.21070673
chr13	107831318	107832020	0.13152213
chr13	107876060	107877277	0.13325135
chr13	107906603	107907201	0.09051485
chr13	107937287	107938776	0.28977683
chr13	107940728	107941488	0.22327942
chr13	107973161	107975054	0.38858575
chr13	108014520	108015020	0.16425925
chr13	108111645	108112609	0.15968971
chr13	108121847	108122410	0.1279428
chr13	108137009	108137729	0.11776272
chr13	108256886	108257756	0.10428499
chr13	108286326	108287006	0.09918045
chr13	108324751	108325647	0.17548351
chr13	108387522	108388119	0.11486418
chr13	108737370	108738827	0.4457818
chr13	108811331	108813198	0.28010485
chr13	108835577	108836144	0.100378096
chr13	108931439	108933041	0.6705311
chr13	108969956	108971706	0.14222006
chr13	108978703	108979538	0.13246267
chr13	109112761	109114209	0.2025942
chr13	109138477	109140112	0.18254456
chr13	109143628	109144550	0.1806888
chr13	109269711	109270766	0.12247469
chr13	109506623	109507905	0.33161977
chr13	109510115	109511082	0.08097235
chr13	109632964	109634764	0.16919465
chr13	109635673	109636226	0.12962092
chr13	109646855	109648846	0.11566525
chr13	109651264	109652081	0.10218321
chr13	109676575	109677207	0.09216996
chr13	109683971	109685276	0.25713173
chr13	109765607	109767380	0.11576671
chr13	109790217	109793082	0.25439578
chr13	109808146	109808758	0.15588512
chr13	109830122	109831511	0.19050272
chr13	110004569	110005174	0.096614614
chr13	110333732	110335473	0.3226346
chr13	110563468	110563986	0.10060451
chr13	111024915	111025626	0.10123198
chr13	112074613	112075199	0.09185287
chr13	112088027	112088685	0.08173467
chr13	112100787	112102210	0.13064472
chr13	112108597	112109159	0.10037324
chr13	112168497	112169145	0.087236404
chr13	112393673	112395027	0.08665157
chr13	112803994	112805509	0.8562006
chr13	112814270	112814769	0.10787326
chr13	113208994	113209743	0.2927032
chr13	113254956	113255653	0.32115614
chr13	113259325	113260087	0.16451152
chr13	113261251	113263127	0.4113517
chr13	113279748	113280265	0.0921824
chr13	113282891	113284078	0.12401522
chr13	113295553	113296432	0.18768077
chr13	113299551	113301001	0.12675378
chr13	113326867	113328446	0.11802015
chr13	113382954	113384456	0.23947044
chr13	113452514	113453711	0.09781441
chr13	113455356	113458877	0.55773777
chr13	113962671	113963510	0.114391774
chr13	114002956	114003408	0.10437061
chr13	114040617	114041871	0.13417159
chr13	114047516	114049382	0.098010086
chr13	114055097	114055726	0.11038582
chr13	114083760	114085126	0.3991942
chr13	114104128	114104992	0.33480325
chr13	114118868	114119525	0.113414966
chr13	114152623	114154231	0.14180824
chr13	114223729	114225376	0.40972143
chr13	114264121	114265399	0.32976085
chr13	114271804	114272526	0.12946104
chr13	114308000	114309254	0.080730885
chr13	114335415	114336501	0.11133578
chr13	114336911	114337789	0.3164014
chr13	114358931	114359681	0.12139386
chr13	114381526	114382565	0.6262225
chr13	114466343	114467221	0.19577453
chr13	114472005	114472632	0.17899969
chr13	114473651	114475151	0.38342986
chr13	114480552	114481401	0.15590091
chr13	114503008	114503784	0.19194987
chr13	114510396	114511539	0.11701209
chr13	114517292	114518305	0.10313461
chr13	114523844	114524475	0.17221926
chr13	114541905	114542707	0.38685533
chr13	114559277	114560057	0.27834
chr13	114562374	114563204	0.16604218
chr13	114572295	114574153	0.42017093
chr13	114638174	114638640	0.09519442
chr13	114642844	114644983	0.5530349
chr13	114665483	114666720	0.26358047
chr13	114687168	114687717	0.09590384
chr13	114765151	114766287	0.09641686
chr13	114820472	114822224	0.7499666
chr13	114882206	114883961	0.11083307
chr13	115036250	115037314	0.09434388
chr13	115051243	115052232	0.084387824
chr13	115067152	115068668	0.27398375
chr13	115071120	115072300	0.57660836
chr13	115086954	115088075	0.1743636
chr13	115088362	115089098	0.09973202
chr13	115224946	115226428	0.38741902
chr13	115235675	115237848	0.5968004
chr13	115280933	115282548	0.1379539
chr13	115282736	115283411	0.23262818
chr13	115310663	115311445	0.6818775
chr13	115316800	115317531	0.19683519
chr13	115359671	115361692	0.63994026
chr13	115421657	115423072	0.4205236
chr13	115478079	115479414	0.3916595
chr13	115865235	115865890	0.21728732
chr13	115986908	115988494	0.1298879
chr13	115992728	115993267	0.123633005
chr13	116040368	116042410	0.18913065
chr13	116135972	116137167	0.08695899
chr13	116320642	116321254	0.08944662
chr13	116403914	116404981	0.5141983
chr13	116445071	116446301	0.635934
chr13	116461397	116462391	0.1954358
chr13	116559470	116560698	0.15013446
chr13	116582807	116583738	0.19375013
chr13	116661109	116661755	0.13680395
chr13	116670890	116671619	0.108033374
chr13	116733643	116734433	0.10757226
chr13	116823797	116825434	0.16126455
chr13	116856246	116857038	0.14517643
chr13	116869121	116869646	0.08827752
chr13	116976142	116976582	0.084028214
chr13	118119256	118119787	0.14929391
chr13	118270700	118272488	0.31782988
chr13	118326303	118326805	0.08919503
chr13	118333269	118333728	0.10571292
chr13	118419408	118420392	0.23647666
chr14	1336376	1337113	0.14295107
chr14	1462077	1464990	0.16141672
chr14	1471451	1473656	0.17743249
chr14	1995558	1996180	0.085491285
chr14	2008685	2009517	0.17283845
chr14	2027354	2028828	0.2908847
chr14	2029855	2030374	0.11176986
chr14	2043508	2045156	0.2644052
chr14	2051769	2052713	0.0886795
chr14	2064638	2066102	0.109758355
chr14	2095232	2096368	0.34694088
chr14	2189090	2190395	0.12883578
chr14	2294699	2295955	0.36331454
chr14	2308802	2310102	0.17319025
chr14	2323164	2324139	0.32446587
chr14	2388169	2391627	0.20239162
chr14	2611727	2613224	0.35289857
chr14	2699134	2700489	0.3149052
chr14	2789092	2790820	0.14035521
chr14	2847421	2847916	0.094031624
chr14	2866829	2868000	0.21495913
chr14	2897805	2899150	0.3571215
chr14	2906087	2906879	0.08692212
chr14	3031326	3031791	0.09829779
chr14	3204952	3206221	0.43925843
chr14	3354531	3355537	0.41555333
chr14	3431671	3432675	0.11931352
chr14	3508940	3510505	0.30054316
chr14	3547534	3548169	0.08585611
chr14	3554941	3555682	0.1403941
chr14	3622432	3624455	0.46849015
chr14	3633062	3635433	0.3361687
chr14	3705784	3706791	0.08883057
chr14	3706969	3707813	0.18208556
chr14	3763788	3765062	0.1124549
chr14	3765449	3766081	0.08073574
chr14	3777520	3779852	0.36839122
chr14	3800827	3802015	0.28796616
chr14	3808238	3809286	0.26576212
chr14	3814299	3815293	0.29296726
chr14	3843228	3844438	0.29588622
chr14	4005662	4006099	0.088132195
chr14	4006275	4007270	0.1401293
chr14	4120494	4122132	0.28333646
chr14	4245356	4246528	0.27899963
chr14	4258052	4259072	0.10480243
chr14	5029097	5029834	0.34015214
chr14	5071459	5072130	0.105242945
chr14	5094098	5095321	0.09461751
chr14	5156757	5158583	0.14134493
chr14	5184102	5186230	0.24189962
chr14	5190007	5191271	0.1686796
chr14	5200084	5200667	0.14658137
chr14	5267566	5268361	0.0902616
chr14	5367959	5370333	0.3887158
chr14	5403949	5404612	0.13267292
chr14	5430883	5431866	0.16616707
chr14	5471045	5471902	0.23627354
chr14	5496456	5496895	0.08669322
chr14	6066582	6067164	0.12405015
chr14	6578396	6579434	0.2057161
chr14	6623756	6625394	0.1482587
chr14	6630073	6630663	0.13838188
chr14	6648631	6649139	0.11182782
chr14	6693640	6694734	0.08797465
chr14	6773711	6775357	0.13097054
chr14	6839752	6840341	0.12895744
chr14	6869941	6870775	0.178456
chr14	6951756	6952668	0.09999159
chr14	6966977	6967597	0.11769102
chr14	7045164	7046126	0.3777477
chr14	7063699	7064486	0.15594293
chr14	7091590	7092166	0.10064518
chr14	7159048	7159962	0.26032865
chr14	7248204	7249110	0.11099601
chr14	7287660	7288482	0.08515513
chr14	7314202	7316489	0.29189882
chr14	7370981	7373311	0.31460562
chr14	7559449	7560178	0.09043288
chr14	7824177	7824935	0.12382132
chr14	7836585	7838108	0.4129394
chr14	7865316	7865802	0.12485386
chr14	7918494	7918915	0.08326076
chr14	8380761	8381694	0.18359536
chr14	8404442	8404976	0.084512055
chr14	8563742	8564455	0.18302304
chr14	8603463	8604090	0.17667915
chr14	8700794	8701382	0.08103026
chr14	8736520	8737553	0.15641646
chr14	8739180	8740310	0.13370675
chr14	8949930	8950732	0.14444251
chr14	9103137	9104742	0.2788534
chr14	9310743	9311687	0.083801605
chr14	10153520	10154064	0.084984966
chr14	10271143	10271661	0.13039608
chr14	10273118	10273942	0.102516614
chr14	10312433	10313179	0.19050933
chr14	10343298	10344936	0.2359035
chr14	10372305	10373252	0.28434473
chr14	10394485	10395497	0.17508312
chr14	10528060	10528919	0.25857756
chr14	10530736	10531182	0.085731424
chr14	10695795	10696957	0.30430403
chr14	10716994	10718378	0.3117319
chr14	10719000	10720025	0.20715627
chr14	10788348	10789878	0.3244076
chr14	10801400	10802333	0.28639162
chr14	10909230	10909762	0.12059285
chr14	11114176	11115115	0.1090145
chr14	11137619	11138151	0.088965714
chr14	11141397	11143947	0.21880169
chr14	11199583	11201624	0.43213677
chr14	11850468	11852182	0.08594834
chr14	11935470	11936098	0.12871626
chr14	11939643	11940290	0.115493365
chr14	11983022	11983757	0.09443402
chr14	12320755	12321273	0.08678856
chr14	12847284	12847682	0.08707428
chr14	12864230	12865119	0.18100694
chr14	12902098	12903467	0.17330703
chr14	12937749	12939064	0.13692388
chr14	12966327	12966771	0.18249989
chr14	12997407	13000025	0.17618905
chr14	13003117	13004584	0.11410895
chr14	13015323	13016667	0.25010142
chr14	13132899	13134393	0.21523207
chr14	13166070	13166570	0.124938115
chr14	13369718	13370493	0.13256437
chr14	13780912	13781576	0.08578031
chr14	14050905	14052376	0.38664493
chr14	14146682	14148686	0.10486667
chr14	14263406	14264541	0.21935448
chr14	14340507	14341032	0.122374035
chr14	14345541	14346980	0.13444324
chr14	14378987	14380603	0.09378608
chr14	14417804	14418480	0.17316264
chr14	14598963	14599412	0.0915068
chr14	14794260	14795887	0.1181378
chr14	14887143	14888112	0.11569301
chr14	14949463	14949970	0.16586709
chr14	14999146	15001808	0.30045685
chr14	15289803	15290254	0.10667243
chr14	16129536	16129979	0.08599405
chr14	16201204	16203129	0.33596098
chr14	16266813	16268541	0.26914424
chr14	16338945	16339975	0.13435568
chr14	16340816	16341393	0.108613245
chr14	16377600	16380000	0.23849303
chr14	16479944	16480900	0.1288811
chr14	16557097	16558237	0.086732894
chr14	16573529	16574737	0.09794378
chr14	16578449	16580001	0.15776072
chr14	16619548	16620237	0.14208074
chr14	16770939	16771445	0.0929577
chr14	16892578	16893718	0.11873188
chr14	16979710	16981453	0.269676
chr14	17015866	17016348	0.10262097
chr14	17039117	17040359	0.34304932
chr14	17075587	17076924	0.10422166
chr14	17090422	17091056	0.09248792
chr14	17103531	17104251	0.15346156
chr14	17126530	17127142	0.11884482
chr14	17163544	17164540	0.26593626
chr14	17239823	17240510	0.09013948
chr14	17294338	17295001	0.11506086
chr14	17347594	17348117	0.08994708
chr14	17354096	17355311	0.50711346
chr14	17409177	17410651	0.5015628
chr14	17448003	17449224	0.1909832
chr14	17532931	17533990	0.37102592
chr14	17819384	17819909	0.10101519
chr14	17992323	17993588	0.46764392
chr14	18434967	18435538	0.110061035
chr14	18440240	18441126	0.09986512
chr14	18494120	18494657	0.102686204
chr14	18628543	18629715	0.18326412
chr14	18654382	18655371	0.13330211
chr14	18668704	18670101	0.10283223
chr14	18878488	18878921	0.117567606
chr14	18933767	18934228	0.095389254
chr14	18939946	18940884	0.15089348
chr14	18942999	18943478	0.087979354
chr14	18946264	18946769	0.08449945
chr14	19199070	19201043	0.29684943
chr14	19225498	19225986	0.13487853
chr14	19340419	19341653	0.43692735
chr14	19772542	19773546	0.13474004
chr14	19807722	19808277	0.14975612
chr14	20862557	20863658	0.43231738
chr14	20901863	20903267	0.3357419
chr14	20949437	20950838	0.28583825
chr14	21053247	21055101	0.28128272
chr14	21065181	21066295	0.25174952
chr14	21186879	21187317	0.0813632
chr14	22898951	22900008	0.2607145
chr14	23166600	23167088	0.10279285
chr14	23411699	23412847	0.26091734
chr14	23514649	23515604	0.42052937
chr14	23915321	23915993	0.18230125
chr14	23931338	23931822	0.10871784
chr14	26005458	26005854	0.10149623
chr14	28262171	28262695	0.4198384
chr14	28619883	28620901	0.10016721
chr14	29040224	29041938	0.17775331
chr14	29481648	29482381	0.09950117
chr14	30144913	30147771	0.2587216
chr14	30153529	30155930	0.43136728
chr14	32619637	32620086	0.08719684
chr14	32664743	32665478	0.08493625
chr14	32685786	32686793	0.108150735
chr14	32703340	32704001	0.14208491
chr14	32745457	32746333	0.22054906
chr14	32803447	32804622	0.2811785
chr14	32845034	32846317	0.17089933
chr14	32857666	32858351	0.14827745
chr14	32900813	32902328	0.25476906
chr14	33209878	33210666	0.20210299
chr14	33371002	33372416	0.27721712
chr14	33410480	33411273	0.33527094
chr14	33457343	33457817	0.11247611
chr14	33464359	33465933	0.19322966
chr14	33623969	33625588	0.15799367
chr14	33820175	33821634	0.1658353
chr14	33834848	33836313	0.125736
chr14	33895288	33896427	0.4169708
chr14	33957907	33958787	0.308048
chr14	34203132	34204522	0.4167681
chr14	34402009	34403182	0.31201288
chr14	34433990	34434694	0.08479926
chr14	35371036	35371602	0.25854725
chr14	35404491	35406150	0.18028864
chr14	35418087	35418883	0.09411762
chr14	35492929	35493532	0.14985421
chr14	35511251	35512652	0.2706836
chr14	35589827	35590635	0.100148626
chr14	35616361	35617373	0.16650374
chr14	35773709	35774732	0.12146244
chr14	35787584	35788221	0.13776094
chr14	35934095	35934728	0.10100721
chr14	36033979	36035048	0.23731281
chr14	36041928	36042851	0.22923218
chr14	36057548	36058264	0.10212241
chr14	36120572	36121261	0.13907947
chr14	36248126	36248891	0.097555704
chr14	36256582	36257403	0.08145297
chr14	36277160	36277791	0.1305814
chr14	36320240	36321329	0.0811842
chr14	36371535	36372118	0.10009237
chr14	36380680	36382899	0.31791392
chr14	36461969	36462846	0.100755766
chr14	36491795	36492574	0.33645597
chr14	36513005	36514830	0.3661502
chr14	36587043	36587582	0.080529876
chr14	36722916	36723482	0.099915326
chr14	36935577	36936737	0.4586875
chr14	36950766	36951173	0.08147876
chr14	37101953	37104562	0.40094453
chr14	37154734	37155386	0.11761585
chr14	37248575	37249286	0.08523499
chr14	37293213	37294276	0.39624682
chr14	37423434	37424821	0.09846997
chr14	37579950	37581051	0.11624507
chr14	37607449	37608006	0.10230874
chr14	37680510	37681982	0.41353387
chr14	37688064	37688878	0.17961286
chr14	37734569	37735145	0.093282074
chr14	37742603	37743294	0.13784103
chr14	37916712	37917314	0.19451338
chr14	37937838	37939056	0.25501826
chr14	38003080	38004068	0.32642934
chr14	38073088	38074506	0.30050153
chr14	38385258	38386108	0.28300658
chr14	38421776	38423231	0.20291972
chr14	42085879	42086647	0.1045278
chr14	42197799	42198667	0.12866344
chr14	42314543	42315995	0.29601684
chr14	42354961	42356089	0.22681984
chr14	42380419	42380863	0.08597951
chr14	42450700	42451376	0.10706265
chr14	42473024	42474442	0.09147953
chr14	42512438	42513757	0.0935092
chr14	42590559	42590955	0.08081834
chr14	42598987	42600079	0.09493849
chr14	42607903	42608598	0.102310665
chr14	42644269	42645861	0.15753464
chr14	42769047	42769788	0.18247543
chr14	42905664	42906538	0.20865968
chr14	42918213	42918639	0.08086074
chr14	42938071	42939241	0.10734276
chr14	42995837	42996689	0.26795822
chr14	42997509	42998986	0.29380384
chr14	43093770	43094580	0.113905124
chr14	43228362	43229364	0.1801087
chr14	43242969	43243606	0.17808947
chr14	43289139	43289978	0.12814735
chr14	43430475	43431101	0.13007778
chr14	43439083	43440276	0.10077656
chr14	43474855	43475947	0.11174646
chr14	43718697	43720166	0.27236286
chr14	43918109	43920049	0.38598847
chr14	44002263	44003480	0.17579491
chr14	44167788	44169190	0.3202645
chr14	44232546	44233849	0.31104618
chr14	44246538	44247196	0.21094027
chr14	44252200	44252681	0.09933767
chr14	44271579	44272229	0.13676976
chr14	44298183	44299535	0.2512466
chr14	44343165	44344283	0.19708994
chr14	44580447	44581454	0.5505056
chr14	44802228	44802830	0.09264225
chr14	44824409	44825055	0.23688439
chr14	44844153	44845676	0.10412261
chr14	44905184	44906354	0.23963797
chr14	44916529	44917230	0.09058071
chr14	44973052	44973827	0.08567589
chr14	44980452	44981119	0.08193096
chr14	45366785	45367744	0.1009703
chr14	45467344	45467821	0.084754035
chr14	45527850	45529050	0.34221527
chr14	45535261	45535987	0.20614274
chr14	45602672	45604078	0.1107592
chr14	45669020	45670499	0.23568974
chr14	45694939	45695478	0.22744265
chr14	45786649	45788165	0.4942519
chr14	45819668	45820368	0.10922581
chr14	45831036	45831845	0.17534101
chr14	45849153	45850072	0.0962348
chr14	45934385	45935542	0.1495251
chr14	46156272	46157267	0.4149028
chr14	46742320	46742762	0.19831115
chr14	46777694	46778397	0.14578983
chr14	46788184	46788607	0.10157892
chr14	46790764	46791369	0.080393635
chr14	46811285	46811683	0.12547444
chr14	46821384	46821840	0.23131898
chr14	46822599	46823078	0.29738274
chr14	46826655	46827195	0.61311454
chr14	46827448	46827924	0.29050583
chr14	46834347	46834854	0.4219713
chr14	46835461	46836376	0.0929308
chr14	48160621	48162148	0.15027721
chr14	48195446	48195904	0.096778624
chr14	48309672	48310119	0.11649396
chr14	48310938	48311342	0.10597356
chr14	49771255	49771762	0.08255368
chr14	55216594	55219357	0.088323824
chr14	55219651	55221964	0.10551619
chr14	56852277	56852752	0.08246166
chr14	59307068	59307898	0.08740429
chr14	59450287	59451827	0.28342196
chr14	59487430	59488296	0.18759567
chr14	59644564	59645389	0.27963692
chr14	59858501	59860784	0.23449653
chr14	60108203	60108940	0.10920492
chr14	60189702	60191311	0.46203455
chr14	60620970	60622066	0.51953894
chr14	60670206	60671050	0.22224104
chr14	60711599	60712992	0.407012
chr14	60774559	60775658	0.29853463
chr14	60914847	60915449	0.101774774
chr14	60922941	60923443	0.10712345
chr14	61076249	61078644	0.14220662
chr14	61248148	61249696	0.45306006
chr14	61322929	61323910	0.16735907
chr14	61346434	61347546	0.100015774
chr14	62712023	62713145	0.19861813
chr14	62748440	62749326	0.28900096
chr14	64777995	64779714	0.15741813
chr14	64852670	64853440	0.10021814
chr14	64876136	64876746	0.082638584
chr14	65635440	65636368	0.097366534
chr14	66065831	66066257	0.09171401
chr14	66186611	66187208	0.09052956
chr14	66803561	66804340	0.44867113
chr14	67193614	67194106	0.11713961
chr14	69807927	69809028	0.22548439
chr14	69970039	69971330	0.47391337
chr14	70121997	70122508	0.13225651
chr14	70140053	70140913	0.2626956
chr14	70163530	70164648	0.33515254
chr14	70182578	70183395	0.102418795
chr14	70207206	70208386	0.39661494
chr14	70250474	70250949	0.09451383
chr14	70370950	70371404	0.11266571
chr14	70837433	70838037	0.12054522
chr14	70979610	70980196	0.08356413
chr14	71048483	71048945	0.10069884
chr14	71172863	71173525	0.0898261
chr14	71194914	71195654	0.0800257
chr14	71358535	71359127	0.08889671
chr14	71372839	71373260	0.08673039
chr14	71417382	71418534	0.4581698
chr14	71671462	71672267	0.09356716
chr14	71880681	71881394	0.13280338
chr14	71977102	71977824	0.2681209
chr14	71995177	71996621	0.16432704
chr14	72005193	72006551	0.08877813
chr14	72270121	72270626	0.10526364
chr14	72296855	72297718	0.08532158
chr14	72304228	72304797	0.10698441
chr14	72407805	72409559	0.19867438
chr14	72558820	72559686	0.13990298
chr14	72670863	72672039	0.08320455
chr14	73456101	73456619	0.09442828
chr14	73468607	73469595	0.17156874
chr14	73725901	73726835	0.082063876
chr14	73750955	73751915	0.36757222
chr14	73820797	73821384	0.12760445
chr14	73893580	73895068	0.28304568
chr14	75843613	75844598	0.0873594
chr14	76840624	76841908	0.15254834
chr14	76892582	76893317	0.08805289
chr14	76905719	76906313	0.111988515
chr14	76956928	76957388	0.10127566
chr14	76973617	76974591	0.36182258
chr14	76981175	76981927	0.14406428
chr14	77002164	77003126	0.26765952
chr14	77043576	77045057	0.2084007
chr14	77212876	77213758	0.1600783
chr14	77260621	77261649	0.12027153
chr14	77303411	77304475	0.33269936
chr14	77326906	77327855	0.14516076
chr14	77430318	77431303	0.13534231
chr14	77474295	77475773	0.26933807
chr14	77690441	77692914	0.24308814
chr14	78185176	78186569	0.12790272
chr14	78187257	78188506	0.21950692
chr14	78227659	78228201	0.118499406
chr14	78270609	78271295	0.08591623
chr14	78282368	78283373	0.2083251
chr14	78283716	78285546	0.20431289
chr14	78286472	78287201	0.16635111
chr14	78287937	78288418	0.10268314
chr14	78308793	78309852	0.10208876
chr14	78327500	78328115	0.121179156
chr14	78380173	78380750	0.09093381
chr14	78605177	78606845	0.5147969
chr14	78651025	78651677	0.09976424
chr14	78866344	78867184	0.08713311
chr14	78882699	78883556	0.22608058
chr14	78889448	78889945	0.09286171
chr14	78899392	78900529	0.29555264
chr14	78981347	78982425	0.5188889
chr14	79040507	79041727	0.24572287
chr14	79083184	79085763	0.34237012
chr14	79103409	79104347	0.3396106
chr14	79105623	79106168	0.10155127
chr14	79158832	79159871	0.14735195
chr14	79176034	79178895	0.22767244
chr14	79248621	79250265	0.11761488
chr14	79259736	79260472	0.08327482
chr14	79350468	79351877	0.11219416
chr14	79432487	79433133	0.19161542
chr14	79492847	79493997	0.12901622
chr14	79529020	79529663	0.16047435
chr14	79584200	79584809	0.08047167
chr14	79585041	79586383	0.17302145
chr14	79609904	79611847	0.16057727
chr14	79633278	79633812	0.13163991
chr14	79656233	79657033	0.10000807
chr14	79666236	79666962	0.4128382
chr14	79676075	79676629	0.10232396
chr14	79689726	79690523	0.18697663
chr14	79701218	79702048	0.17242752
chr14	79761557	79763276	0.12040453
chr14	79798303	79799471	0.2363655
chr14	79800666	79801815	0.10471464
chr14	79809207	79809669	0.091784075
chr14	79834271	79836012	0.1966131
chr14	79852825	79853731	0.14224292
chr14	79858179	79859010	0.10031511
chr14	79875013	79875944	0.09761108
chr14	79881081	79882176	0.1914934
chr14	79932535	79933178	0.11640221
chr14	79980980	79981845	0.2956247
chr14	79987124	79987870	0.2436968
chr14	80028227	80029208	0.114101775
chr14	80030207	80030820	0.17070177
chr14	80043278	80043977	0.13180824
chr14	80195618	80196317	0.18802625
chr14	80204815	80205275	0.10099243
chr14	80206948	80207422	0.14159544
chr14	80305572	80307904	0.26231822
chr14	80339292	80340372	0.2715803
chr14	80363107	80363618	0.097822905
chr14	80372717	80374503	0.30222717
chr14	80400423	80401456	0.12442281
chr14	80436524	80437260	0.24528414
chr14	80445563	80446965	0.15476643
chr14	80469471	80470292	0.12392038
chr14	80481781	80482855	0.14761761
chr14	80501613	80502442	0.14210324
chr14	80518436	80519605	0.31640926
chr14	80946138	80946970	0.1626715
chr14	80999499	81000350	0.11574636
chr14	81018039	81018715	0.15870081
chr14	81026572	81027152	0.10854353
chr14	81096090	81096736	0.12274265
chr14	81416518	81417734	0.24472627
chr14	81422925	81425313	0.12760755
chr14	81574304	81575065	0.106583275
chr14	81599276	81600413	0.4093402
chr14	81660237	81661096	0.17358859
chr14	81678121	81679562	0.22718275
chr14	81714654	81715468	0.084899396
chr14	81757110	81758760	0.5027362
chr14	81790588	81791098	0.11592493
chr14	81818123	81818673	0.12903285
chr14	81941113	81942857	0.3840765
chr14	82026682	82027985	0.30886906
chr14	82049823	82051551	0.09944954
chr14	82113505	82114480	0.29832077
chr14	82119922	82120841	0.09794458
chr14	82134689	82136453	0.09524103
chr14	82148884	82150165	0.15066361
chr14	82151129	82151735	0.092389464
chr14	82175039	82176249	0.31771538
chr14	82326183	82327203	0.4977188
chr14	82365592	82367027	0.2413699
chr14	82373828	82375150	0.10558006
chr14	82402586	82403243	0.10043568
chr14	82411591	82412813	0.43157873
chr14	82415391	82416045	0.15411043
chr14	82453387	82454011	0.14951369
chr14	82501056	82501537	0.119379
chr14	82504055	82505553	0.31217018
chr14	82522613	82523438	0.29305106
chr14	82556805	82557240	0.10617996
chr14	82642890	82643482	0.10187784
chr14	82738928	82739890	0.09983386
chr14	82777509	82778820	0.4998354
chr14	82886045	82887064	0.21920244
chr14	82917129	82918586	0.27730188
chr14	82960283	82960879	0.08121162
chr14	82975557	82978770	0.113742664
chr14	82991379	82992876	0.18026373
chr14	83004465	83005254	0.14820476
chr14	83039200	83040785	0.24376743
chr14	83045528	83046760	0.16042557
chr14	83064425	83065805	0.43616664
chr14	83130123	83130712	0.11912963
chr14	83179089	83179710	0.08936434
chr14	83226529	83227074	0.11813768
chr14	83282690	83283376	0.24531119
chr14	83343667	83344964	0.41628662
chr14	83383092	83384359	0.3097662
chr14	83447257	83449107	0.47533327
chr14	83451934	83452408	0.0880319
chr14	83523698	83524353	0.15521619
chr14	83726783	83727597	0.11836223
chr14	83731257	83731743	0.15455611
chr14	83747842	83749104	0.42265272
chr14	83905896	83906784	0.38371444
chr14	83912984	83913974	0.51859564
chr14	83985087	83986221	0.36777192
chr14	84024158	84025549	0.16040875
chr14	84091561	84092585	0.13882117
chr14	84099698	84101225	0.29040605
chr14	84163820	84164979	0.37962192
chr14	84179141	84179620	0.08431733
chr14	84197078	84199359	0.28448814
chr14	84249282	84250600	0.19284916
chr14	84255895	84256935	0.2610539
chr14	84266695	84267206	0.10436534
chr14	84290837	84291738	0.16481908
chr14	84294592	84295957	0.14542443
chr14	84304414	84305599	0.11975163
chr14	84309206	84309698	0.115419865
chr14	84329691	84330673	0.25828072
chr14	84372856	84374097	0.26280516
chr14	84395632	84396156	0.17241803
chr14	84439776	84441418	0.17907909
chr14	84460447	84461559	0.16460085
chr14	84464311	84465793	0.2539378
chr14	84492966	84493724	0.10351452
chr14	84572175	84573702	0.5009967
chr14	84625459	84626017	0.11420944
chr14	84638193	84638773	0.083243035
chr14	84677721	84680708	0.12881325
chr14	84699620	84700312	0.08642531
chr14	84715675	84717140	0.20680872
chr14	84790132	84791737	0.1864731
chr14	84805779	84806253	0.101892374
chr14	84833836	84835326	0.3030282
chr14	84845568	84846131	0.13296905
chr14	84849531	84850365	0.1347172
chr14	84853644	84855820	0.22753368
chr14	84894673	84895598	0.18553089
chr14	84914203	84915885	0.1992723
chr14	84978250	84978869	0.12605043
chr14	85016565	85017719	0.29264972
chr14	85036208	85037626	0.10086646
chr14	85042353	85042839	0.09661661
chr14	85049818	85050744	0.21112333
chr14	85074529	85075412	0.19765346
chr14	85094822	85095551	0.23510472
chr14	85098549	85099551	0.3237372
chr14	85130545	85131220	0.114847936
chr14	85169138	85169958	0.14460517
chr14	85177526	85178814	0.15049583
chr14	85181696	85182638	0.09171006
chr14	85187303	85188062	0.10527581
chr14	85207667	85208514	0.14522493
chr14	85210124	85211322	0.0868149
chr14	85218925	85220473	0.20613733
chr14	85416805	85417448	0.10010583
chr14	85499772	85500879	0.46879175
chr14	85550089	85550999	0.17449762
chr14	85613497	85615349	0.16877429
chr14	85658156	85658726	0.11083208
chr14	85765997	85766835	0.2658932
chr14	85791130	85792365	0.08028845
chr14	85815643	85816919	0.2982449
chr14	85836282	85836953	0.10190001
chr14	85873506	85873963	0.090101965
chr14	85896260	85896774	0.09551893
chr14	85907929	85909074	0.2663512
chr14	85933101	85935035	0.21446669
chr14	85991509	85993034	0.25212738
chr14	85995227	85996474	0.18279295
chr14	86028221	86029691	0.24047066
chr14	86044166	86044926	0.1328206
chr14	86102071	86102545	0.09067201
chr14	86117208	86118010	0.13417923
chr14	86140113	86141045	0.12471949
chr14	86148298	86149165	0.10854232
chr14	86209151	86209687	0.087794915
chr14	86346559	86347987	0.17447068
chr14	86367115	86367615	0.12549601
chr14	86383500	86383987	0.12167571
chr14	86423212	86425352	0.3523681
chr14	86442279	86443329	0.3271555
chr14	86572817	86573330	0.13152356
chr14	86643806	86644681	0.27639398
chr14	86670898	86671362	0.081612304
chr14	86674412	86675454	0.15693018
chr14	86693905	86694731	0.2160456
chr14	86720813	86721749	0.3078242
chr14	86726294	86726913	0.11804104
chr14	86770137	86771157	0.2990022
chr14	86786927	86788226	0.15685725
chr14	86808732	86809547	0.51585
chr14	86879469	86880569	0.45976517
chr14	86919054	86920132	0.11207586
chr14	87130281	87130748	0.08793716
chr14	87134362	87136510	0.32361
chr14	87155480	87155984	0.0977815
chr14	87168117	87169384	0.25534752
chr14	87206888	87207834	0.14329284
chr14	87213499	87213951	0.080005474
chr14	87234097	87234517	0.08639417
chr14	87294015	87295364	0.25964463
chr14	87309140	87309646	0.119192876
chr14	87348308	87349317	0.26502737
chr14	87355958	87356687	0.33155403
chr14	87375660	87377186	0.32206887
chr14	87448436	87449187	0.09614267
chr14	87475577	87476965	0.22681734
chr14	87968070	87968686	0.08555589
chr14	88168620	88169111	0.13285452
chr14	88181266	88182852	0.10471055
chr14	88291733	88292305	0.08495885
chr14	88456512	88457059	0.09179655
chr14	88463596	88464471	0.15037833
chr14	88482600	88483742	0.19865237
chr14	88495488	88496257	0.080206886
chr14	88585719	88586183	0.085657984
chr14	88590840	88591920	0.14645118
chr14	88666859	88667579	0.0939902
chr14	88705698	88707303	0.18935482
chr14	88718168	88719108	0.13177036
chr14	88952356	88953476	0.11697065
chr14	89005523	89006489	0.28107664
chr14	89050036	89051348	0.22275825
chr14	89111866	89113250	0.27635545
chr14	89132394	89132909	0.08560257
chr14	89306180	89306967	0.113803364
chr14	90298507	90299197	0.09990805
chr14	90451606	90452496	0.085239716
chr14	90988810	90990262	0.12684105
chr14	91342562	91343486	0.1332885
chr14	91377683	91378342	0.107720174
chr14	91670552	91671105	0.14921057
chr14	91688041	91689027	0.38475716
chr14	91699236	91700158	0.10578979
chr14	91859981	91860524	0.12551689
chr14	91913767	91914831	0.1182376
chr14	92200894	92201507	0.083907016
chr14	92232472	92233342	0.17708914
chr14	92265509	92266110	0.15641274
chr14	92279383	92280007	0.13048472
chr14	92332628	92333309	0.1962842
chr14	92343243	92344557	0.1371091
chr14	92437024	92437752	0.15518346
chr14	92459444	92459960	0.08400724
chr14	92750379	92751100	0.089229465
chr14	93406389	93407177	0.10528289
chr14	94163030	94163725	0.100688085
chr14	94267113	94267534	0.09544352
chr14	94349822	94350482	0.10318498
chr14	98988121	98988796	0.13182358
chr14	99067357	99068265	0.2754428
chr14	100123118	100124363	0.17231752
chr14	100165684	100167107	0.3385616
chr14	100215331	100217263	0.36603674
chr14	100403382	100404160	0.40169892
chr14	102052253	102053429	0.3705904
chr14	102097229	102097826	0.09100436
chr14	102225806	102226268	0.08787101
chr14	102289054	102289605	0.10186684
chr14	102650716	102651244	0.09619275
chr14	102692984	102693869	0.18165182
chr14	102738248	102738987	0.09582412
chr14	102971680	102972179	0.09180822
chr14	103034300	103035055	0.12677504
chr14	103063886	103066619	0.29792395
chr14	103741098	103742200	0.1282488
chr14	103798493	103799819	0.1142252
chr14	103812731	103813285	0.10100886
chr14	103817656	103818334	0.13628505
chr14	103920406	103921856	0.16733055
chr14	103924874	103926314	0.14758635
chr14	103926657	103927565	0.13391678
chr14	104109045	104110498	0.41286287
chr14	104143776	104144520	0.13300562
chr14	104207602	104208855	0.5333882
chr14	104245698	104246144	0.09245043
chr14	104257926	104259105	0.34104672
chr14	104345294	104347033	0.37791067
chr14	104367266	104368289	0.11624244
chr14	104397643	104398540	0.15385349
chr14	104436195	104437111	0.08823455
chr14	104437457	104438724	0.15902655
chr14	104450247	104450795	0.12186811
chr14	104458225	104459203	0.18633573
chr14	104507372	104508383	0.119247064
chr14	104517109	104519119	0.3667192
chr14	104588963	104589478	0.0895821
chr14	104598823	104600255	0.25441438
chr14	104622853	104623991	0.09503142
chr14	104657426	104658016	0.116764136
chr14	104706242	104708261	0.35724452
chr14	104751808	104752845	0.16090776
chr14	104807897	104808514	0.121966414
chr14	104823423	104824200	0.10375006
chr14	104840032	104840849	0.16956055
chr14	104870894	104871451	0.08435027
chr14	104874062	104874616	0.10809392
chr14	104898821	104899434	0.17538615
chr14	104921872	104922572	0.14676878
chr14	105108315	105110382	0.23678213
chr14	105146932	105147676	0.16034742
chr14	105210930	105212097	0.4664294
chr14	105246336	105247861	0.31643745
chr14	105256982	105257572	0.08340625
chr14	106074367	106075672	0.39947605
chr14	106155621	106156313	0.10376907
chr14	106196714	106197428	0.1474122
chr14	106197556	106198453	0.082156084
chr14	106315182	106316988	0.22180134
chr14	106463523	106464872	0.40594292
chr14	106931554	106932812	0.3328531
chr14	107188524	107189867	0.27633047
chr14	107270674	107271430	0.12674825
chr14	107294911	107296130	0.16548905
chr14	107366176	107367184	0.28094238
chr14	107398243	107399397	0.17377639
chr14	107450323	107451268	0.18661124
chr14	107469119	107470718	0.1523648
chr14	107471744	107473840	0.11791878
chr14	107676900	107677909	0.3798145
chr14	107704913	107705470	0.09433982
chr14	107823807	107824387	0.089125216
chr14	107825788	107826379	0.15920228
chr14	107830573	107831323	0.116085425
chr14	107835410	107836186	0.15835546
chr14	107843049	107844037	0.14720115
chr14	107860021	107861373	0.1423366
chr14	107912641	107913767	0.37940723
chr14	107919100	107920013	0.16614966
chr14	108081804	108083371	0.3709399
chr14	108135098	108136527	0.36493945
chr14	108237695	108239106	0.37128448
chr14	108319369	108320237	0.12661509
chr14	108379247	108380381	0.32522538
chr14	108423045	108423507	0.082185686
chr14	108451659	108452243	0.15931715
chr14	108520168	108520848	0.2413296
chr14	109269587	109270105	0.10862485
chr14	109618137	109618575	0.08558706
chr14	109653205	109653772	0.08749059
chr14	110368958	110370124	0.22443345
chr14	110575836	110576952	0.22364953
chr14	111026598	111027148	0.21076728
chr14	112957450	112957972	0.08275856
chr14	113205247	113206229	0.24255958
chr14	113244367	113246078	0.39898655
chr14	113319243	113320059	0.33600423
chr14	113325403	113325926	0.091413245
chr14	113437047	113438255	0.25659245
chr14	113505071	113505507	0.11577779
chr14	113606242	113607030	0.14633012
chr14	113612062	113612859	0.16953494
chr14	113634436	113635040	0.13335437
chr14	113729690	113730301	0.11229428
chr14	113736056	113736820	0.14964966
chr14	113791438	113794023	0.29267988
chr14	113867310	113868154	0.14357391
chr14	114151174	114152276	0.41295302
chr14	114362280	114364845	0.24121995
chr14	114470188	114471305	0.08218513
chr14	114627600	114628470	0.14079107
chr14	114712111	114713003	0.22704059
chr14	114737761	114738227	0.09251963
chr14	114750998	114752023	0.1303216
chr14	114823222	114824615	0.32926443
chr14	114829557	114830231	0.11125366
chr14	114927757	114928389	0.096118495
chr14	115008485	115009850	0.26300684
chr14	115047096	115047924	0.1704148
chr15	114465	116433	0.1487758
chr15	807107	807661	0.08776939
chr15	1258038	1259222	0.09690714
chr15	1503229	1503879	0.104013555
chr15	1597563	1598452	0.11901834
chr15	1737024	1737547	0.08322412
chr15	1996850	1997459	0.16186056
chr15	2349145	2350266	0.17993648
chr15	2356231	2359439	0.25376055
chr15	2373913	2374859	0.08419451
chr15	2612160	2613136	0.38661572
chr15	2628397	2629935	0.24645159
chr15	2638315	2639125	0.1930285
chr15	2803454	2804705	0.13921405
chr15	2917680	2918190	0.10065703
chr15	2960123	2962631	0.45666456
chr15	3304984	3305581	0.12867087
chr15	3341452	3342236	0.111680396
chr15	3388786	3389823	0.4080399
chr15	3413659	3415291	0.3345993
chr15	3448418	3448888	0.092221014
chr15	3521788	3522890	0.3770237
chr15	3556796	3557548	0.15438913
chr15	3566250	3567058	0.17212075
chr15	3588079	3588598	0.14310266
chr15	3612825	3613534	0.17289521
chr15	3647967	3649028	0.10345064
chr15	3655977	3656936	0.21013415
chr15	3723648	3724179	0.097249314
chr15	3726553	3727984	0.3002775
chr15	3736467	3736962	0.086307935
chr15	8122689	8123921	0.20440574
chr15	8127525	8128278	0.1195504
chr15	8135295	8136614	0.21972209
chr15	8157809	8158867	0.26749414
chr15	8171916	8173366	0.2588504
chr15	8193008	8194323	0.3118425
chr15	8262573	8263165	0.13918589
chr15	8293069	8294455	0.28356218
chr15	8356578	8357311	0.24245018
chr15	8386051	8386877	0.14684062
chr15	8410370	8411067	0.108704954
chr15	8441309	8441885	0.14325881
chr15	8452295	8453141	0.3845264
chr15	8457629	8458476	0.29478657
chr15	8500348	8501338	0.2690897
chr15	8554851	8555489	0.15845697
chr15	8585833	8586919	0.12651335
chr15	8654172	8655077	0.13260242
chr15	8690712	8692242	0.21855149
chr15	8755860	8756776	0.21476565
chr15	8764249	8764721	0.10260134
chr15	8765983	8766501	0.12704745
chr15	8844874	8846268	0.20628965
chr15	8856972	8857458	0.09296068
chr15	8899937	8900645	0.18401697
chr15	8911795	8912378	0.09206391
chr15	8962007	8962680	0.09748055
chr15	8973328	8974129	0.3546349
chr15	8982982	8983873	0.18711087
chr15	9078585	9079482	0.16735604
chr15	9117961	9118488	0.09044194
chr15	9141910	9142312	0.100390956
chr15	9166598	9167015	0.102593824
chr15	9485325	9485856	0.09911402
chr15	9504796	9505241	0.11458895
chr15	9594719	9595197	0.092873156
chr15	12067714	12068300	0.11373825
chr15	12109338	12110473	0.19915834
chr15	12187483	12188885	0.10263095
chr15	12222372	12223217	0.09403997
chr15	12225111	12225602	0.10329803
chr15	12250220	12251336	0.31857246
chr15	12792065	12793804	0.33808604
chr15	12834911	12835540	0.12163606
chr15	13111436	13112247	0.12593675
chr15	13135705	13136626	0.184694
chr15	13276170	13276818	0.10913066
chr15	13295129	13296818	0.14028619
chr15	13297216	13297967	0.1997645
chr15	13482551	13483227	0.106796436
chr15	13495129	13495724	0.11451803
chr15	14142125	14143146	0.13871899
chr15	14148563	14149628	0.14728546
chr15	14165432	14166967	0.24017908
chr15	14203123	14205573	0.4314346
chr15	14303779	14304850	0.08280833
chr15	14352358	14353210	0.2250679
chr15	14365308	14367317	0.5214559
chr15	14500096	14501535	0.34753126
chr15	14506919	14508777	0.42186868
chr15	15630673	15632210	0.15496542
chr15	15692300	15692908	0.12961587
chr15	15797230	15798132	0.27321717
chr15	15805980	15806403	0.09893268
chr15	15835472	15836590	0.10886348
chr15	15837464	15838506	0.09862918
chr15	15949262	15951234	0.77920955
chr15	16025499	16027190	0.17541601
chr15	16098121	16098895	0.22149086
chr15	16103074	16104243	0.08155652
chr15	16438469	16439746	0.4872232
chr15	16461629	16462568	0.23525147
chr15	16501067	16501802	0.095865086
chr15	16521467	16522347	0.0830062
chr15	16542723	16544091	0.48156267
chr15	16544239	16545052	0.109134726
chr15	16557162	16558657	0.15835603
chr15	16568515	16569234	0.17292711
chr15	16596658	16597717	0.11077588
chr15	16597754	16599021	0.1650254
chr15	16627392	16628634	0.104428664
chr15	16630266	16631471	0.20751314
chr15	16858640	16859913	0.084919244
chr15	16867137	16869699	0.09109185
chr15	16915116	16916940	0.31789032
chr15	16951533	16952304	0.1767012
chr15	17046158	17047128	0.14443359
chr15	17056614	17058402	0.13346446
chr15	17646256	17649839	0.13060568
chr15	18031354	18032264	0.26548192
chr15	18431668	18432446	0.10163667
chr15	18613730	18614734	0.19560981
chr15	18678876	18679703	0.22063796
chr15	18828564	18829267	0.08655049
chr15	18832627	18833487	0.23998785
chr15	18842085	18843400	0.3819199
chr15	18854139	18854771	0.0853058
chr15	18887948	18890098	0.40267172
chr15	18932379	18933662	0.16056564
chr15	18972377	18972851	0.09075747
chr15	19535084	19536463	0.15193322
chr15	19580719	19582667	0.119634785
chr15	19738091	19740326	0.105269365
chr15	19803703	19804459	0.08442313
chr15	21007632	21008467	0.097883314
chr15	21729788	21730494	0.1455128
chr15	21861073	21861888	0.105748564
chr15	22324159	22325328	0.24122477
chr15	22332985	22334190	0.16059756
chr15	22337799	22339209	0.13132595
chr15	22373061	22374596	0.11132752
chr15	22395806	22396620	0.15115339
chr15	22460338	22462131	0.69092226
chr15	22507609	22508791	0.5993125
chr15	22545484	22546410	0.33973292
chr15	22581108	22582318	0.18292095
chr15	22582635	22583483	0.229723
chr15	22601628	22602985	0.48998487
chr15	22611292	22613064	0.39562866
chr15	22660484	22661841	0.15850331
chr15	22661871	22662904	0.13651958
chr15	22671797	22672705	0.16792749
chr15	22676109	22676995	0.17734592
chr15	22686044	22687164	0.37992966
chr15	22812451	22813707	0.3027019
chr15	22840390	22841957	0.11076566
chr15	22848345	22849782	0.56256354
chr15	22856011	22858057	0.58631426
chr15	22892384	22893397	0.28506693
chr15	22915582	22916130	0.113126464
chr15	23173253	23174108	0.09486762
chr15	23179308	23179827	0.24739845
chr15	23289567	23290001	0.10972851
chr15	23455913	23456624	0.09250566
chr15	23511896	23514478	0.78061986
chr15	23619608	23621183	0.3293125
chr15	23627024	23627962	0.19114223
chr15	23631174	23632307	0.6515319
chr15	23653836	23655044	0.3117055
chr15	23697960	23698985	0.6465109
chr15	23783906	23784876	0.09879681
chr15	23803371	23804960	0.3283749
chr15	23839078	23841329	0.4001119
chr15	23850990	23852317	0.19419686
chr15	23864285	23865230	0.13913919
chr15	23865596	23867426	0.19151124
chr15	23889774	23891074	0.23045698
chr15	23897620	23899572	0.15501522
chr15	23922764	23924461	0.19248027
chr15	23936267	23937589	0.1342708
chr15	23995023	23997585	0.7473978
chr15	24128019	24131231	0.25435212
chr15	24224260	24226582	0.1615295
chr15	27456016	27457026	0.122469366
chr15	27495501	27497648	0.40203032
chr15	27522546	27525087	0.73037535
chr15	27553348	27554889	0.31981206
chr15	27562002	27563751	0.5191572
chr15	27607091	27612712	0.57096255
chr15	27621456	27622986	0.20449391
chr15	27625237	27625849	0.09671688
chr15	27627178	27629517	0.08929487
chr15	27672128	27674091	0.15550323
chr15	27684216	27685584	0.08416237
chr15	27702392	27703227	0.087114416
chr15	27705456	27706656	0.1957325
chr15	27709538	27710638	0.20290542
chr15	27718792	27720087	0.15608042
chr15	27743853	27745010	0.1643227
chr15	27805256	27806983	0.5599642
chr15	27850089	27851731	0.17754066
chr15	27884740	27885882	0.12120844
chr15	27908829	27910750	0.1836441
chr15	27963660	27964630	0.11259098
chr15	27995897	27997457	0.83850014
chr15	28018821	28020056	0.14635201
chr15	28050263	28050904	0.11083969
chr15	28057324	28058002	0.10485505
chr15	28062474	28063866	0.28853562
chr15	28072232	28074029	0.20831132
chr15	28093909	28095176	0.13405429
chr15	28096500	28097814	0.24553774
chr15	28116061	28117133	0.08762076
chr15	28136529	28137318	0.09970706
chr15	28139948	28140593	0.5670651
chr15	28194948	28195604	0.19923447
chr15	28242402	28243883	0.24560337
chr15	28270885	28272692	0.28491026
chr15	28387981	28389576	0.29435852
chr15	28399576	28402021	0.36110356
chr15	28502824	28504484	0.08221157
chr15	28508191	28509200	0.09397799
chr15	28627089	28627656	0.17302287
chr15	28775475	28776996	0.16948096
chr15	28839336	28840583	0.1475364
chr15	28873108	28876861	0.22531228
chr15	28885199	28886096	0.15061927
chr15	28931958	28932743	0.101310015
chr15	28945251	28946021	0.12154199
chr15	29089324	29090463	0.11606034
chr15	29096027	29096976	0.09241919
chr15	29131731	29132463	0.16756919
chr15	29142455	29143209	0.107790165
chr15	29193154	29194236	0.10368934
chr15	29220186	29221142	0.29998776
chr15	29382187	29382568	0.08532449
chr15	29782981	29784892	0.21237002
chr15	29855013	29856656	0.55812246
chr15	29863094	29864230	0.14065674
chr15	29961667	29964026	0.9425937
chr15	30371395	30372184	0.10330283
chr15	31547730	31548726	0.27600142
chr15	31564336	31564830	0.09780176
chr15	31571189	31572392	0.4389353
chr15	31630382	31631787	0.31268895
chr15	31664018	31665434	0.17102458
chr15	31681773	31682774	0.47421825
chr15	31687914	31689086	0.56811833
chr15	31707647	31709661	0.55753005
chr15	31820679	31823802	0.32652506
chr15	31844025	31845327	0.09351971
chr15	31847368	31850745	0.17449446
chr15	31857150	31857631	0.1086742
chr15	31863779	31864243	0.12886855
chr15	31928652	31929216	0.11543376
chr15	31947989	31948631	0.08339131
chr15	31997154	31997934	0.22045349
chr15	32082604	32083733	0.24004912
chr15	32099501	32100723	0.6369173
chr15	32115734	32116807	0.20472363
chr15	32126033	32129048	0.17860754
chr15	32144241	32145014	0.14075498
chr15	32150431	32151598	0.14800605
chr15	32189684	32192159	0.30184093
chr15	32215646	32216702	0.32564053
chr15	32220689	32222728	0.14215425
chr15	32226156	32227670	0.44221622
chr15	32229475	32230528	0.15315083
chr15	32254196	32254717	0.11273629
chr15	32327389	32328473	0.5433219
chr15	32380328	32381274	0.10536845
chr15	32421124	32422900	0.38634753
chr15	32468176	32469301	0.5205803
chr15	32481716	32483509	0.59358686
chr15	32505802	32507087	0.51647043
chr15	32530450	32531768	0.33887765
chr15	32542837	32544711	0.20617391
chr15	32554731	32556492	0.08076344
chr15	32573999	32575296	0.2266368
chr15	33295209	33295740	0.11922466
chr15	36193841	36194562	0.22751935
chr15	36229602	36230423	0.16459724
chr15	36234807	36235925	0.08360792
chr15	36236987	36238254	0.14472905
chr15	36307183	36307717	0.085688844
chr15	36506789	36508795	0.29942176
chr15	36511484	36512790	0.14091754
chr15	36594420	36595338	0.1599263
chr15	36665098	36666435	0.26829413
chr15	36670649	36671599	0.25312456
chr15	36698615	36699771	0.61778355
chr15	36704997	36706864	0.59332234
chr15	36857498	36858945	0.16863236
chr15	36872302	36872883	0.09999056
chr15	36884163	36885734	0.5074116
chr15	36899629	36900189	0.095024556
chr15	36940354	36941510	0.11399262
chr15	36945067	36945975	0.08947599
chr15	36954884	36955955	0.4347908
chr15	36959740	36962719	0.17179841
chr15	36976954	36978130	0.20250174
chr15	36992941	36994818	0.4342312
chr15	37005548	37007555	0.09253329
chr15	37021305	37021871	0.09098577
chr15	37022553	37023268	0.188999
chr15	37050303	37051710	0.701011
chr15	37061142	37062111	0.15562865
chr15	37077565	37079325	0.20754506
chr15	37092776	37095131	0.171188
chr15	37097499	37098446	0.11392723
chr15	37100469	37103550	0.26588517
chr15	37131705	37132432	0.25192374
chr15	37133967	37134541	0.20449631
chr15	37146392	37147617	0.3065936
chr15	37171023	37173164	0.26944113
chr15	37182626	37183334	0.24677679
chr15	37184911	37185622	0.31492177
chr15	37190862	37191324	0.102630526
chr15	37216815	37218658	0.6561434
chr15	37245073	37246029	0.14537486
chr15	37303382	37304520	0.18692425
chr15	37315354	37317717	0.10497059
chr15	37334972	37336155	0.16569272
chr15	37402216	37402929	0.11757223
chr15	37405093	37406318	0.5143288
chr15	37422281	37424248	0.46796355
chr15	37430833	37431941	0.2702736
chr15	37441793	37443498	0.48334917
chr15	37448976	37449444	0.100989915
chr15	37461867	37463712	0.27114788
chr15	37474908	37478526	0.22615558
chr15	37486043	37489442	0.17885035
chr15	37489797	37490382	0.1074983
chr15	37560742	37561152	0.093148194
chr15	37563856	37565335	0.463965
chr15	37571907	37572603	0.19631943
chr15	37598242	37601857	0.34677234
chr15	37638474	37640194	0.26913676
chr15	37641991	37642977	0.12674412
chr15	37648692	37650614	0.15714212
chr15	37652659	37654300	0.18950334
chr15	37660472	37662548	0.23600985
chr15	37668001	37668659	0.34561583
chr15	37671927	37672648	0.14259803
chr15	37692983	37693828	0.08896184
chr15	37711504	37712611	0.13600789
chr15	37817883	37818559	0.11464723
chr15	38015114	38015769	0.11200137
chr15	38033351	38033822	0.102778286
chr15	38045431	38046754	0.49924323
chr15	38057488	38059129	0.33940265
chr15	38064403	38065718	0.30799165
chr15	38101823	38102406	0.2939904
chr15	38106369	38107858	0.4877559
chr15	38123639	38125485	0.3988919
chr15	38145621	38146853	0.3366665
chr15	38152722	38153748	0.12657738
chr15	38159373	38161385	0.49012536
chr15	38172437	38173674	0.42515722
chr15	38203974	38204878	0.3089889
chr15	38211614	38213659	0.28135568
chr15	38221643	38222194	0.12250192
chr15	38228533	38229485	0.10900673
chr15	38242039	38243222	0.35357136
chr15	38253361	38254581	0.36234745
chr15	38255913	38257290	0.27185744
chr15	38289486	38290822	0.39488342
chr15	38299118	38300556	0.29429656
chr15	38317556	38318240	0.14038698
chr15	38319658	38321485	0.5616591
chr15	38332251	38333110	0.14286351
chr15	38334707	38336728	0.1986968
chr15	38355188	38356847	0.21178801
chr15	38361696	38363405	0.24638431
chr15	38363824	38364334	0.085835874
chr15	38367588	38368591	0.10602666
chr15	38369226	38369834	0.11830454
chr15	38378095	38378719	0.20551914
chr15	38379017	38381071	0.11400303
chr15	38407172	38410216	0.16162111
chr15	38418510	38420217	0.13154835
chr15	38422761	38423407	0.11111212
chr15	38434101	38434971	0.32811922
chr15	38439468	38442001	0.4633991
chr15	38469062	38470024	0.12685294
chr15	39015200	39015801	0.08474406
chr15	39884727	39885591	0.59188104
chr15	40658409	40659696	0.6947099
chr15	40662358	40663197	0.4886228
chr15	40699069	40700498	0.087754905
chr15	40770341	40772068	0.9977622
chr15	40881529	40883037	0.5467249
chr15	40911125	40912535	0.5440539
chr15	41004979	41007754	0.5535722
chr15	41079528	41080063	0.116095185
chr15	41172019	41173546	0.13124417
chr15	41218865	41219710	0.12670828
chr15	41227397	41228233	0.18428889
chr15	41233939	41235446	0.11839431
chr15	41239088	41240103	0.08782417
chr15	41278006	41279498	0.10707438
chr15	41444199	41445184	0.140768
chr15	41470883	41471689	0.08429547
chr15	41483158	41483922	0.17283405
chr15	41508438	41509988	0.2998689
chr15	41536291	41538001	0.5222941
chr15	41635556	41637337	0.20620826
chr15	41643269	41644013	0.17152226
chr15	41675030	41676092	0.5663623
chr15	41696421	41697033	0.08277433
chr15	41697931	41698408	0.11093215
chr15	41711107	41711698	0.11486823
chr15	41721387	41722040	0.14322217
chr15	41770799	41772694	0.34105945
chr15	41784369	41784895	0.15897281
chr15	41805007	41806199	0.08373464
chr15	41807601	41808306	0.3420026
chr15	41836269	41836882	0.09633521
chr15	41838315	41841257	0.4785014
chr15	41843429	41844355	0.24627912
chr15	41858525	41859777	0.17511418
chr15	41909663	41911051	0.76112926
chr15	41937072	41938514	0.7232208
chr15	41940646	41941411	0.12781093
chr15	42005538	42006949	0.556027
chr15	42028279	42029201	0.32276994
chr15	42060483	42061417	0.3467117
chr15	42112376	42113686	0.57570124
chr15	42117723	42118716	0.12200854
chr15	42146309	42148050	0.11314927
chr15	42173895	42178962	0.25102293
chr15	42179007	42182028	0.12895761
chr15	42493912	42495384	0.09774077
chr15	42621722	42622176	0.09015405
chr15	42725659	42726743	0.086974844
chr15	43166731	43167794	0.083467685
chr15	43198742	43199938	0.19551946
chr15	43286981	43289599	0.21325433
chr15	43439124	43441001	0.5862651
chr15	43565988	43567404	0.813258
chr15	43600416	43601407	0.12347433
chr15	43671743	43673641	0.21517551
chr15	43677766	43678867	0.1347178
chr15	43679478	43680181	0.17416562
chr15	43715035	43716453	0.38422656
chr15	43732755	43733375	0.17619154
chr15	43733684	43734302	0.15482248
chr15	43761441	43763973	0.48484185
chr15	43875222	43876272	0.1660115
chr15	43907473	43908538	0.13665745
chr15	43959791	43961810	0.12337061
chr15	43969849	43970778	0.09662055
chr15	43993831	43996101	0.16856943
chr15	44063331	44065298	0.22173852
chr15	44131964	44133057	0.38417053
chr15	44136213	44136930	0.13646041
chr15	44274875	44275320	0.1003284
chr15	44277565	44279906	0.14646581
chr15	44292512	44293722	0.17581159
chr15	44357258	44359109	0.81246096
chr15	44411155	44411783	0.16145352
chr15	44568246	44569848	0.12828879
chr15	44642486	44644482	0.23783612
chr15	44645505	44646377	0.25023198
chr15	44648701	44650944	0.08275296
chr15	44698558	44699915	0.14401636
chr15	44735233	44736316	0.21944919
chr15	44744366	44745250	0.10132606
chr15	44748751	44750769	0.4786211
chr15	44757917	44759132	0.12333588
chr15	44799723	44801616	0.08719357
chr15	44801804	44803000	0.21314147
chr15	44807363	44808474	0.10443314
chr15	44832736	44833353	0.13554253
chr15	44842928	44843961	0.12965104
chr15	44844242	44845698	0.3370158
chr15	44848175	44849547	0.25394818
chr15	44866873	44869360	0.247029
chr15	44895825	44897121	0.34396398
chr15	44900362	44901625	0.21248965
chr15	44910844	44912201	0.10727589
chr15	45041599	45042839	0.12350307
chr15	45139398	45141184	0.33350217
chr15	45148129	45150469	0.14786327
chr15	45176472	45178563	0.24131216
chr15	45238179	45239238	0.34198934
chr15	45254932	45256633	0.129577
chr15	45280525	45281976	0.18288124
chr15	45293480	45294254	0.1456861
chr15	45294545	45295897	0.78274965
chr15	45378811	45379305	0.124653704
chr15	45410529	45411226	0.111834906
chr15	45426162	45427134	0.19690706
chr15	45433161	45434394	0.23253258
chr15	45449020	45450428	0.09029539
chr15	45456540	45458212	0.251729
chr15	45464946	45466454	0.22359394
chr15	45573107	45575091	0.8330185
chr15	45624789	45625703	0.16554761
chr15	45686460	45687321	0.16447517
chr15	45692338	45693847	0.9192765
chr15	45711799	45712670	0.14487006
chr15	45726869	45728999	0.18931787
chr15	45733488	45735252	0.08847959
chr15	45780771	45783247	0.6133933
chr15	45817048	45821385	0.45528442
chr15	45822444	45824289	0.08362732
chr15	45888077	45889401	0.335586
chr15	45896739	45897891	0.09707389
chr15	46105919	46106694	0.10067668
chr15	46288455	46289550	0.084308945
chr15	46307824	46309648	0.10456862
chr15	46315954	46317172	0.1413821
chr15	46355154	46356033	0.10138328
chr15	46402821	46404264	0.28532097
chr15	46704656	46705544	0.14436527
chr15	46735607	46738714	0.42771298
chr15	46795783	46798360	0.30314234
chr15	46811999	46812643	0.12060208
chr15	46817855	46818778	0.16263549
chr15	46827330	46828970	0.17180952
chr15	46843268	46843796	0.09207299
chr15	46862653	46864023	0.28139243
chr15	46871906	46872684	0.17092219
chr15	46881863	46882984	0.1750119
chr15	46968588	46970587	0.53147477
chr15	46991452	46992544	0.21902637
chr15	47012362	47013486	0.14376727
chr15	47021951	47023359	0.13276298
chr15	47046122	47047663	0.19866538
chr15	47060101	47060963	0.10074394
chr15	47073522	47074416	0.11304229
chr15	47128407	47130847	0.21740758
chr15	47184399	47186641	0.68374133
chr15	47232622	47233299	0.08173688
chr15	47279295	47280990	0.13723347
chr15	47549876	47550371	0.09183058
chr15	47687968	47689876	0.37822875
chr15	47712403	47713286	0.17517348
chr15	47738960	47740509	0.435887
chr15	47772915	47774640	0.25546628
chr15	47794113	47795885	0.132383
chr15	47812465	47813066	0.1624795
chr15	47861265	47863141	0.5610179
chr15	47887173	47888040	0.1046813
chr15	47927335	47929135	0.8509495
chr15	47975636	47976216	0.1446639
chr15	48013039	48016037	0.35626882
chr15	48048043	48049257	0.23663044
chr15	48051850	48055067	0.59012884
chr15	48075025	48078738	0.23010367
chr15	48100304	48101454	0.10104513
chr15	48104864	48107753	0.27947217
chr15	48131560	48132456	0.14948945
chr15	48142146	48143783	0.23112124
chr15	48439611	48440160	0.10001248
chr15	48541027	48541516	0.08308083
chr15	48548593	48552032	0.31463194
chr15	48567246	48567933	0.11647606
chr15	48589264	48590331	0.19152638
chr15	48620543	48621982	0.46499497
chr15	48631020	48634510	0.12987146
chr15	48743243	48745446	0.08090862
chr15	48799245	48801007	0.15389377
chr15	48919120	48920828	0.10512033
chr15	48925402	48926338	0.10110266
chr15	48937936	48941373	0.29617864
chr15	49033254	49033754	0.09789501
chr15	49045502	49047408	0.08484951
chr15	49069957	49071062	0.28933266
chr15	49073303	49074507	1.0404092
chr15	49102514	49103629	0.15889157
chr15	49112258	49113171	0.15140158
chr15	49196742	49198475	0.5866128
chr15	49292925	49294786	0.43005764
chr15	49329260	49330928	0.25995156
chr15	49369710	49370873	0.29804248
chr15	49466665	49468909	0.16742
chr15	49479943	49482273	0.34430307
chr15	49516802	49517832	0.11790351
chr15	49546908	49547591	0.08063003
chr15	49692926	49695569	0.8848641
chr15	49752504	49753249	0.12951227
chr15	49773886	49775227	0.72580737
chr15	49803251	49804511	0.09389027
chr15	49808033	49808863	0.08716014
chr15	49809262	49810669	0.20032826
chr15	49860531	49862552	0.08172918
chr15	49876086	49876978	0.16074526
chr15	49915281	49916672	0.109721996
chr15	49941936	49942821	0.41069514
chr15	50021298	50022196	0.13961671
chr15	50029604	50031644	0.15785486
chr15	50066106	50066770	0.24807796
chr15	50081077	50082537	0.32937226
chr15	50089944	50090751	0.14360562
chr15	50091381	50092281	0.307228
chr15	50131572	50132959	0.70332396
chr15	50146624	50147867	0.13064925
chr15	50159468	50160697	0.14731872
chr15	50206286	50208261	0.10056781
chr15	50303206	50304922	0.11035949
chr15	50317158	50317820	0.08859164
chr15	50326636	50327378	0.14312208
chr15	50375160	50376609	0.25797808
chr15	50430791	50432090	0.2339861
chr15	50480436	50482237	0.367267
chr15	50482655	50483121	0.085210614
chr15	50485501	50485947	0.08386322
chr15	50546219	50547105	0.4739729
chr15	50896716	50898736	0.19229557
chr15	50969583	50971208	0.41547126
chr15	50971534	50972061	0.1272819
chr15	50979523	50980234	0.15414566
chr15	50982591	50984208	0.21311675
chr15	50999513	51000727	0.17159244
chr15	51001840	51002511	0.20135243
chr15	51005042	51005888	0.109549396
chr15	51072024	51072860	0.20648013
chr15	51078027	51078652	0.080153584
chr15	51092329	51094033	0.51264447
chr15	51108069	51109682	0.4412967
chr15	51147684	51149190	0.45956594
chr15	51157024	51157659	0.1491915
chr15	51158570	51159717	0.14460216
chr15	51194926	51195765	0.0859887
chr15	51243908	51244672	0.15365694
chr15	51253117	51254200	0.09215756
chr15	51317470	51318024	0.105943955
chr15	51479603	51480304	0.10267279
chr15	51549858	51551072	0.2256429
chr15	51665130	51665909	0.16183639
chr15	51689994	51690667	0.2311281
chr15	51709331	51713643	0.08900235
chr15	51750820	51751457	0.16828264
chr15	51758807	51759315	0.08959235
chr15	51765253	51766145	0.2563832
chr15	51778659	51780364	0.5900327
chr15	51855520	51856520	0.29258317
chr15	51894083	51895169	0.08410292
chr15	51911848	51912625	0.087225184
chr15	51915588	51917408	0.307835
chr15	51919447	51920698	0.08026429
chr15	51924388	51926529	0.08627421
chr15	51992163	51993362	0.1591539
chr15	52072254	52075250	0.5993193
chr15	52079477	52080068	0.08397786
chr15	52183329	52185004	0.29784316
chr15	52205757	52207190	0.18777908
chr15	52210575	52212153	0.5364176
chr15	52218200	52219171	0.10685735
chr15	52231001	52232713	0.1644286
chr15	52306851	52308634	0.8604314
chr15	52313389	52314505	0.15130784
chr15	52323673	52324634	0.1548892
chr15	52410370	52412326	0.43568605
chr15	52413228	52414383	0.14879994
chr15	52414950	52416385	0.09427937
chr15	52469657	52470464	0.11292173
chr15	52470781	52471944	0.17958389
chr15	52477120	52478385	0.18234569
chr15	52489699	52491239	0.49259982
chr15	52504980	52505966	0.08944011
chr15	52519769	52520742	0.15802367
chr15	52526750	52527670	0.14033525
chr15	52535883	52536673	0.11911947
chr15	52565583	52567164	0.3185043
chr15	52677356	52678552	0.123962626
chr15	52701554	52702607	0.09206509
chr15	52721146	52721961	0.12810484
chr15	52722113	52723086	0.09898057
chr15	52743554	52744836	0.44104058
chr15	52747019	52748102	0.11582494
chr15	52799512	52800591	0.32431632
chr15	52806427	52808722	0.14245726
chr15	52838831	52840574	0.28686178
chr15	52855131	52855984	0.18058974
chr15	52884954	52886314	0.25286746
chr15	52888181	52888869	0.15951817
chr15	52923165	52923915	0.122472085
chr15	52939545	52939987	0.08655675
chr15	53759707	53760165	0.19616634
chr15	53802451	53803070	1.1050359
chr15	53804909	53805387	0.13575001
chr15	54247357	54248093	0.1003529
chr15	54508912	54510100	0.24971825
chr15	54618018	54618990	0.08419738
chr15	54621902	54623880	0.09086287
chr15	54724842	54725686	0.099013925
chr15	54744895	54745609	0.21087223
chr15	54855124	54856144	0.1698948
chr15	54881229	54882241	0.122996196
chr15	54896433	54899443	0.6123903
chr15	54943232	54943859	0.089614265
chr15	54951787	54953063	0.7091018
chr15	54989334	54990359	0.187538
chr15	54992290	54993679	0.14114197
chr15	54995664	54996401	0.1253947
chr15	55004536	55007471	0.14064904
chr15	55059936	55060918	0.16039793
chr15	55086349	55087733	0.11020887
chr15	55091738	55093422	0.08439438
chr15	55103187	55104373	0.4207248
chr15	55127572	55129797	0.8589904
chr15	55193184	55194335	0.15839887
chr15	55211807	55214389	0.9062484
chr15	55222739	55223455	0.15568101
chr15	55265638	55266958	0.19725977
chr15	55274063	55276140	0.3420909
chr15	55426153	55429069	0.24122375
chr15	55479418	55484282	0.49305877
chr15	55500973	55502139	0.28352383
chr15	55505213	55506000	0.18182655
chr15	55507260	55508261	0.31793904
chr15	55541043	55543362	0.20065732
chr15	55559405	55560770	0.45192733
chr15	55564828	55567114	0.17666402
chr15	55567889	55569332	0.1673338
chr15	55571990	55574330	0.18884084
chr15	55599144	55600393	0.24668287
chr15	55607095	55608534	0.11956266
chr15	55608768	55611574	0.4249322
chr15	55612195	55613182	0.17518096
chr15	55615117	55615832	0.12114158
chr15	55616613	55618050	0.10516903
chr15	55692188	55693693	0.644344
chr15	55707155	55707791	0.121979155
chr15	55730994	55733798	0.13481209
chr15	55735007	55735964	0.09441949
chr15	55751452	55753158	0.45311326
chr15	55811494	55812345	0.10803756
chr15	55856930	55858415	0.49826428
chr15	55931953	55935357	0.28099534
chr15	55950536	55951510	0.1525159
chr15	55957983	55959084	0.22702116
chr15	55962227	55963551	0.26699317
chr15	55964664	55968827	0.36628225
chr15	55987791	55990542	0.5642955
chr15	56011486	56012887	0.2959495
chr15	56031772	56033438	0.21704896
chr15	56058965	56059663	0.09762949
chr15	56060150	56061265	0.21249491
chr15	56074327	56075757	0.58381766
chr15	56097776	56098693	0.08618615
chr15	56104905	56105642	0.092774466
chr15	56165725	56168242	0.66295993
chr15	56169277	56169885	0.09553226
chr15	56181462	56182737	0.290077
chr15	56216333	56216979	0.10103369
chr15	56279393	56282166	0.41406414
chr15	56282388	56286133	0.37331483
chr15	56439383	56441634	0.24287644
chr15	56441825	56442950	0.21575627
chr15	56541086	56542119	0.22475457
chr15	56559619	56562019	0.4896348
chr15	56578018	56579650	0.11245519
chr15	56704984	56705954	0.10266369
chr15	57116699	57117700	0.14555676
chr15	57850552	57851942	0.11090852
chr15	57918029	57918645	0.10169826
chr15	58003146	58005113	0.20029913
chr15	58081787	58082957	0.11836527
chr15	58171190	58172320	0.3137322
chr15	58290208	58290717	0.12885763
chr15	58305923	58306805	0.13402307
chr15	58333250	58334260	0.16313186
chr15	58379108	58380095	0.20125414
chr15	58410272	58411241	0.27343056
chr15	58570993	58572684	0.61331695
chr15	58591301	58592051	0.11784109
chr15	58605395	58606023	0.080492444
chr15	58719250	58719695	0.102624565
chr15	58720092	58722030	0.13388275
chr15	58725698	58726779	0.13137415
chr15	58738220	58738965	0.09966757
chr15	58757855	58758965	0.5376188
chr15	58793772	58795389	0.16197594
chr15	58849747	58851676	0.19323464
chr15	58915501	58915907	0.08027264
chr15	58934253	58935240	0.12419221
chr15	58943742	58944194	0.10182448
chr15	58999998	59001555	0.5876888
chr15	59004273	59005353	0.09927464
chr15	59076764	59077628	0.26750752
chr15	59088972	59090407	0.17587721
chr15	59119300	59120940	0.12987553
chr15	59128322	59129893	0.5915657
chr15	59145441	59146399	0.54308176
chr15	59152372	59153110	0.08099794
chr15	59183274	59184942	0.6820455
chr15	59280366	59281219	0.22198936
chr15	59444582	59445055	0.1050116
chr15	59970985	59971718	0.17573369
chr15	60066036	60066826	0.12467455
chr15	60346454	60347254	0.09716565
chr15	60389640	60390574	0.13418713
chr15	60478483	60480194	0.26502526
chr15	60491900	60493527	0.15479782
chr15	60506611	60507447	0.16792609
chr15	60515820	60516880	0.10327186
chr15	60524526	60526340	0.17802987
chr15	60542141	60543156	0.08315794
chr15	60564398	60567019	0.44754398
chr15	60594119	60595003	0.09896969
chr15	60621293	60622584	0.09099698
chr15	60624295	60626612	0.18974996
chr15	60647053	60647667	0.17207088
chr15	60689671	60692276	0.37003896
chr15	60692344	60693086	0.10271528
chr15	60735346	60736555	0.097899936
chr15	60777028	60778299	0.24017486
chr15	60814858	60815669	0.17063288
chr15	60881146	60882373	0.20030883
chr15	60952308	60953231	0.13375662
chr15	61050842	61052267	0.58183026
chr15	61102661	61103309	0.13773556
chr15	61350479	61351102	0.12135256
chr15	61401273	61403129	0.09014778
chr15	61479427	61480547	0.124423325
chr15	61511605	61513073	0.64372647
chr15	61519833	61520641	0.0877931
chr15	61540409	61541839	0.65156436
chr15	61582382	61583432	0.14751573
chr15	61597620	61599576	0.81342363
chr15	61616444	61617413	0.13113254
chr15	61622206	61623219	0.27667734
chr15	61630273	61631134	0.09339368
chr15	61650241	61651303	0.09497974
chr15	61771438	61772449	0.25826
chr15	61843359	61844706	0.10846007
chr15	61871659	61873326	0.7620823
chr15	61883878	61885035	0.2557004
chr15	61927066	61929338	0.41271487
chr15	61989050	61991762	0.12475104
chr15	62021352	62022789	0.5239182
chr15	62042676	62044342	0.4119107
chr15	62063841	62064752	0.27663994
chr15	62154814	62155498	0.08863655
chr15	62189836	62191031	0.19233853
chr15	62203026	62204480	0.120674826
chr15	62248287	62250454	0.82192534
chr15	62312613	62313392	0.12160916
chr15	62322145	62323890	0.11709276
chr15	62343910	62344381	0.100215815
chr15	62344742	62345881	0.50783813
chr15	62346173	62347245	0.10731857
chr15	62364757	62366107	0.08314773
chr15	62366294	62369210	0.08058315
chr15	62398955	62401858	0.2097074
chr15	62472519	62474077	0.09444484
chr15	62504027	62505461	0.080182604
chr15	62508619	62511160	0.09752781
chr15	62531780	62532676	0.15346344
chr15	62537259	62538429	0.11897265
chr15	62571667	62572290	0.12862258
chr15	62606909	62608868	0.1658461
chr15	62614807	62617236	0.2772121
chr15	62628701	62630039	0.15508235
chr15	62671294	62672858	0.105527826
chr15	62676715	62677223	0.08666316
chr15	62716710	62718499	0.12011293
chr15	62866636	62867503	0.22990495
chr15	62870137	62872484	0.15271123
chr15	62898433	62900275	0.330091
chr15	62991814	62992738	0.26875186
chr15	63011897	63014743	0.351172
chr15	63084852	63085814	0.08394927
chr15	63086037	63086824	0.113095894
chr15	63104991	63106146	0.16020237
chr15	63147525	63148506	0.30644038
chr15	63157743	63158479	0.20478204
chr15	63191376	63192636	0.195339
chr15	63195592	63198386	0.13776478
chr15	63225120	63226243	0.12934154
chr15	63334915	63335989	0.12849683
chr15	63446279	63447178	0.08120125
chr15	63447362	63448545	0.086811006
chr15	63453976	63455045	0.23275518
chr15	63464938	63466929	0.4142198
chr15	63481612	63483173	0.29440272
chr15	63505561	63506386	0.08671963
chr15	63733710	63734799	0.2933635
chr15	63790191	63791198	0.14383473
chr15	64124168	64125309	0.27243632
chr15	64381193	64382221	0.18062499
chr15	64434012	64435460	0.8796198
chr15	64483569	64484047	0.082504705
chr15	64572550	64573538	0.16134883
chr15	64624448	64626114	0.2860509
chr15	64631441	64634762	0.62872106
chr15	64733753	64735581	0.6556201
chr15	64953833	64954618	0.10788126
chr15	64978047	64979009	0.25482616
chr15	65033297	65034441	0.1374284
chr15	65054545	65055423	0.20970073
chr15	65071917	65073985	0.13673545
chr15	65129026	65130700	0.20904127
chr15	65131447	65133107	0.49694905
chr15	65217209	65220112	0.14955623
chr15	65225008	65228102	0.37353954
chr15	65319231	65320524	0.67483383
chr15	65326090	65326820	0.15568621
chr15	65356032	65356673	0.66842145
chr15	65376522	65378274	0.13156916
chr15	65394832	65395316	0.17286722
chr15	65435269	65438830	0.54140115
chr15	65513236	65514005	0.13826212
chr15	65535950	65537377	0.5054015
chr15	65606923	65607881	0.08606118
chr15	65609829	65611328	0.09185729
chr15	65664690	65665944	0.090500854
chr15	65857413	65861912	0.19855821
chr15	66256508	66256942	0.08124652
chr15	66259353	66260597	0.2751332
chr15	66307832	66308416	0.11317298
chr15	66317969	66320047	0.09839562
chr15	66884234	66884940	0.15394846
chr15	71178880	71183840	0.5430752
chr15	73553853	73554451	0.08864565
chr15	73620378	73621449	0.13341132
chr15	73629793	73630548	0.12403187
chr15	73810197	73811003	0.1124691
chr15	74006721	74008255	0.7249929
chr15	74097676	74098428	0.17521986
chr15	74236881	74237363	0.08778089
chr15	74334414	74336761	0.62779737
chr15	74366189	74366675	0.095207855
chr15	75358987	75359659	0.10118217
chr15	81287452	81289445	0.2840937
chr15	86489302	86490421	0.3111591
chr15	86951804	86954190	0.6826088
chr15	87004316	87005991	0.5801649
chr15	87014293	87015123	0.10721289
chr15	87056102	87056676	0.18432632
chr15	87213382	87214275	0.24858198
chr15	87216058	87218331	0.541473
chr15	87287288	87287767	0.10173548
chr15	87370091	87372919	0.30621037
chr15	87555152	87556103	0.3349545
chr15	87779363	87781167	0.13028283
chr15	87840694	87841904	0.19676954
chr15	87860575	87861993	0.2654866
chr15	87882121	87882936	0.10183459
chr15	87913476	87914725	0.21520114
chr15	87929098	87930387	0.19305769
chr15	87931402	87932702	0.20542292
chr15	88002434	88003464	0.11259206
chr15	88009283	88010425	0.18886366
chr15	88097635	88098718	0.113510825
chr15	88119028	88119807	0.22352268
chr15	88126734	88128770	0.18083626
chr15	88158237	88158916	0.101024285
chr15	88242541	88243069	0.08080176
chr15	88355838	88357312	0.17753898
chr15	88515770	88519699	0.22350596
chr15	88580073	88580807	0.10375103
chr15	88602773	88603580	0.08159423
chr15	88992805	88994305	0.12246402
chr15	89623576	89624326	0.10183599
chr15	89647884	89648974	0.17312314
chr15	89711864	89712820	0.2565711
chr15	89747344	89748724	0.16345106
chr15	89772105	89773738	0.09649946
chr15	89784723	89786167	0.3455096
chr15	89870235	89872483	0.24936157
chr15	89908008	89909208	0.2522977
chr15	89919076	89919929	0.5484004
chr15	90168707	90169539	0.1498258
chr15	90190578	90191436	0.107299246
chr15	90469234	90470180	0.10596222
chr15	90546910	90549428	0.27277404
chr15	90712575	90713525	0.08160353
chr15	90802181	90803266	0.12339088
chr15	90825633	90826473	0.10678033
chr15	90888825	90891265	0.43365148
chr15	91038446	91040370	0.7392012
chr15	91041181	91042801	0.13428016
chr15	91160754	91162209	0.18347809
chr15	91176498	91177661	0.14923757
chr15	91186985	91188012	0.17398871
chr15	91241301	91242194	0.14710541
chr15	91390083	91391073	0.13867044
chr15	91411726	91413145	0.13171974
chr15	91463056	91464872	0.15913059
chr15	91529947	91532380	0.11705568
chr15	91569839	91570901	0.11982167
chr15	91584749	91585887	0.09700996
chr15	91702960	91703974	0.18873698
chr15	91714429	91715552	0.19735292
chr15	92104288	92104819	0.088371515
chr15	92115854	92118724	0.112894766
chr15	92164289	92166534	0.45568827
chr15	92830685	92832203	0.48676458
chr15	92849724	92850351	0.0928959
chr15	92886483	92886919	0.08332835
chr15	92899362	92900634	0.40409562
chr15	92904340	92905062	0.09813663
chr15	93046253	93046977	0.15398687
chr15	93203182	93203927	0.08252025
chr15	93263040	93264516	0.26316896
chr15	93348875	93349632	0.15812545
chr15	93420038	93422086	0.26118508
chr15	93520036	93520612	0.17655814
chr15	93665401	93670031	0.5542593
chr15	93740129	93740944	0.19099927
chr15	94207025	94207642	0.09049474
chr15	97050526	97051261	0.1181127
chr15	97051310	97051868	0.08151818
chr15	97060508	97061761	0.10217799
chr15	97084223	97084943	0.08996428
chr15	97117773	97118488	0.122915484
chr15	97122189	97123575	0.5616264
chr15	97154269	97156144	0.57357335
chr15	98186281	98186756	0.11303671
chr15	98710337	98711306	0.18776284
chr15	100295694	100298233	0.117703654
chr15	103395418	103395878	0.08617492
chr15	103739323	103740175	0.10289457
chr15	104497550	104498024	0.08673868
chr15	105607825	105612130	0.39903116
chr15	105654859	105655413	0.12576984
chr15	105913611	105914481	0.08594577
chr15	106138380	106139647	0.15234467
chr15	106156799	106157733	0.22799866
chr15	106161031	106161925	0.0931871
chr15	106421333	106423108	0.21081609
chr15	106428427	106430042	0.22576332
chr15	106467705	106468755	0.08697539
chr15	106511367	106513940	0.19926548
chr15	106532133	106533432	0.18934692
chr15	106565370	106566175	0.42951924
chr15	106638232	106639022	0.3401431
chr15	106734644	106737196	0.35225183
chr15	106777730	106779180	0.86706936
[truncated: 711,611 more chars]
